# Supplementary material for: T7-Synthesized Double-Stranded RNA Mimicking miR-71 Induces Termite RNAi and Increases Fungal Efficacy
Source: Biomolecules. 2025 Oct 27;15(11):1517. doi: 10.3390/biom15111517 (PMC12650454; doi:10.3390/biom15111517)
Supplement: Supplementary file 1 [file biomolecules-15-01517-s001.zip]

Archive with 7 entries (7 files):
- Table S1. The specific primers of real-time fluorescent quantitative (RT-qPCR).xlsx
- Table S2.xlsx
- Table S3.xlsx
- Table S4.xlsx
- Table S5.xlsx
- Table S6.xlsx
- Table S7.xlsx
