# Supplementary material for: T7-Synthesized Double-Stranded RNA Mimicking miR-71 Induces Termite RNAi and Increases Fungal Efficacy
Source: Biomolecules. 2025 Oct 27;15(11):1517. doi: 10.3390/biom15111517 (PMC12650454; doi:10.3390/biom15111517)
Supplement: Supplementary file 1 [file biomolecules-15-01517-s001.zip › Table S1. The specific primers of real-time fluorescent quantitative (RT-qPCR).xlsx]

## Sheet: Sheet1
Proclotting enzyme	F	CAGTGTCCCGCTCTGCTAAA
	R	CTCCACTTCAACAAACGGCG
Probable chitinase 10	F	CCCTGATGGACCACTTCCTG
	R	GAAGAACCAATGGCAGTCGC
hexamerin 1	F	GGAGAGAATGTCCAACGGCAT
	R	ATTTCTTGGCCGGTGTGGTA
Neuroligin-4	F	TAGGTTTCCTCAGTGCTGGA
	R	GCTAGCTCCAGTTCCCTGAC
termicin	F	TTCTGGTCGTAGTGTGCGTG
	R	CACGCATACGCAGTGTTGTC
Protein peste	F	AAGTGAAGGGGATGAAGCCG
	R	GGATCTTGGCGTCTAGCGAA
Collagen alpha-2(IV) chain	F	CCTGGACAGCAAGGGCTAAA
	R	GTCGTCCAGGTTCACCAACT
Luciferin sulfotransferase	F	ATGCGTAGTGGTCAGGTTGG
	R	AAGATTCTCCTGCGTCCAGC
TRINITY_DN5480_c0_g3	F	AGAATTGGGAAGGTCCCCTG
	R	TCGGGGATGTACTTGGACCT
TRINITY_DN108956_c0_g1	F	GTTAAAGGACGCACAACGGG
	R	TCCAACTCCTTCCGTTGCTT
β-actin	F	AGCGGTCACTCATTCCCTTG
	R	ATTCCTGACGTACTGTCGCC
