# Supplementary material for: T7-Synthesized Double-Stranded RNA Mimicking miR-71 Induces Termite RNAi and Increases Fungal Efficacy
Source: Biomolecules. 2025 Oct 27;15(11):1517. doi: 10.3390/biom15111517 (PMC12650454; doi:10.3390/biom15111517)
Supplement: Supplementary file 1 [file biomolecules-15-01517-s001.zip › Table S2.xlsx]

## Sheet: Sheet1
id	baseMeanA (GFP siRNA)	baseMeanB (miR-71)	foldChange(B/A)	log2FoldChange	pval	Length	GO	KEGG	PFAM	eggNOG	eggNOG_Category	Swissprot	NR
TRINITY_DN1827_c1_g1	428.229	2904.43	6.78243	2.7618	3.68857e-64	2683	GO:0004364;GO:1901360;GO:0006807;GO:0043232;GO:0042127;GO:0043229;GO:0051094;GO:2001020;GO:0006399;GO:0050896;GO:0044446;GO:0044271;GO:0043170;GO:0043226;GO:1901576;GO:0031974;GO:0006790;GO:0042221;GO:0006139;GO:0048583;GO:0009059;GO:0006520;GO:0019538;GO:0031981;GO:1901566;GO:0046483;GO:0006575;GO:0044249;GO:0003674;GO:1901796;GO:0043043;GO:0010942;GO:0005575;GO:0010646;GO:0051716;GO:0034641;GO:…	K15439	-	opiNOG06893;veNOG05701	J	sp|P70102|MCA3_CRIGR Eukaryotic translation elongation factor 1 epsilon-1 OS=Cricetulus griseus OX=10029 GN=EEF1E1 PE=2 SV=1	gi|817089037|ref|XP_012267363.1| PREDICTED: eukaryotic translation elongation factor 1 epsilon-1 [Athalia rosae]
TRINITY_DN1827_c0_g1	174.979	955.16	5.45873	2.44857	6.16031e-40	2957	-	-	-	-	-	-	-
TRINITY_DN5087_c0_g1	2299.05	623.341	0.27113	-1.88294	1.7647e-32	1903	-	-	-	-	-	-	gi|506969017|gb|AGM32852.1| hypothetical protein [Coptotermes formosanus]
TRINITY_DN26547_c0_g1	2493.23	19098.8	7.66028	2.9374	2.77097e-32	2431	-	-	-	-	-	-	gi|429327021|gb|AFZ78839.1| prolixicin antimicrobial protein [Coptotermes formosanus]
TRINITY_DN418_c0_g1	1030.54	6137.32	5.95543	2.57421	6.80465e-27	3209	GO:0005575;GO:0005615;GO:0051704;GO:0050896;GO:0006959;GO:0043207;GO:0050830;GO:0051707;GO:0006955;GO:0050829;GO:0009617;GO:0006952;GO:0098542;GO:0009607;GO:0006950;GO:0044421;GO:0008150;GO:0019731;GO:0009605;GO:0042742;GO:0019730;GO:0005576;GO:0002376;GO:0045087	-	-	NOG159963;opiNOG46986	SR	sp|P83404|DEFI_PHLDU Defensin OS=Phlebotomus duboscqi OX=37738 PE=1 SV=3	gi|780670220|ref|XP_011695050.1| PREDICTED: sapecin-C [Wasmannia auropunctata]
TRINITY_DN456_c0_g3	188.9	693.873	3.67322	1.87705	2.30408e-23	4220	-	-	-	-	-	-	gi|307175801|gb|EFN65619.1| Putative uncharacterized transposon-derived protein F52C9.6, partial [Camponotus floridanus]
TRINITY_DN4633_c0_g1	997.111	2777.52	2.78557	1.47797	8.2428e-22	4806	GO:0045833;GO:0032481;GO:0018130;GO:0002758;GO:0048534;GO:0048934;GO:0045321;GO:0034097;GO:0006464;GO:0048667;GO:0000904;GO:0009891;GO:0002682;GO:0006357;GO:0002760;GO:0002757;GO:0032103;GO:0003682;GO:0071222;GO:0043312;GO:0062013;GO:0032501;GO:0016192;GO:0034248;GO:0002376;GO:0002922;GO:0034250;GO:0044092;GO:0009743;GO:0097159;GO:0050688;GO:0001158;GO:0030182;GO:0044424;GO:0010628;GO:0002764;GO:…	K09255	-	opiNOG12613	K	sp|Q94527|NFKB1_DROME Nuclear factor NF-kappa-B p110 subunit OS=Drosophila melanogaster OX=7227 GN=Rel PE=1 SV=1	gi|70795010|gb|AAZ08468.1| relish [Nasutitermes graveolus]
TRINITY_DN598_c0_g1	4125.05	10482	2.54107	1.34543	1.93828e-20	4899	-	-	-	-	-	-	-
TRINITY_DN4727_c0_g1	139.631	507.049	3.63134	1.8605	3.33068e-20	3352	-	-	-	-	-	-	gi|646706264|gb|KDR13592.1| hypothetical protein L798_12281 [Zootermopsis nevadensis]
TRINITY_DN5553_c0_g1	4901.9	12154.4	2.47953	1.31007	9.02742e-20	6762	GO:0065007;GO:0009743;GO:0044424;GO:0043228;GO:0005856;GO:0031347;GO:0043005;GO:0043227;GO:0120025;GO:0005622;GO:0099512;GO:0043231;GO:0097458;GO:0080134;GO:0050789;GO:0005737;GO:0048678;GO:0005829;GO:0048523;GO:0007399;GO:0030425;GO:0051128;GO:0048869;GO:0019898;GO:0098588;GO:0043067;GO:0002682;GO:0008150;GO:2000026;GO:0009987;GO:0032501;GO:0044455;GO:0010769;GO:0022603;GO:0031344;GO:0015630;GO:…	-	-	opiNOG06067	T	sp|Q6IDD9|SARM1_DROME NAD(+) hydrolase sarm1 OS=Drosophila melanogaster OX=7227 GN=Sarm PE=1 SV=1	gi|646676386|gb|KDQ97276.1| Sterile alpha and TIR motif-containing protein 1 [Zootermopsis nevadensis]
TRINITY_DN4514_c0_g1	2365.94	618.147	0.26127	-1.93639	8.15387e-19	2148	-	-	-	-	-	-	-
TRINITY_DN67_c0_g4	391.242	1240.18	3.16984	1.66441	4.88984e-18	1749	-	-	-	COG2273;opiNOG01397	SG	sp|Q8N0N3|BGBP_PENMO Beta-1,3-glucan-binding protein OS=Penaeus monodon OX=6687 PE=2 SV=1	gi|340730335|gb|AEK64796.1| gram-negative bacteria binding protein 1 [Reticulitermes flavipes]
TRINITY_DN3633_c2_g1	3665.49	8702.7	2.37422	1.24746	4.96145e-18	5002	-	-	-	opiNOG47179	R	-	gi|1000204668|gb|KXJ76094.1| hypothetical protein RP20_CCG010364 [Aedes albopictus]
TRINITY_DN7282_c0_g1	135.192	456.991	3.38032	1.75716	1.95943e-17	1264	-	K01754	-	opiNOG04263	E	sp|Q99U50|TDCB_STAAM L-threonine dehydratase catabolic TdcB OS=Staphylococcus aureus (strain Mu50 / ATCC 700699) OX=158878 GN=tdcB PE=3 SV=1	gi|669218098|emb|CDW60121.1| AlaDh PNT N and PALP and AlaDh PNT C domain conta ining protein [Trichuris trichiura]
TRINITY_DN995_c0_g1	378.383	1069.69	2.82702	1.49928	1.97149e-17	2325	-	-	-	-	-	-	gi|646710437|gb|KDR15956.1| hypothetical protein L798_09883 [Zootermopsis nevadensis]
TRINITY_DN8685_c0_g1	69.7283	287.763	4.12692	2.04506	3.1174e-17	1922	GO:0005102;GO:0051704;GO:0050896;GO:0043207;GO:0050777;GO:0023051;GO:1900424;GO:0005515;GO:0048585;GO:0002832;GO:0050794;GO:0061058;GO:0045088;GO:0009966;GO:0032101;GO:0009607;GO:0003674;GO:0061060;GO:0009605;GO:0048519;GO:0010648;GO:0048583;GO:0009608;GO:0065007;GO:0031348;GO:0010646;GO:0031347;GO:0051707;GO:0002831;GO:0009617;GO:0009968;GO:0080134;GO:1900425;GO:0009609;GO:0050789;GO:0045824;GO:…	-	-	-	-	-	gi|646720526|gb|KDR22206.1| hypothetical protein L798_01812 [Zootermopsis nevadensis]
TRINITY_DN342_c0_g1	21.9976	153.749	6.98937	2.80516	3.77501e-17	686	GO:0003006;GO:0080090;GO:0008152;GO:0048856;GO:0048519;GO:2000117;GO:0045936;GO:0051091;GO:0051246;GO:0019219;GO:0009607;GO:0051172;GO:0042743;GO:0032268;GO:0006996;GO:0010941;GO:0010605;GO:0043027;GO:0098869;GO:0032991;GO:0072593;GO:0012501;GO:0010033;GO:0036211;GO:0030414;GO:0003824;GO:0051346;GO:0051704;GO:0042737;GO:0043028;GO:0030097;GO:0043523;GO:0009636;GO:0009987;GO:0060548;GO:0044267;GO:…	K20011	-	opiNOG08291;veNOG01638;veNOG06488	O	sp|Q555L5|PRDX4_DICDI Peroxiredoxin-4 OS=Dictyostelium discoideum OX=44689 GN=prdx4 PE=1 SV=2	gi|429326683|gb|AFZ78677.1| thioredoxin peroxidase [Coptotermes formosanus]
TRINITY_DN17545_c2_g1	167.816	540.115	3.21849	1.68639	5.04784e-17	1609	-	-	-	-	-	-	gi|646693710|gb|KDR07773.1| hypothetical protein L798_02557 [Zootermopsis nevadensis]
TRINITY_DN5186_c0_g2	295.754	828.253	2.80048	1.48567	5.70627e-17	3902	GO:0048731;GO:0044877;GO:0070013;GO:0030659;GO:0042789;GO:0006725;GO:0061008;GO:0090311;GO:0043434;GO:0019953;GO:0010883;GO:0050801;GO:0050709;GO:0070542;GO:0031965;GO:0008047;GO:0001101;GO:0051254;GO:1905954;GO:0010288;GO:0042592;GO:0007169;GO:0042632;GO:0042493;GO:0044463;GO:0051247;GO:0005634;GO:0032774;GO:0031326;GO:0045893;GO:0032502;GO:0001078;GO:1901701;GO:1905269;GO:0006139;GO:0032868;GO:…	K07197	-	NOG08465;opiNOG03255;opiNOG77417	K	sp|Q9WTN3|SRBP1_MOUSE Sterol regulatory element-binding protein 1 OS=Mus musculus OX=10090 GN=Srebf1 PE=1 SV=4	gi|646701178|gb|KDR11017.1| Sterol regulatory element-binding protein 1 [Zootermopsis nevadensis]
TRINITY_DN80381_c0_g1	73.2345	292.18	3.98965	1.99626	1.12157e-16	2562	-	-	-	-	-	-	-
TRINITY_DN7556_c0_g1	467.151	1201.97	2.57298	1.36344	1.5851e-16	1396	-	-	-	opiNOG15838	M	sp|P05090|APOD_HUMAN Apolipoprotein D OS=Homo sapiens OX=9606 GN=APOD PE=1 SV=1	gi|646718614|gb|KDR21026.1| Apolipoprotein D [Zootermopsis nevadensis]
TRINITY_DN57085_c0_g1	111.564	378.39	3.39169	1.762	4.74245e-16	1948	-	-	-	NOG186512;opiNOG71564;inNOG07480;COG3590;opiNOG47995	ORS	-	gi|642949720|emb|CCH14900.1| endonuclease-reverse transcriptase [Blattella germanica]
TRINITY_DN2574_c5_g1	109.222	372.201	3.40775	1.76882	5.83697e-16	4377	-	-	-	-	-	-	-
TRINITY_DN21862_c0_g1	195.033	38.7836	0.198856	-2.3302	6.2201e-16	2850	GO:0015849;GO:0006820;GO:0003674;GO:1903825;GO:0015075;GO:0046903;GO:0022857;GO:0042221;GO:0032501;GO:0008514;GO:0009636;GO:0003014;GO:1905039;GO:0034220;GO:0008150;GO:0015711;GO:0006811;GO:0003008;GO:0044425;GO:0016021;GO:0005215;GO:0005342;GO:0046942;GO:0050896;GO:0016020;GO:0051234;GO:0015718;GO:0006810;GO:0005575;GO:0098656;GO:0008028;GO:0051179;GO:0097254;GO:0015318;GO:0055085;GO:0046943;GO:…	-	-	opiNOG30127	G	sp|Q17QR6|MOT13_BOVIN Monocarboxylate transporter 13 OS=Bos taurus OX=9913 GN=SLC16A13 PE=2 SV=1	gi|646720675|gb|KDR22317.1| Monocarboxylate transporter 9 [Zootermopsis nevadensis]
TRINITY_DN20105_c1_g2	576.384	1426.85	2.47552	1.30773	1.07978e-15	2649	GO:0043170;GO:0003674;GO:0004252;GO:0003824;GO:0044238;GO:0140096;GO:0016787;GO:0004175;GO:0008233;GO:0071704;GO:0019538;GO:0070011;GO:0006508;GO:0008152;GO:0008236;GO:0006807;GO:0017171;GO:0008150;GO:1901564	-	-	opiNOG07225	E	sp|B5U2W0|VSP_BOMIG Venom serine protease Bi-VSP OS=Bombus ignitus OX=130704 PE=1 SV=1	gi|646715184|gb|KDR18888.1| Proclotting enzyme [Zootermopsis nevadensis]
TRINITY_DN2392_c0_g1	191.92	633.971	3.3033	1.72391	2.42412e-15	1566	GO:0006082;GO:0044238;GO:0071704;GO:0009070;GO:0009058;GO:0016765;GO:0009628;GO:0009987;GO:0044283;GO:0000096;GO:0044237;GO:0005488;GO:0008150;GO:0006534;GO:0019344;GO:0036293;GO:0044272;GO:0016053;GO:0070482;GO:0043436;GO:0009069;GO:0001666;GO:0019752;GO:0003674;GO:0006950;GO:0044249;GO:0019899;GO:1901607;GO:0006520;GO:0044281;GO:1901566;GO:0008152;GO:0006535;GO:1901605;GO:0008652;GO:1901576;GO:…	K01738	-	rhaNOG10761;rhaNOG11907	E	sp|O34476|CYSM_BACSU Probable cysteine synthase OS=Bacillus subtilis (strain 168) OX=224308 GN=ytkP PE=3 SV=1	gi|669218096|emb|CDW60119.1| Cysteine synthase [Trichuris trichiura]
TRINITY_DN8344_c1_g1	85.2188	318.213	3.73407	1.90075	2.72544e-15	821	-	-	-	meNOG21149;opiNOG75200;opiNOG76788;opiNOG77116;opiNOG74219	SR	sp|P26305|LPSBP_PERAM Hemolymph lipopolysaccharide-binding protein OS=Periplaneta americana OX=6978 PE=1 SV=1	gi|506968177|gb|AGM32432.1| C-type lectin (CTL)/C-type lectin-like (CTLD) domain protein [Coptotermes formosanus]
TRINITY_DN12784_c0_g1	173.279	511.713	2.95312	1.56224	3.5903e-15	2655	-	-	-	-	-	-	-
TRINITY_DN1827_c0_g5	9.59738	95.2101	9.92043	3.3104	8.62451e-15	641	-	-	-	-	-	-	-
TRINITY_DN5026_c0_g1	699.274	1638.54	2.3432	1.22848	9.0786e-15	5178	GO:0042592;GO:0031233;GO:0044459;GO:0033212;GO:0065008;GO:0030003;GO:0031224;GO:0006812;GO:1902495;GO:1905862;GO:0055076;GO:0005623;GO:0016724;GO:0005575;GO:0051179;GO:0098796;GO:0065007;GO:0009987;GO:1990351;GO:0016491;GO:0006879;GO:0008150;GO:0005887;GO:0050801;GO:0033215;GO:0071944;GO:0055080;GO:0019725;GO:0031226;GO:0009986;GO:0098552;GO:0005886;GO:0009897;GO:0046916;GO:0032991;GO:0016021;GO:…	-	-	opiNOG03135	Q	sp|Q8LPL3|ASO_ARATH L-ascorbate oxidase OS=Arabidopsis thaliana OX=3702 GN=AAO PE=1 SV=1	gi|380042048|gb|AFD33366.1| laccase [Macrotermes barneyi]
TRINITY_DN1569_c0_g1	248.517	669.755	2.69501	1.43029	1.78419e-14	1535	-	-	-	opiNOG07124;NOG01877;opiNOG36236;opiNOG03694	E	sp|P36205|GLN1A_THEMA Glutamine synthetase OS=Thermotoga maritima (strain ATCC 43589 / DSM 3109 / JCM 10099 / NBRC 100826 / MSB8) OX=243274 GN=glnA PE=3 SV=2	gi|861628777|gb|KMQ89522.1| glutamine synthetase [Lasius niger]
TRINITY_DN1500_c2_g3	238.143	638.462	2.68101	1.42277	2.53442e-14	1935	-	-	-	-	-	-	-
TRINITY_DN200_c0_g1	1093.16	5046.15	4.61611	2.20668	8.3683e-14	1502	GO:0038187;GO:0080134;GO:1901565;GO:0009617;GO:0002831;GO:0005622;GO:0048584;GO:0051707;GO:0031347;GO:1901575;GO:0002764;GO:0051606;GO:0031348;GO:0065007;GO:0050727;GO:1901136;GO:0009987;GO:0098543;GO:0043901;GO:0042834;GO:0002376;GO:0002253;GO:0031179;GO:2000026;GO:0009057;GO:0008150;GO:0002682;GO:0002757;GO:0051093;GO:0032823;GO:0016810;GO:0048523;GO:1902105;GO:0050789;GO:0002758;GO:0040007;GO:…	K01446	-	opiNOG29522	R	sp|Q8INK6|PGPLB_DROME Peptidoglycan-recognition protein LB OS=Drosophila melanogaster OX=7227 GN=PGRP-LB PE=1 SV=1	gi|646692113|gb|KDR07311.1| Peptidoglycan-recognition protein LB [Zootermopsis nevadensis]
TRINITY_DN2921_c0_g1	943.451	2084.58	2.20952	1.14374	8.79256e-14	4573	-	K17284	-	inNOG10062;opiNOG36784	RS	-	gi|506969207|gb|AGM32947.1| perilipin family protein [Coptotermes formosanus]
TRINITY_DN4641_c0_g1	8.34412	113.286	13.5767	3.76307	9.00007e-14	633	-	-	-	opiNOG34719	P	sp|Q88PD5|SODF_PSEPK Superoxide dismutase [Fe] OS=Pseudomonas putida (strain ATCC 47054 / DSM 6125 / CFBP 8728 / NCIMB 11950 / KT2440) OX=160488 GN=sodB PE=3 SV=3	gi|406365814|gb|AFS41415.1| superoxide dismutase [Coptotermes formosanus]
TRINITY_DN14817_c0_g1	190.81	571.19	2.99349	1.58183	1.038e-13	1031	-	-	-	-	-	-	-
TRINITY_DN5604_c0_g1	283.801	48.7708	0.171849	-2.54079	1.69497e-13	1371	-	-	-	-	-	-	gi|506968489|gb|AGM32588.1| hypothetical protein [Coptotermes formosanus]
TRINITY_DN277708_c0_g1	1554.49	696.053	0.447768	-1.15918	3.33874e-13	2139	-	-	-	-	-	-	gi|646712557|gb|KDR17289.1| hypothetical protein L798_08855 [Zootermopsis nevadensis]
TRINITY_DN281406_c0_g1	9.06151	86.3674	9.53124	3.25266	4.62601e-13	1230	GO:0017144;GO:0008015;GO:0045185;GO:0010817;GO:0032079;GO:0000166;GO:0050803;GO:0043547;GO:1905651;GO:0031974;GO:0008582;GO:1901576;GO:0051129;GO:1903959;GO:1903721;GO:0018107;GO:0043491;GO:0044271;GO:0044087;GO:0044446;GO:0097473;GO:0070997;GO:0060322;GO:0009895;GO:0030203;GO:0070201;GO:1903202;GO:0042136;GO:0031323;GO:0002028;GO:0048609;GO:0006924;GO:0071704;GO:0042995;GO:1990778;GO:2001057;GO:…	K04456	-	opiNOG01451;veNOG07249;veNOG10879	T	sp|P54644|KRAC_DICDI RAC family serine/threonine-protein kinase homolog OS=Dictyostelium discoideum OX=44689 GN=pkbA PE=1 SV=1	gi|675370898|gb|KFM63800.1| RAC serine/threonine-protein kinase, partial [Stegodyphus mimosarum]
TRINITY_DN43551_c0_g1	382.6	82.1559	0.214731	-2.2194	6.41949e-13	2751	-	K08145	-	opiNOG20259;opiNOG51827	R	sp|A9ZSY2|TRET1_APILI Facilitated trehalose transporter Tret1 OS=Apis mellifera ligustica OX=7469 GN=Tret1 PE=1 SV=1	gi|646715341|gb|KDR18983.1| Solute carrier family 2, facilitated glucose transporter member 10, partial [Zootermopsis nevadensis]
TRINITY_DN17761_c0_g1	441.422	81.451	0.18452	-2.43815	2.66286e-12	6367	-	-	-	-	-	-	-
TRINITY_DN5319_c0_g1	101.761	307.189	3.01872	1.59394	2.78256e-12	4483	-	-	-	opiNOG20259;opiNOG51827	R	sp|B4J913|TRET1_DROGR Facilitated trehalose transporter Tret1 OS=Drosophila grimshawi OX=7222 GN=Tret1 PE=3 SV=1	gi|646721882|gb|KDR23065.1| Solute carrier family 2, facilitated glucose transporter member 6, partial [Zootermopsis nevadensis]
TRINITY_DN48292_c0_g1	225.394	26.6999	0.118459	-3.07754	4.30814e-12	1229	-	-	-	opiNOG48496	R	-	gi|646715702|gb|KDR19206.1| hypothetical protein L798_06261 [Zootermopsis nevadensis]
TRINITY_DN54230_c0_g1	423.641	945.472	2.23178	1.15819	6.25217e-12	4735	-	-	-	opiNOG40067	S	-	gi|646700804|gb|KDR10788.1| hypothetical protein L798_14914 [Zootermopsis nevadensis]
TRINITY_DN10740_c0_g1	127.734	26.5074	0.20752	-2.26868	6.49177e-12	753	GO:0009628;GO:0050789;GO:0043068;GO:0009314;GO:0032355;GO:0009888;GO:0070887;GO:0005737;GO:0140096;GO:0005829;GO:0043065;GO:0034097;GO:0008234;GO:0009719;GO:0060359;GO:0097200;GO:0048869;GO:0006979;GO:0071312;GO:0004197;GO:0071417;GO:0071495;GO:0043067;GO:0008150;GO:0009408;GO:2000026;GO:0043523;GO:1901216;GO:0009987;GO:0009636;GO:0010039;GO:0032501;GO:0060429;GO:0033993;GO:0065007;GO:0002525;GO:…	-	-	-	-	-	gi|646723874|gb|KDR24332.1| Caspase-1 [Zootermopsis nevadensis]
TRINITY_DN3618_c2_g1	86.2453	264.613	3.06814	1.61736	1.44609e-11	2137	-	K16859	-	opiNOG36234	S	-	gi|646708750|gb|KDR14915.1| hypothetical protein L798_11221 [Zootermopsis nevadensis]
TRINITY_DN2526_c0_g1	2944.09	1474.97	0.500994	-0.997134	1.66789e-11	905	-	-	-	-	-	-	-
TRINITY_DN269568_c0_g1	3.89534	56.6824	14.5513	3.86308	1.75331e-11	1116	GO:1900039;GO:0097305;GO:0042803;GO:0055114;GO:0010038;GO:0044464;GO:0003674;GO:0006950;GO:0009744;GO:0010035;GO:0009409;GO:0014070;GO:0009413;GO:0016616;GO:0046983;GO:0000302;GO:0046686;GO:1901700;GO:0044444;GO:0042221;GO:0009266;GO:0008152;GO:0042802;GO:0048583;GO:0050896;GO:0016020;GO:0003824;GO:0009415;GO:0010033;GO:0014074;GO:0009725;GO:0005886;GO:0080135;GO:0050794;GO:0009651;GO:0042542;GO:…	K18369	-	opiNOG01088;veNOG17345;veNOG02419	Q	sp|P35630|ADH1_ENTHI NADP-dependent isopropanol dehydrogenase OS=Entamoeba histolytica OX=5759 GN=ADH1 PE=1 SV=1	gi|556764173|ref|XP_005977363.1| PREDICTED: D-xylulose reductase A-like [Pantholops hodgsonii]
TRINITY_DN58069_c0_g1	10.9275	84.072	7.6936	2.94366	2.67399e-11	362	-	-	-	-	-	-	-
TRINITY_DN850_c0_g1	1903.94	3769.83	1.98002	0.985513	2.84627e-11	3053	-	-	-	KOG3105;veNOG00230	DB	sp|Q96MW7|TIGD1_HUMAN Tigger transposable element-derived protein 1 OS=Homo sapiens OX=9606 GN=TIGD1 PE=1 SV=1	gi|620959954|ref|XP_007665105.1| PREDICTED: tigger transposable element-derived protein 1 [Ornithorhynchus anatinus] &gt;gi|620959956|ref|XP_007665106.1| PREDICTED: tigger transposable element-derived protein 1 [Ornithorhynchus anatinus] &gt;gi|620959958|ref|XP_007665107.1| PREDICTED: tigger transposable element-derived protein 1 [Ornithorhynchus anatinus] &gt;gi|620959960|ref|XP_007665108.1| PRE…
TRINITY_DN355_c0_g2	3416.45	8399.49	2.45854	1.2978	2.92743e-11	4583	GO:0140110;GO:0051259;GO:0060548;GO:0003712;GO:1902531;GO:1905475;GO:0009987;GO:0043901;GO:0044248;GO:0040008;GO:0044267;GO:1990782;GO:0009057;GO:0043067;GO:0008150;GO:0032880;GO:0048523;GO:0019900;GO:0005829;GO:0006355;GO:0051641;GO:0042325;GO:0006793;GO:0005737;GO:0043068;GO:0061912;GO:0016197;GO:0051174;GO:0010604;GO:0065008;GO:0002931;GO:0005622;GO:0120025;GO:0044130;GO:0019904;GO:0016772;GO:…	K14381	-	opiNOG08912	R	sp|O08623|SQSTM_RAT Sequestosome-1 OS=Rattus norvegicus OX=10116 GN=Sqstm1 PE=1 SV=1	gi|646714840|gb|KDR18673.1| Sequestosome-1 [Zootermopsis nevadensis]
TRINITY_DN12963_c0_g1	11963.1	22841.3	1.90931	0.933054	5.41651e-11	3360	-	-	-	-	-	-	gi|646689442|gb|KDR06600.1| hypothetical protein L798_03574 [Zootermopsis nevadensis]
TRINITY_DN67_c0_g2	197.335	478.981	2.42725	1.27932	5.65264e-11	1415	-	-	-	opiNOG01397	S	sp|Q8N0N3|BGBP_PENMO Beta-1,3-glucan-binding protein OS=Penaeus monodon OX=6687 PE=2 SV=1	gi|340730335|gb|AEK64796.1| gram-negative bacteria binding protein 1 [Reticulitermes flavipes]
TRINITY_DN81_c3_g1	144.518	380.051	2.62978	1.39494	6.52322e-11	1692	-	K01758	-	opiNOG00132;opiNOG14899	E	sp|Q8L0X4|MEGL_FUSNP L-methionine gamma-lyase OS=Fusobacterium nucleatum subsp. polymorphum OX=76857 GN=mgl PE=1 SV=1	gi|1005473092|ref|XP_015773394.1| PREDICTED: LOW QUALITY PROTEIN: cystathionine gamma-synthase-like [Acropora digitifera]
TRINITY_DN3364_c0_g1	281.998	648.263	2.29882	1.2009	7.94408e-11	1262	-	K00262	-	opiNOG05535;COG0334	E	sp|P94316|DHE2_BACFR NAD-specific glutamate dehydrogenase OS=Bacteroides fragilis (strain YCH46) OX=295405 GN=gdhB PE=2 SV=2	gi|1005430285|ref|XP_015752885.1| PREDICTED: NADP-specific glutamate dehydrogenase-like [Acropora digitifera] &gt;gi|1005430287|ref|XP_015752886.1| PREDICTED: NADP-specific glutamate dehydrogenase-like [Acropora digitifera]
TRINITY_DN59846_c2_g1	365.699	113.487	0.310328	-1.68813	9.50478e-11	5433	-	-	-	opiNOG02085	P	sp|Q9EPQ0|NCKX3_RAT Sodium/potassium/calcium exchanger 3 (Fragment) OS=Rattus norvegicus OX=10116 GN=Slc24a3 PE=1 SV=1	gi|646710801|gb|KDR16219.1| Sodium/potassium/calcium exchanger 4 [Zootermopsis nevadensis]
TRINITY_DN1629_c2_g1	94.9782	275.063	2.89607	1.5341	9.60676e-11	2128	-	-	-	-	-	-	-
TRINITY_DN20928_c0_g1	560.741	240.994	0.429778	-1.21834	1.06925e-10	774	-	-	-	-	-	-	-
TRINITY_DN4323_c0_g1	367.757	144.585	0.393154	-1.34684	1.40865e-10	2106	-	-	-	opiNOG54624;KOG1075	R	-	gi|646712554|gb|KDR17286.1| hypothetical protein L798_08852 [Zootermopsis nevadensis]
TRINITY_DN5725_c0_g1	208.761	66.0535	0.316406	-1.66015	1.61823e-10	3725	GO:0065007;GO:0050789;GO:0051726;GO:0050794;GO:0008150	K19176	-	opiNOG24732	ITJ	sp|Q05AM4|FAH2B_DANRE Fatty-acid amide hydrolase 2-B OS=Danio rerio OX=7955 GN=faah2b PE=2 SV=1	gi|646709646|gb|KDR15405.1| Fatty-acid amide hydrolase 2-A [Zootermopsis nevadensis]
TRINITY_DN4216_c2_g2	98.4745	18.2213	0.185036	-2.43412	1.80814e-10	2483	-	-	-	opiNOG06064;opiNOG12680;opiNOG46369	R	sp|Q9VMM6|OBSTE_DROME Protein obstructor-E OS=Drosophila melanogaster OX=7227 GN=obst-E PE=2 SV=2	gi|646708271|gb|KDR14639.1| Actin cytoskeleton-regulatory complex protein PAN1 [Zootermopsis nevadensis]
TRINITY_DN12034_c0_g2	31.3057	131.223	4.19167	2.06753	2.79253e-10	1830	-	-	-	-	-	-	-
TRINITY_DN2388_c0_g1	264.079	93.7863	0.355144	-1.49352	2.91315e-10	3710	GO:0055069;GO:0030162;GO:0005507;GO:0043167;GO:0005768;GO:0070013;GO:0044237;GO:0044437;GO:0098805;GO:0005488;GO:0071704;GO:0042995;GO:0043168;GO:0031226;GO:0031902;GO:0050801;GO:1903541;GO:1904350;GO:0042177;GO:0044238;GO:0071944;GO:1902047;GO:0044459;GO:1904951;GO:0015318;GO:0005388;GO:0042592;GO:0051248;GO:0030145;GO:0045921;GO:0090066;GO:0009894;GO:0015662;GO:0099132;GO:0051179;GO:0051716;GO:…	K13526	-	veNOG06554;veNOG00299	P	sp|O74431|ATC9_SCHPO Probable cation-transporting ATPase C1672.11c OS=Schizosaccharomyces pombe (strain 972 / ATCC 24843) OX=284812 GN=SPCC1672.11c PE=3 SV=1	gi|902908911|ref|XP_013043242.1| PREDICTED: probable cation-transporting ATPase 13A2 [Anser cygnoides domesticus]
TRINITY_DN2098_c0_g1	850.447	229.24	0.269552	-1.89136	3.23832e-10	791	-	-	-	-	-	-	-
TRINITY_DN43063_c0_g1	179.337	39.6305	0.220983	-2.17799	3.42567e-10	1555	-	-	-	-	-	-	-
TRINITY_DN2380_c2_g1	312.825	119.454	0.381856	-1.3889	3.96595e-10	2230	GO:0033875;GO:0005739;GO:0072330;GO:0044249;GO:0003674;GO:0044464;GO:0046483;GO:0044281;GO:0006732;GO:0033865;GO:0008152;GO:0006139;GO:0006796;GO:0006790;GO:0044444;GO:0044422;GO:1901576;GO:0031974;GO:0043226;GO:0032787;GO:0003824;GO:0019693;GO:0046394;GO:0043233;GO:0044446;GO:1901135;GO:0044255;GO:0003996;GO:0006631;GO:0043229;GO:1901360;GO:0006807;GO:0009150;GO:0034032;GO:0016874;GO:1901564;GO:…	K00666	-	opiNOG02292	I	sp|Q499N5|ACSF2_RAT Medium-chain acyl-CoA ligase ACSF2, mitochondrial OS=Rattus norvegicus OX=10116 GN=Acsf2 PE=2 SV=1	gi|646719441|gb|KDR21553.1| Acyl-CoA synthetase family member 2, mitochondrial [Zootermopsis nevadensis]
TRINITY_DN4265_c1_g1	1505.04	2899.71	1.92666	0.946105	4.46111e-10	2955	-	-	-	-	-	-	-
TRINITY_DN2658_c0_g1	210.965	542.917	2.57349	1.36372	4.61379e-10	3404	GO:0045859;GO:0048522;GO:0044237;GO:0071900;GO:0000185;GO:0032147;GO:0071704;GO:0051171;GO:0048518;GO:0044238;GO:0019222;GO:0043406;GO:0007254;GO:0051347;GO:0051726;GO:0045937;GO:0035556;GO:0031399;GO:0044093;GO:0043085;GO:0001932;GO:0046662;GO:0005575;GO:0010646;GO:0051716;GO:0005623;GO:0051247;GO:0016310;GO:0009967;GO:0023052;GO:0005634;GO:0010562;GO:0051173;GO:0043226;GO:0071902;GO:0001934;GO:…	K04402	-	NOG100596;opiNOG42998	SD	sp|Q2KIX1|GA45G_BOVIN Growth arrest and DNA damage-inducible protein GADD45 gamma OS=Bos taurus OX=9913 GN=GADD45G PE=2 SV=1	gi|646711591|gb|KDR16706.1| Growth arrest and DNA-damage-inducible protein GADD45 gamma [Zootermopsis nevadensis]
TRINITY_DN267769_c0_g1	4.54733	65.2516	14.3494	3.84292	5.97644e-10	2245	-	-	-	opiNOG62983	R	-	gi|646712507|gb|KDR17239.1| hypothetical protein L798_08804, partial [Zootermopsis nevadensis]
TRINITY_DN40427_c0_g1	61.5536	192.555	3.12824	1.64535	6.64929e-10	5808	-	-	-	opiNOG39908	S	-	gi|646696798|gb|KDR08838.1| hypothetical protein L798_01324 [Zootermopsis nevadensis]
TRINITY_DN1741_c0_g1	608.278	1271.4	2.09017	1.06362	7.67674e-10	2301	-	-	-	-	-	-	-
TRINITY_DN5490_c0_g1	145.641	360.036	2.47207	1.30572	9.13841e-10	1278	-	-	-	-	-	-	-
TRINITY_DN10130_c0_g1	1081.46	2069.79	1.91388	0.936501	9.16801e-10	4715	GO:0044464;GO:0009058;GO:0006793;GO:0005737;GO:0071704;GO:0019203;GO:0044238;GO:0042578;GO:0044249;GO:0005984;GO:0006950;GO:0003674;GO:1901576;GO:0008150;GO:0034637;GO:0005992;GO:0070413;GO:0044237;GO:0006796;GO:0009987;GO:0008152;GO:0005991;GO:0050896;GO:0005975;GO:0051716;GO:0044424;GO:0046351;GO:0005575;GO:0016311;GO:0016051;GO:0016787;GO:0016791;GO:0005623;GO:0003824;GO:0009312;GO:0033554;GO:…	K16055	-	opiNOG01044	G	sp|Q54K57|TPSA_DICDI Alpha,alpha-trehalose-phosphate synthase [UDP-forming] A OS=Dictyostelium discoideum OX=44689 GN=tpsA PE=2 SV=1	gi|646716375|gb|KDR19655.1| Alpha,alpha-trehalose-phosphate synthase [UDP-forming] A [Zootermopsis nevadensis]
TRINITY_DN157009_c0_g1	44.0583	2.62632	0.05961	-4.0683	1.0706e-09	1116	-	-	-	-	-	-	-
TRINITY_DN5114_c0_g1	312.612	78.5224	0.251181	-1.9932	1.36182e-09	2403	-	-	-	opiNOG03135	Q	sp|S8FIE4|LAC1_FOMPI Laccase-1 OS=Fomitopsis pinicola (strain FP-58527) OX=743788 GN=LCC1 PE=1 SV=1	gi|261086617|gb|ACX54558.1| laccase 6 [Reticulitermes flavipes]
TRINITY_DN1106_c0_g1	2501.59	1341.29	0.536174	-0.899226	1.4016e-09	1154	-	-	-	-	-	-	-
TRINITY_DN65104_c2_g1	54.6522	173.287	3.17073	1.66481	1.57922e-09	2967	-	K01047	-	opiNOG22912;opiNOG35893	I	sp|P16354|PA23_HELSU Phospholipase A2 isozymes PA3A/PA3B/PA5 OS=Heloderma suspectum OX=8554 PE=1 SV=3	gi|768440291|ref|XP_011561813.1| PREDICTED: uncharacterized protein LOC105391939 isoform X3 [Plutella xylostella]
TRINITY_DN14772_c0_g1	149.194	42.3214	0.283667	-1.81773	1.62343e-09	1607	GO:0034767;GO:2000191;GO:0051716;GO:0009894;GO:0044093;GO:1901698;GO:0031399;GO:0070482;GO:0043085;GO:0010747;GO:0032892;GO:0071466;GO:0009117;GO:0050769;GO:1901362;GO:0044238;GO:0015849;GO:0071944;GO:0006638;GO:0051347;GO:0015645;GO:0062012;GO:0071704;GO:0046949;GO:0042178;GO:0098805;GO:0006637;GO:0005488;GO:2001233;GO:0044237;GO:0031975;GO:0009259;GO:0043269;GO:0051130;GO:0050793;GO:0050996;GO:…	K01897	-	opiNOG02846;veNOG00516	I	sp|Q8LKS5|LACS7_ARATH Long chain acyl-CoA synthetase 7, peroxisomal OS=Arabidopsis thaliana OX=3702 GN=LACS7 PE=1 SV=2	gi|260802530|ref|XP_002596145.1| hypothetical protein BRAFLDRAFT_202982 [Branchiostoma floridae] &gt;gi|229281399|gb|EEN52157.1| hypothetical protein BRAFLDRAFT_202982 [Branchiostoma floridae]
TRINITY_DN12736_c0_g1	899.87	443.932	0.493329	-1.01938	1.71546e-09	2843	-	K00108	-	opiNOG00233;COG2303	RE	sp|P18172|DHGL_DROPS Glucose dehydrogenase [FAD, quinone] OS=Drosophila pseudoobscura pseudoobscura OX=46245 GN=Gld PE=3 SV=4	gi|646716951|gb|KDR19978.1| Glucose dehydrogenase [acceptor] [Zootermopsis nevadensis]
TRINITY_DN783_c0_g1	957.301	471.427	0.492454	-1.02194	1.82144e-09	865	-	-	-	-	-	-	-
TRINITY_DN5623_c0_g2	120.146	303.882	2.52927	1.33872	1.87292e-09	1171	GO:0005622;GO:0043227;GO:0006605;GO:0072655;GO:0031224;GO:0031314;GO:0043412;GO:0043231;GO:0044424;GO:0016311;GO:0006470;GO:0005743;GO:0051649;GO:0072657;GO:0005759;GO:0008150;GO:0035335;GO:0044267;GO:0070585;GO:0019898;GO:0098573;GO:0009987;GO:0006793;GO:0005737;GO:0051641;GO:0006464;GO:0140096;GO:0033036;GO:0031300;GO:1901564;GO:0031966;GO:0008104;GO:0044260;GO:0031090;GO:0006996;GO:0006612;GO:…	K14165	-	opiNOG11719	V	sp|Q17QM8|DUS14_BOVIN Dual specificity protein phosphatase 14 OS=Bos taurus OX=9913 GN=DUSP14 PE=2 SV=1	gi|646716581|gb|KDR19773.1| Dual specificity protein phosphatase 14 [Zootermopsis nevadensis]
TRINITY_DN33197_c0_g1	1741.93	3211.58	1.84369	0.882595	2.07926e-09	6474	-	-	-	opiNOG13563;opiNOG10334	RE	sp|Q9VT04|PATH_DROME Proton-coupled amino acid transporter-like protein pathetic OS=Drosophila melanogaster OX=7227 GN=path PE=1 SV=1	gi|646710805|gb|KDR16223.1| Patched domain-containing protein 3 [Zootermopsis nevadensis]
TRINITY_DN7298_c0_g1	169.414	441.506	2.60608	1.38188	2.33315e-09	1646	-	-	-	-	-	-	-
TRINITY_DN10757_c0_g1	390.316	810.165	2.07566	1.05357	2.36038e-09	2503	-	-	-	opiNOG45982	R	sp|Q56R10|ASTA_PENMO Astakine OS=Penaeus monodon OX=6687 PE=2 SV=1	gi|972203933|ref|XP_015184135.1| PREDICTED: astakine-like [Polistes dominula]
TRINITY_DN592_c0_g1	3360.17	1803.82	0.536823	-0.897482	2.37797e-09	1108	GO:0008152;GO:0034645;GO:0005576;GO:0071310;GO:0080090;GO:0048519;GO:0030863;GO:0010506;GO:0048856;GO:0031252;GO:1990090;GO:0051246;GO:0006414;GO:0051960;GO:0010976;GO:0010941;GO:0045595;GO:0005853;GO:0032587;GO:0043604;GO:0032991;GO:0003824;GO:0042176;GO:0010033;GO:0044428;GO:0097367;GO:0009987;GO:0051259;GO:0032549;GO:0042119;GO:0071495;GO:0008150;GO:0044448;GO:0048869;GO:0044267;GO:0032553;GO:…	K03231	-	veNOG02447	J	sp|Q04634|EF1A_TETPY Elongation factor 1-alpha OS=Tetrahymena pyriformis OX=5908 PE=2 SV=1	gi|675372148|gb|KFM65050.1| Elongation factor 1-alpha 1, partial [Stegodyphus mimosarum]
TRINITY_DN257269_c0_g1	82.8329	234.583	2.83201	1.50182	2.65087e-09	1961	-	-	-	-	-	-	-
TRINITY_DN3495_c0_g1	479.6	213.967	0.446135	-1.16445	2.91923e-09	2625	GO:0048584;GO:0002696;GO:0006753;GO:0046124;GO:0050663;GO:0031410;GO:0036230;GO:0044433;GO:0051186;GO:0001910;GO:0046102;GO:0001914;GO:0002822;GO:0009394;GO:0006793;GO:0055086;GO:0048523;GO:0005829;GO:0019637;GO:0012501;GO:0045595;GO:0050671;GO:0034404;GO:0006996;GO:0008630;GO:0097367;GO:0009215;GO:0007165;GO:0097193;GO:0050867;GO:0009116;GO:0008152;GO:0080090;GO:0005576;GO:0006149;GO:0002790;GO:…	K03783	-	opiNOG00256	F	sp|A4Q998|PNPH_ANOGA Purine nucleoside phosphorylase OS=Anopheles gambiae OX=7165 GN=pnp PE=1 SV=1	gi|646707955|gb|KDR14468.1| Purine nucleoside phosphorylase [Zootermopsis nevadensis]
TRINITY_DN97454_c0_g1	72.349	11.2266	0.155173	-2.68805	2.92094e-09	2223	-	-	-	-	-	-	-
TRINITY_DN173741_c0_g1	195.489	66.2558	0.338924	-1.56097	3.17868e-09	1483	GO:0005622;GO:0005886;GO:0097433;GO:0043227;GO:0043232;GO:0043229;GO:0043231;GO:0043228;GO:0044424;GO:0005575;GO:0016020;GO:0005634;GO:0005856;GO:0015629;GO:0005623;GO:0043226;GO:0005925;GO:0044444;GO:0005924;GO:0005737;GO:0005912;GO:0030055;GO:0044464;GO:0030054;GO:0070161;GO:0071944	K05692	-	COG5277;opiNOG00231	Z	sp|P18603|ACT4_ARTSX Actin, clone 403 OS=Artemia sp. OX=6662 PE=2 SV=1	gi|646713613|gb|KDR17904.1| Actin, clone 403 [Zootermopsis nevadensis]
TRINITY_DN5139_c0_g1	673.856	318.658	0.472888	-1.08043	3.29166e-09	1079	GO:0043229;GO:0043231;GO:0044422;GO:0009507;GO:0044444;GO:0043226;GO:0005622;GO:0009570;GO:0043227;GO:0044434;GO:0005623;GO:0005829;GO:0005634;GO:0009536;GO:0044464;GO:0044446;GO:0005737;GO:0044424;GO:0005575;GO:0044435;GO:0009532	-	-	COG0574	G	sp|P22983|PPDK_CLOSY Pyruvate, phosphate dikinase OS=Clostridium symbiosum OX=1512 GN=ppdK PE=1 SV=5	gi|556780986|ref|XP_005985516.1| PREDICTED: pyruvate, phosphate dikinase 1, chloroplastic-like, partial [Pantholops hodgsonii]
TRINITY_DN78897_c3_g2	28.9296	0.352822	0.0121959	-6.35746	3.52401e-09	1480	-	-	-	-	-	-	-
TRINITY_DN29823_c0_g1	430.65	163.375	0.379368	-1.39833	5.30785e-09	7642	-	-	-	-	-	-	-
TRINITY_DN1724_c0_g1	162.551	378.737	2.32996	1.22031	7.68384e-09	1098	-	-	-	-	-	-	-
TRINITY_DN2799_c1_g1	60.4642	298.512	4.937	2.30363	9.28855e-09	4348	GO:0046942;GO:0005342;GO:0005215;GO:0006811;GO:0051179;GO:0098656;GO:0006810;GO:0051234;GO:0015171;GO:0008509;GO:0046943;GO:0071702;GO:0055085;GO:0015318;GO:1903825;GO:0003674;GO:0006820;GO:0015849;GO:0071705;GO:0015075;GO:0008514;GO:0022857;GO:0006865;GO:0015711;GO:0008150;GO:1905039;GO:0034220;GO:0003333	K10951	-	opiNOG01904	P	sp|Q25479|NKCL_MANSE Bumetanide-sensitive sodium-(potassium)-chloride cotransporter OS=Manduca sexta OX=7130 PE=2 SV=1	gi|646699940|gb|KDR10319.1| Bumetanide-sensitive sodium-(potassium)-chloride cotransporter, partial [Zootermopsis nevadensis]
TRINITY_DN6557_c0_g1	318.04	651.113	2.04727	1.0337	9.75452e-09	4188	-	-	-	opiNOG14922	S	sp|Q9VAS7|INX3_DROME Innexin inx3 OS=Drosophila melanogaster OX=7227 GN=Inx3 PE=1 SV=1	gi|1009411663|gb|KYN30623.1| Innexin inx3 [Trachymyrmex septentrionalis]
TRINITY_DN208_c0_g1	7345.55	4084.69	0.556076	-0.846646	1.02081e-08	1071	-	-	-	-	-	-	gi|506969063|gb|AGM32875.1| hypothetical protein [Coptotermes formosanus]
TRINITY_DN18869_c0_g2	3.68066	43.5018	11.819	3.56304	1.09432e-08	1141	-	-	-	veNOG15159;veNOG24360	S	-	gi|646700605|gb|KDR10706.1| hypothetical protein L798_15468 [Zootermopsis nevadensis]
TRINITY_DN346525_c0_g1	120.723	33.2024	0.27503	-1.86234	1.14004e-08	700	-	-	-	-	-	-	-
TRINITY_DN21759_c0_g1	109.219	272.665	2.4965	1.31991	1.15757e-08	6492	-	-	-	opiNOG01931;COG2801	RL	sp|P04323|POL3_DROME Retrovirus-related Pol polyprotein from transposon 17.6 OS=Drosophila melanogaster OX=7227 GN=pol PE=4 SV=1	gi|242022144|ref|XP_002431501.1| enzymatic polyprotein, putative [Pediculus humanus corporis] &gt;gi|212516795|gb|EEB18763.1| enzymatic polyprotein, putative [Pediculus humanus corporis]
TRINITY_DN32449_c0_g1	231.91	88.4975	0.381602	-1.38986	1.23483e-08	896	-	-	-	-	-	-	-
TRINITY_DN25933_c0_g1	386.304	764.348	1.97862	0.984495	1.24317e-08	3735	GO:0044422;GO:0044444;GO:0031974;GO:0016054;GO:0043226;GO:1901605;GO:0008152;GO:0044464;GO:0009063;GO:0055114;GO:0006551;GO:0044281;GO:0006520;GO:0005739;GO:0003674;GO:1901564;GO:0009083;GO:0009056;GO:0043229;GO:0006807;GO:0044446;GO:0043233;GO:0003824;GO:0044248;GO:0008150;GO:0003995;GO:0016491;GO:0044237;GO:0009987;GO:0070013;GO:0044282;GO:0016627;GO:0071704;GO:0005737;GO:0006552;GO:0044238;GO:…	K00253	-	opiNOG11195	I	sp|P12007|IVD_RAT Isovaleryl-CoA dehydrogenase, mitochondrial OS=Rattus norvegicus OX=10116 GN=Ivd PE=1 SV=2	gi|506968027|gb|AGM32357.1| isovaleryl-coA dehydrogenase, mitochondrial-like protein [Coptotermes formosanus]
TRINITY_DN25243_c0_g1	389.164	175.81	0.451764	-1.14636	1.27859e-08	1513	-	-	-	-	-	-	-
TRINITY_DN21999_c0_g1	1630.45	2941.79	1.80429	0.851428	1.27972e-08	5488	GO:0003008;GO:0003012;GO:0032501;GO:0008150	-	-	opiNOG28576	S	-	gi|939241407|ref|XP_014239961.1| PREDICTED: leucine-rich repeat protein soc-2 [Cimex lectularius]
TRINITY_DN5902_c0_g1	1059.49	3000.1	2.83165	1.50164	1.44161e-08	2238	-	-	-	-	-	-	gi|506968927|gb|AGM32807.1| hypothetical protein [Coptotermes formosanus]
TRINITY_DN43261_c0_g2	705.913	353.815	0.501216	-0.996495	1.9881e-08	6145	GO:0060180;GO:0008150;GO:0044237;GO:0007320;GO:0032501;GO:0009987;GO:0050789;GO:0044550;GO:0071704;GO:0009058;GO:0045924;GO:0019953;GO:0065008;GO:0030728;GO:0050795;GO:0007617;GO:0022414;GO:0016788;GO:0044703;GO:0046662;GO:0046008;GO:0065007;GO:0005575;GO:0034338;GO:0007618;GO:0016787;GO:0042446;GO:2000241;GO:0000003;GO:1901575;GO:0032504;GO:0042445;GO:0007610;GO:0005576;GO:0008152;GO:0052689;GO:…	-	-	opiNOG10806	R	sp|B2D0J5|EST6_APIME Venom carboxylesterase-6 OS=Apis mellifera OX=7460 PE=2 SV=1	gi|685874307|gb|AIP87046.1| juvenile hormone esterase [Macrotermes barneyi]
TRINITY_DN6320_c0_g1	578.537	1160.57	2.00604	1.00435	2.09194e-08	4173	GO:0043005;GO:1901617;GO:0009308;GO:0065008;GO:0006589;GO:1901362;GO:0120025;GO:0042493;GO:0097458;GO:0030534;GO:0006576;GO:0065007;GO:0034641;GO:0005575;GO:0042133;GO:0001505;GO:0005623;GO:1901615;GO:0004837;GO:0006725;GO:0046165;GO:0046677;GO:0008150;GO:0016829;GO:0044237;GO:0009636;GO:0009987;GO:0044283;GO:0032501;GO:0042439;GO:0042401;GO:0009058;GO:0042995;GO:0071704;GO:0044106;GO:1901564;GO:…	-	-	opiNOG04254	E	sp|Q95ZS2|TDC1_CAEEL Tyrosine decarboxylase OS=Caenorhabditis elegans OX=6239 GN=tdc-1 PE=2 SV=1	gi|646703510|gb|KDR12158.1| Aromatic-L-amino-acid decarboxylase, partial [Zootermopsis nevadensis]
TRINITY_DN3562_c0_g1	212.643	468.707	2.20419	1.14025	2.32768e-08	5280	GO:0042221;GO:0009266;GO:0032502;GO:0046903;GO:0099537;GO:0038023;GO:0000302;GO:0003674;GO:0006950;GO:0042594;GO:0005515;GO:0005886;GO:0004930;GO:0051650;GO:0051648;GO:0006810;GO:0016020;GO:0009635;GO:0050896;GO:0097480;GO:0045055;GO:0097479;GO:0005488;GO:0051640;GO:0008340;GO:0071944;GO:0031226;GO:0004888;GO:0007275;GO:0010259;GO:0032940;GO:0060089;GO:0044459;GO:0007267;GO:0006836;GO:0023052;GO:…	-	-	opiNOG25453;opiNOG58515	ST	sp|Q9V818|MTH3_DROME Probable G-protein coupled receptor Mth-like 3 OS=Drosophila melanogaster OX=7227 GN=mthl3 PE=1 SV=3	gi|646701018|gb|KDR10941.1| G-protein coupled receptor Mth2 [Zootermopsis nevadensis]
TRINITY_DN3215_c0_g2	786.019	367.748	0.467862	-1.09585	2.64875e-08	7791	GO:0003008;GO:0055013;GO:0009653;GO:0005575;GO:0051179;GO:0005198;GO:0007275;GO:0042592;GO:0071840;GO:0009790;GO:0022600;GO:0022414;GO:0030154;GO:0051146;GO:0030334;GO:0048621;GO:0072359;GO:0055001;GO:0055006;GO:0035262;GO:0061458;GO:0048731;GO:0010669;GO:0048598;GO:0060729;GO:0060537;GO:0044421;GO:0035295;GO:0045137;GO:0016331;GO:0005201;GO:0098651;GO:0035239;GO:0005581;GO:0009792;GO:1903354;GO:…	K06237	-	opiNOG00028;opiNOG77349	W	sp|P27393|CO4A2_ASCSU Collagen alpha-2(IV) chain OS=Ascaris suum OX=6253 PE=2 SV=1	gi|646716259|gb|KDR19588.1| hypothetical protein L798_06387, partial [Zootermopsis nevadensis]
TRINITY_DN6521_c0_g1	305.434	129.365	0.423546	-1.23941	2.66801e-08	938	-	-	-	-	-	-	-
TRINITY_DN4011_c0_g3	18.0994	83.4427	4.61025	2.20484	3.01619e-08	1185	-	-	-	opiNOG04263	E	sp|P0AGF8|TDCB_ECO57 L-threonine dehydratase catabolic TdcB OS=Escherichia coli O157:H7 OX=83334 GN=tdcB PE=3 SV=1	gi|669218098|emb|CDW60121.1| AlaDh PNT N and PALP and AlaDh PNT C domain conta ining protein [Trichuris trichiura]
TRINITY_DN2642_c0_g1	686.778	305.05	0.444175	-1.1708	3.10024e-08	1675	GO:0008150;GO:0043167;GO:0043169;GO:0005509;GO:0008152;GO:0004556;GO:0016798;GO:0005488;GO:0005576;GO:0071704;GO:0005575;GO:0004553;GO:0005975;GO:0046872;GO:0016160;GO:0003674;GO:0003824;GO:0044238;GO:0016787	K01176	-	opiNOG06392	G	sp|P54215|AMYA_DROMA Alpha-amylase A OS=Drosophila mauritiana OX=7226 GN=Amy-d PE=3 SV=1	gi|478735510|gb|AGJ52072.1| alpha-amylase KME1 [Reticulitermes speratus]
TRINITY_DN11055_c0_g1	3881.18	6740.78	1.73679	0.796421	3.29329e-08	2344	GO:0017144;GO:1901072;GO:0004553;GO:0003674;GO:0006950;GO:0008144;GO:0048856;GO:0008152;GO:0006022;GO:0005576;GO:0032502;GO:0016798;GO:0009611;GO:0097367;GO:0006040;GO:0005102;GO:1901135;GO:0042737;GO:0050896;GO:0003824;GO:0043170;GO:0035295;GO:0042335;GO:0046348;GO:0009056;GO:0008084;GO:0008061;GO:0042060;GO:1901564;GO:0007444;GO:0006807;GO:0005515;GO:0006030;GO:0071704;GO:0009888;GO:0004568;GO:…	-	-	opiNOG12825	G	sp|Q2PQM7|IDGF4_GLOMM Chitinase-like protein Idgf4 OS=Glossina morsitans morsitans OX=37546 GN=Idgf4 PE=2 SV=1	gi|646695262|gb|KDR08283.1| Chitinase-like protein Idgf4 [Zootermopsis nevadensis]
TRINITY_DN2969_c1_g2	256.755	103.794	0.404255	-1.30666	3.32355e-08	2820	-	-	-	opiNOG32737;opiNOG35417	T	sp|Q8CHS4|PLCX1_MOUSE PI-PLC X domain-containing protein 1 OS=Mus musculus OX=10090 GN=Plcxd1 PE=2 SV=1	gi|646724074|gb|KDR24464.1| PI-PLC X domain-containing protein 1 [Zootermopsis nevadensis]
TRINITY_DN528_c3_g1	480.524	912.621	1.89922	0.925406	3.46441e-08	3983	-	K13356	-	opiNOG16721	I	sp|Q960W6|FACR3_DROME Putative fatty acyl-CoA reductase CG8306 OS=Drosophila melanogaster OX=7227 GN=CG8306 PE=2 SV=1	gi|1000190696|gb|KXJ68793.1| hypothetical protein RP20_CCG001639 [Aedes albopictus]
TRINITY_DN4361_c0_g1	414.543	193.176	0.465998	-1.1016	4.0162e-08	1469	-	-	-	-	-	-	-
TRINITY_DN3655_c0_g1	228.255	89.4965	0.39209	-1.35074	4.11923e-08	934	-	-	-	-	-	-	-
TRINITY_DN1248_c0_g1	212.498	549.625	2.5865	1.371	4.53885e-08	1114	-	-	-	-	-	-	-
TRINITY_DN10694_c1_g1	369.638	168.375	0.455513	-1.13444	4.62011e-08	3594	GO:0044267;GO:0043474;GO:0009416;GO:0040011;GO:0008150;GO:0042330;GO:0044237;GO:0009987;GO:0009628;GO:0050789;GO:0009058;GO:0009314;GO:0071704;GO:0044238;GO:0046148;GO:0046154;GO:0006629;GO:0009582;GO:0065007;GO:0042440;GO:0051716;GO:0009583;GO:0051606;GO:0042441;GO:0023052;GO:0016063;GO:1901576;GO:0009605;GO:0009059;GO:0043052;GO:0008152;GO:0009266;GO:0043324;GO:1901566;GO:0016116;GO:0019538;GO:…	-	-	opiNOG04082	T	sp|B7Z031|PESTE_DROME Protein peste OS=Drosophila melanogaster OX=7227 GN=pes PE=2 SV=1	gi|646723687|gb|KDR24217.1| Protein croquemort [Zootermopsis nevadensis]
TRINITY_DN4984_c1_g1	405.677	770.602	1.89955	0.925655	4.85949e-08	3928	GO:1901700;GO:0009605;GO:0048856;GO:0042277;GO:0031667;GO:0007154;GO:0044464;GO:0050794;GO:0051656;GO:0007269;GO:0006887;GO:0044425;GO:0010033;GO:0016021;GO:0007165;GO:0046907;GO:0051234;GO:0098916;GO:0016192;GO:0032501;GO:0009636;GO:0009987;GO:0009991;GO:0006979;GO:0008150;GO:0009408;GO:0005887;GO:0017156;GO:0099003;GO:0050789;GO:0009628;GO:0051641;GO:0001653;GO:0023061;GO:1901562;GO:0033218;GO:…	-	-	KOG4193;opiNOG25453;opiNOG58515	TS	sp|Q9VXD9|MTH1_DROME Probable G-protein coupled receptor Mth-like 1 OS=Drosophila melanogaster OX=7227 GN=mthl1 PE=2 SV=1	gi|646721425|gb|KDR22773.1| G-protein coupled receptor Mth2 [Zootermopsis nevadensis]
TRINITY_DN500_c0_g1	2560.22	1250.11	0.488283	-1.03421	5.0248e-08	1084	-	-	-	-	-	-	-
TRINITY_DN5800_c1_g1	160.584	350.31	2.18147	1.1253	5.36717e-08	2667	-	-	-	-	-	-	-
TRINITY_DN32196_c2_g1	125.854	37.6667	0.299289	-1.74039	5.43417e-08	1561	GO:0070085;GO:0046483;GO:0019538;GO:0004771;GO:0033875;GO:0044249;GO:0006790;GO:0016054;GO:0043226;GO:0033865;GO:0097006;GO:0009059;GO:0046503;GO:0042221;GO:0006805;GO:0050896;GO:1901135;GO:1902652;GO:0016126;GO:0016298;GO:0043170;GO:0034032;GO:0060255;GO:0006066;GO:0051239;GO:0044085;GO:0006693;GO:0009150;GO:0005783;GO:0072329;GO:0012505;GO:0019222;GO:0035383;GO:0030154;GO:0006082;GO:0046486;GO:…	-	-	opiNOG16634	R	sp|P35502|ESTF_MYZPE Esterase FE4 OS=Myzus persicae OX=13164 PE=1 SV=1	gi|646704730|gb|KDR12773.1| Esterase FE4 [Zootermopsis nevadensis]
TRINITY_DN2535_c0_g1	386.532	770.022	1.99213	0.994311	6.81259e-08	4837	-	K10283	-	opiNOG62832;veNOG13177	OR	-	gi|646716816|gb|KDR19902.1| F-box/LRR-repeat protein 2 [Zootermopsis nevadensis]
TRINITY_DN37030_c0_g1	453.783	996.652	2.19632	1.13509	7.40125e-08	2894	GO:0098660;GO:0015145;GO:0015295;GO:0015075;GO:0022890;GO:0015078;GO:0015771;GO:0071944;GO:0008150;GO:0005351;GO:0034220;GO:0008645;GO:0015077;GO:0015574;GO:0034219;GO:0015766;GO:0098655;GO:0005575;GO:0015293;GO:0015749;GO:0051179;GO:0005402;GO:0006812;GO:0005623;GO:0015672;GO:0046323;GO:0008643;GO:0015154;GO:0015318;GO:0008324;GO:0044464;GO:1904659;GO:0003674;GO:0015772;GO:0098662;GO:0015294;GO:…	K14258	-	opiNOG04964;opiNOG09774	R	sp|A5LGM7|TRET1_POLVA Facilitated trehalose transporter Tret1 OS=Polypedilum vanderplanki OX=319348 GN=Tret1 PE=1 SV=1	gi|646691602|gb|KDR07161.1| hypothetical protein L798_02306, partial [Zootermopsis nevadensis]
TRINITY_DN14341_c0_g2	988.463	1770.79	1.79145	0.84113	7.96838e-08	1119	-	-	-	opiNOG39574;opiNOG08463	S	sp|Q9CYL5|GAPR1_MOUSE Golgi-associated plant pathogenesis-related protein 1 OS=Mus musculus OX=10090 GN=Glipr2 PE=1 SV=3	gi|646718024|gb|KDR20657.1| Golgi-associated plant pathogenesis-related protein 1 [Zootermopsis nevadensis]
TRINITY_DN630_c0_g2	227.987	68.2902	0.299536	-1.7392	8.50656e-08	1178	-	-	-	-	-	-	-
TRINITY_DN25113_c0_g1	93.0016	22.9847	0.247143	-2.01658	8.73586e-08	1258	-	-	-	-	-	-	-
TRINITY_DN2546_c2_g1	149.918	52.0584	0.347245	-1.52598	8.94091e-08	604	-	-	-	-	-	-	-
TRINITY_DN528_c1_g1	457.897	170.174	0.371643	-1.42801	1.03646e-07	2553	-	-	-	NOG103526;opiNOG46012	S	-	gi|646705723|gb|KDR13282.1| hypothetical protein L798_12211 [Zootermopsis nevadensis]
TRINITY_DN5307_c3_g1	83.5738	210.736	2.52155	1.33431	1.03843e-07	2399	GO:0051094;GO:0060255;GO:0042326;GO:0051239;GO:0098760;GO:0050896;GO:0019887;GO:0005102;GO:0060749;GO:0065009;GO:0043170;GO:0046903;GO:0048583;GO:1902532;GO:0043069;GO:1904893;GO:0042221;GO:0019220;GO:0022008;GO:0051240;GO:0019538;GO:0061377;GO:0032870;GO:0010243;GO:1901652;GO:0046425;GO:0097696;GO:0009968;GO:0007275;GO:0001932;GO:0005575;GO:0098772;GO:0010720;GO:0010646;GO:0005623;GO:0009967;GO:…	-	-	opiNOG01313	T	sp|Q9PW70|CISH_CHICK Cytokine-inducible SH2-containing protein OS=Gallus gallus OX=9031 GN=CISH PE=2 SV=1	gi|646697030|gb|KDR08949.1| Cytokine-inducible SH2-containing protein [Zootermopsis nevadensis]
TRINITY_DN5294_c1_g1	138.555	375.976	2.71355	1.44018	1.05239e-07	3240	GO:0046394;GO:0006641;GO:0016667;GO:0015036;GO:0006810;GO:0061402;GO:1901360;GO:0006807;GO:0031960;GO:0019516;GO:0071702;GO:0019751;GO:0009056;GO:0016668;GO:0009725;GO:0019098;GO:0033762;GO:0050796;GO:0003674;GO:0007292;GO:0022412;GO:0048568;GO:1901605;GO:0032502;GO:0007610;GO:0045893;GO:0032868;GO:0006139;GO:1901701;GO:0009892;GO:0015743;GO:0071385;GO:0003008;GO:0042133;GO:0016310;GO:0003723;GO:…	K01596	-	opiNOG01143	C	sp|P20007|PCKG_DROME Phosphoenolpyruvate carboxykinase [GTP] OS=Drosophila melanogaster OX=7227 GN=Pepck PE=2 SV=2	gi|646717383|gb|KDR20258.1| Phosphoenolpyruvate carboxykinase [GTP] [Zootermopsis nevadensis]
TRINITY_DN158519_c0_g1	30.4814	1.41129	0.0463	-4.43284	1.06829e-07	775	-	-	-	-	-	-	-
TRINITY_DN6405_c0_g1	24810.7	7258.45	0.292553	-1.77323	1.16001e-07	2864	GO:0048858;GO:0009653;GO:0120036;GO:0030182;GO:0005575;GO:0005615;GO:0048812;GO:0006928;GO:0032989;GO:0071840;GO:0007275;GO:0061564;GO:0008038;GO:0120039;GO:0048667;GO:0030154;GO:0007399;GO:0048869;GO:0048699;GO:0000904;GO:0044421;GO:0040011;GO:0008150;GO:0042330;GO:0048731;GO:0008037;GO:0008045;GO:0009987;GO:0032501;GO:0007411;GO:0050896;GO:0000902;GO:0048666;GO:0097485;GO:0032991;GO:0016201;GO:…	-	-	NOG04667;opiNOG12573	RS	sp|Q25641|CRPI_PERAM Allergen Cr-PI OS=Periplaneta americana OX=6978 PE=1 SV=1	gi|190356645|dbj|BAG48838.1| hexamerin 1 [Reticulitermes speratus]
TRINITY_DN73937_c0_g1	400.304	746.273	1.86426	0.898605	1.19708e-07	1290	-	-	-	-	-	-	-
TRINITY_DN51_c2_g1	124.423	280.891	2.25754	1.17475	1.2e-07	4480	-	K08145	-	opiNOG51827;opiNOG20259	R	sp|B4J913|TRET1_DROGR Facilitated trehalose transporter Tret1 OS=Drosophila grimshawi OX=7222 GN=Tret1 PE=3 SV=1	gi|646715341|gb|KDR18983.1| Solute carrier family 2, facilitated glucose transporter member 10, partial [Zootermopsis nevadensis]
TRINITY_DN11406_c0_g1	236.114	96.3313	0.407986	-1.29341	1.22853e-07	5117	GO:0044459;GO:0016020;GO:0044464;GO:0005886;GO:0016323;GO:0005575;GO:0005623;GO:0071944;GO:0044425;GO:0098590	K17391	-	COG0591;opiNOG09042	EP	sp|Q7SYH5|SC5A8_XENLA Sodium-coupled monocarboxylate transporter 1 OS=Xenopus laevis OX=8355 GN=slc5a8 PE=2 SV=1	gi|646712593|gb|KDR17314.1| hypothetical protein L798_08513, partial [Zootermopsis nevadensis]
TRINITY_DN4411_c0_g1	34.5264	116.227	3.36634	1.75118	1.25429e-07	941	-	K01758	-	opiNOG00132;opiNOG14899	E	sp|Q8L0X4|MEGL_FUSNP L-methionine gamma-lyase OS=Fusobacterium nucleatum subsp. polymorphum OX=76857 GN=mgl PE=1 SV=1	gi|1005473092|ref|XP_015773394.1| PREDICTED: LOW QUALITY PROTEIN: cystathionine gamma-synthase-like [Acropora digitifera]
TRINITY_DN1465_c0_g1	441.076	816.729	1.85167	0.88883	1.33657e-07	5034	GO:0009888;GO:0070887;GO:0002758;GO:0050789;GO:0032869;GO:0034134;GO:0009719;GO:0030258;GO:0002682;GO:0071417;GO:0002757;GO:0050727;GO:0032501;GO:0007507;GO:0043549;GO:0002376;GO:0044424;GO:0014068;GO:0044703;GO:0048513;GO:0002764;GO:0080134;GO:0010631;GO:0060562;GO:0090130;GO:0010647;GO:0050790;GO:0044464;GO:0001704;GO:0007154;GO:0032101;GO:0009966;GO:0045088;GO:0002221;GO:0010648;GO:0048468;GO:…	-	-	opiNOG19236	T	sp|Q6ZUJ8|BCAP_HUMAN Phosphoinositide 3-kinase adapter protein 1 OS=Homo sapiens OX=9606 GN=PIK3AP1 PE=1 SV=2	gi|646723607|gb|KDR24154.1| Phosphoinositide 3-kinase adapter protein 1, partial [Zootermopsis nevadensis]
TRINITY_DN74294_c0_g1	48.2835	140.251	2.90473	1.5384	1.38195e-07	2658	GO:0009653;GO:0005575;GO:0098772;GO:0010646;GO:0048592;GO:0035220;GO:1900116;GO:0032504;GO:0042659;GO:0001738;GO:0022414;GO:0009968;GO:0060233;GO:0007275;GO:0010942;GO:0042059;GO:0035214;GO:0022408;GO:0048019;GO:0007472;GO:0045596;GO:0023057;GO:0030154;GO:0048518;GO:0019953;GO:0022407;GO:1901184;GO:0048699;GO:0048522;GO:0002065;GO:0050793;GO:0030855;GO:0048736;GO:0005488;GO:0042981;GO:0048731;GO:…	K02104	-	opiNOG26328	R	sp|Q00805|GIL_DROME Protein giant-lens OS=Drosophila melanogaster OX=7227 GN=aos PE=1 SV=2	gi|939635138|ref|XP_014293773.1| PREDICTED: protein giant-lens [Halyomorpha halys]
TRINITY_DN5212_c0_g1	273.126	537.423	1.96767	0.976492	1.40925e-07	1898	-	-	-	-	-	-	-
TRINITY_DN290185_c0_g1	60.1686	6.45491	0.10728	-3.22054	1.6309e-07	1774	-	-	-	opiNOG56976;KOG1471;opiNOG20229;opiNOG19424	I	sp|Q9BTX7|TTPAL_HUMAN Alpha-tocopherol transfer protein-like OS=Homo sapiens OX=9606 GN=TTPAL PE=1 SV=2	gi|646716134|gb|KDR19511.1| Alpha-tocopherol transfer protein-like [Zootermopsis nevadensis]
TRINITY_DN1088_c4_g1	93.1852	224.403	2.40813	1.26792	1.68175e-07	646	-	-	-	-	-	-	-
TRINITY_DN31240_c0_g3	62.5217	11.3167	0.181005	-2.4659	2.05316e-07	3115	-	-	-	-	-	-	-
TRINITY_DN83_c51_g1	110.692	257.414	2.32551	1.21755	2.09995e-07	667	-	-	-	-	-	-	-
TRINITY_DN1054_c3_g1	250.775	39.8775	0.159017	-2.65274	2.11236e-07	1351	-	-	-	opiNOG03829;meNOG61397;opiNOG62686	ORS	-	gi|646715703|gb|KDR19207.1| hypothetical protein L798_06262 [Zootermopsis nevadensis]
TRINITY_DN22565_c0_g1	0.970006	26.8768	27.7079	4.79223	2.26866e-07	613	-	-	-	opiNOG04772;opiNOG34719	P	sp|P19685|SODF_COXBU Superoxide dismutase [Fe] OS=Coxiella burnetii (strain RSA 493 / Nine Mile phase I) OX=227377 GN=sodB PE=1 SV=1	gi|406365814|gb|AFS41415.1| superoxide dismutase [Coptotermes formosanus]
TRINITY_DN186_c0_g1	576.525	1044.62	1.81193	0.85753	2.51891e-07	1309	-	-	-	-	-	-	gi|506965506|gb|AGM32105.1| hypothetical protein [Coptotermes formosanus]
TRINITY_DN5599_c0_g1	190.417	75.6457	0.397264	-1.33183	2.6058e-07	1057	-	-	-	-	-	-	-
TRINITY_DN8274_c0_g1	866.146	1520.09	1.75501	0.811477	2.69712e-07	3587	GO:0034654;GO:0051253;GO:0045597;GO:0050872;GO:0045944;GO:0008285;GO:0045598;GO:0071345;GO:0005667;GO:0001892;GO:0000079;GO:2000112;GO:0007154;GO:0045786;GO:0005654;GO:0042803;GO:0044281;GO:0042826;GO:0016043;GO:0043086;GO:0044464;GO:0048732;GO:0031400;GO:0009605;GO:0048477;GO:1901363;GO:0001013;GO:0000981;GO:0044424;GO:0097159;GO:0044092;GO:0010628;GO:0071941;GO:0034612;GO:0043231;GO:0090130;GO:…	K10052	-	opiNOG33614	K	-	gi|646702437|gb|KDR11649.1| CCAAT/enhancer-binding protein [Zootermopsis nevadensis]
TRINITY_DN3394_c0_g1	306.752	142.707	0.46522	-1.10401	2.75912e-07	713	-	-	-	-	-	-	-
TRINITY_DN19873_c0_g1	91.4883	11.0544	0.120828	-3.04897	2.89135e-07	2585	-	-	-	-	-	-	-
TRINITY_DN19243_c0_g1	74.8629	192.065	2.56555	1.35927	3.18749e-07	2312	-	-	-	-	-	-	-
TRINITY_DN147947_c0_g1	499.54	1871.93	3.7473	1.90585	3.25637e-07	1063	-	-	-	-	-	-	-
TRINITY_DN1106_c0_g3	999.221	559.065	0.559501	-0.837788	3.27235e-07	1138	-	-	-	-	-	-	-
TRINITY_DN78368_c0_g1	108.019	32.5711	0.301532	-1.72961	3.4862e-07	1955	GO:0008643;GO:0015672;GO:0046323;GO:0071702;GO:0055085;GO:0015318;GO:1902600;GO:0015291;GO:0051119;GO:0051179;GO:0015749;GO:0015293;GO:0006810;GO:0005402;GO:0051234;GO:0006812;GO:0005215;GO:0006811;GO:0005355;GO:0005351;GO:0015149;GO:0008150;GO:0008645;GO:0034220;GO:0022804;GO:0015077;GO:0022857;GO:0098655;GO:0034219;GO:0098660;GO:0015145;GO:0008324;GO:1904659;GO:0015295;GO:0015075;GO:0015078;GO:…	K08145	-	NOG10027;opiNOG09910	GR	sp|Q8MKK4|TRE12_DROME Facilitated trehalose transporter Tret1-2 homolog OS=Drosophila melanogaster OX=7227 GN=Tret1-2 PE=2 SV=1	gi|646718572|gb|KDR20984.1| Sugar transporter ERD6-like 6 [Zootermopsis nevadensis]
TRINITY_DN1208_c0_g1	1360.1	544.279	0.400175	-1.3213	3.5086e-07	1254	-	-	-	-	-	-	-
TRINITY_DN38910_c0_g2	6.93073	48.5564	7.00596	2.80858	3.51908e-07	1753	-	-	-	-	-	sp|P28903|NRDD_ECOLI Anaerobic ribonucleoside-triphosphate reductase OS=Escherichia coli (strain K12) OX=83333 GN=nrdD PE=1 SV=2	gi|669219429|emb|CDW59255.1| anaerobic ribonucleoside triphosphate reductase [Trichuris trichiura]
TRINITY_DN6645_c0_g1	681.345	1209.59	1.77529	0.828059	3.78158e-07	4995	-	K13356	-	opiNOG12159	I	sp|Q922J9|FACR1_MOUSE Fatty acyl-CoA reductase 1 OS=Mus musculus OX=10090 GN=Far1 PE=1 SV=1	gi|746859723|ref|XP_011060672.1| PREDICTED: putative fatty acyl-CoA reductase CG5065 isoform X2 [Acromyrmex echinatior] &gt;gi|332021355|gb|EGI61729.1| Putative fatty acyl-CoA reductase [Acromyrmex echinatior]
TRINITY_DN126815_c0_g2	62.663	12.1077	0.19322	-2.37169	3.83308e-07	1301	-	-	-	-	-	-	-
TRINITY_DN15462_c0_g1	115.131	35.7792	0.310768	-1.68609	3.87483e-07	4734	-	-	-	-	-	-	-
TRINITY_DN1132_c2_g1	790.241	208.608	0.26398	-1.9215	3.93324e-07	3475	-	-	-	-	-	-	-
TRINITY_DN370_c0_g2	1270.91	715.121	0.562684	-0.829603	4.02635e-07	3393	GO:0010638;GO:0032594;GO:0022008;GO:0045111;GO:0051240;GO:0051010;GO:0097708;GO:0008017;GO:0050773;GO:0120038;GO:0043226;GO:0007010;GO:0015631;GO:0000278;GO:1903044;GO:0044860;GO:0031110;GO:0031334;GO:0070727;GO:0048646;GO:0051094;GO:0051239;GO:0005815;GO:0044430;GO:0048518;GO:0012505;GO:0061024;GO:0030154;GO:0070507;GO:0010975;GO:0032886;GO:0006886;GO:0048699;GO:0031967;GO:0048522;GO:0003779;GO:…	K10421	-	opiNOG79731;opiNOG01537	Z	sp|Q9VJE5|CL190_DROME Restin homolog OS=Drosophila melanogaster OX=7227 GN=CLIP-190 PE=1 SV=1	gi|972187062|ref|XP_015175086.1| PREDICTED: restin homolog isoform X1 [Polistes dominula]
TRINITY_DN14831_c0_g1	2297.65	3864.55	1.68195	0.750139	4.21928e-07	3071	GO:0009636;GO:0009987;GO:0016491;GO:0044237;GO:0016829;GO:0043603;GO:0008150;GO:0004601;GO:0006518;GO:0018833;GO:0071704;GO:0005737;GO:0070887;GO:1990748;GO:0016684;GO:0016765;GO:0005622;GO:0006749;GO:0016848;GO:0098754;GO:0051186;GO:0005623;GO:0005575;GO:0044424;GO:0051716;GO:0034641;GO:0042221;GO:0008152;GO:0005576;GO:0016209;GO:0006790;GO:0004602;GO:0003674;GO:0097237;GO:0055114;GO:0044464;GO:…	K00799	-	opiNOG15729;opiNOG26271	O	sp|P20432|GSTD1_DROME Glutathione S-transferase D1 OS=Drosophila melanogaster OX=7227 GN=GstD1 PE=1 SV=1	gi|646703097|gb|KDR11943.1| Glutathione S-transferase 1-1 [Zootermopsis nevadensis]
TRINITY_DN478_c0_g1	3427.97	2056.98	0.600058	-0.736827	4.28689e-07	792	-	-	-	-	-	-	-
TRINITY_DN10457_c0_g1	248.765	37.4074	0.150372	-2.73339	4.3543e-07	4198	-	-	-	-	-	-	-
TRINITY_DN437_c0_g3	2405.62	1422.93	0.591501	-0.757548	5.02288e-07	1547	-	-	-	-	-	-	-
TRINITY_DN1688_c15_g1	148.831	367.388	2.4685	1.30363	5.07652e-07	1798	-	-	-	opiNOG14840	Q	sp|Q94BV5|GSXL4_ARATH Flavin-containing monooxygenase FMO GS-OX-like 4 OS=Arabidopsis thaliana OX=3702 GN=At1g62600 PE=2 SV=1	gi|646708721|gb|KDR14908.1| Flavin-containing monooxygenase FMO GS-OX3 [Zootermopsis nevadensis]
TRINITY_DN16501_c0_g1	186.283	51.0862	0.274239	-1.86649	5.18833e-07	963	-	-	-	-	-	-	gi|646712559|gb|KDR17291.1| hypothetical protein L798_08857 [Zootermopsis nevadensis]
TRINITY_DN8596_c0_g1	1162.12	661.307	0.56905	-0.813373	5.4804e-07	1714	GO:0009987;GO:1905475;GO:0071801;GO:0008150;GO:0032880;GO:0040008;GO:0044448;GO:0048869;GO:0007399;GO:0030866;GO:0005829;GO:0005737;GO:0005622;GO:0120025;GO:0065008;GO:0005938;GO:0005856;GO:0005903;GO:0015629;GO:0040014;GO:0050892;GO:0010737;GO:0051049;GO:0065007;GO:0060429;GO:0032530;GO:0009913;GO:1903076;GO:0071310;GO:0051764;GO:0045927;GO:0032535;GO:0048856;GO:0035722;GO:0030863;GO:0048639;GO:…	K17276	-	opiNOG09700;veNOG03322	Z	sp|P54680|FIMB_DICDI Fimbrin OS=Dictyostelium discoideum OX=44689 GN=fimA PE=2 SV=2	gi|260808363|ref|XP_002598977.1| hypothetical protein BRAFLDRAFT_280793 [Branchiostoma floridae] &gt;gi|229284252|gb|EEN54989.1| hypothetical protein BRAFLDRAFT_280793 [Branchiostoma floridae]
TRINITY_DN2951_c0_g1	156.78	57.9924	0.369897	-1.4348	5.5965e-07	938	GO:0008152;GO:0006807;GO:0019186;GO:0016407;GO:0008150;GO:0005622;GO:0008080;GO:0005623;GO:0003824;GO:0016747;GO:0003674;GO:0016410;GO:0016746;GO:0044464;GO:0016740;GO:0004059;GO:0044424;GO:0005575;GO:0005737	-	-	opiNOG44354	R	sp|Q9VMG0|DNAT2_DROME Arylalkylamine N-acetyltransferase-like 2 OS=Drosophila melanogaster OX=7227 GN=AANATL2 PE=1 SV=1	gi|646707472|gb|KDR14224.1| hypothetical protein L798_11764 [Zootermopsis nevadensis]
TRINITY_DN722_c0_g2	457.428	1095.73	2.39542	1.26028	5.73914e-07	3204	-	-	-	-	-	-	gi|646702413|gb|KDR11625.1| hypothetical protein L798_13951 [Zootermopsis nevadensis]
TRINITY_DN6274_c1_g1	288.582	542.193	1.87882	0.909825	6.04227e-07	2723	GO:0048856;GO:0042045;GO:0008150;GO:0044421;GO:0070633;GO:0004035;GO:0032502;GO:0044237;GO:0048731;GO:0005576;GO:0032501;GO:0042044;GO:0009987;GO:0008152;GO:0006796;GO:0044464;GO:0006793;GO:0003674;GO:0042578;GO:0007399;GO:0016788;GO:0009986;GO:0007275;GO:0051234;GO:0006810;GO:0005615;GO:0005575;GO:0016311;GO:0051179;GO:0005623;GO:0016791;GO:0016787;GO:0000003;GO:0003824;GO:0032504	K01077	-	opiNOG04478	P	sp|Q24238|APH4_DROME Alkaline phosphatase 4 OS=Drosophila melanogaster OX=7227 GN=Alp4 PE=2 SV=3	gi|646723426|gb|KDR24034.1| Alkaline phosphatase 4 [Zootermopsis nevadensis]
TRINITY_DN429887_c0_g1	511.813	270.694	0.528893	-0.918952	6.29793e-07	1020	-	-	-	-	-	-	gi|506965732|gb|AGM32218.1| hypothetical protein [Coptotermes formosanus]
TRINITY_DN7527_c0_g1	382.307	698.476	1.827	0.869477	6.49616e-07	4189	GO:0006446;GO:1901265;GO:0099513;GO:0051247;GO:0016310;GO:0005634;GO:0031326;GO:0051716;GO:0035556;GO:0031399;GO:0007017;GO:0060625;GO:0006970;GO:0042493;GO:0045937;GO:0023057;GO:0044238;GO:0008340;GO:0043168;GO:0051058;GO:0071704;GO:0036094;GO:0044237;GO:0005488;GO:0048731;GO:0070013;GO:0031975;GO:0030162;GO:0043167;GO:0010857;GO:0005635;GO:0005874;GO:0044446;GO:0043229;GO:0005515;GO:0031323;GO:…	K04372	-	opiNOG00476	T	-	gi|646716811|gb|KDR19897.1| MAP kinase-interacting serine/threonine-protein kinase 1 [Zootermopsis nevadensis]
TRINITY_DN7508_c5_g1	253.043	488.731	1.93141	0.949657	6.78212e-07	4201	-	-	-	-	-	-	-
TRINITY_DN1258_c0_g1	1248.13	2119.24	1.69794	0.763782	6.82618e-07	3544	GO:0007635;GO:0042221;GO:0008150;GO:0042048;GO:0007610;GO:0050896	-	-	opiNOG41034	S	sp|Q9VPW8|PINO_DROME Protein pinocchio OS=Drosophila melanogaster OX=7227 GN=Pino PE=2 SV=1	gi|646688760|gb|KDR06403.1| hypothetical protein L798_04000 [Zootermopsis nevadensis]
TRINITY_DN10243_c0_g1	321.066	88.6608	0.276146	-1.8565	6.88958e-07	2121	-	-	-	meNOG18245;opiNOG49307;opiNOG57454	R	-	gi|646719374|gb|KDR21496.1| hypothetical protein L798_02960 [Zootermopsis nevadensis]
TRINITY_DN407_c1_g1	103.614	233.256	2.25119	1.17069	7.23564e-07	4946	-	-	-	opiNOG23409	S	-	gi|646715014|gb|KDR18770.1| hypothetical protein L798_06448 [Zootermopsis nevadensis]
TRINITY_DN23810_c0_g1	108.106	23.7821	0.219988	-2.1845	7.46554e-07	1861	-	-	-	-	-	-	-
TRINITY_DN12229_c0_g1	310.232	146.903	0.473526	-1.07848	7.5172e-07	6105	-	-	-	opiNOG09042	P	sp|Q3ZMH1|SC5A8_DANRE Sodium-coupled monocarboxylate transporter 1 OS=Danio rerio OX=7955 GN=slc5a8 PE=1 SV=1	gi|646708837|gb|KDR14984.1| Sodium-coupled monocarboxylate transporter 1 [Zootermopsis nevadensis]
TRINITY_DN68720_c0_g1	19.5121	77.5489	3.9744	1.99074	7.55092e-07	3430	-	-	-	-	-	-	-
TRINITY_DN160700_c0_g1	72.2737	17.0267	0.235586	-2.08567	7.84301e-07	2242	-	-	-	-	-	-	-
TRINITY_DN10863_c0_g1	2964.89	4861.84	1.6398	0.713523	7.98643e-07	7166	GO:1901576;GO:0043565;GO:0048583;GO:0009059;GO:0042742;GO:0006139;GO:0046483;GO:0044249;GO:0003674;GO:0006950;GO:0006351;GO:0033554;GO:0060255;GO:0006259;GO:0006807;GO:1901360;GO:0050829;GO:0042127;GO:0031349;GO:0044271;GO:0050896;GO:0043170;GO:0006725;GO:0045089;GO:0016070;GO:0005488;GO:0044237;GO:0003677;GO:0006366;GO:0098542;GO:0006952;GO:0071704;GO:0048518;GO:0019222;GO:0044238;GO:0050776;GO:…	-	-	opiNOG46515	S	-	gi|646722153|gb|KDR23256.1| hypothetical protein L798_07158 [Zootermopsis nevadensis]
TRINITY_DN89972_c0_g1	1.44338	28.0411	19.4274	4.28002	8.10036e-07	476	GO:0051276;GO:0003674;GO:0006950;GO:0006333;GO:0044464;GO:0016043;GO:0045087;GO:0022607;GO:0034728;GO:0031497;GO:0044422;GO:0043226;GO:0050896;GO:0044446;GO:0043229;GO:0006996;GO:0003676;GO:0043232;GO:0044085;GO:0005694;GO:0065004;GO:0000785;GO:0071824;GO:0044427;GO:0043933;GO:0006952;GO:0006325;GO:0005488;GO:0002376;GO:0065003;GO:0071103;GO:0003677;GO:0009987;GO:0034622;GO:0008150;GO:0005623;GO:…	K11253	-	opiNOG33758;opiNOG25361	B	sp|O97484|H2B_EUPCR Histone H2B OS=Euplotes crassus OX=5936 GN=H2B1 PE=3 SV=1	gi|506968045|gb|AGM32366.1| histone H2B [Coptotermes formosanus]
TRINITY_DN1065_c0_g1	361.289	658.423	1.82243	0.865862	8.60741e-07	6215	GO:0007552;GO:0006959;GO:0043207;GO:1901699;GO:0035167;GO:0002009;GO:0050794;GO:0044260;GO:0035099;GO:0043408;GO:0071375;GO:0007167;GO:0043410;GO:0090132;GO:1901564;GO:0009893;GO:0007154;GO:0018212;GO:0009966;GO:0010647;GO:0016043;GO:0044464;GO:0048732;GO:0048803;GO:0002164;GO:0030036;GO:0030031;GO:0061326;GO:0031325;GO:0048729;GO:0045087;GO:0038202;GO:0002520;GO:0048477;GO:0048468;GO:0009605;GO:…	K05096	-	opiNOG08113	T	sp|P35969|VGFR1_MOUSE Vascular endothelial growth factor receptor 1 OS=Mus musculus OX=10090 GN=Flt1 PE=1 SV=1	gi|646710432|gb|KDR15951.1| Vascular endothelial growth factor receptor 1 [Zootermopsis nevadensis]
TRINITY_DN2613_c0_g1	843.891	474.627	0.562427	-0.830262	9.13526e-07	1239	-	-	-	opiNOG75928	S	sp|P22983|PPDK_CLOSY Pyruvate, phosphate dikinase OS=Clostridium symbiosum OX=1512 GN=ppdK PE=1 SV=5	gi|556753325|ref|XP_005972041.1| PREDICTED: pyruvate, phosphate dikinase 1, chloroplastic-like [Pantholops hodgsonii]
TRINITY_DN3200_c0_g1	2404.03	3974.87	1.65342	0.725457	9.23651e-07	2793	-	K00799	-	opiNOG15729;opiNOG26271	O	sp|P30106|GSTT1_DROSE Glutathione S-transferase 1-1 OS=Drosophila sechellia OX=7238 GN=GstD1 PE=3 SV=2	gi|646718541|gb|KDR20966.1| Glutathione S-transferase 1-1 [Zootermopsis nevadensis]
TRINITY_DN82783_c0_g1	3.73937	36.45	9.74763	3.28505	9.34389e-07	588	-	-	-	-	-	-	-
TRINITY_DN5403_c0_g1	128.417	275.836	2.14796	1.10297	1.00429e-06	1056	-	-	-	veNOG13154;opiNOG02297	E	sp|Q5JI16|OTC_THEKO Ornithine carbamoyltransferase OS=Thermococcus kodakarensis (strain ATCC BAA-918 / JCM 12380 / KOD1) OX=69014 GN=argF PE=3 SV=1	gi|826413969|ref|XP_012521644.1| PREDICTED: ornithine carbamoyltransferase, chloroplastic-like [Monomorium pharaonis] &gt;gi|317402720|gb|EFV83268.1| ornithine carbamoyltransferase [Achromobacter xylosoxidans C54] &gt;gi|507098515|emb|CCH04102.1| Ornithine carbamoyltransferase [Achromobacter xylosoxidans NH44784-1996] &gt;gi|566050660|gb|AHC46333.1| Ornithine carbamoyltransferase [Achromobacter x…
TRINITY_DN21886_c1_g1	103.976	32.5868	0.313407	-1.67389	1.0549e-06	1679	-	-	-	-	-	-	-
TRINITY_DN1672_c0_g1	88.4832	205.917	2.32719	1.21859	1.06187e-06	568	-	-	-	COG0563;veNOG00295;opiNOG00198	F	sp|Q0J6P7|KAD5_ORYSJ Probable adenylate kinase 5, chloroplastic OS=Oryza sativa subsp. japonica OX=39947 GN=Os08g0288200 PE=2 SV=2	gi|556758759|ref|XP_005974711.1| PREDICTED: adenylate kinase-like [Pantholops hodgsonii]
TRINITY_DN9171_c0_g1	76.3222	181.588	2.37923	1.25049	1.06918e-06	4674	GO:0048856;GO:0008152;GO:0080090;GO:0032502;GO:0009889;GO:0019538;GO:0070011;GO:0044464;GO:0003674;GO:0004175;GO:0019219;GO:2000112;GO:0051252;GO:1901564;GO:0006807;GO:0050794;GO:0031323;GO:0060255;GO:0006508;GO:0008233;GO:0003824;GO:0043170;GO:0008150;GO:0004197;GO:0032501;GO:0140110;GO:0048731;GO:2001141;GO:0010556;GO:0071704;GO:0005737;GO:0004198;GO:0050789;GO:0007399;GO:0008234;GO:0006355;GO:…	K08582	-	opiNOG00254	OT	sp|P27398|CAND_DROME Calpain-D OS=Drosophila melanogaster OX=7227 GN=sol PE=1 SV=2	gi|607363321|gb|EZA57558.1| Calpain-D [Cerapachys biroi]
TRINITY_DN52_c0_g1	348.618	645.448	1.85145	0.888654	1.12174e-06	1354	-	-	-	-	-	-	-
TRINITY_DN30665_c0_g1	74.9206	19.0582	0.254379	-1.97495	1.14374e-06	1095	-	-	-	-	-	-	-
TRINITY_DN15_c0_g2	1815.04	2997.2	1.65131	0.723613	1.176e-06	4953	GO:0048522;GO:2001141;GO:0003677;GO:0003713;GO:0006952;GO:0051171;GO:0030154;GO:0048518;GO:0019222;GO:0012505;GO:0009790;GO:0003690;GO:0007275;GO:0071840;GO:0034641;GO:0009653;GO:0005575;GO:0010646;GO:0005623;GO:0045935;GO:0009967;GO:0008593;GO:0051173;GO:0043226;GO:0043565;GO:0048583;GO:0009059;GO:0046483;GO:0000987;GO:0044249;GO:0006950;GO:0006954;GO:0006351;GO:0010558;GO:0060255;GO:0009792;GO:…	K17102	-	opiNOG00579	K	-	gi|646708360|gb|KDR14707.1| ETS-like proteinous factor [Zootermopsis nevadensis]
TRINITY_DN4267_c0_g1	585.337	315.318	0.538695	-0.89246	1.23559e-06	3334	-	-	-	opiNOG11648;opiNOG43930	S	sp|Q67BJ4|A4GAT_MOUSE Lactosylceramide 4-alpha-galactosyltransferase OS=Mus musculus OX=10090 GN=A4galt PE=2 SV=1	gi|646722393|gb|KDR23406.1| hypothetical protein L798_05374 [Zootermopsis nevadensis]
TRINITY_DN2867_c0_g1	67.3236	165.985	2.46548	1.30187	1.3008e-06	1751	-	-	-	-	-	-	-
TRINITY_DN66936_c0_g1	598.64	321.661	0.537319	-0.89615	1.33555e-06	5864	-	-	-	-	-	-	-
TRINITY_DN245555_c0_g2	206.195	70.792	0.343325	-1.54235	1.38678e-06	807	-	-	-	-	-	-	-
TRINITY_DN222767_c0_g2	52.1077	9.58616	0.183968	-2.44247	1.47361e-06	3426	-	-	-	-	-	-	-
TRINITY_DN51443_c0_g1	127.916	46.9017	0.366659	-1.44749	1.54609e-06	440	-	-	-	NOG88376	S	-	gi|526117746|ref|NP_001267848.1| flp protein [Hydra vulgaris] &gt;gi|47078462|tpg|DAA05194.1| TPA_exp: flp [Hydra vulgaris] &gt;gi|47078464|tpg|DAA05195.1| TPA_exp: flp [Hydra vulgaris] &gt;gi|59799707|gb|AAX07291.1| flp [Hydra vulgaris]
TRINITY_DN1086_c3_g1	28.32	92.2356	3.25691	1.7035	1.6574e-06	1247	-	-	-	-	-	-	-
TRINITY_DN24648_c0_g1	349.964	638.896	1.8256	0.868374	1.66209e-06	821	-	-	-	-	-	-	gi|646701825|gb|KDR11354.1| hypothetical protein L798_14857 [Zootermopsis nevadensis]
TRINITY_DN6928_c0_g2	213.543	93.5536	0.438102	-1.19066	1.71587e-06	426	GO:0051716;GO:0050896;GO:0036293;GO:0010033;GO:0034605;GO:0033554;GO:0001666;GO:0035080;GO:0071840;GO:0070482;GO:0035079;GO:0006996;GO:0016043;GO:0009628;GO:0006950;GO:0051276;GO:0008150;GO:0035966;GO:0009408;GO:0042221;GO:0009266;GO:0009987;GO:0009636;GO:0006986	K03283	-	opiNOG17323	O	sp|Q01877|HSP71_PUCGR Heat shock protein HSS1 OS=Puccinia graminis OX=5297 GN=HSS1 PE=3 SV=1	gi|936601349|ref|XP_014214352.1| PREDICTED: heat shock protein 68 [Copidosoma floridanum]
TRINITY_DN27903_c0_g1	218.691	97.622	0.446393	-1.16361	1.74414e-06	1216	-	-	-	-	-	-	-
TRINITY_DN15489_c0_g1	898.439	1519.91	1.69173	0.758495	1.74994e-06	2621	-	-	-	veNOG12944;opiNOG46582	S	sp|Q6NYT3|IER5L_DANRE Immediate early response gene 5-like protein OS=Danio rerio OX=7955 GN=ier5l PE=2 SV=2	gi|646720528|gb|KDR22208.1| Immediate early response gene 5-like protein [Zootermopsis nevadensis]
TRINITY_DN1442_c4_g1	9.26405	51.0235	5.50769	2.46145	1.78365e-06	534	-	-	-	-	-	-	-
TRINITY_DN627_c1_g2	245.818	461.869	1.87891	0.909895	1.83687e-06	4771	-	-	-	-	-	-	gi|943937267|ref|XP_014369266.1| PREDICTED: uncharacterized protein LOC106719438, partial [Papilio machaon]
TRINITY_DN3931_c0_g1	124.384	24.9153	0.200309	-2.3197	1.87303e-06	1589	-	-	-	NOG174365;opiNOG45062;opiNOG77082;opiNOG46369;opiNOG62686	RS	-	gi|646715702|gb|KDR19206.1| hypothetical protein L798_06261 [Zootermopsis nevadensis]
TRINITY_DN14861_c1_g1	434.546	213.173	0.490565	-1.02748	2.06581e-06	689	-	-	-	-	-	-	-
TRINITY_DN15912_c0_g1	240.056	495.534	2.06424	1.04561	2.15978e-06	3249	-	-	-	-	-	-	gi|1009545374|ref|XP_015908664.1| PREDICTED: piggyBac transposable element-derived protein 4-like [Parasteatoda tepidariorum]
TRINITY_DN125061_c1_g1	49.9205	8.36475	0.167561	-2.57724	2.39164e-06	2078	GO:0006793;GO:0005737;GO:0071704;GO:0009058;GO:0016405;GO:0019637;GO:0044238;GO:0035383;GO:0015645;GO:0006082;GO:0055086;GO:0006725;GO:0042579;GO:0008150;GO:0044237;GO:0043603;GO:0006637;GO:0072521;GO:0009259;GO:0070013;GO:0044283;GO:0005777;GO:0009987;GO:0034641;GO:0016877;GO:0006633;GO:0006163;GO:0005575;GO:0044424;GO:0005623;GO:0005759;GO:0051186;GO:0016878;GO:0019752;GO:0009117;GO:0005622;GO:…	-	-	-	-	-	-
TRINITY_DN8962_c1_g2	57.7964	147.373	2.54987	1.35043	2.42159e-06	1388	-	-	-	rhaNOG13074	R	sp|Q688M5|CHI9_ORYSJ Chitinase 9 OS=Oryza sativa subsp. japonica OX=39947 GN=Cht9 PE=2 SV=1	gi|358337929|dbj|GAA36406.2| endochitinase CH5B [Clonorchis sinensis]
TRINITY_DN4404_c0_g1	114.355	243.906	2.13289	1.09281	2.42867e-06	2610	-	-	-	-	-	-	-
TRINITY_DN2842_c0_g1	791.929	1321.25	1.66839	0.738458	2.58651e-06	5443	GO:0043233;GO:0051234;GO:0009199;GO:0002443;GO:0019693;GO:0044270;GO:0034654;GO:0072010;GO:1901564;GO:0006887;GO:1901361;GO:0002263;GO:0009126;GO:0046128;GO:0009119;GO:0044464;GO:0072523;GO:0101002;GO:0030141;GO:0044281;GO:0009260;GO:0048468;GO:0044444;GO:0044422;GO:0009185;GO:0042278;GO:0032835;GO:0048513;GO:0009123;GO:0034655;GO:0006163;GO:0044424;GO:0090407;GO:0001775;GO:0055092;GO:0048871;GO:…	K01490	-	opiNOG02664	F	sp|Q9DBT5|AMPD2_MOUSE AMP deaminase 2 OS=Mus musculus OX=10090 GN=Ampd2 PE=1 SV=1	gi|646721746|gb|KDR22976.1| AMP deaminase 2 [Zootermopsis nevadensis]
TRINITY_DN9371_c0_g1	97.507	215.127	2.20627	1.14161	2.59909e-06	3487	-	-	-	-	-	-	-
TRINITY_DN233742_c0_g1	207.292	396.822	1.91432	0.936828	2.66446e-06	3723	GO:0065009;GO:0051346;GO:0030414;GO:0052547;GO:0050777;GO:0050896;GO:0061134;GO:0031323;GO:0050794;GO:0010466;GO:0048585;GO:0052548;GO:0004866;GO:0060255;GO:0051336;GO:0004857;GO:0010605;GO:0051172;GO:0006950;GO:0003674;GO:0051246;GO:0045088;GO:0050790;GO:0032268;GO:0043086;GO:0035007;GO:0080090;GO:0009611;GO:0048583;GO:0005576;GO:0045861;GO:0048519;GO:0009892;GO:0061135;GO:0030234;GO:0005615;GO:…	-	-	opiNOG34125;opiNOG32646	V	sp|Q9VLU4|SP28D_DROME Serine protease inhibitor 28Dc OS=Drosophila melanogaster OX=7227 GN=Spn28Dc PE=2 SV=2	gi|646710550|gb|KDR16030.1| Antithrombin-III [Zootermopsis nevadensis]
TRINITY_DN51783_c0_g3	41.5228	5.91707	0.142502	-2.81095	2.67647e-06	934	-	-	-	-	-	-	-
TRINITY_DN252706_c0_g1	72.1082	15.3131	0.212363	-2.2354	2.69296e-06	826	GO:0044238;GO:0048518;GO:0030154;GO:0072733;GO:0033574;GO:0043279;GO:0097194;GO:0006952;GO:0071704;GO:0048731;GO:0042981;GO:0005488;GO:0030855;GO:0006915;GO:0070013;GO:0010332;GO:0046677;GO:0050793;GO:0048522;GO:0046668;GO:0016787;GO:1901214;GO:0005623;GO:0005634;GO:0051716;GO:0010720;GO:0005575;GO:1901698;GO:0043525;GO:0010942;GO:0007275;GO:0042493;GO:0010243;GO:0010035;GO:0006950;GO:0003674;GO:…	K04397	-	KOG3573;veNOG03618;meNOG13989;meNOG04278;opiNOG07707	D	sp|P55210|CASP7_HUMAN Caspase-7 OS=Homo sapiens OX=9606 GN=CASP7 PE=1 SV=1	gi|646723874|gb|KDR24332.1| Caspase-1 [Zootermopsis nevadensis]
TRINITY_DN1114_c0_g1	1790.27	3163.72	1.76718	0.82145	2.79888e-06	3276	GO:0019439;GO:0044265;GO:0006309;GO:0044238;GO:0006921;GO:0071704;GO:0022411;GO:0046483;GO:0016043;GO:0097194;GO:0009987;GO:0006139;GO:0008152;GO:0090305;GO:0006915;GO:0044237;GO:0008150;GO:0006308;GO:0009057;GO:0008219;GO:0044248;GO:0090304;GO:0000737;GO:0006725;GO:0030262;GO:0044270;GO:0043170;GO:1901575;GO:0046700;GO:0034641;GO:0034655;GO:0044260;GO:0071840;GO:1901360;GO:0006807;GO:0006259;GO:…	-	-	opiNOG29795;opiNOG41441;meNOG25741	R	-	gi|646715032|gb|KDR18788.1| hypothetical protein L798_06469, partial [Zootermopsis nevadensis]
TRINITY_DN29101_c0_g1	118.482	29.935	0.252655	-1.98476	2.80314e-06	2578	-	-	-	-	-	-	-
TRINITY_DN11265_c0_g2	267.753	126.378	0.471996	-1.08315	2.81285e-06	1294	-	-	-	-	-	-	-
TRINITY_DN4170_c0_g1	67.9079	165.233	2.43319	1.28285	2.89637e-06	1113	-	-	-	-	-	sp|Q84LR6|PPA14_ARATH Probable inactive purple acid phosphatase 14 OS=Arabidopsis thaliana OX=3702 GN=PAP14 PE=2 SV=1	gi|906474127|gb|KNC33784.1| hypothetical protein FF38_03821, partial [Lucilia cuprina]
TRINITY_DN5394_c0_g1	90.3585	25.9785	0.287505	-1.79834	2.90117e-06	702	GO:0032886;GO:2001141;GO:0000228;GO:0044451;GO:0005765;GO:0006897;GO:0040029;GO:0072001;GO:0002065;GO:0048518;GO:0012505;GO:0050776;GO:0002709;GO:0019439;GO:0032279;GO:0005783;GO:0006839;GO:0002020;GO:0099523;GO:0098575;GO:0061083;GO:0034702;GO:0034765;GO:0051851;GO:0010562;GO:0031112;GO:0035639;GO:0034641;GO:0001655;GO:0060627;GO:0010720;GO:0000377;GO:0016458;GO:0001934;GO:0005739;GO:0009409;GO:…	K03283	-	opiNOG02241;veNOG06961;NOG01021	O	sp|P36415|HS7C1_DICDI Heat shock cognate 70 kDa protein 1 OS=Dictyostelium discoideum OX=44689 GN=hspB PE=1 SV=2	gi|506969039|gb|AGM32863.1| cytoplasmic heat shock protein 70 [Coptotermes formosanus]
TRINITY_DN7217_c0_g2	1124.78	537.161	0.477568	-1.06622	2.91581e-06	453	GO:0071944;GO:0070161;GO:0030054;GO:0005737;GO:0005924;GO:0009987;GO:0008150;GO:0005623;GO:0099513;GO:0015629;GO:0005856;GO:0005634;GO:0005575;GO:0044424;GO:0043228;GO:0043231;GO:0005198;GO:0071840;GO:0043227;GO:0005622;GO:0099512;GO:0003674;GO:0044464;GO:0016043;GO:0005912;GO:0030055;GO:0005884;GO:0099081;GO:0044444;GO:0044422;GO:0005925;GO:0099080;GO:0043226;GO:0007010;GO:0005200;GO:0044446;GO:…	K05692	-	COG5277;veNOG00356;opiNOG00231	Z	sp|P27131|ACT1_NAEFO Actin-1 OS=Naegleria fowleri OX=5763 PE=2 SV=2	gi|358333456|dbj|GAA29609.2| actin beta/gamma 1 [Clonorchis sinensis]
TRINITY_DN1008_c1_g1	575.553	319.147	0.554505	-0.850728	2.99978e-06	2474	-	-	-	-	-	-	-
TRINITY_DN523_c4_g1	631.998	1065.12	1.68532	0.753025	3.09879e-06	4301	GO:0005488;GO:0005515;GO:0043395;GO:0001786;GO:0008429;GO:0072341;GO:0043167;GO:0043394;GO:0035091;GO:1901681;GO:0008289;GO:0008201;GO:0005539;GO:0003674;GO:0005543;GO:0043168;GO:0097367;GO:0005545	K17095	-	opiNOG00396	U	sp|P22464|ANXB9_DROME Annexin B9 OS=Drosophila melanogaster OX=7227 GN=AnxB9 PE=1 SV=2	gi|646696184|gb|KDR08631.1| Annexin-B9 [Zootermopsis nevadensis]
TRINITY_DN7298_c0_g2	185.755	420.333	2.26283	1.17813	3.13314e-06	2299	-	-	-	-	-	-	-
TRINITY_DN12566_c0_g1	40.7993	112.23	2.75078	1.45984	3.15576e-06	1327	-	-	-	-	-	-	-
TRINITY_DN9038_c0_g1	86.8893	311.569	3.58582	1.8423	3.16877e-06	5220	-	-	-	opiNOG01931;COG2801	LR	sp|P10394|POL4_DROME Retrovirus-related Pol polyprotein from transposon 412 OS=Drosophila melanogaster OX=7227 GN=POL PE=4 SV=1	gi|780617306|ref|XP_011699787.1| PREDICTED: uncharacterized protein LOC105457055 [Wasmannia auropunctata]
TRINITY_DN20895_c0_g1	14.1667	61.0854	4.31189	2.10832	3.3021e-06	1315	-	-	-	COG2801;opiNOG69519;opiNOG01931	LR	sp|P04323|POL3_DROME Retrovirus-related Pol polyprotein from transposon 17.6 OS=Drosophila melanogaster OX=7227 GN=pol PE=4 SV=1	gi|861628791|gb|KMQ89530.1| enzymatic polyprotein endonuclease reverse [Lasius niger]
TRINITY_DN82764_c0_g1	30.609	1.59631	0.0521516	-4.26114	3.55816e-06	809	GO:0008150;GO:0044421;GO:0048856;GO:0008010;GO:0032501;GO:0007275;GO:0032502;GO:0040003;GO:0005576;GO:0005198;GO:0005575;GO:0042302;GO:0005214;GO:0003674;GO:0042335;GO:0031012	-	-	opiNOG38001;opiNOG38511;NOG147410	RS	sp|P45583|CU19_LOCMI Cuticle protein 19 OS=Locusta migratoria OX=7004 PE=1 SV=1	gi|646718318|gb|KDR20835.1| Cuticle protein 19 [Zootermopsis nevadensis]
TRINITY_DN172_c0_g3	186.29	360.071	1.93285	0.950729	3.79414e-06	1939	-	-	-	-	-	-	-
TRINITY_DN15425_c1_g1	1.644	25.8092	15.699	3.9726	3.90889e-06	871	GO:0031347;GO:0005622;GO:0043632;GO:0043227;GO:0050691;GO:0016567;GO:0043412;GO:0002831;GO:0043231;GO:0080134;GO:1901565;GO:0032446;GO:0065007;GO:0050688;GO:0005575;GO:0044424;GO:0005623;GO:0004842;GO:0019941;GO:0005634;GO:1901575;GO:0043900;GO:0061659;GO:0044248;GO:0044267;GO:0008150;GO:0002682;GO:0009057;GO:0044237;GO:0032648;GO:0009987;GO:0000209;GO:0070013;GO:0050789;GO:0071704;GO:0005737;GO:…	K11976	-	opiNOG08339;veNOG08979	O	sp|Q9LVW9|ARI4_ARATH Putative E3 ubiquitin-protein ligase ARI4 OS=Arabidopsis thaliana OX=3702 GN=ARI4 PE=5 SV=2	gi|1005458291|ref|XP_015766277.1| PREDICTED: E3 ubiquitin-protein ligase RNF216-like [Acropora digitifera]
TRINITY_DN1030_c0_g1	85.3796	194.643	2.27974	1.18887	3.97554e-06	2262	GO:0003674;GO:0046467;GO:0044249;GO:0009966;GO:0010647;GO:1901566;GO:0006664;GO:0008152;GO:0043069;GO:0048583;GO:0048519;GO:1901576;GO:0003824;GO:0023051;GO:0023056;GO:0044255;GO:0016740;GO:1901135;GO:0016020;GO:0016758;GO:0050794;GO:1901137;GO:0006807;GO:0010941;GO:0043066;GO:0008378;GO:0016757;GO:1901564;GO:0006665;GO:0045747;GO:0048523;GO:1903509;GO:0044238;GO:0048518;GO:0071704;GO:0009058;GO:…	K01988	-	opiNOG26189	G	sp|Q9N290|A4GAT_GORGO Lactosylceramide 4-alpha-galactosyltransferase (Fragment) OS=Gorilla gorilla gorilla OX=9595 GN=A4GALT PE=3 SV=1	gi|646697268|gb|KDR09059.1| Lactosylceramide 4-alpha-galactosyltransferase [Zootermopsis nevadensis]
TRINITY_DN10134_c2_g1	94.5925	30.1009	0.318216	-1.65192	4.04679e-06	3978	-	-	-	opiNOG28881	R	-	gi|646701082|gb|KDR10966.1| Peritrophin-48 [Zootermopsis nevadensis]
TRINITY_DN6633_c0_g1	1820.34	1108.06	0.608713	-0.716165	4.11324e-06	3232	GO:0001822;GO:2000878;GO:0015669;GO:0014070;GO:0016323;GO:0042475;GO:0046850;GO:0048856;GO:0008152;GO:0030004;GO:0005576;GO:0016836;GO:0071310;GO:0034103;GO:0030097;GO:0098771;GO:0003824;GO:0007165;GO:0006885;GO:0006873;GO:0023056;GO:0010033;GO:0023051;GO:0045595;GO:1903708;GO:1990776;GO:0045177;GO:0005737;GO:0009628;GO:0019725;GO:0006730;GO:0005829;GO:0071495;GO:0008150;GO:0048869;GO:0009987;GO:…	K01672	-	opiNOG13652	R	sp|P13634|CAH1_MOUSE Carbonic anhydrase 1 OS=Mus musculus OX=10090 GN=Ca1 PE=1 SV=4	gi|1005667292|dbj|BAU68125.1| carbonic anhydrase [Nasutitermes takasagoensis]
TRINITY_DN29114_c0_g1	975.78	1647.93	1.68884	0.756029	4.13191e-06	848	-	-	-	-	-	-	-
TRINITY_DN53031_c0_g2	40.7307	111.379	2.73451	1.45128	4.36723e-06	1628	-	-	-	-	-	-	-
TRINITY_DN1803_c0_g1	289.186	144.801	0.500718	-0.997928	4.61689e-06	656	-	-	-	-	-	sp|P80322|TNNC_BRALA Troponin C OS=Branchiostoma lanceolatum OX=7740 PE=1 SV=1	gi|549094|sp|P80322.1|TNNC_BRALA RecName: Full=Troponin C &gt;gi|546566|gb|AAB30666.1| troponin C, TnC [Branchiostoma lanceolatum=amphioxus, Peptide, 163 aa]
TRINITY_DN1741_c1_g1	216.563	406.138	1.87538	0.907181	4.68765e-06	2066	-	-	-	-	-	-	-
TRINITY_DN61406_c0_g1	598.436	1013	1.69274	0.759359	4.75579e-06	2540	-	-	-	-	-	-	gi|646705538|gb|KDR13203.1| General odorant-binding protein 56d [Zootermopsis nevadensis]
TRINITY_DN5656_c0_g1	145.068	291.87	2.01195	1.0086	4.79886e-06	1911	-	-	-	-	-	-	-
TRINITY_DN32591_c0_g1	129.098	267.226	2.06995	1.0496	4.80313e-06	3246	-	-	-	-	-	-	-
TRINITY_DN3696_c0_g1	545.676	249.862	0.457893	-1.12692	4.90281e-06	603	GO:0051707;GO:0043227;GO:0005622;GO:0032940;GO:0006955;GO:0002446;GO:0044433;GO:0036230;GO:0051179;GO:0001775;GO:0031410;GO:0044424;GO:0005575;GO:0005623;GO:0003779;GO:0060205;GO:0008150;GO:0002376;GO:0005488;GO:0042119;GO:0043312;GO:0031983;GO:0009987;GO:0045055;GO:0070013;GO:0016192;GO:0098542;GO:0031982;GO:0006952;GO:0002252;GO:0005737;GO:0012505;GO:0002366;GO:0045321;GO:0002274;GO:0002444;GO:…	K20520	-	opiNOG27137;veNOG01020;opiNOG21245	Z	sp|P34121|COAA_DICDI Coactosin OS=Dictyostelium discoideum OX=44689 GN=coaA PE=1 SV=1	gi|506968091|gb|AGM32389.1| cofilin/tropomyosin-type actin-binding protein [Coptotermes formosanus]
TRINITY_DN31856_c0_g1	55.509	139.491	2.51294	1.32938	5.04707e-06	2000	-	-	-	-	-	-	-
TRINITY_DN43264_c0_g1	138.182	53.9659	0.390542	-1.35645	5.08428e-06	3925	-	-	-	-	-	-	-
TRINITY_DN19337_c0_g2	61.2726	150.966	2.46384	1.30091	5.18903e-06	1608	-	K04169	-	opiNOG02150	T	sp|A1ZAX0|CCH1R_DROME Neuropeptide CCHamide-1 receptor OS=Drosophila melanogaster OX=7227 GN=CCHa1-R PE=2 SV=2	gi|646717402|gb|KDR20277.1| Neuromedin-B receptor [Zootermopsis nevadensis]
TRINITY_DN7945_c4_g1	0	18.166	Inf	Inf	5.27633e-06	599	-	-	-	-	-	-	-
TRINITY_DN3551_c1_g2	1363.88	815.288	0.59777	-0.742337	5.60089e-06	485	GO:0065007;GO:0051049;GO:0007623;GO:0031410;GO:0015629;GO:0035902;GO:0005856;GO:0104004;GO:0051100;GO:0051623;GO:0005938;GO:0010563;GO:0048584;GO:0120025;GO:0005622;GO:0043010;GO:0051174;GO:0006909;GO:0010604;GO:0060041;GO:0001933;GO:0009628;GO:0051338;GO:0098657;GO:0031248;GO:0042325;GO:0005737;GO:1904030;GO:0005829;GO:0120039;GO:0019900;GO:0048523;GO:0007399;GO:1902493;GO:0044448;GO:0048869;GO:…	K05692	-	opiNOG00231;COG5277	Z	sp|Q553U6|ACT22_DICDI Putative actin-22 OS=Dictyostelium discoideum OX=44689 GN=act22 PE=3 SV=1	gi|226472932|emb|CAX71152.1| Actin 5C [Schistosoma japonicum]
TRINITY_DN13326_c2_g1	382.091	203.046	0.531408	-0.912107	5.60466e-06	435	GO:0015629;GO:0005623;GO:0005634;GO:0005856;GO:0016020;GO:0043228;GO:0044424;GO:0005575;GO:0043229;GO:0043231;GO:0043232;GO:0032991;GO:0005622;GO:0005886;GO:0097433;GO:0043227;GO:0071944;GO:0070161;GO:0030054;GO:0005912;GO:0030055;GO:0044464;GO:0005737;GO:0005924;GO:0005925;GO:0044444;GO:0043226	K05692	-	veNOG00356;COG5277;opiNOG00231;opiNOG55165	Z	sp|Q964E2|ACTC_BIOPF Actin, cytoplasmic OS=Biomphalaria pfeifferi OX=112525 PE=3 SV=1	gi|47116422|sp|Q964E2.1|ACTC_BIOPF RecName: Full=Actin, cytoplasmic; Flags: Precursor &gt;gi|14575743|gb|AAK68712.1|AF329438_1 actin [Biomphalaria pfeifferi]
TRINITY_DN6767_c0_g1	694.613	364.791	0.525171	-0.929141	5.72014e-06	2254	-	K07304	-	opiNOG14338;opiNOG27829	O	sp|P08761|MSRA_DROME Peptide methionine sulfoxide reductase OS=Drosophila melanogaster OX=7227 GN=MsrA PE=1 SV=2	gi|646718898|gb|KDR21201.1| Peptide methionine sulfoxide reductase [Zootermopsis nevadensis]
TRINITY_DN2935_c1_g1	184.461	689.906	3.74011	1.90308	5.76991e-06	3128	-	-	-	opiNOG54624;opiNOG38895	R	-	gi|642949720|emb|CCH14900.1| endonuclease-reverse transcriptase [Blattella germanica]
TRINITY_DN8428_c0_g1	71.9685	194.736	2.70585	1.43608	5.9355e-06	3062	-	-	-	veNOG00465;opiNOG25103;opiNOG11111	WR	-	gi|817061958|ref|XP_012252608.1| PREDICTED: uncharacterized protein LOC105684075 isoform X1 [Athalia rosae]
TRINITY_DN319135_c0_g1	549.407	919.274	1.67321	0.742619	6.37902e-06	2868	-	-	-	opiNOG74411;opiNOG35640;meNOG29473	RS	-	gi|1000747671|ref|XP_015596621.1| PREDICTED: uncharacterized protein LOC107268394 isoform X1 [Cephus cinctus] &gt;gi|1000747673|ref|XP_015596622.1| PREDICTED: uncharacterized protein LOC107268394 isoform X1 [Cephus cinctus] &gt;gi|1000747675|ref|XP_015596623.1| PREDICTED: uncharacterized protein LOC107268394 isoform X1 [Cephus cinctus] &gt;gi|1000747677|ref|XP_015596624.1| PREDICTED: uncharacteri…
TRINITY_DN2224_c0_g1	122.448	45.9838	0.375536	-1.41298	6.40554e-06	1077	-	-	-	-	-	-	-
TRINITY_DN7_c1_g1	2634.27	1657.68	0.629273	-0.668242	6.53109e-06	2663	GO:0003824;GO:0016021;GO:0044425;GO:0010033;GO:0030149;GO:0016740;GO:0044255;GO:0043627;GO:0045177;GO:1901564;GO:0007586;GO:0031667;GO:0097305;GO:0046514;GO:0044464;GO:0006664;GO:0008152;GO:0045471;GO:0016798;GO:0010045;GO:0044444;GO:0009605;GO:1901700;GO:0046466;GO:1901575;GO:0036293;GO:0005903;GO:0010040;GO:0015925;GO:0009743;GO:0044242;GO:0006672;GO:0044424;GO:1901565;GO:0043231;GO:0017042;GO:…	-	-	opiNOG01219	G	sp|Q95X01|MYRO1_BREBR Myrosinase 1 OS=Brevicoryne brassicae OX=69196 PE=1 SV=1	gi|364806921|gb|AEW67361.1| beta-glucosidase [Coptotermes formosanus]
TRINITY_DN19864_c0_g1	232.243	421.293	1.81402	0.85919	6.61803e-06	5233	GO:0005886;GO:0007298;GO:0048609;GO:0030707;GO:0043232;GO:0042127;GO:0043229;GO:0005515;GO:0007281;GO:0007297;GO:0035239;GO:0050896;GO:0016020;GO:0008092;GO:0007389;GO:0060541;GO:0001654;GO:0035295;GO:0043226;GO:0038023;GO:0001667;GO:0042221;GO:0007610;GO:0099081;GO:0032502;GO:0002064;GO:0051270;GO:0007292;GO:0022412;GO:0003674;GO:0044449;GO:0019899;GO:0046982;GO:0048565;GO:0009790;GO:0060089;GO:…	K19599	-	opiNOG23455	R	sp|Q9VWE0|DOME_DROME Cytokine receptor OS=Drosophila melanogaster OX=7227 GN=dome PE=1 SV=1	gi|646698629|gb|KDR09708.1| Cytokine receptor [Zootermopsis nevadensis]
TRINITY_DN2862_c0_g1	1719.9	1061.33	0.617089	-0.696449	6.68089e-06	1200	-	-	-	-	-	sp|B1L969|PTLY_THESQ Pectate trisaccharide-lyase OS=Thermotoga sp. (strain RQ2) OX=126740 GN=pelA PE=3 SV=1	-
TRINITY_DN16979_c0_g2	311.159	160.405	0.515509	-0.955932	6.87055e-06	6202	GO:0030855;GO:0048731;GO:0005488;GO:0030659;GO:0030154;GO:0071944;GO:0098590;GO:0050801;GO:0015075;GO:0055080;GO:0031226;GO:0035378;GO:0015893;GO:0007275;GO:0070634;GO:0042592;GO:0016324;GO:0044459;GO:0042493;GO:0015672;GO:0022803;GO:0006855;GO:0055076;GO:0030099;GO:0005623;GO:0014731;GO:0006812;GO:0072488;GO:0015701;GO:0005575;GO:0051179;GO:0042802;GO:0032502;GO:0042221;GO:0097708;GO:0015837;GO:…	K06580	-	opiNOG14075	P	sp|Q7T070|RHBG_DANRE Ammonium transporter Rh type B OS=Danio rerio OX=7955 GN=rhbg PE=2 SV=1	gi|1022775737|gb|KZS19566.1| Rh50 [Daphnia magna]
TRINITY_DN23197_c0_g1	68.8757	18.4949	0.268526	-1.89687	6.92701e-06	1241	-	-	-	-	-	-	-
TRINITY_DN7527_c1_g1	645.149	1079.87	1.67383	0.743157	6.97071e-06	3905	GO:0048589;GO:1903078;GO:0043536;GO:0005634;GO:0016310;GO:0051247;GO:0003008;GO:0051179;GO:0007169;GO:0042592;GO:0016477;GO:0051248;GO:0035556;GO:0090066;GO:0042493;GO:0045937;GO:0045202;GO:1904018;GO:0006970;GO:0010594;GO:0010634;GO:0050801;GO:0043434;GO:0019953;GO:0008047;GO:1990416;GO:0070013;GO:0044877;GO:0030855;GO:0030029;GO:0048731;GO:0046677;GO:0045089;GO:0007596;GO:0002218;GO:0034332;GO:…	K06276	-	meNOG03864;opiNOG03560	T	sp|Q9W0V1|PDPK1_DROME 3-phosphoinositide-dependent protein kinase 1 OS=Drosophila melanogaster OX=7227 GN=Pdk1 PE=1 SV=4	gi|646707939|gb|KDR14452.1| 3-phosphoinositide-dependent protein kinase 1 [Zootermopsis nevadensis]
TRINITY_DN476_c1_g1	649.89	1079.63	1.66125	0.732273	6.98013e-06	4956	GO:0048731;GO:0044437;GO:0030029;GO:0006900;GO:0007591;GO:0044144;GO:0043167;GO:1901184;GO:0042886;GO:0032366;GO:0010948;GO:1903541;GO:0044878;GO:0043168;GO:0036094;GO:0040003;GO:0036258;GO:0051310;GO:0006032;GO:0032466;GO:0043632;GO:0036257;GO:0017016;GO:0005634;GO:0072666;GO:0051179;GO:0022607;GO:0032502;GO:0007610;GO:0061738;GO:0008362;GO:0045470;GO:0019899;GO:0003674;GO:0043232;GO:0006807;GO:…	K12196	-	opiNOG03307	O	sp|D0FH76|VPS4_BOMMO Vacuolar protein sorting-associated protein 4 OS=Bombyx mori OX=7091 GN=VPS4 PE=1 SV=1	gi|646701837|gb|KDR11366.1| putative chitinase 2 [Zootermopsis nevadensis]
TRINITY_DN4587_c0_g1	93.5313	204.054	2.18167	1.12543	7.06895e-06	1036	-	-	-	-	-	-	-
TRINITY_DN1504_c1_g2	680.427	1116.32	1.64062	0.714239	7.08605e-06	1532	GO:0050794;GO:0006807;GO:0002832;GO:0048585;GO:0006027;GO:0005515;GO:0030203;GO:0009056;GO:1901564;GO:1900424;GO:0043170;GO:0005539;GO:0003824;GO:0009253;GO:0023051;GO:0043207;GO:0050777;GO:0008745;GO:1901135;GO:0050896;GO:0097367;GO:0051704;GO:0006022;GO:0042742;GO:0008152;GO:0045087;GO:0005576;GO:0048583;GO:0048519;GO:0010648;GO:0009605;GO:0061060;GO:0009607;GO:0006950;GO:0003674;GO:0009966;GO:…	-	-	opiNOG29522;opiNOG33241	R	sp|Q96PD5|PGRP2_HUMAN N-acetylmuramoyl-L-alanine amidase OS=Homo sapiens OX=9606 GN=PGLYRP2 PE=1 SV=1	gi|646694326|gb|KDR07939.1| Peptidoglycan-recognition protein SC2, partial [Zootermopsis nevadensis]
TRINITY_DN16396_c0_g1	27.241	2.30514	0.0846205	-3.56285	7.18116e-06	1271	-	-	-	-	-	-	-
TRINITY_DN13252_c0_g1	454.715	780.708	1.71692	0.77982	7.30305e-06	3755	-	K04576	-	opiNOG11297;opiNOG31480	T	sp|Q60755|CALCR_MOUSE Calcitonin receptor OS=Mus musculus OX=10090 GN=Calcr PE=2 SV=2	gi|357603756|gb|EHJ63912.1| neuropeptide receptor B3 [Danaus plexippus]
TRINITY_DN1575_c1_g1	121.439	248.284	2.04451	1.03175	7.35004e-06	1210	-	-	-	-	-	-	-
TRINITY_DN16320_c0_g1	49.9052	6.81411	0.136541	-2.87259	7.72853e-06	1292	-	-	-	-	-	-	-
TRINITY_DN11133_c0_g1	121.198	38.814	0.320252	-1.64272	8.69753e-06	2314	GO:0060173;GO:0060976;GO:0007389;GO:0060971;GO:0045879;GO:0035295;GO:0048842;GO:0051252;GO:0031323;GO:0043229;GO:0048568;GO:0071363;GO:0031175;GO:0030030;GO:0001501;GO:0030326;GO:0009855;GO:0031346;GO:0120035;GO:0071772;GO:0032502;GO:0009889;GO:0051716;GO:0051179;GO:1903506;GO:0031326;GO:0048870;GO:0005634;GO:0003143;GO:0050769;GO:0045664;GO:0070848;GO:0045773;GO:0016477;GO:0090066;GO:0003007;GO:…	-	-	opiNOG07514;veNOG34557;opiNOG16289	TR	sp|P38853|KEL1_YEAST Kelch repeat-containing protein 1 OS=Saccharomyces cerevisiae (strain ATCC 204508 / S288c) OX=559292 GN=KEL1 PE=1 SV=1	gi|871261786|ref|XP_012943328.1| PREDICTED: multiple epidermal growth factor-like domains protein 8 [Aplysia californica]
TRINITY_DN1534_c0_g1	423.199	718.415	1.69758	0.763481	8.93582e-06	2042	GO:0050708;GO:0048856;GO:0009605;GO:0008144;GO:0005576;GO:0005976;GO:0016798;GO:0008152;GO:0006022;GO:0044464;GO:0050707;GO:0061783;GO:0001817;GO:0009607;GO:0008061;GO:0042060;GO:0007586;GO:1901564;GO:0009620;GO:0050794;GO:0044260;GO:0051704;GO:0006040;GO:0097367;GO:0042737;GO:0050714;GO:0051223;GO:0043207;GO:0090196;GO:0003824;GO:0032879;GO:0044248;GO:0032880;GO:0008150;GO:0009057;GO:0002376;GO:…	K01183	-	COG3325;opiNOG03681;opiNOG21179	G	sp|P20533|CHIA1_BACCI Chitinase A1 OS=Bacillus circulans OX=1397 GN=chiA1 PE=1 SV=1	gi|1009425291|gb|KYN43441.1| putative chitinase 2 [Trachymyrmex septentrionalis]
TRINITY_DN123_c0_g1	281.695	499.003	1.77143	0.824914	9.35661e-06	1304	-	-	-	-	-	-	-
TRINITY_DN2767_c0_g1	292.718	75.4681	0.257819	-1.95557	9.55264e-06	1846	GO:0005856;GO:0007049;GO:0019904;GO:0031347;GO:0010604;GO:0051338;GO:0005737;GO:0009628;GO:0010921;GO:0001883;GO:0050900;GO:0044294;GO:0009408;GO:0008150;GO:0030427;GO:0044248;GO:0009987;GO:0060548;GO:0042119;GO:0043523;GO:1902947;GO:0071407;GO:1902533;GO:1904029;GO:0051241;GO:0019219;GO:0014070;GO:0060249;GO:0048519;GO:0019438;GO:0042220;GO:0061136;GO:0090304;GO:0044650;GO:0003006;GO:0051716;GO:…	K04079	-	veNOG09551	O	sp|P55737|HS902_ARATH Heat shock protein 90-2 OS=Arabidopsis thaliana OX=3702 GN=HSP90-2 PE=1 SV=1	gi|358339046|dbj|GAA47176.1| molecular chaperone HtpG [Clonorchis sinensis]
TRINITY_DN11513_c0_g2	14.9581	60.1631	4.02211	2.00795	1.00371e-05	355	-	K06883	-	veNOG17875;veNOG18630;KOG0070;opiNOG00947	U	sp|P84081|ARF2_BOVIN ADP-ribosylation factor 2 OS=Bos taurus OX=9913 GN=ARF2 PE=2 SV=1	gi|1011586240|gb|KYO33373.1| ADP-ribosylation factor 2b [Alligator mississippiensis]
TRINITY_DN3672_c0_g1	131.225	310.624	2.3671	1.24312	1.03211e-05	1518	-	-	-	-	-	-	-
TRINITY_DN4383_c2_g3	35.3069	4.83334	0.136895	-2.86886	1.04597e-05	980	GO:0016620;GO:0035336;GO:0003824;GO:0019693;GO:0080019;GO:1901135;GO:0006807;GO:1901360;GO:0009150;GO:0043229;GO:0034032;GO:1901564;GO:0003674;GO:0033875;GO:0044281;GO:0006732;GO:0044464;GO:0046483;GO:0055114;GO:0006139;GO:0008152;GO:0006796;GO:1901570;GO:0033865;GO:0032502;GO:0043226;GO:0006790;GO:0044444;GO:0048856;GO:1901576;GO:0051186;GO:0005623;GO:0005575;GO:0044424;GO:0010025;GO:0006163;GO:…	-	-	-	-	-	gi|506968693|gb|AGM32690.1| fatty acyl-coA reductase like protein [Coptotermes formosanus]
TRINITY_DN63337_c0_g2	2.35406	27.5668	11.7103	3.54971	1.07231e-05	1202	-	-	-	-	-	-	-
TRINITY_DN417042_c0_g1	47.3164	122.337	2.58552	1.37045	1.08528e-05	523	GO:0034248;GO:0016071;GO:0034250;GO:0010467;GO:0044445;GO:0009891;GO:0022613;GO:0006417;GO:0044265;GO:0010468;GO:0050789;GO:0072599;GO:0010556;GO:0043231;GO:0048024;GO:0006605;GO:0043227;GO:0070180;GO:0042255;GO:1901363;GO:0032270;GO:1901575;GO:0072657;GO:0051649;GO:0034655;GO:0010628;GO:0097159;GO:0043228;GO:0044424;GO:0002181;GO:0031325;GO:0044422;GO:0044444;GO:0009893;GO:0044464;GO:0016043;GO:…	K02870	-	opiNOG25472	J	sp|Q9C285|RL12_NEUCR 60S ribosomal protein L12 OS=Neurospora crassa (strain ATCC 24698 / 74-OR23-1A / CBS 708.71 / DSM 1257 / FGSC 987) OX=367110 GN=rpl-12 PE=3 SV=1	gi|260793686|ref|XP_002591842.1| hypothetical protein BRAFLDRAFT_125332 [Branchiostoma floridae] &gt;gi|229277053|gb|EEN47853.1| hypothetical protein BRAFLDRAFT_125332 [Branchiostoma floridae]
TRINITY_DN84329_c0_g1	103.718	37.1304	0.357992	-1.482	1.13705e-05	763	-	K05349	-	opiNOG18948	G	sp|A7LXU3|BGH3B_BACO1 Beta-glucosidase BoGH3B OS=Bacteroides ovatus (strain ATCC 8483 / DSM 1896 / JCM 5824 / BCRC 10623 / CCUG 4943 / NCTC 11153) OX=411476 GN=BACOVA_02659 PE=1 SV=1	gi|556760794|ref|XP_005975713.1| PREDICTED: lysosomal beta glucosidase-like [Pantholops hodgsonii]
TRINITY_DN24390_c1_g1	156.429	67.942	0.43433	-1.20314	1.21714e-05	4342	GO:0042335;GO:0043170;GO:0060541;GO:0007165;GO:1901135;GO:0050896;GO:0006040;GO:0016020;GO:0006030;GO:0045177;GO:1901137;GO:0050794;GO:0006807;GO:1901564;GO:0007167;GO:0006031;GO:0007154;GO:0060439;GO:1901566;GO:0006023;GO:0044464;GO:0006034;GO:0017144;GO:1901073;GO:0032502;GO:0007185;GO:0009059;GO:0006022;GO:0008152;GO:0048856;GO:1901576;GO:0005623;GO:0023052;GO:0048513;GO:0009653;GO:0065007;GO:…	-	-	inNOG01802;opiNOG14790	S	sp|Q02330|SMA2_CAEEL Dwarfin sma-2 OS=Caenorhabditis elegans OX=6239 GN=sma-2 PE=2 SV=2	gi|939240155|ref|XP_014239302.1| PREDICTED: uncharacterized protein LOC106660839 isoform X1 [Cimex lectularius]
TRINITY_DN23147_c1_g1	7.70871	42.0839	5.45927	2.44871	1.22515e-05	1641	-	-	-	-	-	-	gi|646706032|gb|KDR13457.1| hypothetical protein L798_12566 [Zootermopsis nevadensis]
TRINITY_DN67426_c0_g1	262.324	133.339	0.5083	-0.976247	1.24378e-05	5939	-	K11153	-	opiNOG08562;veNOG11451	Q	sp|Q96NR8|RDH12_HUMAN Retinol dehydrogenase 12 OS=Homo sapiens OX=9606 GN=RDH12 PE=1 SV=3	gi|646702837|gb|KDR11839.1| Retinol dehydrogenase 12 [Zootermopsis nevadensis]
TRINITY_DN2575_c0_g1	526.32	876.892	1.66608	0.736458	1.36283e-05	1289	-	-	-	-	-	-	-
TRINITY_DN11620_c1_g2	168.26	62.9686	0.374234	-1.41799	1.36292e-05	548	GO:0005575;GO:0005576	-	-	rhaNOG11208;opiNOG33446	R	sp|Q5DWG1|CRJ35_CRYJA Pathogenesis-related thaumatin-like protein 3.5 OS=Cryptomeria japonica OX=3369 PE=1 SV=1	gi|429327031|gb|AFZ78844.1| thaumatin-like protein 2 [Coptotermes formosanus]
TRINITY_DN8187_c1_g1	476.809	790.809	1.65854	0.729917	1.37963e-05	3895	-	K11433	-	rhaNOG10719;opiNOG34777	R	sp|Q7JQ07|MOS1T_DROMA Mariner Mos1 transposase OS=Drosophila mauritiana OX=7226 GN=mariner\T PE=1 SV=1	gi|752863982|ref|XP_011268373.1| PREDICTED: histone-lysine N-methyltransferase SETMAR-like [Camponotus floridanus]
TRINITY_DN1606_c5_g1	655.759	333.651	0.508801	-0.974826	1.42514e-05	2480	-	-	-	-	-	-	-
TRINITY_DN5913_c0_g1	199.267	67.4351	0.338417	-1.56313	1.46949e-05	887	-	-	-	-	-	-	-
TRINITY_DN2751_c0_g2	758.58	450.511	0.593888	-0.751737	1.48281e-05	775	GO:0032501;GO:0009987;GO:0009991;GO:0043327;GO:0044267;GO:0008150;GO:0006464;GO:0040024;GO:0010921;GO:0050789;GO:0035259;GO:0051641;GO:0035303;GO:0005737;GO:0006793;GO:0043412;GO:0006913;GO:0009791;GO:0051174;GO:0010604;GO:0006457;GO:0005622;GO:0007568;GO:0051606;GO:0017111;GO:0051649;GO:0032270;GO:0065007;GO:0006470;GO:0044424;GO:0016311;GO:0080090;GO:0031325;GO:0006935;GO:0002164;GO:0006796;GO:…	K04079	-	opiNOG01126	O	sp|A2YWQ1|HSP81_ORYSI Heat shock protein 81-1 OS=Oryza sativa subsp. indica OX=39946 GN=HSP81-1 PE=2 SV=1	gi|799541145|gb|AKA66300.1| heat shock protein 90, partial [Siniperca chuatsi]
TRINITY_DN1931_c0_g1	7033.68	10731.5	1.52574	0.609506	1.49211e-05	3125	GO:0055114;GO:0008150;GO:0016491;GO:0003824;GO:0008152;GO:0003674	K15003	-	opiNOG01633	Q	sp|Q964T2|CP9E2_BLAGE Cytochrome P450 9e2 OS=Blattella germanica OX=6973 GN=CYP9E2 PE=2 SV=1	gi|47605531|sp|Q964T2.1|CP9E2_BLAGE RecName: Full=Cytochrome P450 9e2; AltName: Full=CYPIXE2 [Blattella germanica] &gt;gi|14582223|gb|AAK69410.1|AF275640_1 cytochrome P450 [Blattella germanica]
TRINITY_DN8039_c0_g1	86.5993	187.629	2.16663	1.11546	1.50251e-05	2069	-	-	-	-	-	-	-
TRINITY_DN5742_c0_g3	170.538	323.4	1.89635	0.923227	1.52221e-05	4437	GO:0005575;GO:0005886;GO:0071944;GO:0044464;GO:0016020;GO:0005623	-	-	opiNOG17985	G	sp|Q6GM59|MOT12_XENLA Monocarboxylate transporter 12 OS=Xenopus laevis OX=8355 GN=slc16a12 PE=2 SV=1	gi|646697271|gb|KDR09062.1| Monocarboxylate transporter 12 [Zootermopsis nevadensis]
TRINITY_DN8889_c0_g2	67.0965	18.9378	0.282247	-1.82497	1.57569e-05	901	-	-	-	NOG101263;opiNOG73529;COG0666;opiNOG36226;opiNOG72629	RS	-	gi|646711472|gb|KDR16617.1| Tankyrase-1 [Zootermopsis nevadensis]
TRINITY_DN2565_c2_g1	2148.29	1361.74	0.633872	-0.657737	1.60186e-05	7392	-	-	-	-	-	-	-
TRINITY_DN274931_c0_g1	115.666	45.0395	0.389392	-1.3607	1.6055e-05	1197	-	-	-	-	-	-	-
TRINITY_DN68371_c1_g2	0.666662	18.9081	28.3623	4.8259	1.61266e-05	623	-	-	-	-	-	-	-
TRINITY_DN4484_c0_g1	326.029	174.073	0.533918	-0.905309	1.6221e-05	432	-	K01179	-	NOG01360;opiNOG01034	GR	sp|P26221|GUN4_THEFU Endoglucanase E-4 OS=Thermobifida fusca OX=2021 GN=celD PE=1 SV=2	gi|13095576|gb|AAK12339.1| cellulase [Coptotermes acinaciformis]
TRINITY_DN7039_c0_g1	624.759	1071.8	1.71555	0.778669	1.71381e-05	2197	-	K03096	-	opiNOG45733;opiNOG03168	GS	-	gi|242013209|ref|XP_002427307.1| hypothetical protein Phum_PHUM308880 [Pediculus humanus corporis] &gt;gi|212511648|gb|EEB14569.1| hypothetical protein Phum_PHUM308880 [Pediculus humanus corporis]
TRINITY_DN10577_c0_g1	140.822	271.235	1.92608	0.945671	1.71581e-05	1471	-	-	-	-	-	-	-
TRINITY_DN70631_c0_g1	52.6257	12.8057	0.243335	-2.03898	1.73262e-05	1733	-	-	-	opiNOG31565	S	sp|P23593|APOD_RAT Apolipoprotein D OS=Rattus norvegicus OX=10116 GN=Apod PE=1 SV=1	gi|646704713|gb|KDR12765.1| Apolipoprotein D [Zootermopsis nevadensis]
TRINITY_DN230_c20_g1	54.0209	12.5663	0.232619	-2.10396	1.75696e-05	992	-	-	-	-	-	-	-
TRINITY_DN12327_c0_g1	1623.57	2551.65	1.57163	0.652265	1.79212e-05	1459	-	-	-	-	-	-	gi|646703058|gb|KDR11926.1| hypothetical protein L798_14205 [Zootermopsis nevadensis]
TRINITY_DN798_c0_g1	670.701	1179.61	1.75877	0.814564	1.81442e-05	2397	-	-	-	-	-	-	-
TRINITY_DN3849_c1_g1	1745.63	2729.77	1.56377	0.645029	1.81451e-05	4091	-	-	-	opiNOG15842	S	sp|Q3MHX1|COMD7_BOVIN COMM domain-containing protein 7 OS=Bos taurus OX=9913 GN=COMMD7 PE=2 SV=1	gi|646704592|gb|KDR12696.1| COMM domain-containing protein 7 [Zootermopsis nevadensis]
TRINITY_DN31441_c0_g1	54.8582	130.253	2.37435	1.24753	1.83986e-05	1329	-	-	-	-	-	-	-
TRINITY_DN7736_c0_g1	77.4976	17.4534	0.225212	-2.15065	1.8853e-05	684	GO:0032268;GO:0051960;GO:0043903;GO:0045589;GO:0071826;GO:1903507;GO:0051276;GO:0014040;GO:0060148;GO:0031667;GO:0004518;GO:0070062;GO:0009607;GO:1903508;GO:0045687;GO:0097447;GO:0060147;GO:0033267;GO:0005576;GO:0080090;GO:0008152;GO:1903046;GO:0061061;GO:0016441;GO:0051704;GO:0022603;GO:1903311;GO:0010624;GO:0034470;GO:0044428;GO:0002066;GO:0032290;GO:0010033;GO:0035051;GO:0023051;GO:0050890;GO:…	-	-	-	-	-	-
TRINITY_DN5752_c0_g1	4.03538	32.2161	7.98342	2.99701	1.95536e-05	728	GO:0044238;GO:0019776;GO:0045184;GO:0031669;GO:1903008;GO:0071704;GO:0015980;GO:0044237;GO:0005488;GO:0006915;GO:0042886;GO:0006886;GO:0061723;GO:0005623;GO:0006091;GO:0000422;GO:0016052;GO:0032446;GO:0000045;GO:0005575;GO:0051716;GO:0060627;GO:0005975;GO:0051179;GO:0000151;GO:0034613;GO:0005977;GO:0071840;GO:0009251;GO:0006073;GO:0033043;GO:0042594;GO:0071705;GO:0061726;GO:0006950;GO:0019787;GO:…	K08343	-	veNOG08039;opiNOG02618	R	sp|Q6GQE7|ATG3_XENLA Ubiquitin-like-conjugating enzyme ATG3 OS=Xenopus laevis OX=8355 GN=atg3 PE=2 SV=1	gi|817184070|ref|XP_012279827.1| PREDICTED: ubiquitin-like-conjugating enzyme ATG3 [Orussus abietinus]
TRINITY_DN18057_c0_g1	105.118	212.413	2.0207	1.01486	1.95906e-05	1039	-	-	-	-	-	-	-
TRINITY_DN5305_c1_g1	230.559	413.465	1.79332	0.842629	1.97586e-05	3331	-	-	-	-	-	-	gi|646710606|gb|KDR16073.1| hypothetical protein L798_10086 [Zootermopsis nevadensis]
TRINITY_DN727_c0_g1	26606.2	15228.2	0.572356	-0.805014	1.97616e-05	2358	-	-	-	-	-	-	gi|506968851|gb|AGM32769.1| chitin binding peritrophin-A domain containing protein [Coptotermes formosanus]
TRINITY_DN1888_c0_g2	2953.64	7854.97	2.65942	1.41111	2.10195e-05	1444	-	K01183	-	opiNOG61671;opiNOG47203;opiNOG03681	GRS	sp|Q9W5U2|CHI10_DROME Probable chitinase 10 OS=Drosophila melanogaster OX=7227 GN=Cht10 PE=2 SV=2	gi|170050345|ref|XP_001861005.1| peritrophin-1 [Culex quinquefasciatus] &gt;gi|167871997|gb|EDS35380.1| peritrophin-1 [Culex quinquefasciatus]
TRINITY_DN5560_c0_g2	570.074	333.846	0.585618	-0.771967	2.10721e-05	1175	-	-	-	-	-	-	-
TRINITY_DN71734_c0_g1	61.5169	16.3809	0.266283	-1.90897	2.13978e-05	1282	-	-	-	-	-	-	-
TRINITY_DN17457_c0_g1	75.4511	23.8297	0.31583	-1.66278	2.13984e-05	1788	-	-	-	-	-	-	-
TRINITY_DN7407_c0_g1	818.79	1301.48	1.58952	0.66859	2.21011e-05	5359	GO:0032940;GO:0071840;GO:0007275;GO:0007267;GO:0045202;GO:0005623;GO:0006836;GO:0023052;GO:0061138;GO:0007268;GO:0009653;GO:0051179;GO:0005575;GO:0048731;GO:0097479;GO:0065003;GO:0070382;GO:0097480;GO:0045055;GO:0044456;GO:0001763;GO:0035146;GO:0012505;GO:0051640;GO:0030133;GO:0007424;GO:0043229;GO:0044085;GO:0051650;GO:0051648;GO:0043933;GO:0035295;GO:0060541;GO:0035239;GO:0006810;GO:0022607;GO:…	-	-	opiNOG13221;meNOG00757;opiNOG00439	TU	sp|Q9VBY8|UN13B_DROME Protein unc-13 homolog 4B OS=Drosophila melanogaster OX=7227 GN=stac PE=1 SV=5	gi|646722202|gb|KDR23282.1| BAI1-associated protein 3 [Zootermopsis nevadensis]
TRINITY_DN331_c0_g2	821.93	1433.36	1.74389	0.802311	2.28906e-05	2119	-	-	-	-	-	-	-
TRINITY_DN44037_c0_g1	86.2159	29.4617	0.34172	-1.54911	2.29158e-05	3399	-	-	-	-	-	-	-
TRINITY_DN1340_c3_g1	1110.66	1745.89	1.57194	0.652543	2.35259e-05	5595	GO:0044464;GO:0044297;GO:0005575;GO:0005623;GO:0007399;GO:0043025;GO:0048856;GO:0036477;GO:0008150;GO:0048731;GO:0032502;GO:0097458;GO:0007275;GO:0032501	-	-	opiNOG37974	R	-	gi|646719398|gb|KDR21520.1| Slit-like protein 3 protein [Zootermopsis nevadensis]
TRINITY_DN29228_c0_g1	277.127	476.972	1.72114	0.783361	2.39294e-05	3767	GO:0051716;GO:0051402;GO:0044424;GO:0005575;GO:0048513;GO:0005634;GO:0016787;GO:0005623;GO:0043227;GO:0005622;GO:0010243;GO:0070001;GO:0007275;GO:0043231;GO:1901698;GO:0009314;GO:0071704;GO:0070887;GO:0016485;GO:0005737;GO:0009628;GO:0097194;GO:0009719;GO:0072359;GO:0043279;GO:0008234;GO:0060359;GO:0005829;GO:0044238;GO:0140096;GO:0072733;GO:0071495;GO:0008150;GO:0071312;GO:0009411;GO:0004197;GO:…	K04397	-	opiNOG19332	D	sp|P89116|CASP1_SPOFR Caspase-1 OS=Spodoptera frugiperda OX=7108 PE=1 SV=1	gi|646700617|gb|KDR10709.1| Caspase-1 [Zootermopsis nevadensis]
TRINITY_DN67_c0_g1	1320.98	2071.35	1.56804	0.648962	2.40243e-05	2872	GO:0008150;GO:0006534;GO:0044248;GO:1901136;GO:0009991;GO:0044283;GO:0009987;GO:0002544;GO:0000096;GO:0002376;GO:0072521;GO:0005737;GO:0009058;GO:0098604;GO:0009628;GO:0046500;GO:0055086;GO:0051287;GO:0005829;GO:0120025;GO:0005622;GO:0043227;GO:0004013;GO:0001666;GO:0019752;GO:0043005;GO:0016053;GO:1901565;GO:0097458;GO:0043436;GO:0043231;GO:0044424;GO:0097159;GO:1901606;GO:0044272;GO:0007623;GO:…	K01251	-	opiNOG00927;veNOG09012	H	sp|O76757|SAHH_ANOGA Adenosylhomocysteinase OS=Anopheles gambiae OX=7165 GN=Ahcy13 PE=2 SV=2	gi|646703582|gb|KDR12193.1| Adenosylhomocysteinase [Zootermopsis nevadensis]
TRINITY_DN729_c0_g1	670.109	372.051	0.55521	-0.848894	2.41887e-05	3721	GO:0044424;GO:0005575;GO:0034641;GO:0006633;GO:0006163;GO:0016877;GO:0051186;GO:0005759;GO:0005623;GO:0005622;GO:0043227;GO:0016878;GO:0019752;GO:0009117;GO:0016053;GO:0008610;GO:0006753;GO:0044429;GO:0006629;GO:0043436;GO:0043231;GO:0071704;GO:0005737;GO:0006793;GO:0009058;GO:0055086;GO:0006082;GO:0015645;GO:0035383;GO:0044238;GO:0019637;GO:0016405;GO:0008150;GO:0006725;GO:0042579;GO:0009987;GO:…	K00666	-	opiNOG02292	I	sp|Q0P4F7|ACSF2_DANRE Medium-chain acyl-CoA ligase ACSF2, mitochondrial OS=Danio rerio OX=7955 GN=acsf2 PE=2 SV=1	gi|646719441|gb|KDR21553.1| Acyl-CoA synthetase family member 2, mitochondrial [Zootermopsis nevadensis]
TRINITY_DN32178_c1_g2	1.67399	22.6814	13.5493	3.76015	2.44222e-05	1426	-	-	-	opiNOG03070	C	sp|P32316|ACH1_YEAST Acetyl-CoA hydrolase OS=Saccharomyces cerevisiae (strain ATCC 204508 / S288c) OX=559292 GN=ACH1 PE=1 SV=2	gi|768449829|ref|XP_011567019.1| PREDICTED: acetyl-CoA hydrolase-like [Plutella xylostella]
TRINITY_DN167163_c0_g1	220.057	49.675	0.225737	-2.14729	2.46336e-05	878	-	-	-	-	-	-	-
TRINITY_DN35655_c0_g1	1.35533	21.3047	15.7192	3.97446	2.48012e-05	516	GO:0009607;GO:0006950;GO:0043207;GO:0006952;GO:0005575;GO:0098542;GO:0051704;GO:0050896;GO:0006955;GO:0042742;GO:0050829;GO:0002376;GO:0005576;GO:0045087;GO:0009617;GO:0008150;GO:0050830;GO:0009605;GO:0051707	-	-	rhaNOG12922;rhaNOG11208;opiNOG33446	R	sp|P28493|PR5_ARATH Pathogenesis-related protein 5 OS=Arabidopsis thaliana OX=3702 GN=At1g75040 PE=1 SV=1	gi|429843483|gb|AGA16575.1| thaumatin-like protein 1 [Coptotermes formosanus]
TRINITY_DN179177_c0_g1	16.6161	0.352822	0.0212337	-5.5575	2.49681e-05	764	-	-	-	-	-	-	-
TRINITY_DN412_c2_g2	52.3029	125.227	2.39426	1.25958	2.61074e-05	1704	-	-	-	-	-	-	-
TRINITY_DN3678_c1_g1	181.578	335.499	1.84769	0.885721	2.61814e-05	3483	-	-	-	-	-	-	-
TRINITY_DN6420_c0_g1	395.581	204.244	0.516314	-0.95368	2.63936e-05	688	-	K01738	-	rhaNOG10761;COG0031	E	sp|O81155|CYSKP_SOLTU Cysteine synthase, chloroplastic/chromoplastic OS=Solanum tuberosum OX=4113 PE=2 SV=1	gi|556751841|ref|XP_005971318.1| PREDICTED: cysteine synthase, chloroplastic/chromoplastic-like [Pantholops hodgsonii] &gt;gi|1031802904|gb|OAM64683.1| cysteine synthase A [Agrobacterium rhizogenes]
TRINITY_DN881_c0_g2	230.291	115.525	0.501649	-0.995249	2.67526e-05	380	GO:0006974;GO:0002274;GO:0002444;GO:0016863;GO:0019953;GO:0043434;GO:0010948;GO:0002675;GO:0032944;GO:0031983;GO:0044877;GO:0070013;GO:0045055;GO:0071900;GO:0048731;GO:0042330;GO:0046677;GO:0007631;GO:0060205;GO:0005634;GO:0003008;GO:0051247;GO:2001169;GO:0051179;GO:0031326;GO:0050871;GO:0043209;GO:0032722;GO:0061078;GO:0016477;GO:0032940;GO:0051248;GO:0035556;GO:1905954;GO:0045937;GO:0042493;GO:…	K07253	-	opiNOG33896	V	sp|P81529|MIFH_TRISP Macrophage migration inhibitory factor homolog OS=Trichinella spiralis OX=6334 PE=1 SV=2	gi|16118445|gb|AAL12630.1| macrophage migration inhibitory factor-like protein [Trichinella pseudospiralis]
TRINITY_DN461539_c0_g1	643.909	344.019	0.534267	-0.904367	2.68734e-05	491	GO:0005737;GO:0055001;GO:0051146;GO:0030154;GO:0008150;GO:0048869;GO:0009987;GO:0030029;GO:0007015;GO:0044424;GO:0005575;GO:0043228;GO:0043292;GO:0009653;GO:0005623;GO:0005622;GO:0099512;GO:0030239;GO:0032989;GO:0071840;GO:0055002;GO:0070925;GO:0044464;GO:0016043;GO:0044449;GO:0099080;GO:0055120;GO:0043226;GO:0007010;GO:0044444;GO:0044422;GO:0097435;GO:0048856;GO:0048468;GO:0061061;GO:0030036;GO:…	K05759	-	rhaNOG15601;opiNOG39133	Z	sp|P26199|PROF1_DICDI Profilin-1 OS=Dictyostelium discoideum OX=44689 GN=proA PE=2 SV=1	gi|308489360|ref|XP_003106873.1| CRE-PFN-3 protein [Caenorhabditis remanei] &gt;gi|308252761|gb|EFO96713.1| CRE-PFN-3 protein [Caenorhabditis remanei]
TRINITY_DN8046_c1_g1	49.0117	11.0716	0.225897	-2.14627	2.70118e-05	1037	-	-	-	-	-	-	-
TRINITY_DN7553_c0_g3	759.426	1217.44	1.60311	0.680874	2.71559e-05	5753	GO:0031324;GO:0032879;GO:0071417;GO:0033218;GO:0070887;GO:0009888;GO:0045666;GO:0050789;GO:0051291;GO:0009719;GO:0008406;GO:0051128;GO:0051046;GO:0140096;GO:0007568;GO:0050795;GO:0061564;GO:0032008;GO:0120036;GO:0005615;GO:0007548;GO:0042593;GO:0048608;GO:0048513;GO:0044703;GO:0060259;GO:0004714;GO:1901700;GO:0048468;GO:0046883;GO:0007409;GO:0022611;GO:0018212;GO:0071375;GO:1901564;GO:0001558;GO:…	K04527	-	opiNOG00336	T	sp|Q93105|INSR_AEDAE Insulin-like receptor OS=Aedes aegypti OX=7159 GN=InR PE=2 SV=2	gi|646706679|gb|KDR13786.1| hypothetical protein L798_12081, partial [Zootermopsis nevadensis]
TRINITY_DN17393_c0_g2	55.5472	1.98397	0.0357168	-4.80725	2.72352e-05	1473	-	-	-	-	-	-	gi|66957915|gb|AAU20851.2| hexamerin I [Reticulitermes flavipes]
TRINITY_DN2895_c0_g1	94.8914	8.97545	0.0945866	-3.40222	2.75122e-05	816	-	-	-	opiNOG21234	R	sp|Q6B9X6|VWKA_DICDI Alpha-protein kinase vwkA OS=Dictyostelium discoideum OX=44689 GN=vwkA PE=1 SV=1	gi|1005480516|ref|XP_015776994.1| PREDICTED: myosin heavy chain kinase D-like [Acropora digitifera]
TRINITY_DN7362_c0_g1	317.309	542.058	1.7083	0.772558	2.80052e-05	5348	-	K14709	-	opiNOG31964;opiNOG20914	P	sp|P59889|S39A1_DANRE Zinc transporter ZIP1 OS=Danio rerio OX=7955 GN=slc39a1 PE=2 SV=1	gi|646721557|gb|KDR22854.1| Zinc transporter ZIP1 [Zootermopsis nevadensis]
TRINITY_DN1969_c0_g2	360.943	604.483	1.67474	0.743933	2.83161e-05	801	GO:0005576;GO:0005575	-	-	-	-	sp|D3GDK4|GUN_CRYAT Endoglucanase OS=Cryptopygus antarcticus OX=187623 PE=1 SV=1	gi|944364940|gb|ALL62704.1| beta-1,4-endoglucanase 3 [Aphelenchoides besseyi]
TRINITY_DN2842_c1_g2	510.572	863.071	1.6904	0.757364	2.84149e-05	2825	-	-	-	opiNOG03135	Q	sp|M4DUF2|ASO_BRARP L-ascorbate oxidase OS=Brassica rapa subsp. pekinensis OX=51351 GN=AO PE=2 SV=1	gi|646702639|gb|KDR11748.1| L-ascorbate oxidase [Zootermopsis nevadensis]
TRINITY_DN1132_c4_g1	166.568	42.3769	0.254412	-1.97476	2.88061e-05	1363	-	-	-	-	-	-	-
TRINITY_DN2462_c1_g1	206.351	383.302	1.85752	0.893378	2.89767e-05	1521	-	K01446	-	opiNOG22638;opiNOG03379;opiNOG29637	TR	sp|Q70PR8|PGPSD_DROSI Peptidoglycan-recognition protein SD OS=Drosophila simulans OX=7240 GN=PGRP-SD PE=3 SV=1	gi|970883197|ref|XP_015125291.1| PREDICTED: peptidoglycan-recognition protein SD-like isoform X1 [Diachasma alloeum]
TRINITY_DN172900_c0_g1	12.6082	52.5637	4.16901	2.0597	2.91341e-05	1343	-	K03320	-	NOG118857;opiNOG01511	PS	sp|O28525|AMT3_ARCFU Ammonium transporter Amt3 OS=Archaeoglobus fulgidus (strain ATCC 49558 / DSM 4304 / JCM 9628 / NBRC 100126 / VC-16) OX=224325 GN=amt3 PE=3 SV=1	gi|556780982|ref|XP_005985514.1| PREDICTED: ammonium transporter 1-like [Pantholops hodgsonii]
TRINITY_DN12560_c0_g1	1229.56	776.899	0.631854	-0.662338	2.92189e-05	818	-	-	-	-	-	-	-
TRINITY_DN1291_c0_g2	92.3438	206.225	2.23323	1.15913	2.98806e-05	2157	GO:0032502;GO:0009611;GO:1903532;GO:0002791;GO:0003674;GO:0006950;GO:0019899;GO:0003796;GO:0022404;GO:0004553;GO:0051240;GO:1901072;GO:0017144;GO:0006030;GO:0051222;GO:0005515;GO:0042303;GO:0006807;GO:0051239;GO:0051050;GO:0006954;GO:0002532;GO:0009056;GO:0070201;GO:0071554;GO:0046348;GO:0042335;GO:0090087;GO:0043170;GO:0051047;GO:1901135;GO:0050896;GO:0044237;GO:0006026;GO:0005488;GO:1903530;GO:…	K01183	-	opiNOG21179;opiNOG03681;COG3325	G	sp|P20533|CHIA1_BACCI Chitinase A1 OS=Bacillus circulans OX=1397 GN=chiA1 PE=1 SV=1	gi|1009425291|gb|KYN43441.1| putative chitinase 2 [Trachymyrmex septentrionalis]
TRINITY_DN4804_c1_g2	227.351	114.891	0.505345	-0.984659	3.16189e-05	656	GO:0031396;GO:0048699;GO:0005524;GO:0032269;GO:2001242;GO:0042981;GO:0002252;GO:0016887;GO:1903749;GO:0001819;GO:0070507;GO:0035036;GO:0051726;GO:0016462;GO:0030512;GO:1902236;GO:0032555;GO:0043484;GO:0045732;GO:0033043;GO:0007275;GO:0044429;GO:0005623;GO:0045935;GO:0043226;GO:0035966;GO:0007339;GO:0051173;GO:0099503;GO:0030554;GO:0042221;GO:0046903;GO:0031249;GO:0010564;GO:0048583;GO:1902532;GO:…	K03283	-	opiNOG17323;veNOG06961	O	sp|O59855|HSP72_SCHPO Probable heat shock protein ssa2 OS=Schizosaccharomyces pombe (strain 972 / ATCC 24843) OX=284812 GN=ssa2 PE=1 SV=3	gi|83283004|gb|ABC01063.1| HSP70 [Procambarus clarkii]
TRINITY_DN8863_c0_g1	217.899	111.015	0.509479	-0.972905	3.23537e-05	784	-	-	-	-	-	-	-
TRINITY_DN30196_c0_g1	41.6504	8.60349	0.206564	-2.27534	3.26113e-05	757	-	-	-	-	-	-	-
TRINITY_DN2762_c0_g1	181.282	330.233	1.82166	0.865251	3.29692e-05	1231	-	-	-	-	-	sp|Q5JHG5|CPKA_THEKO Carbamate kinase OS=Thermococcus kodakarensis (strain ATCC BAA-918 / JCM 12380 / KOD1) OX=69014 GN=cpkA PE=3 SV=1	gi|556765784|ref|XP_005978148.1| PREDICTED: carbamate kinase-like [Pantholops hodgsonii]
TRINITY_DN69707_c0_g1	121.226	50.8191	0.419209	-1.25426	3.3549e-05	4972	-	-	-	-	-	-	-
TRINITY_DN24252_c0_g1	144.052	36.2338	0.251532	-1.99118	3.4595e-05	489	-	-	-	-	-	-	-
TRINITY_DN300508_c0_g2	1318.22	2446.59	1.85598	0.89218	3.54763e-05	493	-	-	-	-	-	-	-
TRINITY_DN15706_c0_g1	138.475	61.962	0.447459	-1.16017	3.54851e-05	1618	-	-	-	-	-	-	-
TRINITY_DN8879_c0_g1	228.053	115.322	0.50568	-0.983702	3.60577e-05	806	-	K01225	-	opiNOG07833	G	sp|Q0CMT2|CBHB_ASPTN Probable 1,4-beta-D-glucan cellobiohydrolase B OS=Aspergillus terreus (strain NIH 2624 / FGSC A1156) OX=341663 GN=cbhB PE=3 SV=1	gi|914244846|gb|AKV16370.1| cellobiohydrolase, partial [Macrotermes gilvus]
TRINITY_DN230_c3_g1	194.064	349.105	1.79892	0.847128	3.82393e-05	1653	-	-	-	-	-	-	-
TRINITY_DN2045_c0_g1	386.18	631.095	1.6342	0.708584	3.83469e-05	4984	GO:0051246;GO:0051172;GO:0032268;GO:0016043;GO:0043086;GO:0044464;GO:0050790;GO:0051957;GO:0030176;GO:1990809;GO:0080090;GO:0071787;GO:0051955;GO:0007029;GO:0044444;GO:0044422;GO:0048519;GO:2000117;GO:0052547;GO:0044425;GO:0005784;GO:0051346;GO:0016021;GO:0051234;GO:0031227;GO:0046907;GO:0015833;GO:0051952;GO:0006996;GO:0006612;GO:0010941;GO:0031090;GO:0052548;GO:0008104;GO:0050794;GO:0010605;GO:…	-	-	veNOG11435;opiNOG12415	S	sp|Q15041|AR6P1_HUMAN ADP-ribosylation factor-like protein 6-interacting protein 1 OS=Homo sapiens OX=9606 GN=ARL6IP1 PE=1 SV=2	gi|646705989|gb|KDR13427.1| ADP-ribosylation factor-like protein 6-interacting protein 1 [Zootermopsis nevadensis]
TRINITY_DN682_c0_g1	1044.36	525.963	0.503622	-0.989587	3.8822e-05	5398	-	-	-	-	-	-	-
TRINITY_DN2902_c0_g1	436.817	713.975	1.63449	0.708845	3.88901e-05	5246	-	-	-	prNOG08703;veNOG09268	S	sp|Q9Y530|OARD1_HUMAN ADP-ribose glycohydrolase OARD1 OS=Homo sapiens OX=9606 GN=OARD1 PE=1 SV=2	gi|546682308|gb|ERL92261.1| hypothetical protein D910_09578, partial [Dendroctonus ponderosae]
TRINITY_DN7150_c0_g1	112.037	45.2122	0.403546	-1.3092	3.93813e-05	1223	-	-	-	-	-	-	-
TRINITY_DN6180_c0_g1	84.2861	28.2	0.334574	-1.5796	3.95746e-05	1131	-	-	-	-	-	-	-
TRINITY_DN52880_c0_g1	70.5746	22.9422	0.325078	-1.62114	4.23631e-05	555	-	-	-	-	-	-	-
TRINITY_DN40716_c0_g1	13.7307	51.9628	3.78443	1.92008	4.32748e-05	2143	-	-	-	-	-	-	-
TRINITY_DN429558_c0_g1	124.225	240.725	1.93781	0.954425	4.38106e-05	2755	-	-	-	-	-	-	-
TRINITY_DN74369_c0_g1	38.9531	2.56941	0.0659615	-3.92223	4.57728e-05	1272	-	-	-	-	-	-	-
TRINITY_DN6951_c0_g2	107.415	42.5888	0.396488	-1.33465	4.59992e-05	1192	-	-	-	-	-	-	-
TRINITY_DN4984_c0_g1	130.371	56.9786	0.43705	-1.19413	4.63431e-05	2354	-	K04169	-	opiNOG02150	T	sp|A1ZAX0|CCH1R_DROME Neuropeptide CCHamide-1 receptor OS=Drosophila melanogaster OX=7227 GN=CCHa1-R PE=2 SV=2	gi|646713183|gb|KDR17641.1| Mu-type opioid receptor [Zootermopsis nevadensis]
TRINITY_DN2910_c0_g1	639.938	1012.52	1.58221	0.661941	4.63755e-05	3116	-	K00108	-	COG2303;opiNOG24092;opiNOG06135	RE	sp|P18173|DHGL_DROME Glucose dehydrogenase [FAD, quinone] OS=Drosophila melanogaster OX=7227 GN=Gld PE=3 SV=3	gi|646700254|gb|KDR10473.1| Glucose dehydrogenase [acceptor] [Zootermopsis nevadensis]
TRINITY_DN11387_c0_g1	4709.04	7043.63	1.49577	0.580888	4.884e-05	6077	GO:1990234;GO:0000098;GO:1902494;GO:0044446;GO:0050896;GO:0044085;GO:0006807;GO:0005515;GO:0043229;GO:0009056;GO:0043933;GO:0009725;GO:0032259;GO:0017076;GO:0009087;GO:1905952;GO:0044249;GO:0003674;GO:0000166;GO:0006520;GO:0031981;GO:0017144;GO:0009063;GO:0051289;GO:0051188;GO:0030554;GO:0042221;GO:0031406;GO:0022607;GO:1901605;GO:0032502;GO:0042802;GO:0016054;GO:0051260;GO:0043226;GO:0009108;GO:…	K00789	-	opiNOG04938	H	sp|P40320|METK_DROME S-adenosylmethionine synthase OS=Drosophila melanogaster OX=7227 GN=Sam-S PE=2 SV=2	gi|646710485|gb|KDR15976.1| S-adenosylmethionine synthetase [Zootermopsis nevadensis]
TRINITY_DN1052_c0_g2	1117.43	1732.65	1.55057	0.6328	4.97272e-05	6170	GO:0044249;GO:0046148;GO:0018958;GO:0071704;GO:0044550;GO:0048067;GO:0009058;GO:0042438;GO:0032501;GO:0009987;GO:0008152;GO:0006582;GO:0032502;GO:0044237;GO:0008150;GO:0048856;GO:1901576;GO:0006725;GO:0019438;GO:1901615;GO:0042335;GO:0042440;GO:0048066;GO:0007275;GO:1901360;GO:0043473;GO:0019748;GO:1901362;GO:0046189;GO:1901617	-	-	opiNOG15971	R	sp|O02437|YELL_DROSU Protein yellow OS=Drosophila subobscura OX=7241 GN=y PE=3 SV=1	gi|646723777|gb|KDR24271.1| Protein yellow [Zootermopsis nevadensis]
TRINITY_DN2619_c0_g2	53.4308	13.1588	0.246277	-2.02165	5.02671e-05	887	-	-	-	meNOG44216	R	-	gi|952541948|gb|KRT86457.1| AAA protein, partial [Oryctes borbonicus]
TRINITY_DN2315_c0_g3	73.9356	24.3202	0.328937	-1.60411	5.15055e-05	1296	-	-	-	-	-	-	-
TRINITY_DN272_c3_g1	52.0557	122.745	2.35796	1.23754	5.29149e-05	847	-	-	-	-	-	-	-
TRINITY_DN61371_c0_g2	1414.23	2160.99	1.52803	0.611672	5.37894e-05	5639	GO:0006807;GO:0098869;GO:0004364;GO:1901564;GO:0003824;GO:0050896;GO:0016740;GO:0016209;GO:0005576;GO:0008152;GO:0042221;GO:0004602;GO:0006790;GO:0097237;GO:0003674;GO:0006575;GO:0044464;GO:0055114;GO:0016848;GO:0006749;GO:0005622;GO:0005623;GO:0051186;GO:0098754;GO:0034641;GO:0051716;GO:0044424;GO:0005575;GO:0043603;GO:0016829;GO:0044237;GO:0016491;GO:0009987;GO:0009636;GO:0006518;GO:0004601;GO:…	K00799	-	opiNOG15729;opiNOG26271	O	sp|P30108|GSTT1_DROYA Glutathione S-transferase 1-1 OS=Drosophila yakuba OX=7245 GN=GstD1 PE=3 SV=2	gi|514258346|gb|AGO46413.1| glutathione-S-transferase [Reticulitermes flavipes]
TRINITY_DN28423_c0_g2	298.32	163.126	0.546816	-0.870872	5.51478e-05	663	GO:0006810;GO:0070469;GO:0016020;GO:0044446;GO:1902600;GO:1901360;GO:0006807;GO:0043229;GO:0005740;GO:0055085;GO:0003674;GO:0019362;GO:0005739;GO:0000166;GO:0017144;GO:0008324;GO:0046483;GO:0055114;GO:0006139;GO:0006733;GO:0043226;GO:0016652;GO:0006739;GO:0006812;GO:1901265;GO:0072524;GO:0005623;GO:0006091;GO:0005575;GO:0050662;GO:0051179;GO:0016999;GO:0034641;GO:0045333;GO:0044429;GO:0015672;GO:…	K00323	-	opiNOG06049	I	sp|W5PFI3|NNTM_SHEEP NAD(P) transhydrogenase, mitochondrial OS=Ovis aries OX=9940 GN=NNT PE=1 SV=2	gi|170034338|ref|XP_001845031.1| NAD(P) transhydrogenase, mitochondrial [Culex quinquefasciatus] &gt;gi|167875664|gb|EDS39047.1| NAD(P) transhydrogenase, mitochondrial [Culex quinquefasciatus]
TRINITY_DN9944_c0_g1	256.183	436.645	1.70443	0.76929	5.53758e-05	4427	-	-	-	-	-	-	gi|646716948|gb|KDR19975.1| hypothetical protein L798_05941 [Zootermopsis nevadensis]
TRINITY_DN3861_c0_g1	14.5428	54.2917	3.73324	1.90043	5.53996e-05	628	GO:0044270;GO:0005730;GO:0022626;GO:0044428;GO:0015833;GO:0046907;GO:0043233;GO:0033365;GO:0051234;GO:0008104;GO:0044260;GO:0050794;GO:0003676;GO:0001889;GO:0006612;GO:0033036;GO:1901564;GO:1901361;GO:0032991;GO:0043604;GO:0010605;GO:0006402;GO:0044464;GO:0034645;GO:0048732;GO:0008152;GO:0002181;GO:0048519;GO:0090304;GO:0048856;GO:0044444;GO:0044422;GO:0072657;GO:0051649;GO:1901575;GO:1901363;GO:…	K02873	-	opiNOG11445	J	sp|O48513|RL13_CHLSW 60S ribosomal protein L13 OS=Chlamydomonas sp. (strain W80) OX=103365 GN=RPL13 PE=2 SV=1	gi|506965646|gb|AGM32175.1| ribosomal protein L13e [Coptotermes formosanus]
TRINITY_DN112222_c0_g1	34.2182	5.98036	0.174771	-2.51646	5.58474e-05	579	-	-	-	-	-	-	-
TRINITY_DN2107_c1_g1	186.142	90.653	0.48701	-1.03798	5.60171e-05	2036	GO:0032879;GO:0002165;GO:0000904;GO:0009887;GO:0002376;GO:2000026;GO:0048569;GO:1902904;GO:0016192;GO:0032501;GO:0008544;GO:0050789;GO:0048713;GO:0009888;GO:0022411;GO:0005911;GO:0110053;GO:0030240;GO:0048534;GO:0030054;GO:0051128;GO:0030239;GO:0030834;GO:0043227;GO:0099512;GO:0043231;GO:0090130;GO:0060562;GO:0045197;GO:0010631;GO:0002446;GO:0032984;GO:0048513;GO:0044703;GO:0043292;GO:0120036;GO:…	-	-	veNOG13507	Z	sp|Q6DIF4|WDR1_XENTR WD repeat-containing protein 1 OS=Xenopus tropicalis OX=8364 GN=wdr1 PE=2 SV=1	gi|348510417|ref|XP_003442742.1| PREDICTED: WD repeat-containing protein 1 [Oreochromis niloticus]
TRINITY_DN3575_c2_g1	57.5609	16.0124	0.278181	-1.8459	5.60653e-05	1260	-	-	-	COG3590;opiNOG71564;opiNOG62983	RO	-	gi|646709915|gb|KDR15570.1| Putative uncharacterized transposon-derived protein F52C9.6 [Zootermopsis nevadensis]
TRINITY_DN7041_c0_g1	120.257	230.759	1.91889	0.940269	5.61304e-05	1880	-	-	-	opiNOG12944;opiNOG13818	I	sp|Q1HRV8|ELVL1_AEDAE Elongation of very long chain fatty acids protein AAEL008004 OS=Aedes aegypti OX=7159 GN=AAEL008004 PE=2 SV=2	gi|646715977|gb|KDR19404.1| Elongation of very long chain fatty acids protein [Zootermopsis nevadensis]
TRINITY_DN27584_c1_g1	69.9251	22.9425	0.328101	-1.60779	5.84568e-05	1661	-	-	-	-	-	-	-
TRINITY_DN13073_c0_g1	13.7233	51.4803	3.7513	1.90739	5.85005e-05	1230	-	K00549	-	-	-	sp|P42318|YXJG_BACSU Uncharacterized protein YxjG OS=Bacillus subtilis (strain 168) OX=224308 GN=yxjG PE=4 SV=3	gi|768448801|ref|XP_011566452.1| PREDICTED: uncharacterized protein LOC105396164 [Plutella xylostella]
TRINITY_DN643_c1_g1	63.5899	19.7575	0.310702	-1.6864	5.85762e-05	613	-	-	-	-	-	-	-
TRINITY_DN49022_c1_g1	30.7095	4.67996	0.152395	-2.71412	6.11459e-05	877	-	-	-	-	-	-	-
TRINITY_DN1662_c1_g1	26.7401	76.8659	2.87455	1.52334	6.12264e-05	1409	-	-	-	-	-	-	-
TRINITY_DN93283_c0_g1	86.7313	195.179	2.25038	1.17017	6.13476e-05	677	GO:2001242;GO:0042981;GO:0048522;GO:0048699;GO:1902255;GO:0051640;GO:0048518;GO:0019222;GO:0031329;GO:0030154;GO:0051171;GO:0007141;GO:0032989;GO:0071840;GO:0007275;GO:0010942;GO:0021879;GO:0007420;GO:0006928;GO:0048812;GO:0022402;GO:1901796;GO:0021761;GO:0019941;GO:0046546;GO:0060612;GO:0009967;GO:0005623;GO:1901214;GO:0010646;GO:0005575;GO:0034641;GO:0009653;GO:0005700;GO:0048583;GO:0007143;GO:…	K08770	-	veNOG05493;opiNOG02565	O	sp|P0CG77|UBIQD_DICDI Polyubiquitin-D OS=Dictyostelium discoideum OX=44689 GN=ubqD PE=1 SV=1	gi|193627304|ref|XP_001947010.1| PREDICTED: polyubiquitin-G isoform X1 [Acyrthosiphon pisum]
TRINITY_DN49767_c0_g1	7.15401	44.4658	6.2155	2.63587	6.16391e-05	520	-	-	-	-	-	sp|Q9LU72|PPA28_ARATH Probable inactive purple acid phosphatase 28 OS=Arabidopsis thaliana OX=3702 GN=PAP28 PE=2 SV=1	-
TRINITY_DN1449_c10_g1	285.852	157.596	0.551322	-0.859034	6.17969e-05	2495	GO:0005215;GO:0016021;GO:0046942;GO:0005342;GO:0044425;GO:0003008;GO:0006811;GO:0005575;GO:0098656;GO:0006810;GO:0015718;GO:0051179;GO:0008028;GO:0050896;GO:0016020;GO:0051234;GO:0097254;GO:0008509;GO:0015318;GO:0071702;GO:0046943;GO:0031224;GO:0055085;GO:0003674;GO:0006820;GO:1903825;GO:0015849;GO:0015075;GO:0008514;GO:0032501;GO:0042221;GO:0003014;GO:0009636;GO:0046903;GO:0022857;GO:0008150;GO:…	-	-	opiNOG30127;NOG47283	G	sp|Q7RTX9|MOT14_HUMAN Monocarboxylate transporter 14 OS=Homo sapiens OX=9606 GN=SLC16A14 PE=2 SV=1	gi|646720676|gb|KDR22318.1| Monocarboxylate transporter 14, partial [Zootermopsis nevadensis]
TRINITY_DN31099_c0_g1	27.1835	77.2417	2.84149	1.50665	6.22152e-05	3470	-	-	-	-	-	-	-
TRINITY_DN171_c3_g1	153.736	71.2499	0.463458	-1.10949	6.30536e-05	1022	-	-	-	meNOG56711;euNOG42144;opiNOG73529;meNOG44216	RS	-	gi|952542252|gb|KRT86609.1| Ankyrin repeat-containing protein [Oryctes borbonicus]
TRINITY_DN10617_c0_g1	560.197	336.84	0.601288	-0.733871	6.33015e-05	7310	GO:0016020;GO:0051234;GO:0006810;GO:0098656;GO:0005575;GO:0051179;GO:0005623;GO:0006811;GO:0044425;GO:0016021;GO:0005215;GO:0044459;GO:0055085;GO:0031224;GO:0071702;GO:0008509;GO:0005886;GO:0015075;GO:0044464;GO:0031226;GO:0071944;GO:0003674;GO:0006820;GO:0034220;GO:0008150;GO:0015711;GO:0005887;GO:0022857;GO:0008514	K06258	-	opiNOG09167	R	sp|Q7L1I2|SV2B_HUMAN Synaptic vesicle glycoprotein 2B OS=Homo sapiens OX=9606 GN=SV2B PE=1 SV=1	gi|646716224|gb|KDR19553.1| Synaptic vesicle glycoprotein 2B [Zootermopsis nevadensis]
TRINITY_DN90495_c0_g1	16.7941	58.5383	3.48564	1.80142	6.53708e-05	645	-	K07937	-	KOG0070;opiNOG00947	U	sp|O00909|ARF1_DICDI ADP-ribosylation factor 1 OS=Dictyostelium discoideum OX=44689 GN=arfA PE=1 SV=3	gi|674589919|emb|CDS31046.1| ADP ribosylation factor arf [Hymenolepis microstoma]
TRINITY_DN13729_c0_g1	144.86	66.1021	0.456317	-1.13189	6.68387e-05	3601	GO:0050801;GO:0002119;GO:0016462;GO:0048518;GO:0071944;GO:0016887;GO:0006874;GO:0055080;GO:0015075;GO:0031226;GO:0051130;GO:0048522;GO:0042626;GO:0006897;GO:0006812;GO:0005623;GO:0016787;GO:0005575;GO:0099132;GO:0015662;GO:0072507;GO:0060627;GO:0051179;GO:0042592;GO:0007275;GO:0005388;GO:0009790;GO:0030003;GO:0015318;GO:0044459;GO:0042623;GO:0003674;GO:0040009;GO:0006875;GO:0055082;GO:0008324;GO:…	K05850	-	veNOG06926	P	sp|P54678|ATC1_DICDI Calcium-transporting ATPase PAT1 OS=Dictyostelium discoideum OX=44689 GN=patA PE=2 SV=2	gi|671411321|emb|CDP95672.1| BMA-MCA-2, isoform d [Brugia malayi]
TRINITY_DN12872_c0_g1	170.913	83.6404	0.489376	-1.03099	6.70302e-05	2735	-	-	-	opiNOG38358;opiNOG23327;opiNOG10724	S	-	gi|1032748329|ref|XP_016845893.1| PREDICTED: uncharacterized protein LOC107982227 [Nasonia vitripennis]
TRINITY_DN6519_c0_g5	143.7	29.2421	0.203494	-2.29694	6.8692e-05	2662	-	-	-	COG3119;opiNOG03478	PR	sp|P50429|ARSB_MOUSE Arylsulfatase B OS=Mus musculus OX=10090 GN=Arsb PE=1 SV=3	gi|646715319|gb|KDR18961.1| Arylsulfatase B [Zootermopsis nevadensis]
TRINITY_DN19734_c0_g1	40.3642	8.79043	0.217778	-2.19907	6.88756e-05	1484	-	-	-	-	-	-	-
TRINITY_DN4297_c1_g2	119.202	51.2731	0.430138	-1.21713	7.04861e-05	3878	-	-	-	veNOG14888;opiNOG21283;opiNOG37097;veNOG18029	R	sp|P14381|YTX2_XENLA Transposon TX1 uncharacterized 149 kDa protein OS=Xenopus laevis OX=8355 PE=4 SV=1	gi|909821380|gb|AKU04652.1| polyprotein [Blattella germanica]
TRINITY_DN875_c0_g1	139.854	301.745	2.15757	1.10941	7.09217e-05	2990	-	-	-	-	-	-	-
TRINITY_DN7834_c0_g1	231.751	400.471	1.72802	0.789124	7.22005e-05	3444	-	K03320	-	opiNOG01511	P	sp|P54145|AMT1_CAEEL Putative ammonium transporter 1 OS=Caenorhabditis elegans OX=6239 GN=amt-1 PE=3 SV=1	gi|646703285|gb|KDR12046.1| Putative ammonium transporter 1 [Zootermopsis nevadensis]
TRINITY_DN1086_c2_g1	5799.15	8536.03	1.47194	0.557724	7.26165e-05	3423	-	K11153	-	opiNOG08562	Q	sp|Q9QYF1|RDH11_MOUSE Retinol dehydrogenase 11 OS=Mus musculus OX=10090 GN=Rdh11 PE=1 SV=2	gi|506968847|gb|AGM32767.1| retinol dehydrogenase 12-like protein, partial [Coptotermes formosanus]
TRINITY_DN8168_c0_g1	382.115	633.243	1.6572	0.728752	7.49563e-05	1143	-	-	-	-	-	-	-
TRINITY_DN113714_c1_g1	30.5187	81.5273	2.67139	1.41759	7.71215e-05	705	-	-	-	-	-	-	-
TRINITY_DN8440_c0_g1	63.0062	137.287	2.17894	1.12363	7.76071e-05	1479	-	-	-	-	-	-	-
TRINITY_DN65491_c0_g1	19.314	60.7685	3.14634	1.65368	7.80136e-05	871	-	-	-	-	-	-	-
TRINITY_DN18357_c0_g2	382.091	220.625	0.577416	-0.792318	7.90608e-05	2853	-	-	-	-	-	-	-
TRINITY_DN772_c0_g1	79.0967	29.2172	0.369386	-1.4368	7.9594e-05	377	-	-	-	-	-	-	-
TRINITY_DN135_c0_g1	604.595	370.306	0.612486	-0.707251	8.02665e-05	2299	GO:0032879;GO:1903960;GO:0071901;GO:0031324;GO:0045745;GO:0006417;GO:0043949;GO:0043549;GO:0050817;GO:0021955;GO:0050727;GO:0050789;GO:0010556;GO:1902105;GO:0030397;GO:0009888;GO:0070887;GO:0045765;GO:0140096;GO:0050818;GO:0045807;GO:0030425;GO:0009719;GO:0010468;GO:0051128;GO:0008406;GO:0051046;GO:0097381;GO:0043227;GO:0007568;GO:0060170;GO:0071322;GO:0061564;GO:0080134;GO:0034350;GO:0048513;GO:…	K02677	-	veNOG02977;veNOG10045	TR	sp|P17252|KPCA_HUMAN Protein kinase C alpha type OS=Homo sapiens OX=9606 GN=PRKCA PE=1 SV=4	gi|954278432|gb|KRX70158.1| Protein kinase C-like 2 [Trichinella sp. T6]
TRINITY_DN23241_c0_g1	64.3325	20.2951	0.315472	-1.66442	8.1536e-05	2462	-	-	-	-	-	-	-
TRINITY_DN5441_c0_g2	47.2239	5.77007	0.122185	-3.03286	8.24136e-05	1046	-	-	-	-	-	-	-
TRINITY_DN5024_c0_g1	82.8239	30.9922	0.374194	-1.41814	8.5543e-05	1794	-	-	-	-	-	-	-
TRINITY_DN54204_c1_g1	72.6534	25.2297	0.347262	-1.5259	8.61728e-05	3246	GO:0005198;GO:0005576;GO:0031012;GO:0044421;GO:0003674;GO:0005201;GO:0005575	-	-	opiNOG69806;opiNOG78732;opiNOG71539;opiNOG35211;opiNOG71830	WSG	-	gi|939669286|ref|XP_014281554.1| PREDICTED: LOW QUALITY PROTEIN: mucin-2-like [Halyomorpha halys]
TRINITY_DN1661_c0_g2	213.714	367.491	1.71954	0.782024	8.65289e-05	1134	-	K01225	-	opiNOG07833	G	sp|Q92400|GUX2_AGABI Exoglucanase OS=Agaricus bisporus OX=5341 GN=cel2 PE=2 SV=1	gi|530277723|gb|AGT15838.1| cellulase [Reticulitermes flavipes]
TRINITY_DN3695_c0_g2	193.491	98.5127	0.509132	-0.973888	8.85739e-05	344	GO:0150034;GO:1901576;GO:0008283;GO:1901605;GO:0022607;GO:0042802;GO:0031406;GO:1901566;GO:0006520;GO:0043649;GO:0043679;GO:0000166;GO:0042594;GO:0010817;GO:0050796;GO:0003674;GO:0043933;GO:0009056;GO:0070201;GO:0006542;GO:0005515;GO:0043229;GO:0006807;GO:0042127;GO:0006810;GO:0016880;GO:0044306;GO:0046394;GO:0043167;GO:0005488;GO:0065003;GO:0044237;GO:0043177;GO:0044282;GO:0050678;GO:0043168;GO:…	K01915	-	opiNOG02475	E	sp|P19432|GLNA2_STRVR Glutamine synthetase OS=Streptomyces viridochromogenes OX=1938 GN=glnII PE=3 SV=1	gi|934152519|gb|KPM03336.1| glutamine synthetase-like protein 1 [Sarcoptes scabiei]
TRINITY_DN10075_c0_g1	377.199	613.908	1.62754	0.702696	8.93427e-05	1697	-	-	-	-	-	-	-
TRINITY_DN214253_c0_g1	8.27872	38.9546	4.70539	2.23431	8.95468e-05	1773	GO:0017144;GO:0006520;GO:0019483;GO:0009063;GO:0046483;GO:1901566;GO:0046305;GO:0003674;GO:0044249;GO:0019448;GO:0016830;GO:0016054;GO:0008652;GO:0004068;GO:0006790;GO:1901576;GO:0006139;GO:0042221;GO:1901605;GO:0007610;GO:0048066;GO:0006805;GO:0050896;GO:0046394;GO:0000098;GO:0009056;GO:0042136;GO:1901360;GO:0006807;GO:0046113;GO:0043473;GO:0072527;GO:0019694;GO:0071704;GO:0044282;GO:0006206;GO:…	K01580	-	COG0076;opiNOG01780	E	sp|Q28D99|GADL1_XENTR Acidic amino acid decarboxylase GADL1 (Fragment) OS=Xenopus tropicalis OX=8364 GN=gadl1 PE=2 SV=2	gi|646698221|gb|KDR09499.1| Cysteine sulfinic acid decarboxylase, partial [Zootermopsis nevadensis]
TRINITY_DN7849_c0_g1	295.099	486.136	1.64737	0.720161	9.06638e-05	1739	GO:0030155;GO:0007033;GO:0031330;GO:0030335;GO:0051270;GO:0008064;GO:0019220;GO:0051225;GO:0010638;GO:0055082;GO:0007010;GO:0043226;GO:0097435;GO:0055037;GO:0097708;GO:0048878;GO:0002468;GO:0007143;GO:0048583;GO:0097006;GO:0046903;GO:0007281;GO:0061951;GO:0005102;GO:0090306;GO:0065009;GO:0016050;GO:0015631;GO:0048285;GO:0033630;GO:0044430;GO:0005815;GO:0051050;GO:0044085;GO:0031334;GO:0070727;GO:…	K18461	-	opiNOG08418;veNOG03245	ZS	sp|Q5U4A3|WASH1_XENLA WASH complex subunit 1 OS=Xenopus laevis OX=8355 GN=washc1 PE=2 SV=1	gi|1005441837|ref|XP_015758242.1| PREDICTED: WAS protein family homolog 1-like [Acropora digitifera]
TRINITY_DN4238_c0_g1	369.939	166.709	0.450638	-1.14996	9.21707e-05	1584	-	-	-	-	-	-	-
TRINITY_DN78774_c0_g1	59.0104	131.374	2.22629	1.15464	9.49876e-05	1238	GO:0003700;GO:0065007;GO:0097159;GO:0044424;GO:0005575;GO:1903506;GO:0031326;GO:0005623;GO:1901363;GO:0000981;GO:0005634;GO:0005622;GO:0043227;GO:0043231;GO:0050789;GO:0005737;GO:0010556;GO:0051171;GO:0019222;GO:0010468;GO:0006355;GO:0006357;GO:0008150;GO:2001141;GO:0140110;GO:0005488;GO:0003677;GO:0070013;GO:0044446;GO:0043233;GO:0044428;GO:0051252;GO:2000112;GO:0043229;GO:0060255;GO:0050794;GO:…	-	-	-	-	-	gi|646722207|gb|KDR23287.1| hypothetical protein L798_15594 [Zootermopsis nevadensis]
TRINITY_DN4468_c0_g2	724.844	1110.07	1.53146	0.614905	9.74266e-05	3391	-	-	-	KOG0254;opiNOG07541;opiNOG25026	R	sp|B4HNS1|TRE12_DROSE Facilitated trehalose transporter Tret1-2 homolog OS=Drosophila sechellia OX=7238 GN=Tret1-2 PE=3 SV=1	gi|646719504|gb|KDR21599.1| Solute carrier family 2, facilitated glucose transporter member 8 [Zootermopsis nevadensis]
TRINITY_DN112960_c0_g1	69.4859	147.642	2.12477	1.08731	9.82262e-05	812	-	-	-	NOG201872;veNOG24112	S	sp|D9HP27|CNR11_MAIZE Cell number regulator 11 OS=Zea mays OX=4577 GN=CNR11 PE=2 SV=1	gi|584014067|ref|XP_006801819.1| PREDICTED: placenta-specific gene 8 protein-like [Neolamprologus brichardi]
TRINITY_DN1346_c6_g2	133.869	60.5325	0.452178	-1.14504	9.86582e-05	1537	GO:0043226;GO:0006733;GO:0006139;GO:0046483;GO:0055114;GO:0017144;GO:0008324;GO:0019362;GO:0000166;GO:0005739;GO:0003674;GO:0005740;GO:0055085;GO:0043229;GO:0006807;GO:1901360;GO:1902600;GO:0070469;GO:0044446;GO:0016020;GO:0006810;GO:0006725;GO:0031967;GO:0008746;GO:0006740;GO:0044237;GO:0005488;GO:0015077;GO:0031975;GO:0015075;GO:0071704;GO:0006099;GO:0015980;GO:0036094;GO:0044238;GO:0006082;GO:…	K00323	-	veNOG01062	I	sp|Q61941|NNTM_MOUSE NAD(P) transhydrogenase, mitochondrial OS=Mus musculus OX=10090 GN=Nnt PE=1 SV=2	gi|395511408|ref|XP_003759951.1| PREDICTED: NAD(P) transhydrogenase, mitochondrial [Sarcophilus harrisii]
TRINITY_DN25053_c1_g1	23.0441	68.7729	2.9844	1.57744	9.89598e-05	1498	-	-	-	-	-	-	-
TRINITY_DN251_c2_g1	811.035	1241.12	1.53029	0.613805	9.98766e-05	2160	-	-	-	opiNOG43489	S	-	gi|646723863|gb|KDR24321.1| hypothetical protein L798_04809 [Zootermopsis nevadensis]
TRINITY_DN1115_c0_g1	12167.9	24990.8	2.05383	1.03831	0.000100013	3887	-	K06238	-	opiNOG07941;opiNOG01975;veNOG08392;opiNOG60304	WT	sp|A2AVA0|SVEP1_MOUSE Sushi, von Willebrand factor type A, EGF and pentraxin domain-containing protein 1 OS=Mus musculus OX=10090 GN=Svep1 PE=1 SV=1	gi|506969111|gb|AGM32899.1| Von Willebrand factor type A (vWA) domain containing protein [Coptotermes formosanus]
TRINITY_DN17307_c0_g2	441.852	240.576	0.544472	-0.87707	0.000101195	2753	-	-	-	-	-	-	gi|506969099|gb|AGM32893.1| Kazal type serine protease inhibitor [Coptotermes formosanus]
TRINITY_DN5292_c0_g1	629.403	232.724	0.369753	-1.43537	0.000101528	3387	GO:0042221;GO:0008514;GO:0022804;GO:0022857;GO:0046903;GO:0015711;GO:0016323;GO:0006820;GO:0003674;GO:0044464;GO:0015347;GO:0015291;GO:0097254;GO:0005886;GO:0055085;GO:0071702;GO:0016021;GO:0005215;GO:0006811;GO:0044425;GO:0006810;GO:0098656;GO:0051234;GO:0016020;GO:0050896;GO:0009636;GO:0003014;GO:0032501;GO:0043252;GO:0005887;GO:0008150;GO:0034220;GO:0098590;GO:0071944;GO:0031226;GO:0007588;GO:…	-	-	opiNOG03539;NOG08862	QP	sp|Q9VVH9|SO74D_DROME Solute carrier organic anion transporter family member 74D OS=Drosophila melanogaster OX=7227 GN=Oatp74D PE=2 SV=2	gi|780621198|ref|XP_011707366.1| PREDICTED: solute carrier organic anion transporter family member 2A1-like [Wasmannia auropunctata] &gt;gi|780621202|ref|XP_011707368.1| PREDICTED: solute carrier organic anion transporter family member 2A1-like [Wasmannia auropunctata] &gt;gi|780621207|ref|XP_011707369.1| PREDICTED: solute carrier organic anion transporter family member 2A1-like [Wasmannia auropu…
TRINITY_DN2190_c1_g1	858.974	1301.87	1.5156	0.599893	0.000103334	2343	-	-	-	-	-	-	-
TRINITY_DN1027_c0_g1	136.66	252.187	1.84537	0.883907	0.000103739	825	-	-	-	opiNOG81839;opiNOG01397	S	sp|P45798|GUB_RHOMR Beta-glucanase OS=Rhodothermus marinus OX=29549 GN=bglA PE=1 SV=1	gi|599591|dbj|BAA04044.1| clotting factor G alpha subunit precursor [Tachypleus tridentatus]
TRINITY_DN6244_c3_g1	227.35	121.793	0.535706	-0.900486	0.000105014	5449	-	-	-	-	-	-	-
TRINITY_DN36173_c0_g4	16.3495	55.9943	3.42483	1.77603	0.00010502	1265	GO:0001525;GO:0002040;GO:0032991;GO:0031163;GO:0044085;GO:0048646;GO:0060255;GO:0030097;GO:0035239;GO:0050896;GO:0003954;GO:0003824;GO:0016651;GO:0035295;GO:0033483;GO:0048856;GO:0002520;GO:0006790;GO:0072358;GO:0051540;GO:0044444;GO:0008152;GO:0048878;GO:0032502;GO:0022607;GO:0051536;GO:0055114;GO:0044464;GO:0016043;GO:0006950;GO:0003674;GO:0001944;GO:0048514;GO:0005622;GO:0001666;GO:0065008;GO:…	-	-	opiNOG01967;veNOG05583	Y	sp|P29166|PHF1_CLOPA Iron hydrogenase 1 OS=Clostridium pasteurianum OX=1501 PE=1 SV=1	gi|506969235|gb|AGM32961.1| Fe-hydrogenase [Coptotermes formosanus]
TRINITY_DN73300_c0_g1	333.022	155.344	0.466467	-1.10015	0.000105072	3332	-	-	-	opiNOG44880;opiNOG24506	R	-	gi|646703175|gb|KDR11991.1| hypothetical protein L798_13647 [Zootermopsis nevadensis]
TRINITY_DN6687_c0_g1	858.753	510.937	0.594975	-0.749099	0.00010554	812	GO:0048522;GO:1902255;GO:0048699;GO:2001242;GO:0042981;GO:0007141;GO:0051640;GO:0030154;GO:0051171;GO:0019222;GO:0010623;GO:0031329;GO:0048518;GO:0022402;GO:0048812;GO:1901796;GO:0021879;GO:0010259;GO:0007275;GO:0010942;GO:0071840;GO:0032989;GO:0006928;GO:0007420;GO:0005575;GO:0010646;GO:0009653;GO:0034641;GO:0019941;GO:0021761;GO:0005623;GO:1901214;GO:0009967;GO:0060612;GO:0046546;GO:0043226;GO:…	K08770	-	opiNOG02565;veNOG05493	O	sp|P0CG82|UBIQP_TETPY Polyubiquitin OS=Tetrahymena pyriformis OX=5908 GN=TU20 PE=3 SV=1	gi|676476809|ref|XP_009060913.1| hypothetical protein LOTGIDRAFT_234561 [Lottia gigantea] &gt;gi|556099859|gb|ESO88511.1| hypothetical protein LOTGIDRAFT_234561 [Lottia gigantea]
TRINITY_DN31240_c0_g2	60.8757	19.3968	0.318629	-1.65005	0.000105593	1968	-	-	-	-	-	-	-
TRINITY_DN119773_c0_g1	116.955	300.072	2.56569	1.35935	0.000105599	676	-	-	-	-	-	-	-
TRINITY_DN25581_c0_g1	96.8483	38.3645	0.39613	-1.33595	0.000106006	1346	GO:0051187;GO:0071705;GO:0030810;GO:0042391;GO:0000166;GO:0017144;GO:0031981;GO:0016236;GO:0002283;GO:0030808;GO:0010952;GO:0031401;GO:0042802;GO:0009889;GO:0031974;GO:0036503;GO:1901576;GO:0042287;GO:1903362;GO:0016579;GO:1904949;GO:0044271;GO:0044446;GO:2000058;GO:0044087;GO:0031323;GO:0042288;GO:0048609;GO:0060033;GO:0006259;GO:0043229;GO:0005515;GO:1905369;GO:0005789;GO:0043933;GO:2000060;GO:…	K13525	-	COG0464;opiNOG01760;veNOG18316;veNOG12076	O	sp|Q6GL04|TERA_XENTR Transitional endoplasmic reticulum ATPase OS=Xenopus tropicalis OX=8364 GN=vcp PE=2 SV=1	gi|926629044|ref|XP_013780152.1| PREDICTED: transitional endoplasmic reticulum ATPase isoform X2 [Limulus polyphemus]
TRINITY_DN9360_c1_g1	169.516	50.8962	0.300243	-1.7358	0.000106302	5133	-	-	-	opiNOG07209	T	sp|Q07929|SP63_STRPU 63 kDa sperm flagellar membrane protein OS=Strongylocentrotus purpuratus OX=7668 PE=2 SV=1	gi|646723528|gb|KDR24102.1| hypothetical protein L798_03757 [Zootermopsis nevadensis]
TRINITY_DN16189_c0_g1	68.2782	22.8345	0.334433	-1.58021	0.000106369	584	-	-	-	-	-	-	-
TRINITY_DN4564_c0_g1	68.3216	143.425	2.09927	1.06989	0.000108516	949	-	-	-	-	-	-	-
TRINITY_DN86_c5_g1	284.4	116.497	0.409623	-1.28763	0.000108572	1264	-	-	-	-	-	-	-
TRINITY_DN166_c0_g1	286.378	160.744	0.561301	-0.833152	0.000109562	626	-	-	-	-	-	-	-
TRINITY_DN22970_c0_g3	14.7348	52.5892	3.56904	1.83554	0.000110495	1008	-	-	-	opiNOG36390;opiNOG74161;opiNOG72741	R	-	gi|1008457089|ref|XP_008193154.2| PREDICTED: nucleic-acid-binding protein from mobile element jockey [Tribolium castaneum]
TRINITY_DN414852_c0_g1	14.6455	52.5477	3.58798	1.84317	0.00011158	693	-	-	-	-	-	-	-
TRINITY_DN4953_c0_g1	362.122	660.907	1.82509	0.86797	0.000112221	899	-	-	-	meNOG48550	R	-	gi|646698970|gb|KDR09842.1| hypothetical protein L798_00537 [Zootermopsis nevadensis]
TRINITY_DN20907_c0_g1	6.15402	32.8665	5.34066	2.41702	0.000114902	652	-	-	-	-	-	-	-
TRINITY_DN23691_c1_g1	570.865	353.601	0.619413	-0.691027	0.000116244	1994	GO:0030431;GO:0032501;GO:0008150	K00008	-	opiNOG01088	Q	sp|Q64442|DHSO_MOUSE Sorbitol dehydrogenase OS=Mus musculus OX=10090 GN=Sord PE=1 SV=3	gi|646724111|gb|KDR24482.1| Sorbitol dehydrogenase [Zootermopsis nevadensis]
TRINITY_DN10773_c0_g1	673.68	423.146	0.628111	-0.670908	0.000116297	2285	-	-	-	COG1042;opiNOG53036	C	sp|O29057|ACD1_ARCFU Acetate--CoA ligase [ADP-forming] I OS=Archaeoglobus fulgidus (strain ATCC 49558 / DSM 4304 / JCM 9628 / NBRC 100126 / VC-16) OX=224325 GN=AF_1211 PE=1 SV=1	gi|768434306|ref|XP_011558556.1| PREDICTED: uncharacterized protein LOC105389170 [Plutella xylostella]
TRINITY_DN16075_c1_g1	301.165	141.075	0.468431	-1.09409	0.000117915	5730	-	-	-	-	-	-	-
TRINITY_DN68297_c0_g1	23.3762	2.55027	0.109097	-3.19632	0.000123558	1246	-	-	-	-	-	-	-
TRINITY_DN21075_c1_g1	274.527	152.463	0.555367	-0.848488	0.000124321	772	GO:0022857;GO:0008150;GO:0031224;GO:0055085;GO:0005215;GO:0003674;GO:0006820;GO:0016021;GO:0044425;GO:0006811;GO:0005575;GO:0006810;GO:0051179;GO:0051234;GO:0016020	K02183	-	opiNOG02888;opiNOG05982;rhaNOG11320;opiNOG32531	TP	sp|P25071|CML12_ARATH Calmodulin-like protein 12 OS=Arabidopsis thaliana OX=3702 GN=CML12 PE=1 SV=3	gi|1004682945|ref|XP_015744431.1| PREDICTED: calmodulin-like protein 3 [Python bivittatus]
TRINITY_DN14341_c0_g1	352.236	565.997	1.60687	0.684252	0.000126203	3081	-	-	-	opiNOG08463;COG2340;opiNOG39574	S	sp|Q9CYL5|GAPR1_MOUSE Golgi-associated plant pathogenesis-related protein 1 OS=Mus musculus OX=10090 GN=Glipr2 PE=1 SV=3	gi|646718024|gb|KDR20657.1| Golgi-associated plant pathogenesis-related protein 1 [Zootermopsis nevadensis]
TRINITY_DN45318_c0_g1	100.978	37.7843	0.374186	-1.41817	0.000126358	1346	-	-	-	opiNOG11850	R	sp|Q9VMM6|OBSTE_DROME Protein obstructor-E OS=Drosophila melanogaster OX=7227 GN=obst-E PE=2 SV=2	gi|646708277|gb|KDR14645.1| Peritrophin-1 [Zootermopsis nevadensis]
TRINITY_DN1176_c0_g1	1957.81	1253.22	0.640114	-0.643598	0.00012639	5265	GO:0097708;GO:0032502;GO:0007610;GO:0043226;GO:0003674;GO:0060439;GO:0004553;GO:1901072;GO:0017144;GO:0035159;GO:0006807;GO:0006030;GO:0043229;GO:0009056;GO:0005770;GO:0043170;GO:0060541;GO:0035151;GO:0046348;GO:1901135;GO:0050896;GO:0016811;GO:0005768;GO:0044237;GO:0006026;GO:0005488;GO:0048731;GO:0044421;GO:0009416;GO:0012505;GO:0071704;GO:0007424;GO:0007275;GO:0090066;GO:0006032;GO:0048589;GO:…	-	-	opiNOG04800	R	sp|H9J9M0|CDA1_BOMMO Chitin deacetylase 1 OS=Bombyx mori OX=7091 GN=CDA1 PE=1 SV=1	gi|646714364|gb|KDR18357.1| hypothetical protein L798_07481 [Zootermopsis nevadensis]
TRINITY_DN197223_c0_g2	1352.33	2040.48	1.50886	0.593459	0.000126529	6119	GO:0046872;GO:0003674;GO:0043169;GO:0005509;GO:0005488;GO:0043167	-	-	opiNOG05817;veNOG01768	T	sp|P80363|CCB23_FAXLI Crustacean calcium-binding protein 23 OS=Faxonius limosus OX=28379 PE=1 SV=1	gi|751466038|ref|XP_011188034.1| PREDICTED: calcyphosin-like protein isoform X2 [Bactrocera cucurbitae] &gt;gi|751466040|ref|XP_011188035.1| PREDICTED: calcyphosin-like protein isoform X2 [Bactrocera cucurbitae]
TRINITY_DN133515_c0_g2	1246.55	1879.01	1.50737	0.59203	0.000126995	2693	-	K08059	-	NOG65396;opiNOG38092	SO	sp|Q95RA9|GILT1_DROME GILT-like protein 1 OS=Drosophila melanogaster OX=7227 GN=GILT1 PE=1 SV=1	gi|646708703|gb|KDR14890.1| GILT-like protein C02D5.2 [Zootermopsis nevadensis]
TRINITY_DN38949_c0_g1	50.3065	116.645	2.31869	1.21331	0.000127769	1539	GO:0006508;GO:0070011;GO:0019538;GO:0071704;GO:0008233;GO:0003824;GO:0004252;GO:0043170;GO:0003674;GO:0140096;GO:0004175;GO:0016787;GO:0044238;GO:0017171;GO:0008150;GO:1901564;GO:0008236;GO:0006807;GO:0008152	-	-	opiNOG56270	O	sp|P05049|SNAK_DROME Serine protease snake OS=Drosophila melanogaster OX=7227 GN=snk PE=1 SV=2	gi|909576205|ref|XP_013143864.1| PREDICTED: trypsin-1-like [Papilio polytes]
TRINITY_DN255853_c0_g1	64.5028	157.454	2.44105	1.2875	0.000129784	2646	GO:0046486;GO:0044237;GO:0009987;GO:0008152;GO:0047196;GO:1901576;GO:0006639;GO:0008150;GO:0044238;GO:0071944;GO:0006638;GO:0016747;GO:0003674;GO:0044249;GO:0044464;GO:0016411;GO:0009058;GO:0071704;GO:0004144;GO:0006629;GO:0008610;GO:0008374;GO:0005886;GO:0046463;GO:0005623;GO:0003824;GO:0016746;GO:0016020;GO:0045017;GO:0046460;GO:0044255;GO:0016740;GO:0006641;GO:0019432;GO:0005575	-	-	opiNOG14440	S	-	gi|646697270|gb|KDR09061.1| hypothetical protein L798_00747 [Zootermopsis nevadensis]
TRINITY_DN4431_c0_g1	547.925	0	0	-Inf	0.0001308	874	-	-	-	-	-	-	-
TRINITY_DN230_c1_g3	39.9557	97.796	2.44761	1.29137	0.000130993	917	-	-	-	-	-	-	-
TRINITY_DN4233_c0_g1	360.277	580.821	1.61215	0.688989	0.000131225	1093	-	-	-	-	-	-	-
TRINITY_DN9347_c0_g1	42.8341	101.052	2.35914	1.23826	0.000132813	2703	-	-	-	-	-	-	-
TRINITY_DN19614_c0_g2	43.7569	10.8233	0.24735	-2.01538	0.000133274	1302	-	-	-	-	-	-	-
TRINITY_DN15807_c0_g1	267.859	449.096	1.67661	0.74555	0.000136775	3672	-	-	-	meNOG10185;opiNOG09221	G	sp|Q7ZU13|SPNS1_DANRE Protein spinster homolog 1 OS=Danio rerio OX=7955 GN=spns1 PE=2 SV=1	gi|646700300|gb|KDR10504.1| hypothetical protein L798_15494 [Zootermopsis nevadensis]
TRINITY_DN27973_c0_g1	50.8857	115.338	2.26662	1.18054	0.000137612	732	-	-	-	-	-	-	-
TRINITY_DN32852_c2_g2	40.4182	9.16685	0.2268	-2.1405	0.000138242	1529	-	-	-	-	-	-	-
TRINITY_DN303210_c0_g1	2849.05	4190.22	1.47074	0.556544	0.000138973	1994	-	-	-	-	-	-	-
TRINITY_DN27420_c0_g1	18.13	81.312	4.48494	2.16509	0.000139886	1057	GO:0098590;GO:0045178;GO:0005623;GO:0071944;GO:0044425;GO:0005575;GO:0016020;GO:0044464;GO:0016324;GO:0045177;GO:0016323;GO:0005886;GO:0009925;GO:0044459	K08145	-	opiNOG04964;veNOG07633;veNOG05762;NOG00192;opiNOG00669	RG	sp|A0A0H2VG78|GLCP_STAES Glucose transporter GlcP OS=Staphylococcus epidermidis (strain ATCC 12228 / FDA PCI 1200) OX=176280 GN=glcP PE=1 SV=2	gi|768448599|ref|XP_011566340.1| PREDICTED: probable inositol transporter 2 [Plutella xylostella]
TRINITY_DN7082_c0_g1	46.3885	12.4733	0.268888	-1.89492	0.000142673	1699	-	-	-	-	-	-	-
TRINITY_DN4276_c7_g1	11.8021	0	0	-Inf	0.00014378	501	-	-	-	-	-	-	-
TRINITY_DN78641_c0_g1	2309.7	3398.28	1.47131	0.557103	0.000144177	2190	-	-	-	-	-	-	gi|646722787|gb|KDR23662.1| hypothetical protein L798_13352 [Zootermopsis nevadensis]
TRINITY_DN67207_c0_g1	260.355	89.2862	0.342941	-1.54397	0.000145192	753	-	-	-	-	-	-	-
TRINITY_DN23935_c1_g1	30.3509	5.31912	0.175254	-2.51248	0.000145438	791	-	-	-	COG3590;inNOG07480;NOG186512;opiNOG71564;opiNOG62983	RSO	-	gi|642949720|emb|CCH14900.1| endonuclease-reverse transcriptase [Blattella germanica]
TRINITY_DN6149_c2_g1	41.6064	10.2474	0.246294	-2.02155	0.0001496	2115	-	-	-	-	-	-	-
TRINITY_DN734_c0_g1	628.023	968.048	1.54142	0.624262	0.000150529	2458	-	-	-	-	-	-	-
TRINITY_DN63623_c0_g2	56.7769	17.7784	0.313127	-1.67518	0.000151866	3400	-	-	-	-	-	-	-
TRINITY_DN6520_c0_g1	440.496	267.48	0.607226	-0.719696	0.000155646	3639	GO:0048066;GO:0044255;GO:0006720;GO:0043170;GO:0006726;GO:0047886;GO:0003824;GO:0072555;GO:0006721;GO:0006714;GO:0016114;GO:1901564;GO:0044260;GO:0006807;GO:1901360;GO:0043473;GO:0016614;GO:0006716;GO:0050877;GO:0019538;GO:0055114;GO:1901566;GO:0043324;GO:0044464;GO:0003674;GO:0008299;GO:0044249;GO:0010817;GO:0008202;GO:0048069;GO:0016616;GO:0042445;GO:0007608;GO:1901576;GO:0016063;GO:0008152;GO:…	K15890	-	opiNOG10001	Q	sp|Q3U0B3|DHR11_MOUSE Dehydrogenase/reductase SDR family member 11 OS=Mus musculus OX=10090 GN=Dhrs11 PE=1 SV=1	gi|646710483|gb|KDR15974.1| Dehydrogenase/reductase SDR family member 11 [Zootermopsis nevadensis]
TRINITY_DN4447_c2_g1	467.73	285.748	0.610924	-0.710936	0.000156038	6976	GO:0060322;GO:0035295;GO:0098651;GO:0044446;GO:0043229;GO:0005515;GO:0070201;GO:0030198;GO:0003674;GO:0048754;GO:0019838;GO:0048514;GO:1903036;GO:0070570;GO:1901701;GO:0120035;GO:0032502;GO:0099081;GO:0048679;GO:0031974;GO:0031346;GO:0051716;GO:0061138;GO:0007169;GO:0061298;GO:1901698;GO:0050769;GO:0061304;GO:1904951;GO:0045664;GO:0070572;GO:0002119;GO:0072359;GO:0060538;GO:0001101;GO:0051130;GO:…	K06237	-	opiNOG77349;opiNOG00028	W	sp|Q28247|CO4A5_CANLF Collagen alpha-5(IV) chain OS=Canis lupus familiaris OX=9615 GN=COL4A5 PE=2 SV=2	gi|646716258|gb|KDR19587.1| hypothetical protein L798_06386, partial [Zootermopsis nevadensis]
TRINITY_DN250598_c0_g3	52.7989	15.3067	0.289906	-1.78634	0.000158441	1224	-	-	-	-	-	-	-
TRINITY_DN31705_c0_g1	465.662	0	0	-Inf	0.000158939	2282	-	-	-	-	-	-	-
TRINITY_DN13731_c0_g1	209.282	111.763	0.53403	-0.905007	0.00015926	575	-	K06689	-	veNOG04085;COG5078	O	sp|P35134|UBC11_ARATH Ubiquitin-conjugating enzyme E2 11 OS=Arabidopsis thaliana OX=3702 GN=UBC11 PE=1 SV=2	gi|641736430|ref|XP_008158834.1| PREDICTED: ubiquitin-conjugating enzyme E2 D4 isoform X2 [Eptesicus fuscus]
TRINITY_DN5249_c0_g1	586.752	900.237	1.53427	0.617555	0.000163334	8691	GO:0003824;GO:0016818;GO:0005730;GO:0050684;GO:0044428;GO:1903311;GO:0043233;GO:0044260;GO:0050794;GO:0016817;GO:0006996;GO:0032991;GO:0030532;GO:0051276;GO:0019219;GO:0005654;GO:0006307;GO:0016043;GO:0044464;GO:0004003;GO:0003724;GO:0008186;GO:0008152;GO:0080090;GO:0099053;GO:0010501;GO:0061842;GO:0090304;GO:0044422;GO:0044444;GO:0008380;GO:0006397;GO:0017111;GO:0043228;GO:0044424;GO:0065007;GO:…	K18663	-	opiNOG03588	A	sp|F1NTD6|ASCC3_CHICK Activating signal cointegrator 1 complex subunit 3 OS=Gallus gallus OX=9031 GN=ascc3 PE=3 SV=2	gi|646721135|gb|KDR22605.1| Activating signal cointegrator 1 complex subunit 3 [Zootermopsis nevadensis]
TRINITY_DN68304_c0_g1	30.1369	5.3412	0.177231	-2.4963	0.000164447	2167	GO:0005575;GO:0005214;GO:0042302;GO:0003674;GO:0031012;GO:0042335;GO:0044421;GO:0008150;GO:0008010;GO:0048856;GO:0007275;GO:0032501;GO:0005576;GO:0005198;GO:0040003;GO:0032502	-	-	hymNOG11147;opiNOG38145	R	sp|Q9V7U0|RESIL_DROME Pro-resilin OS=Drosophila melanogaster OX=7227 GN=resilin PE=1 SV=1	gi|646705835|gb|KDR13345.1| Pro-resilin [Zootermopsis nevadensis]
TRINITY_DN24317_c0_g1	112.546	238.47	2.11887	1.0833	0.000165734	863	-	-	-	-	-	-	-
TRINITY_DN10168_c0_g1	127.211	233.786	1.83778	0.877965	0.00016799	1474	-	-	-	opiNOG36236;opiNOG03694;opiNOG07124	E	sp|O59648|GLNA_METMP Glutamine synthetase OS=Methanococcus maripaludis (strain S2 / LL) OX=267377 GN=glnA PE=3 SV=1	gi|556755158|ref|XP_005972938.1| PREDICTED: type-1 glutamine synthetase 1-like [Pantholops hodgsonii] &gt;gi|1031804230|gb|OAM66009.1| type I glutamate--ammonia ligase [Agrobacterium rhizogenes]
TRINITY_DN2109_c0_g1	316.519	625.168	1.97513	0.98195	0.000170533	2715	-	-	-	-	-	-	-
TRINITY_DN5803_c0_g1	113.745	51.0689	0.448978	-1.15528	0.000173187	1614	-	-	-	opiNOG08731;COG2233	FP	sp|P39766|PYRP_BACSU Uracil permease OS=Bacillus subtilis (strain 168) OX=224308 GN=pyrP PE=1 SV=2	gi|556746255|ref|XP_005968600.1| PREDICTED: uric acid-xanthine permease-like [Pantholops hodgsonii]
TRINITY_DN9987_c0_g3	13.6755	0.317986	0.0232522	-5.42649	0.000175043	823	-	-	-	-	-	-	-
TRINITY_DN474_c0_g1	377.209	596.451	1.58122	0.661037	0.000175319	2035	-	-	-	-	-	sp|P35811|XYNC_FIBSS Endo-1,4-beta-xylanase C OS=Fibrobacter succinogenes (strain ATCC 19169 / S85) OX=59374 GN=xynC PE=1 SV=2	gi|226343631|gb|ACO48438.1| xylanase [Ovis aries]
TRINITY_DN23921_c0_g1	341.292	199.912	0.585751	-0.771642	0.000175843	2174	-	-	-	-	-	-	-
TRINITY_DN19519_c0_g1	633.638	976.673	1.54137	0.624217	0.000176993	449	-	-	-	-	-	sp|A8TGA1|XYS20_NEOPA Endo-1,4-beta-xylanase S20 OS=Neocallimastix patriciarum OX=4758 GN=xynS20 PE=1 SV=1	gi|409690328|gb|AFV36368.1| xylanase, partial [Reticulitermes flavipes]
TRINITY_DN1688_c2_g1	3152.88	6399.83	2.02984	1.02136	0.000178488	3225	GO:0035295;GO:0048666;GO:0046394;GO:0060322;GO:0050896;GO:0043009;GO:0006805;GO:0060255;GO:0016614;GO:0007417;GO:0009792;GO:0006807;GO:0031175;GO:0003674;GO:0044249;GO:0055114;GO:1901566;GO:0022008;GO:1901607;GO:0017144;GO:0006520;GO:0032502;GO:1901605;GO:0042221;GO:0021782;GO:1901576;GO:0006790;GO:0008652;GO:0030030;GO:0005623;GO:0006091;GO:0042133;GO:0043209;GO:0005575;GO:0051716;GO:0042063;GO:…	K00058	-	opiNOG05818	E	sp|Q61753|SERA_MOUSE D-3-phosphoglycerate dehydrogenase OS=Mus musculus OX=10090 GN=Phgdh PE=1 SV=3	gi|646713607|gb|KDR17898.1| D-3-phosphoglycerate dehydrogenase [Zootermopsis nevadensis]
TRINITY_DN7006_c1_g1	55.3419	122.339	2.21061	1.14445	0.000180606	1042	-	-	-	-	-	sp|P94352|YXJI_BACSU Uncharacterized protein YxjI OS=Bacillus subtilis (strain 168) OX=224308 GN=yxjI PE=3 SV=1	-
TRINITY_DN2598_c0_g1	585.134	904.203	1.54529	0.62788	0.000183807	2003	-	K01183	-	opiNOG21179;veNOG00877;opiNOG03681	G	sp|P07254|CHIA_SERMA Chitinase A OS=Serratia marcescens OX=615 GN=chiA PE=1 SV=3	gi|919037723|ref|XP_013402309.1| PREDICTED: chitotriosidase-1-like [Lingula anatina]
TRINITY_DN4072_c0_g1	70.9568	148.704	2.0957	1.06743	0.000183999	2626	-	-	-	-	-	-	-
TRINITY_DN6964_c0_g2	149.617	64.3526	0.430117	-1.2172	0.000185995	1221	-	-	-	-	-	-	-
TRINITY_DN68835_c0_g1	304.606	492.416	1.61657	0.692932	0.000186859	2097	GO:0050789;GO:0005929;GO:0005911;GO:0005737;GO:0048523;GO:0110053;GO:0005829;GO:0051128;GO:0030054;GO:0070161;GO:0040008;GO:0010639;GO:0044448;GO:0008150;GO:0009987;GO:0043292;GO:0065007;GO:0043228;GO:0044424;GO:0015629;GO:0044089;GO:0031345;GO:0005856;GO:0065008;GO:0005882;GO:0005938;GO:0099512;GO:0120025;GO:0005622;GO:0043227;GO:0043231;GO:0036379;GO:0060491;GO:0016043;GO:0044464;GO:0030832;GO:…	K16811	-	opiNOG10821;opiNOG79783;veNOG02687	S	sp|Q3TVW5|TCHP_MOUSE Trichoplein keratin filament-binding protein OS=Mus musculus OX=10090 GN=Tchp PE=1 SV=2	gi|646692111|gb|KDR07309.1| Trichoplein keratin filament-binding protein [Zootermopsis nevadensis]
TRINITY_DN68294_c0_g3	8.78208	38.3582	4.36778	2.1269	0.00018703	538	-	-	-	-	-	-	-
TRINITY_DN115753_c0_g1	37.9289	91.0531	2.40063	1.26341	0.000188397	3148	-	-	-	-	-	-	-
TRINITY_DN7966_c0_g1	489.245	808.665	1.65288	0.724986	0.000191731	4453	-	-	-	opiNOG63649;meNOG37205	S	-	gi|646712111|gb|KDR17016.1| hypothetical protein L798_09025 [Zootermopsis nevadensis]
TRINITY_DN747_c0_g2	224.151	397.565	1.77365	0.826723	0.000195026	1249	-	-	-	-	-	-	-
TRINITY_DN21833_c0_g1	1552.92	2286.25	1.47223	0.558002	0.000195991	4955	-	K00108	-	opiNOG00233;opiNOG06135	R	sp|P18172|DHGL_DROPS Glucose dehydrogenase [FAD, quinone] OS=Drosophila pseudoobscura pseudoobscura OX=46245 GN=Gld PE=3 SV=4	gi|646707589|gb|KDR14278.1| Glucose dehydrogenase [acceptor], partial [Zootermopsis nevadensis]
TRINITY_DN17569_c0_g1	499.079	1062.38	2.12869	1.08997	0.000196457	840	-	-	-	meNOG54485;opiNOG48395	R	sp|Q8SY61|OB56D_DROME General odorant-binding protein 56d OS=Drosophila melanogaster OX=7227 GN=Obp56d PE=1 SV=2	gi|646699128|gb|KDR09909.1| Pheromone-binding protein-related protein 1 [Zootermopsis nevadensis]
TRINITY_DN2339_c0_g1	284.377	466.161	1.63923	0.71302	0.000198114	403	-	K01225	-	opiNOG07833	G	sp|D4HRL0|GH7B_LIMQU Exoglucanase GH7B OS=Limnoria quadripunctata OX=161573 GN=GH7B PE=1 SV=1	gi|530277725|gb|AGT15839.1| cellulase [Reticulitermes flavipes]
TRINITY_DN554_c4_g1	190.171	321.009	1.688	0.755315	0.000203411	1301	GO:0043226;GO:0099537;GO:0099503;GO:0042221;GO:0097708;GO:0046903;GO:0005484;GO:0061025;GO:0002250;GO:0006950;GO:0034341;GO:0043299;GO:0000149;GO:0051239;GO:0001913;GO:0001909;GO:0098917;GO:0070727;GO:0031629;GO:0050896;GO:0016050;GO:0051963;GO:0048638;GO:0006886;GO:0090174;GO:0044456;GO:0097479;GO:0002252;GO:0006952;GO:0030133;GO:0051640;GO:0061024;GO:0012505;GO:0006955;GO:0071840;GO:0002228;GO:…	K04560	-	opiNOG08532;rhaNOG06934	U	sp|A8WVD0|STX1A_CAEBR Syntaxin-1A OS=Caenorhabditis briggsae OX=6238 GN=unc-64 PE=3 SV=1	gi|646703021|gb|KDR11914.1| Syntaxin-1A [Zootermopsis nevadensis]
TRINITY_DN3195_c0_g1	11.8426	43.8023	3.6987	1.88702	0.000205376	598	GO:1902936;GO:0009987;GO:0051259;GO:0008021;GO:0008150;GO:0040008;GO:0048869;GO:0098563;GO:0007399;GO:0017075;GO:0017156;GO:0051962;GO:0005829;GO:0005737;GO:0098657;GO:0005543;GO:0015800;GO:0051641;GO:0070081;GO:0060076;GO:0030667;GO:0005622;GO:0120025;GO:0016079;GO:0099504;GO:0065008;GO:0046717;GO:1900073;GO:0099643;GO:2000241;GO:0051606;GO:0042584;GO:0031410;GO:0051049;GO:0044433;GO:0030135;GO:…	K15290	-	veNOG07907;opiNOG05589;rhaNOG13539	U	sp|P34693|SYT1_CAEEL Synaptotagmin-1 OS=Caenorhabditis elegans OX=6239 GN=snt-1 PE=2 SV=1	gi|831524000|ref|XP_012718536.1| PREDICTED: synaptotagmin-1-like [Fundulus heteroclitus] &gt;gi|831524003|ref|XP_012718537.1| PREDICTED: synaptotagmin-1-like [Fundulus heteroclitus]
TRINITY_DN1452_c0_g2	62.3421	129.431	2.07615	1.05391	0.000207073	986	GO:1901565;GO:0043412;GO:0016567;GO:0005622;GO:0043632;GO:0019941;GO:1901575;GO:0005623;GO:0005575;GO:0044424;GO:0043228;GO:0032446;GO:0009987;GO:0044237;GO:0009057;GO:0008150;GO:0044248;GO:0044267;GO:0030163;GO:0044265;GO:0006464;GO:0044238;GO:0071704;GO:0044260;GO:0044257;GO:0006807;GO:0043232;GO:0043229;GO:0031386;GO:0070647;GO:0009056;GO:0044427;GO:0051603;GO:1901564;GO:0005694;GO:0043170;GO:…	K08770	-	veNOG05493;opiNOG02565	O	sp|P0CG78|UBIQF_DICDI Polyubiquitin-F OS=Dictyostelium discoideum OX=44689 GN=ubqF PE=1 SV=1	gi|193627304|ref|XP_001947010.1| PREDICTED: polyubiquitin-G isoform X1 [Acyrthosiphon pisum]
TRINITY_DN5590_c0_g1	1120.68	740.802	0.66103	-0.597212	0.000210599	5742	-	-	-	-	-	-	gi|646714044|gb|KDR18149.1| hypothetical protein L798_08009 [Zootermopsis nevadensis]
TRINITY_DN287_c3_g1	219.291	370.714	1.69051	0.757461	0.000211073	1254	-	-	-	-	-	-	-
TRINITY_DN9579_c1_g1	119.704	55.9388	0.46731	-1.09755	0.000213036	952	-	-	-	-	-	-	-
TRINITY_DN5024_c4_g1	49.597	14.4953	0.292261	-1.77467	0.000215839	1936	-	-	-	-	-	-	-
TRINITY_DN11524_c5_g1	17.7335	1.27832	0.0720851	-3.79415	0.000216579	793	-	-	-	-	-	-	-
TRINITY_DN12767_c0_g1	1238.12	1825.02	1.47402	0.559758	0.000218495	2780	GO:0065007;GO:0060429;GO:0007623;GO:0044843;GO:0007049;GO:1901653;GO:0090092;GO:0001046;GO:0019827;GO:0048584;GO:0005622;GO:0009791;GO:0009267;GO:0000082;GO:0010604;GO:0043068;GO:0009058;GO:0005737;GO:0005829;GO:0048523;GO:0006355;GO:0071495;GO:0008150;GO:0043067;GO:0140110;GO:1902107;GO:0031214;GO:0009987;GO:0009991;GO:0044428;GO:0023056;GO:0010033;GO:0023051;GO:0048563;GO:0000977;GO:0007423;GO:…	K13943	-	opiNOG31551	K	sp|O14901|KLF11_HUMAN Krueppel-like factor 11 OS=Homo sapiens OX=9606 GN=KLF11 PE=1 SV=2	gi|646709176|gb|KDR15174.1| Krueppel-like factor 10 [Zootermopsis nevadensis]
TRINITY_DN3487_c0_g1	26.9089	73.1553	2.71863	1.44288	0.000218988	1760	-	K15259	-	opiNOG01755;inNOG11690	RS	sp|Q8BZ20|PAR12_MOUSE Protein mono-ADP-ribosyltransferase PARP12 OS=Mus musculus OX=10090 GN=Parp12 PE=1 SV=3	gi|646704204|gb|KDR12522.1| Poly [ADP-ribose] polymerase 12 [Zootermopsis nevadensis]
TRINITY_DN106884_c0_g2	60.7316	19.8694	0.327168	-1.6119	0.000219874	1721	-	-	-	-	-	sp|P15288|PEPD_ECOLI Cytosol non-specific dipeptidase OS=Escherichia coli (strain K12) OX=83333 GN=pepD PE=1 SV=3	gi|768450934|ref|XP_011567636.1| PREDICTED: uncharacterized protein LOC105397320 [Plutella xylostella]
TRINITY_DN12407_c0_g1	52.4149	114.384	2.18229	1.12584	0.000221649	774	-	-	-	-	-	-	-
TRINITY_DN11855_c0_g1	89.504	36.9524	0.412857	-1.27628	0.000221747	2091	-	K15633	-	COG0696;opiNOG06533	G	sp|Q72VB8|GPMI_LEPIC Probable 2,3-bisphosphoglycerate-independent phosphoglycerate mutase OS=Leptospira interrogans serogroup Icterohaemorrhagiae serovar copenhageni (strain Fiocruz L1-130) OX=267671 GN=gpmI PE=3 SV=2	gi|999989698|gb|KXJ28732.1| 2,3-bisphosphoglycerate-independent phosphoglycerate mutase [Exaiptasia pallida]
TRINITY_DN7764_c0_g1	97.6748	36.6503	0.375228	-1.41416	0.000222647	697	-	-	-	-	-	-	-
TRINITY_DN724_c1_g1	1774.52	2610.31	1.471	0.556797	0.000226037	2031	GO:0004252;GO:0003674;GO:0044238;GO:0140096;GO:0004175;GO:0019538;GO:0070011;GO:0071704;GO:0008152;GO:0005576;GO:0044421;GO:0008150;GO:0003824;GO:0043170;GO:0016787;GO:0006508;GO:0005615;GO:0008233;GO:0005575;GO:0006807;GO:0008236;GO:0017171;GO:1901564	K01312	-	opiNOG57829;opiNOG10756;COG5640	EO	sp|P42279|TRYU_DROME Trypsin eta OS=Drosophila melanogaster OX=7227 GN=etaTry PE=2 SV=2	gi|755927816|ref|XP_011305432.1| PREDICTED: transmembrane protease serine 9-like [Fopius arisanus]
TRINITY_DN163059_c0_g1	259.832	146.687	0.564545	-0.82484	0.000226826	3980	-	-	-	-	-	-	-
TRINITY_DN2445_c0_g1	23.3874	64.9862	2.77869	1.4744	0.000230172	854	GO:0006996;GO:0006612;GO:0010605;GO:0032991;GO:0043604;GO:0010033;GO:0022626;GO:0044428;GO:0034470;GO:0008152;GO:0017134;GO:0034645;GO:0080090;GO:0071310;GO:0048519;GO:0090304;GO:0051246;GO:0071826;GO:0032268;GO:0001731;GO:0034660;GO:0010604;GO:0005622;GO:0006412;GO:0046700;GO:0065007;GO:0051438;GO:0009987;GO:0009636;GO:0042274;GO:0009057;GO:0008150;GO:0044267;GO:0034622;GO:0051443;GO:0044248;GO:…	K02981	-	veNOG11633;opiNOG13350	J	sp|Q9SCM3|RS24_ARATH 40S ribosomal protein S2-4 OS=Arabidopsis thaliana OX=3702 GN=RPS2D PE=2 SV=1	gi|576692795|gb|EUB56429.1| 40S ribosomal protein S2 [Echinococcus granulosus]
TRINITY_DN66_c2_g1	40.4877	96.6587	2.38736	1.25541	0.000231813	989	GO:0044706;GO:0019748;GO:0043627;GO:0030644;GO:0016817;GO:0010876;GO:1901564;GO:0015399;GO:0033036;GO:0071345;GO:0071383;GO:0044425;GO:0043207;GO:0006811;GO:0016818;GO:0005215;GO:0070741;GO:0016021;GO:0051234;GO:0022857;GO:0030320;GO:0022804;GO:0006835;GO:1901700;GO:0009605;GO:0015850;GO:0044464;GO:0044281;GO:0002237;GO:0043436;GO:0034612;GO:0005310;GO:0015722;GO:0099133;GO:0009617;GO:0019752;GO:…	K05666	-	veNOG12135;opiNOG00111	Q	sp|Q63120|MRP2_RAT ATP-binding cassette sub-family C member 2 OS=Rattus norvegicus OX=10116 GN=Abcc2 PE=1 SV=1	gi|970595245|gb|ALU63337.1| canalicular multispecific organic anion transporter 1 [Oryzias melastigma]
TRINITY_DN3439_c0_g1	395.156	240.135	0.607695	-0.71858	0.000234907	761	GO:0044430;GO:0005815;GO:0033554;GO:0043232;GO:0005515;GO:0043229;GO:0006810;GO:0044446;GO:0050896;GO:0034774;GO:0043226;GO:0035966;GO:0031974;GO:0097708;GO:0009266;GO:0099503;GO:0042221;GO:0046903;GO:0002275;GO:0002283;GO:1904813;GO:0019899;GO:0042623;GO:0003674;GO:0006950;GO:0043299;GO:0005814;GO:0006955;GO:0032940;GO:0051716;GO:0051179;GO:0005575;GO:0060205;GO:0016787;GO:0005623;GO:0070013;GO:…	K03283	-	veNOG06961	O	sp|P36415|HS7C1_DICDI Heat shock cognate 70 kDa protein 1 OS=Dictyostelium discoideum OX=44689 GN=hspB PE=1 SV=2	gi|934158549|gb|KPM07870.1| Sar s 28 (heat shock protein 70-like protein 4), partial [Sarcoptes scabiei]
TRINITY_DN84310_c0_g2	123.236	224.961	1.82545	0.868254	0.000237457	1664	-	-	-	-	-	-	-
TRINITY_DN124283_c0_g2	21.4914	2.26712	0.10549	-3.24483	0.000237477	1000	-	-	-	-	-	-	-
TRINITY_DN33383_c0_g1	49.6203	110.835	2.23366	1.15941	0.000237879	2187	-	K08145	-	opiNOG00669;opiNOG04964	R	sp|A9ZSY3|TRET1_BOMMO Facilitated trehalose transporter Tret1 OS=Bombyx mori OX=7091 GN=Tret1 PE=1 SV=1	gi|646699731|gb|KDR10229.1| hypothetical protein L798_15728, partial [Zootermopsis nevadensis]
TRINITY_DN62802_c0_g1	40.1857	95.7133	2.38178	1.25204	0.000240077	3233	-	-	-	-	-	-	gi|646714041|gb|KDR18146.1| hypothetical protein L798_08006, partial [Zootermopsis nevadensis]
TRINITY_DN264_c7_g1	528.168	287.593	0.54451	-0.876971	0.000241825	1241	GO:0000165;GO:0005622;GO:0031224;GO:0043412;GO:0044424;GO:0044092;GO:0065007;GO:0008150;GO:0044267;GO:0009987;GO:1902531;GO:0006793;GO:0005737;GO:0070887;GO:0050789;GO:0006464;GO:0048523;GO:0005829;GO:0030695;GO:0034260;GO:1901564;GO:0051056;GO:0044260;GO:0050794;GO:0048585;GO:0060589;GO:0051346;GO:0007165;GO:0023051;GO:0036211;GO:0044425;GO:0010648;GO:0048519;GO:0044444;GO:0051592;GO:0071248;GO:…	K17630	-	veNOG03278;opiNOG10340	T	sp|Q6PFQ7|RASL2_MOUSE Ras GTPase-activating protein 4 OS=Mus musculus OX=10090 GN=Rasa4 PE=1 SV=1	gi|301608582|ref|XP_002933873.1| PREDICTED: ras GTPase-activating protein 4-like [Xenopus tropicalis]
TRINITY_DN18823_c0_g1	7.64205	35.0183	4.58232	2.19608	0.000242046	1275	-	-	-	-	-	-	-
TRINITY_DN157917_c1_g1	19.1954	1.63115	0.084976	-3.5568	0.000242909	766	-	-	-	-	-	-	-
TRINITY_DN7302_c0_g1	75.7085	152.007	2.00779	1.00561	0.000246225	5057	GO:0050789;GO:0005737;GO:0010556;GO:0051171;GO:0019222;GO:0010468;GO:0006355;GO:0006357;GO:0008150;GO:2001141;GO:0140110;GO:0005488;GO:0032501;GO:0003677;GO:0070013;GO:0003700;GO:0065007;GO:0097159;GO:0005575;GO:0044424;GO:0031326;GO:1903506;GO:0005623;GO:1901363;GO:0000981;GO:0005634;GO:0005622;GO:0043227;GO:0044057;GO:0043231;GO:0007275;GO:0044464;GO:0031981;GO:0019219;GO:0005654;GO:0003674;GO:…	-	-	veNOG06631	R	sp|Q6EKJ0|GTD2B_HUMAN General transcription factor II-I repeat domain-containing protein 2B OS=Homo sapiens OX=9606 GN=GTF2IRD2B PE=1 SV=1	gi|1016671105|ref|XP_016061495.1| PREDICTED: general transcription factor II-I repeat domain-containing protein 2B-like isoform X1 [Miniopterus natalensis] &gt;gi|1016671107|ref|XP_016061496.1| PREDICTED: general transcription factor II-I repeat domain-containing protein 2B-like isoform X1 [Miniopterus natalensis] &gt;gi|1016671109|ref|XP_016061497.1| PREDICTED: general transcription factor II-I …
TRINITY_DN2331_c2_g1	110.842	50.2237	0.45311	-1.14207	0.000246669	842	GO:0043933;GO:1901564;GO:0032991;GO:0043604;GO:0042273;GO:0044260;GO:0003676;GO:0019843;GO:0043232;GO:0044085;GO:0006807;GO:0043229;GO:0006996;GO:0005515;GO:0022626;GO:0042254;GO:0003735;GO:0044446;GO:0044271;GO:0043170;GO:0043226;GO:1901576;GO:0044444;GO:0044422;GO:0034645;GO:0005840;GO:0008152;GO:0009059;GO:0022607;GO:0002181;GO:0071826;GO:0008097;GO:0019538;GO:1901566;GO:0070925;GO:0016043;GO:…	K02932	-	opiNOG02321	J	sp|Q9W5R8|RL5_DROME 60S ribosomal protein L5 OS=Drosophila melanogaster OX=7227 GN=RpL5 PE=1 SV=2	gi|751776541|ref|XP_011197235.1| PREDICTED: 60S ribosomal protein L5 [Bactrocera dorsalis]
TRINITY_DN437_c0_g2	705.989	453.952	0.643002	-0.637106	0.000248427	2225	-	-	-	-	-	-	-
TRINITY_DN910_c2_g1	557.914	356.178	0.63841	-0.647445	0.000251377	1051	-	-	-	-	-	-	-
TRINITY_DN150364_c0_g4	93.8988	40.4103	0.43036	-1.21638	0.000254946	2370	-	-	-	opiNOG37189	S	-	gi|939278592|ref|XP_014259844.1| PREDICTED: uncharacterized protein LOC106672716 isoform X1 [Cimex lectularius]
TRINITY_DN31142_c0_g1	41.3796	96.2757	2.32665	1.21825	0.000257726	1264	GO:0000166;GO:0006164;GO:0009124;GO:0009142;GO:0003674;GO:0098589;GO:1901566;GO:0017144;GO:0099081;GO:0032502;GO:0051188;GO:0006139;GO:0072522;GO:0046716;GO:0098857;GO:1901576;GO:0046390;GO:0031638;GO:0045121;GO:0046394;GO:0016020;GO:0044271;GO:0044441;GO:0009165;GO:0072525;GO:0009206;GO:0016667;GO:0009201;GO:0015036;GO:0014902;GO:0043229;GO:0006807;GO:1901360;GO:0043232;GO:1901137;GO:0009145;GO:…	K00927	-	rhaNOG05107;opiNOG01564	G	sp|P38667|PGK_NEUCR Phosphoglycerate kinase OS=Neurospora crassa (strain ATCC 24698 / 74-OR23-1A / CBS 708.71 / DSM 1257 / FGSC 987) OX=367110 GN=pgk-1 PE=2 SV=2	gi|908409966|ref|XP_013066033.1| PREDICTED: phosphoglycerate kinase-like [Biomphalaria glabrata]
TRINITY_DN35814_c0_g1	238.206	391.175	1.64217	0.715605	0.000259517	2474	GO:0051050;GO:0031349;GO:0060255;GO:0051222;GO:0010558;GO:0090087;GO:0043170;GO:1902494;GO:0045934;GO:0048583;GO:0043902;GO:0044728;GO:0043226;GO:0032388;GO:0008134;GO:0019538;GO:0046483;GO:0071840;GO:0042659;GO:0005623;GO:0042306;GO:0005575;GO:0034641;GO:0044451;GO:0070491;GO:2001141;GO:0016573;GO:0043900;GO:0048518;GO:0019222;GO:0050776;GO:0045596;GO:0051171;GO:0044260;GO:0050794;GO:0050778;GO:…	K11324	-	opiNOG09288;NOG07195	K	sp|Q7K3D8|DMAP1_DROME DNA methyltransferase 1-associated protein 1 OS=Drosophila melanogaster OX=7227 GN=DMAP1 PE=1 SV=1	gi|646717529|gb|KDR20356.1| DNA methyltransferase 1-associated protein 1 [Zootermopsis nevadensis]
TRINITY_DN1651_c0_g1	672.986	435.728	0.647455	-0.627148	0.000261648	2559	-	-	-	opiNOG24164	Q	sp|Q9VG17|CP304_DROME Probable cytochrome P450 304a1 OS=Drosophila melanogaster OX=7227 GN=Cyp304a1 PE=2 SV=2	gi|646684903|gb|KDR03601.1| putative cytochrome P450 304a1 [Zootermopsis nevadensis]
TRINITY_DN89525_c1_g1	44.1311	12.2375	0.277299	-1.85049	0.000261657	680	GO:0050789;GO:0010556;GO:0070887;GO:2000147;GO:0034097;GO:0010468;GO:0008406;GO:0032879;GO:0031324;GO:0002682;GO:2000026;GO:0016071;GO:0007351;GO:0010467;GO:0071222;GO:0032501;GO:0031664;GO:0048513;GO:0048608;GO:0044092;GO:0097159;GO:0007548;GO:0044424;GO:0006397;GO:1901363;GO:0008380;GO:0051707;GO:0043227;GO:0060338;GO:0002831;GO:0043231;GO:0034612;GO:0009617;GO:0080134;GO:0044464;GO:0002237;GO:…	K14613	-	-	-	-	gi|1004397880|gb|KYB26353.1| hypothetical protein TcasGA2_TC033817 [Tribolium castaneum]
TRINITY_DN40306_c0_g1	96.5782	42.2571	0.437543	-1.1925	0.000261797	1848	-	K07047	-	opiNOG09707;opiNOG34865	S	sp|A0A1I9LN01|LAF3_ARATH Protein LONG AFTER FAR-RED 3 OS=Arabidopsis thaliana OX=3702 GN=LAF3 PE=2 SV=1	gi|915245791|ref|XP_013295166.1| amidohydrolase family protein, partial [Necator americanus] &gt;gi|568278091|gb|ETN72939.1| amidohydrolase family protein, partial [Necator americanus]
TRINITY_DN301_c2_g1	226.39	126.802	0.560102	-0.836238	0.000262164	2165	-	-	-	-	-	sp|Q37976|AEPE_BPA18 L-alanyl-D-glutamate peptidase OS=Listeria phage A118 OX=40521 GN=ply PE=2 SV=2	-
TRINITY_DN9350_c0_g1	945.966	1401.57	1.48163	0.567185	0.000266439	5889	-	-	-	opiNOG27972	O	sp|Q9UKV5|AMFR_HUMAN E3 ubiquitin-protein ligase AMFR OS=Homo sapiens OX=9606 GN=AMFR PE=1 SV=2	gi|646713443|gb|KDR17789.1| TRC8-like protein [Zootermopsis nevadensis]
TRINITY_DN1200_c0_g3	38.8947	90.4904	2.32655	1.21819	0.00027148	582	GO:0006810;GO:0045580;GO:0016020;GO:0061919;GO:0007389;GO:0051020;GO:0030426;GO:0071702;GO:0009986;GO:1901360;GO:0043232;GO:0042127;GO:1902743;GO:1903320;GO:0002275;GO:0007292;GO:0009798;GO:0030030;GO:0031346;GO:0007005;GO:1900180;GO:0098687;GO:0090150;GO:0120035;GO:0032502;GO:0022607;GO:0043209;GO:0051179;GO:0060205;GO:0032557;GO:0044463;GO:0016310;GO:0003008;GO:0016477;GO:0038096;GO:0090066;GO:…	K04079	-	veNOG09551	O	sp|P02829|HSP82_YEAST ATP-dependent molecular chaperone HSP82 OS=Saccharomyces cerevisiae (strain ATCC 204508 / S288c) OX=559292 GN=HSP82 PE=1 SV=1	gi|934152507|gb|KPM03324.1| heat shock protein 90-like protein 1 [Sarcoptes scabiei]
TRINITY_DN27273_c0_g1	23.9701	3.22427	0.134512	-2.8942	0.000271807	972	GO:0007015;GO:0005575;GO:0044424;GO:0043228;GO:0003779;GO:0008154;GO:0005623;GO:0015629;GO:0099513;GO:0005856;GO:0005622;GO:0099512;GO:0071840;GO:0005737;GO:0005829;GO:0034622;GO:0008150;GO:0065003;GO:0030029;GO:0005488;GO:0009987;GO:0044446;GO:0008092;GO:0043933;GO:0044430;GO:0006996;GO:0005515;GO:0043229;GO:0043232;GO:0044085;GO:0030041;GO:0044464;GO:0016043;GO:0051258;GO:0005884;GO:0003674;GO:…	K08017	-	opiNOG00974	Z	sp|O81644|VILI2_ARATH Villin-2 OS=Arabidopsis thaliana OX=3702 GN=VLN2 PE=1 SV=2	gi|676488075|ref|XP_009064502.1| hypothetical protein LOTGIDRAFT_221805 [Lottia gigantea] &gt;gi|556096230|gb|ESO84882.1| hypothetical protein LOTGIDRAFT_221805 [Lottia gigantea]
TRINITY_DN2106_c1_g2	65.365	152.652	2.33537	1.22365	0.000273309	2435	-	-	-	-	-	-	-
TRINITY_DN62_c1_g1	33.8256	7.23023	0.21375	-2.226	0.000275205	309	-	-	-	-	-	-	-
TRINITY_DN8327_c0_g1	86.9671	35.6673	0.410124	-1.28587	0.000277281	1165	-	-	-	-	-	sp|P37367|ATA1_SYNY3 Cation-transporting ATPase pma1 OS=Synechocystis sp. (strain PCC 6803 / Kazusa) OX=1111708 GN=pma1 PE=3 SV=2	gi|556719419|ref|XP_005955595.1| PREDICTED: calcium-transporting ATPase type 2C member 2-like [Pantholops hodgsonii]
TRINITY_DN102468_c0_g1	23.7402	3.33196	0.140351	-2.83289	0.000278157	1662	-	-	-	-	-	-	-
TRINITY_DN1545_c0_g1	3800.48	5489.38	1.44439	0.530461	0.000279002	4843	GO:0009968;GO:0071840;GO:0007483;GO:0032989;GO:0007275;GO:0022414;GO:0009790;GO:0035220;GO:0005623;GO:0007390;GO:0048589;GO:0007477;GO:0009653;GO:0010646;GO:0030539;GO:0005575;GO:0048731;GO:0008360;GO:0007394;GO:0048598;GO:0044421;GO:0050793;GO:0022604;GO:0023057;GO:0061458;GO:0007472;GO:0048805;GO:0009792;GO:0051239;GO:0035215;GO:0007444;GO:0048808;GO:0009886;GO:0061245;GO:0035295;GO:0016331;GO:…	-	-	opiNOG31066	E	sp|Q9GRW0|PPAF2_HOLDI Phenoloxidase-activating factor 2 OS=Holotrichia diomphalia OX=33394 GN=PPAF2 PE=1 SV=1	gi|646710691|gb|KDR16137.1| Serine proteinase stubble [Zootermopsis nevadensis]
TRINITY_DN29841_c0_g1	335.495	198.518	0.591717	-0.757021	0.000281938	2204	GO:0031090;GO:0008285;GO:0007167;GO:1903363;GO:0045597;GO:0044425;GO:0051234;GO:0004712;GO:0009605;GO:0043278;GO:0044444;GO:0050708;GO:0010648;GO:0009966;GO:0005654;GO:0060384;GO:0061013;GO:0010647;GO:0044281;GO:0097458;GO:0009582;GO:0050927;GO:1903522;GO:0070372;GO:2000369;GO:0099536;GO:1903051;GO:0098796;GO:2000026;GO:0031664;GO:0030374;GO:0098588;GO:0019898;GO:0002757;GO:0006357;GO:0002682;GO:…	K15290	-	opiNOG77198;meNOG01907;veNOG07636;veNOG14959;opiNOG05589	RU	sp|Q16974|KPC1_APLCA Calcium-dependent protein kinase C OS=Aplysia californica OX=6500 GN=PRKC1 PE=1 SV=2	gi|156356261|ref|XP_001623846.1| predicted protein [Nematostella vectensis] &gt;gi|156210581|gb|EDO31746.1| predicted protein, partial [Nematostella vectensis]
TRINITY_DN1421_c0_g1	305.196	489.371	1.60346	0.681191	0.000285336	2517	-	K01446	-	opiNOG22638;opiNOG03379;opiNOG29637	TR	sp|Q9VXN9|PGPLE_DROME Peptidoglycan-recognition protein LE OS=Drosophila melanogaster OX=7227 GN=PGRP-LE PE=1 SV=1	gi|646704968|gb|KDR12888.1| Peptidoglycan-recognition protein LE, partial [Zootermopsis nevadensis]
TRINITY_DN7276_c0_g1	162.734	84.3998	0.518636	-0.947207	0.000286204	1428	-	-	-	-	-	-	-
TRINITY_DN21882_c0_g1	103.923	46.4669	0.44713	-1.16123	0.000287901	2700	-	-	-	-	-	-	-
TRINITY_DN12909_c0_g1	42.7097	99.1657	2.32185	1.21528	0.000289244	1649	-	-	-	opiNOG43526;opiNOG46563	S	sp|P34257|TC3A_CAEEL Transposable element Tc3 transposase OS=Caenorhabditis elegans OX=6239 GN=tc3a PE=1 SV=1	gi|723802024|tpe|CAH17860.1| TPA: putative transposase [Xenopus tropicalis]
TRINITY_DN5013_c0_g1	276.61	0	0	-Inf	0.000293934	601	-	-	-	-	-	-	-
TRINITY_DN4155_c0_g1	735.164	1096.37	1.49133	0.576599	0.000294415	2316	GO:0005576;GO:0005488;GO:0032501;GO:0005549;GO:0008150;GO:0003008;GO:0005550;GO:0007600;GO:0003674;GO:0007606;GO:0050877;GO:0005575	-	-	opiNOG68568;opiNOG65911;meNOG31852	SR	-	gi|23320749|gb|AAN15922.1| odorant-binding protein 2 precursor [Zootermopsis nevadensis]
TRINITY_DN804_c1_g1	712.794	1061.22	1.48882	0.574168	0.000295857	3303	-	-	-	-	-	-	gi|646722645|gb|KDR23576.1| hypothetical protein L798_12400 [Zootermopsis nevadensis]
TRINITY_DN48856_c0_g1	87.925	187.267	2.12985	1.09075	0.000298038	1603	-	-	-	opiNOG36295;opiNOG33545	R	-	gi|646721093|gb|KDR22563.1| hypothetical protein L798_12691 [Zootermopsis nevadensis]
TRINITY_DN13747_c0_g1	142.461	250.577	1.75892	0.814689	0.000303369	1224	GO:0032991;GO:0005770;GO:0043933;GO:0009056;GO:0043130;GO:0033036;GO:0000324;GO:0070727;GO:0005515;GO:0043229;GO:0044085;GO:0005771;GO:0008104;GO:0033365;GO:0044446;GO:0043233;GO:0061919;GO:0044444;GO:0044422;GO:0006914;GO:0031974;GO:0043226;GO:0022607;GO:0072665;GO:0097708;GO:0008152;GO:0016043;GO:0044464;GO:0016236;GO:0051258;GO:0003674;GO:0043227;GO:0005622;GO:0043231;GO:0000328;GO:0071840;GO:…	-	-	-	-	-	-
TRINITY_DN10990_c0_g1	200.499	333.896	1.66532	0.735804	0.000304374	6805	-	-	-	opiNOG02983	L	sp|Q7RTW8|OTOAN_HUMAN Otoancorin OS=Homo sapiens OX=9606 GN=OTOA PE=1 SV=1	gi|646716066|gb|KDR19462.1| Stereocilin [Zootermopsis nevadensis]
TRINITY_DN3241_c0_g2	53.9492	117.472	2.17746	1.12265	0.000308494	2947	GO:0004930;GO:0005886;GO:0003013;GO:0042127;GO:0050794;GO:0007200;GO:0004946;GO:0051704;GO:0016020;GO:0050896;GO:0007165;GO:0043025;GO:0007218;GO:0016021;GO:0050890;GO:0043207;GO:0044425;GO:0031989;GO:0036477;GO:0007611;GO:0009605;GO:0038023;GO:0008152;GO:0008343;GO:0008283;GO:0007610;GO:0044281;GO:0050877;GO:0044297;GO:0006006;GO:0044464;GO:0008015;GO:0007154;GO:0009607;GO:0003674;GO:0042277;GO:…	K04169	-	opiNOG02150	T	sp|A1ZAX0|CCH1R_DROME Neuropeptide CCHamide-1 receptor OS=Drosophila melanogaster OX=7227 GN=CCHa1-R PE=2 SV=2	gi|646704554|gb|KDR12682.1| hypothetical protein L798_13342 [Zootermopsis nevadensis] &gt;gi|646704555|gb|KDR12683.1| hypothetical protein L798_13343 [Zootermopsis nevadensis]
TRINITY_DN29592_c0_g1	58.1309	19.5597	0.336477	-1.57142	0.000316369	957	GO:0019220;GO:0046483;GO:0051240;GO:0022008;GO:0007163;GO:1990904;GO:0010638;GO:0051173;GO:1903532;GO:0120038;GO:0036477;GO:0007010;GO:0043226;GO:0048583;GO:0003729;GO:0042221;GO:0007286;GO:0070886;GO:0045934;GO:0007281;GO:0010557;GO:0140097;GO:0051047;GO:0000956;GO:0007444;GO:0010558;GO:0009886;GO:0008587;GO:0051094;GO:0051239;GO:0051050;GO:0090079;GO:0007472;GO:0048699;GO:0003730;GO:0004519;GO:…	K13159	-	veNOG08306	A	sp|Q6ICX4|PTBP3_ARATH Polypyrimidine tract-binding protein homolog 3 OS=Arabidopsis thaliana OX=3702 GN=At1g43190 PE=2 SV=1	gi|765110826|ref|XP_011478084.1| PREDICTED: heterogeneous nuclear ribonucleoprotein L-like [Oryzias latipes]
TRINITY_DN37612_c0_g3	305.725	181.893	0.594955	-0.749149	0.000318503	487	-	K07374	-	COG5023;opiNOG01670	Z	sp|Q9ZRJ4|TBA_CHLVU Tubulin alpha chain OS=Chlorella vulgaris OX=3077 GN=TUBA PE=3 SV=1	gi|665820207|ref|XP_008558997.1| PREDICTED: tubulin alpha-1 chain [Microplitis demolitor]
TRINITY_DN1449_c2_g1	145.028	74.079	0.510792	-0.969193	0.000321092	1700	-	-	-	-	-	-	-
TRINITY_DN353432_c0_g1	24.2196	3.71324	0.153316	-2.70542	0.000325172	1984	GO:0043227;GO:0006260;GO:0033260;GO:0008284;GO:0080134;GO:0043231;GO:0042769;GO:0097159;GO:0043228;GO:0044424;GO:0000725;GO:0048513;GO:0044089;GO:0048871;GO:1901363;GO:0006298;GO:0003682;GO:0033683;GO:0032501;GO:0007507;GO:0002376;GO:0018130;GO:0032200;GO:0001894;GO:0050789;GO:0048534;GO:0006281;GO:0006297;GO:0051128;GO:0033036;GO:0048873;GO:0080135;GO:0005694;GO:0065004;GO:0043596;GO:0044260;GO:…	K07466	-	opiNOG01575;veNOG08439	L	sp|Q9SD82|RFA1B_ARATH Replication protein A 70 kDa DNA-binding subunit B OS=Arabidopsis thaliana OX=3702 GN=RPA1B PE=3 SV=1	gi|530617202|ref|XP_005298337.1| PREDICTED: replication protein A 70 kDa DNA-binding subunit [Chrysemys picta bellii]
TRINITY_DN62710_c0_g1	374.616	213.743	0.570567	-0.809533	0.000326547	4729	GO:0048749;GO:0035220;GO:0035316;GO:0001745;GO:0120036;GO:0048592;GO:0098742;GO:0030182;GO:0005575;GO:0065007;GO:0060429;GO:0009653;GO:0007164;GO:0048513;GO:0071840;GO:0090596;GO:0007275;GO:0009791;GO:0060562;GO:0001738;GO:0065008;GO:0030054;GO:0007399;GO:0030154;GO:0007472;GO:0005911;GO:0009888;GO:0030246;GO:0008544;GO:0007155;GO:0009987;GO:0042067;GO:0032501;GO:0098609;GO:0048731;GO:0005488;GO:…	-	-	opiNOG03392	T	sp|P0C6B8|SVEP1_RAT Sushi, von Willebrand factor type A, EGF and pentraxin domain-containing protein 1 OS=Rattus norvegicus OX=10116 GN=Svep1 PE=1 SV=1	gi|646704856|gb|KDR12825.1| Sushi, von Willebrand factor type A, EGF and pentraxin domain-containing protein 1 [Zootermopsis nevadensis]
TRINITY_DN1396_c0_g1	354.46	194.24	0.547988	-0.867784	0.000327393	1531	-	-	-	-	-	-	-
TRINITY_DN6668_c0_g1	859.782	387.827	0.451076	-1.14856	0.000327422	1392	-	-	-	-	-	-	-
TRINITY_DN4288_c0_g1	176.939	94.0388	0.531475	-0.911926	0.000330313	2754	-	-	-	-	-	-	-
TRINITY_DN29769_c0_g1	28.0942	73.4429	2.61417	1.38635	0.000330317	486	-	-	-	-	-	-	-
TRINITY_DN13751_c0_g4	812.989	466.602	0.573933	-0.801045	0.000334977	1246	GO:0048584;GO:0010563;GO:0016053;GO:0051174;GO:0051049;GO:0060429;GO:0000003;GO:0042364;GO:0043270;GO:0051186;GO:0010959;GO:0051053;GO:2000145;GO:0051093;GO:0009631;GO:1902531;GO:0055074;GO:0051924;GO:0042325;GO:0048580;GO:0048523;GO:0005829;GO:1902679;GO:1901021;GO:0034260;GO:1901019;GO:1904406;GO:0022603;GO:0051704;GO:0051346;GO:0006873;GO:0051341;GO:0048563;GO:0023051;GO:0035120;GO:0042176;GO:…	-	-	opiNOG13146	TP	sp|Q6DF62|RGN_XENTR Regucalcin OS=Xenopus tropicalis OX=8364 GN=rgn PE=2 SV=1	gi|646712156|gb|KDR17045.1| hypothetical protein L798_09047 [Zootermopsis nevadensis]
TRINITY_DN4343_c2_g2	85.0982	160.794	1.88951	0.918014	0.000336121	1665	-	-	-	-	-	-	-
TRINITY_DN6288_c0_g1	45.8028	100.609	2.19657	1.13525	0.00033814	653	GO:0015833;GO:0003924;GO:0051234;GO:0046907;GO:0060284;GO:0016818;GO:0048193;GO:0045597;GO:0044425;GO:0033036;GO:0031984;GO:0007269;GO:0008104;GO:0050794;GO:0016817;GO:0050767;GO:0044464;GO:0016043;GO:0007154;GO:0098876;GO:0140013;GO:0048477;GO:0044444;GO:0044422;GO:0048468;GO:0001745;GO:0044424;GO:0098791;GO:0048513;GO:0044703;GO:0048749;GO:0051649;GO:0072657;GO:0001505;GO:0006893;GO:0043227;GO:…	K07937	-	opiNOG00947;veNOG17875;veNOG18630	U	sp|Q7RVM2|ARF_NEUCR ADP-ribosylation factor OS=Neurospora crassa (strain ATCC 24698 / 74-OR23-1A / CBS 708.71 / DSM 1257 / FGSC 987) OX=367110 GN=NCU08340 PE=3 SV=3	gi|551515979|ref|XP_005809494.1| PREDICTED: ADP-ribosylation factor 1 [Xiphophorus maculatus] &gt;gi|617388433|ref|XP_007548703.1| PREDICTED: ADP-ribosylation factor 1 isoform X1 [Poecilia formosa] &gt;gi|617388437|ref|XP_007548704.1| PREDICTED: ADP-ribosylation factor 1 isoform X2 [Poecilia formosa] &gt;gi|658899331|ref|XP_008432512.1| PREDICTED: ADP-ribosylation factor 1 [Poecilia reticulata] &…
TRINITY_DN38161_c1_g1	184.024	348.903	1.89596	0.922932	0.000340446	1858	-	-	-	-	-	-	-
TRINITY_DN9687_c0_g1	85.4912	36.2372	0.42387	-1.23831	0.000342941	342	-	-	-	-	-	sp|B0Y793|CBHA_ASPFC Probable 1,4-beta-D-glucan cellobiohydrolase A OS=Neosartorya fumigata (strain CEA10 / CBS 144.89 / FGSC A1163) OX=451804 GN=cbhA PE=3 SV=1	gi|530277725|gb|AGT15839.1| cellulase [Reticulitermes flavipes]
TRINITY_DN6285_c0_g2	89.2481	171.174	1.91796	0.939571	0.000343859	3240	GO:0003674;GO:0043226;GO:0099537;GO:0099503;GO:0097708;GO:0031234;GO:0046903;GO:0042802;GO:0098827;GO:0009898;GO:0006810;GO:0044446;GO:0016020;GO:0005544;GO:0005789;GO:0005886;GO:0051648;GO:0051650;GO:0098552;GO:0043229;GO:0005515;GO:0030133;GO:0043168;GO:0005783;GO:0031226;GO:0051640;GO:0071944;GO:0012505;GO:0042175;GO:0098562;GO:0043167;GO:0044456;GO:0045055;GO:0097480;GO:0070382;GO:0097479;GO:…	K07818	-	opiNOG00448;veNOG01982;veNOG05509;opiNOG03970	RUTM	sp|A0JJX5|SYT4_ARATH Synaptotagmin-4 OS=Arabidopsis thaliana OX=3702 GN=SYT4 PE=2 SV=1	gi|684379604|ref|XP_009166379.1| hypothetical protein T265_03596 [Opisthorchis viverrini] &gt;gi|663053968|gb|KER29908.1| hypothetical protein T265_03596 [Opisthorchis viverrini]
TRINITY_DN196897_c0_g1	4579.78	6538.7	1.42773	0.513725	0.00034423	4248	-	-	-	-	-	-	gi|646705563|gb|KDR13219.1| hypothetical protein L798_13013 [Zootermopsis nevadensis]
TRINITY_DN20695_c0_g1	43.2896	98.2303	2.26914	1.18215	0.000347581	1810	-	-	-	-	-	-	-
TRINITY_DN53406_c0_g2	0	10.9908	Inf	Inf	0.000350426	825	-	K11976	-	opiNOG08339;veNOG08979	O	sp|P58283|RN216_MOUSE E3 ubiquitin-protein ligase RNF216 OS=Mus musculus OX=10090 GN=Rnf216 PE=1 SV=3	gi|751232239|ref|XP_011169726.1| PREDICTED: E3 ubiquitin-protein ligase RNF216-like [Solenopsis invicta] &gt;gi|322784863|gb|EFZ11643.1| hypothetical protein SINV_01244, partial [Solenopsis invicta]
TRINITY_DN20751_c0_g1	25.6215	68.0669	2.65663	1.4096	0.000351582	1984	-	-	-	-	-	-	-
TRINITY_DN516_c2_g1	1371.52	475.258	0.346518	-1.529	0.000351659	1848	-	-	-	-	-	-	-
TRINITY_DN3409_c1_g1	585.888	372.087	0.635081	-0.654987	0.000352683	5376	GO:1903506;GO:0051149;GO:0031326;GO:0034613;GO:0051179;GO:0051153;GO:0005634;GO:0055013;GO:0003008;GO:0008270;GO:0003300;GO:0042592;GO:0044093;GO:0032970;GO:0051254;GO:0060538;GO:0072359;GO:0050801;GO:0050793;GO:0060537;GO:0043167;GO:0097517;GO:0070013;GO:0030016;GO:0030029;GO:0005488;GO:0048731;GO:0044446;GO:0008092;GO:0042805;GO:0010927;GO:0031032;GO:0003012;GO:0051252;GO:0043232;GO:1903919;GO:…	K09377	-	veNOG00158;veNOG02638;opiNOG03733	TZ	sp|P50461|CSRP3_HUMAN Cysteine and glycine-rich protein 3 OS=Homo sapiens OX=9606 GN=CSRP3 PE=1 SV=1	gi|405974161|gb|EKC38829.1| Muscle LIM protein Mlp84B [Crassostrea gigas]
TRINITY_DN498097_c0_g1	69.4004	147.833	2.13015	1.09096	0.000353068	640	GO:0005549;GO:0010033;GO:0003008;GO:0007600;GO:0035275;GO:0007635;GO:0050896;GO:0007606;GO:0035274;GO:0019236;GO:0005575;GO:0097159;GO:0007610;GO:0005488;GO:0005576;GO:0042048;GO:0042221;GO:0032501;GO:0007608;GO:0008150;GO:0008144;GO:0003674;GO:0050877	-	-	meNOG29372;opiNOG46746;opiNOG47527	R	sp|A7UR17|OBP72_ANOGA General odorant-binding protein 72 (Fragment) OS=Anopheles gambiae OX=7165 GN=Obp72 PE=3 SV=1	gi|646706413|gb|KDR13655.1| General odorant-binding protein 19a [Zootermopsis nevadensis]
TRINITY_DN464783_c0_g1	266.764	432.583	1.62159	0.697413	0.000356215	578	-	-	-	opiNOG46746;opiNOG47527	R	sp|Q9VR94|OB19A_DROME General odorant-binding protein 19a OS=Drosophila melanogaster OX=7227 GN=Obp19a PE=2 SV=2	gi|646701823|gb|KDR11352.1| hypothetical protein L798_14855 [Zootermopsis nevadensis]
TRINITY_DN10163_c0_g1	13.7881	46.6326	3.38209	1.75792	0.000357232	1002	-	-	-	-	-	-	-
TRINITY_DN137_c0_g1	244.575	401.926	1.64337	0.716653	0.000361653	2340	GO:0001568;GO:0010467;GO:0009987;GO:0032501;GO:0016071;GO:2000026;GO:0048731;GO:0044237;GO:0001938;GO:0050793;GO:0048522;GO:0016070;GO:0008150;GO:0048869;GO:0006725;GO:0072359;GO:0048518;GO:0044238;GO:0030154;GO:0000398;GO:0005737;GO:0071704;GO:0045765;GO:0050789;GO:0007155;GO:0050678;GO:0007275;GO:0043231;GO:0071011;GO:0043227;GO:0005622;GO:1904018;GO:0048471;GO:0008284;GO:0005634;GO:0005623;GO:…	-	-	meNOG60297;opiNOG79380;NOG18934;meNOG13977	RA	-	gi|759046994|ref|XP_011332503.1| PREDICTED: angiogenic factor with G patch and FHA domains 1 isoform X1 [Cerapachys biroi] &gt;gi|607364171|gb|EZA58392.1| Angiogenic factor with G patch and FHA domains [Cerapachys biroi]
TRINITY_DN743_c0_g1	458.77	289.594	0.63124	-0.663739	0.000362065	923	-	-	-	-	-	-	-
TRINITY_DN394945_c0_g1	19.2888	1.95232	0.101215	-3.3045	0.000362752	1509	-	-	-	-	-	-	-
TRINITY_DN397277_c0_g1	179.423	94.1479	0.524726	-0.930363	0.000365782	2021	-	-	-	-	-	-	-
TRINITY_DN7110_c0_g1	110.8	50.6401	0.457041	-1.1296	0.000370836	624	-	K01225	-	opiNOG07833	G	sp|B0Y793|CBHA_ASPFC Probable 1,4-beta-D-glucan cellobiohydrolase A OS=Neosartorya fumigata (strain CEA10 / CBS 144.89 / FGSC A1163) OX=451804 GN=cbhA PE=3 SV=1	gi|530277725|gb|AGT15839.1| cellulase [Reticulitermes flavipes]
TRINITY_DN198640_c0_g1	0.962672	15.6583	16.2654	4.02374	0.000371361	507	-	-	-	-	-	sp|Q9AGG3|RUBY_PORGI Rubrerythrin OS=Porphyromonas gingivalis (strain ATCC BAA-308 / W83) OX=242619 GN=rbr PE=2 SV=1	-
TRINITY_DN27923_c0_g1	16.8229	1.348	0.0801289	-3.64153	0.000371477	1070	-	-	-	-	-	-	-
TRINITY_DN124655_c0_g1	497.599	762.005	1.53136	0.614816	0.000373593	447	-	-	-	-	-	-	-
TRINITY_DN25788_c0_g1	17.1562	0.705644	0.0411307	-4.60364	0.000374608	939	-	-	-	-	-	-	-
TRINITY_DN1273_c0_g1	781.137	516.655	0.661414	-0.596375	0.000378354	989	-	-	-	-	-	-	-
TRINITY_DN3745_c0_g2	49.5623	15.1533	0.305744	-1.70961	0.000378893	2023	GO:0005622;GO:0043227;GO:0070820;GO:0032940;GO:0002446;GO:0006955;GO:0036230;GO:0044433;GO:0044424;GO:0031410;GO:0005575;GO:0005615;GO:0001775;GO:0051179;GO:0005623;GO:0031012;GO:0060205;GO:1904724;GO:0008150;GO:0044421;GO:0040011;GO:0042581;GO:0042119;GO:0002376;GO:0042330;GO:0016192;GO:0098609;GO:0070013;GO:0045055;GO:0043312;GO:0009987;GO:0031983;GO:0007155;GO:0031982;GO:0005737;GO:0002252;GO:…	K19919	-	opiNOG27124;opiNOG26514;opiNOG26181	S	sp|P54108|CRIS3_HUMAN Cysteine-rich secretory protein 3 OS=Homo sapiens OX=9606 GN=CRISP3 PE=1 SV=1	gi|646710819|gb|KDR16237.1| Cysteine-rich secretory protein 2 [Zootermopsis nevadensis]
TRINITY_DN8622_c0_g1	371.243	640.547	1.72541	0.786943	0.000382531	6412	-	-	-	opiNOG44261;opiNOG11138;opiNOG74999;meNOG52938	TRS	-	gi|646710435|gb|KDR15954.1| TNF receptor-associated factor 6 [Zootermopsis nevadensis]
TRINITY_DN7265_c0_g1	11.56	49.4716	4.27954	2.09745	0.000383805	1467	-	-	-	-	-	-	-
TRINITY_DN8510_c0_g1	278.049	441.337	1.58727	0.666544	0.000385355	991	-	-	-	-	-	sp|P10478|XYNZ_ACET2 Endo-1,4-beta-xylanase Z OS=Acetivibrio thermocellus (strain ATCC 27405 / DSM 1237 / JCM 9322 / NBRC 103400 / NCIMB 10682 / NRRL B-4536 / VPI 7372) OX=203119 GN=xynZ PE=1 SV=3	gi|1028726974|ref|XP_016664671.1| PREDICTED: uncharacterized protein YieL-like, partial [Acyrthosiphon pisum]
TRINITY_DN961_c0_g1	855.199	566.672	0.66262	-0.593746	0.000387525	2798	-	-	-	-	-	-	gi|646714325|gb|KDR18335.1| Alpha-tocopherol transfer protein [Zootermopsis nevadensis]
TRINITY_DN5013_c0_g2	173.175	0	0	-Inf	0.000390702	627	-	-	-	-	-	-	-
TRINITY_DN8644_c0_g1	170.518	75.015	0.439924	-1.18467	0.000392376	3794	-	-	-	-	-	-	-
TRINITY_DN173728_c0_g1	43.916	6.92667	0.157725	-2.66451	0.000396228	1362	-	K17935	-	opiNOG36180;KOG1075;meNOG37173	R	-	gi|861635541|gb|KMQ91586.1| endonuclease-reverse transcriptase [Lasius niger]
TRINITY_DN13775_c0_g1	234.202	129.066	0.551089	-0.859643	0.000400716	2821	-	-	-	-	-	-	-
TRINITY_DN3725_c0_g1	112.427	52.5499	0.467415	-1.09722	0.000402492	470	-	-	-	-	-	-	-
TRINITY_DN139_c1_g1	181.95	302.915	1.66482	0.73537	0.00040276	1582	-	-	-	-	-	-	-
TRINITY_DN5814_c0_g1	63.8078	23.3819	0.366443	-1.44834	0.000407218	905	GO:0009987;GO:0016192;GO:0098916;GO:0005887;GO:0008150;GO:0008021;GO:0019898;GO:0099003;GO:0050997;GO:0070405;GO:0017156;GO:0023061;GO:0005737;GO:0031982;GO:0051641;GO:0019897;GO:0005543;GO:0043231;GO:0097458;GO:0048489;GO:0099536;GO:0043227;GO:0099504;GO:0016079;GO:0005622;GO:0031224;GO:0065008;GO:0051649;GO:0001505;GO:0099643;GO:0031210;GO:0044424;GO:0031410;GO:0065007;GO:0043169;GO:0005509;GO:…	-	-	-	-	-	-
TRINITY_DN27918_c0_g1	7.87873	34.5185	4.38122	2.13133	0.000412202	1087	-	-	-	-	-	-	-
TRINITY_DN32688_c0_g1	12.4688	0.352822	0.0282964	-5.14324	0.000412396	888	-	-	-	-	-	-	-
TRINITY_DN9063_c0_g1	31.9688	78.3022	2.44933	1.29239	0.000414986	1994	-	-	-	-	-	-	-
TRINITY_DN70257_c0_g1	44.0909	12.5746	0.285198	-1.80997	0.000415972	777	-	-	-	-	-	-	-
TRINITY_DN154628_c0_g1	38.1088	9.55107	0.250626	-1.99639	0.000416992	1208	-	-	-	-	-	-	-
TRINITY_DN8697_c0_g1	145.347	254.836	1.75329	0.810063	0.000419636	685	GO:0048814;GO:0045610;GO:0030041;GO:0044309;GO:0055038;GO:0051270;GO:0030335;GO:0014041;GO:0030155;GO:0090598;GO:0055037;GO:0001667;GO:0090175;GO:0001934;GO:0050921;GO:0050896;GO:0007264;GO:0009898;GO:0032794;GO:0010172;GO:0005815;GO:0007422;GO:0016358;GO:0016199;GO:0031334;GO:0048646;GO:0050670;GO:0044085;GO:0055001;GO:0002694;GO:0098542;GO:0050776;GO:0048518;GO:0012505;GO:0006897;GO:0002065;GO:…	K04392	-	veNOG05516;opiNOG00209	ZT	sp|O76321|RECG_ENTHI Rho-related protein racG OS=Entamoeba histolytica OX=5759 GN=RACG PE=3 SV=1	gi|668445915|gb|KFB36064.1| rac gtpase [Anopheles sinensis]
TRINITY_DN63593_c0_g1	42.5729	11.7897	0.276931	-1.8524	0.000424393	1314	-	-	-	-	-	-	-
TRINITY_DN24527_c0_g1	77.5021	21.3353	0.275287	-1.86099	0.000429275	820	-	-	-	-	-	-	-
TRINITY_DN796_c0_g2	82.0322	14.1508	0.172503	-2.53531	0.000431203	451	-	-	-	-	-	-	-
TRINITY_DN1325_c1_g1	458.723	827.343	1.80358	0.850863	0.00043399	2207	-	-	-	-	-	-	gi|506969249|gb|AGM32968.1| hypothetical protein [Coptotermes formosanus]
TRINITY_DN4875_c1_g1	38.6131	91.3926	2.36688	1.24299	0.00043542	1007	-	-	-	-	-	-	-
TRINITY_DN5081_c0_g1	179.663	96.325	0.536143	-0.89931	0.00043575	1923	-	-	-	opiNOG25262	S	-	gi|646718897|gb|KDR21200.1| hypothetical protein L798_03607 [Zootermopsis nevadensis]
TRINITY_DN1008_c2_g1	1048.09	1532.58	1.46225	0.548191	0.000437545	1962	GO:0071840;GO:0005865;GO:0036379;GO:0032970;GO:0090066;GO:0099512;GO:0005622;GO:0033043;GO:0065008;GO:0051015;GO:0044089;GO:0051153;GO:0005856;GO:0015629;GO:0005623;GO:0003779;GO:0043228;GO:0005575;GO:0044424;GO:0043292;GO:0032271;GO:0065007;GO:0051130;GO:0030016;GO:0009987;GO:0044877;GO:0005488;GO:0008150;GO:0048522;GO:0050793;GO:0051128;GO:0110053;GO:0048518;GO:0005737;GO:0050789;GO:0050794;GO:…	-	-	opiNOG09512	Z	-	gi|646692114|gb|KDR07312.1| hypothetical protein L798_03093 [Zootermopsis nevadensis]
TRINITY_DN3252_c0_g1	437.609	131.259	0.299946	-1.73723	0.000438704	1285	-	K00826	-	COG0115;veNOG01058	E	sp|O31461|ILVE1_BACSU Branched-chain-amino-acid transaminase 1 OS=Bacillus subtilis (strain 168) OX=224308 GN=ilvE PE=1 SV=1	gi|556744693|ref|XP_005967841.1| PREDICTED: branched-chain-amino-acid aminotransferase 5, chloroplastic-like [Pantholops hodgsonii]
TRINITY_DN48721_c0_g1	47.947	14.7404	0.307431	-1.70166	0.000444509	510	GO:0007589;GO:0031325;GO:0080090;GO:0050878;GO:0010853;GO:0031328;GO:0009605;GO:0031281;GO:0044422;GO:0009893;GO:0007154;GO:1900373;GO:0009966;GO:0032101;GO:0019219;GO:0050877;GO:0050790;GO:0001917;GO:0051349;GO:0044464;GO:0050794;GO:0031090;GO:0030250;GO:0007167;GO:0007165;GO:0023051;GO:0045981;GO:0044425;GO:1900542;GO:0007168;GO:0051234;GO:0032501;GO:0062013;GO:0009987;GO:0008150;GO:0009891;GO:…	-	-	-	-	-	-
TRINITY_DN6519_c0_g4	222.229	364.31	1.63935	0.713122	0.000449098	4006	-	-	-	opiNOG03478	R	sp|P50429|ARSB_MOUSE Arylsulfatase B OS=Mus musculus OX=10090 GN=Arsb PE=1 SV=3	gi|646723758|gb|KDR24260.1| Arylsulfatase B [Zootermopsis nevadensis]
TRINITY_DN20734_c0_g1	128.111	64.3719	0.50247	-0.992891	0.000456237	688	-	-	-	-	-	-	-
TRINITY_DN62679_c0_g1	254.141	142.373	0.560213	-0.835952	0.000460016	444	GO:0005488;GO:0048731;GO:0030154;GO:0071944;GO:0050801;GO:0055080;GO:0015075;GO:0031226;GO:0035378;GO:0015893;GO:0007275;GO:0042592;GO:0044459;GO:0042493;GO:0015672;GO:0006855;GO:0022803;GO:0030099;GO:0055076;GO:0005623;GO:0072488;GO:0006812;GO:0015701;GO:0005575;GO:0051179;GO:0032502;GO:0042221;GO:0048878;GO:0015711;GO:0015267;GO:0015695;GO:0055082;GO:0071705;GO:0006820;GO:0003674;GO:0008519;GO:…	K06580	-	veNOG10813;opiNOG14075	P	sp|Q02094|RHAG_HUMAN Ammonium transporter Rh type A OS=Homo sapiens OX=9606 GN=RHAG PE=1 SV=2	gi|704587387|ref|XP_010190369.1| PREDICTED: ammonium transporter Rh type A [Mesitornis unicolor]
TRINITY_DN2934_c0_g2	689.192	448.761	0.651141	-0.618957	0.0004601	4996	-	-	-	-	-	-	-
TRINITY_DN7108_c0_g1	28.1334	5.45209	0.193794	-2.3674	0.00046026	427	-	-	-	-	-	-	-
TRINITY_DN1500_c10_g1	42.275	95.2955	2.25418	1.17261	0.000464716	2513	GO:0003933;GO:0097367;GO:0046872;GO:0006585;GO:0042559;GO:0003824;GO:1901564;GO:0046189;GO:0009713;GO:0009880;GO:0019748;GO:0050794;GO:0050790;GO:0006729;GO:0044464;GO:0006732;GO:0046914;GO:0044281;GO:0008363;GO:0009072;GO:0048856;GO:0019238;GO:0040012;GO:0019438;GO:0034312;GO:0019001;GO:0043169;GO:0043095;GO:0002164;GO:0008152;GO:0006582;GO:0065007;GO:0097159;GO:0044424;GO:0032561;GO:0042440;GO:…	K01495	-	opiNOG13486	H	sp|P48596|GCH1_DROME GTP cyclohydrolase 1 OS=Drosophila melanogaster OX=7227 GN=Pu PE=1 SV=3	gi|817083261|ref|XP_012264230.1| PREDICTED: GTP cyclohydrolase 1 isoform X1 [Athalia rosae]
TRINITY_DN15524_c0_g1	182.11	94.3753	0.518233	-0.948326	0.00046915	6528	-	-	-	-	-	-	-
TRINITY_DN12566_c1_g2	55.1893	113.102	2.04934	1.03516	0.000469159	672	-	-	-	-	-	-	-
TRINITY_DN22963_c0_g1	19.3807	55.9768	2.88827	1.53021	0.000470827	762	-	-	-	-	-	-	-
TRINITY_DN25385_c0_g1	33.6977	81.4149	2.41604	1.27264	0.00047104	1164	-	-	-	-	-	sp|Q9WYR4|PTLY_THEMA Pectate trisaccharide-lyase OS=Thermotoga maritima (strain ATCC 43589 / DSM 3109 / JCM 10099 / NBRC 100826 / MSB8) OX=243274 GN=pelA PE=1 SV=1	-
TRINITY_DN501_c0_g3	218.327	361.257	1.65466	0.726538	0.000471595	1094	-	-	-	-	-	-	-
TRINITY_DN11585_c0_g1	690.72	451.046	0.653009	-0.614826	0.000471655	4804	-	K14999	-	opiNOG22289;opiNOG01633;opiNOG50184	Q	sp|Q964R0|CP6K1_BLAGE Cytochrome P450 6k1 OS=Blattella germanica OX=6973 GN=CYP6K1 PE=2 SV=1	gi|646700987|gb|KDR10910.1| putative cytochrome P450 6a14 [Zootermopsis nevadensis]
TRINITY_DN43299_c0_g1	177.249	95.8204	0.540599	-0.88737	0.000475317	3260	-	-	-	opiNOG34806	S	-	gi|646720294|gb|KDR22080.1| hypothetical protein L798_02578 [Zootermopsis nevadensis]
TRINITY_DN233793_c0_g1	5.27267	27.1853	5.15588	2.36622	0.000477178	1503	-	-	-	-	-	-	-
TRINITY_DN10070_c0_g1	69.1691	137.47	1.98745	0.990915	0.000477197	1781	GO:0006807;GO:1901564;GO:0004364;GO:0005622;GO:0006749;GO:0005623;GO:0051186;GO:0003824;GO:0034641;GO:0016740;GO:0044424;GO:0005575;GO:0044237;GO:0005576;GO:0043603;GO:0009987;GO:0008152;GO:0006790;GO:0006518;GO:0008150;GO:0003674;GO:0006575;GO:0044464;GO:0016765;GO:0005737;GO:0071704	K00799	-	opiNOG49664;opiNOG15729;opiNOG26271	O	sp|Q93113|GST1D_ANOGA Glutathione S-transferase 1, isoform D OS=Anopheles gambiae OX=7165 GN=GstD1 PE=1 SV=1	gi|646703098|gb|KDR11944.1| Glutathione S-transferase D7 [Zootermopsis nevadensis]
TRINITY_DN22887_c0_g1	9.16866	35.7603	3.90027	1.96358	0.000486182	949	-	-	-	-	-	-	-
TRINITY_DN15443_c4_g1	638.155	376.398	0.589822	-0.761648	0.000486206	5394	GO:0048104;GO:0044425;GO:0005623;GO:0005575;GO:0016020;GO:0060429;GO:0007164;GO:0009653;GO:0016324;GO:0002009;GO:0045177;GO:0005886;GO:0001738;GO:0044459;GO:0070161;GO:0030054;GO:0098590;GO:0005927;GO:0071944;GO:0009888;GO:0044464;GO:0001736;GO:0005912;GO:0030055;GO:0005924;GO:0032502;GO:0048729;GO:0008150;GO:0048856	-	-	opiNOG27273	S	-	gi|646713874|gb|KDR18050.1| hypothetical protein L798_07727, partial [Zootermopsis nevadensis]
TRINITY_DN11355_c0_g1	82.563	10.2886	0.124615	-3.00445	0.000487972	1032	-	-	-	-	-	-	-
TRINITY_DN156389_c6_g1	0	10.2094	Inf	Inf	0.000490502	453	-	-	-	-	-	-	-
TRINITY_DN19614_c0_g1	50.6918	15.8222	0.312126	-1.6798	0.000490921	896	-	-	-	-	-	-	-
TRINITY_DN12643_c0_g1	78.8674	32.9963	0.418377	-1.25712	0.000493901	719	-	-	-	-	-	sp|P42318|YXJG_BACSU Uncharacterized protein YxjG OS=Bacillus subtilis (strain 168) OX=224308 GN=yxjG PE=4 SV=3	-
TRINITY_DN21915_c0_g1	95.4752	42.9436	0.449788	-1.15268	0.000496591	3818	-	-	-	-	-	-	-
TRINITY_DN7560_c1_g1	188.805	463.659	2.45576	1.29617	0.000503216	548	GO:0003674;GO:0050877;GO:0005488;GO:0005576;GO:0007610;GO:0042221;GO:0032501;GO:0042048;GO:0007608;GO:0008144;GO:0008150;GO:0003008;GO:0010033;GO:0035275;GO:0007635;GO:0007600;GO:0019236;GO:0035274;GO:0007606;GO:0050896;GO:0097159;GO:0005575;GO:0005549	-	-	opiNOG47527	R	sp|A7UR17|OBP72_ANOGA General odorant-binding protein 72 (Fragment) OS=Anopheles gambiae OX=7165 GN=Obp72 PE=3 SV=1	gi|646706414|gb|KDR13656.1| General odorant-binding protein 19a [Zootermopsis nevadensis]
TRINITY_DN13784_c0_g1	95.8394	177.634	1.85345	0.890216	0.000503517	1953	-	-	-	-	-	-	-
TRINITY_DN5544_c0_g1	491.322	314.368	0.639842	-0.644212	0.000509686	1271	-	-	-	-	-	-	-
TRINITY_DN49_c1_g1	6582.06	9266.48	1.40784	0.493482	0.00051923	3143	GO:0043226;GO:0044422;GO:0008152;GO:0098687;GO:0005700;GO:0019538;GO:0044464;GO:0003674;GO:0009056;GO:0044427;GO:0070647;GO:0031386;GO:0005694;GO:0051603;GO:1901564;GO:0043232;GO:0006807;GO:0044257;GO:0044260;GO:0043229;GO:0005704;GO:0006508;GO:0044446;GO:0006511;GO:0043170;GO:0036211;GO:0008150;GO:0009057;GO:0044267;GO:0044248;GO:0009987;GO:0044237;GO:0071704;GO:0044265;GO:0030163;GO:0044238;GO:…	K08770	-	rhaNOG13590;opiNOG02565	O	sp|P0CG71|UBIQ1_CAEEL Polyubiquitin-A OS=Caenorhabditis elegans OX=6239 GN=ubq-1 PE=3 SV=1	gi|597894662|gb|EYC42799.1| hypothetical protein Y032_0517g2809 [Ancylostoma ceylanicum]
TRINITY_DN14871_c0_g1	64.2898	128.749	2.00263	1.00189	0.000524667	1264	-	-	-	-	-	-	-
TRINITY_DN129_c0_g2	185.973	304.792	1.63891	0.712734	0.000524931	3967	-	-	-	-	-	-	-
TRINITY_DN1369_c0_g1	270.363	160.574	0.59392	-0.75166	0.00053714	702	-	-	-	-	-	-	-
TRINITY_DN77107_c0_g1	303.568	183.277	0.603744	-0.727992	0.000539741	5714	-	-	-	-	-	-	-
TRINITY_DN9814_c1_g2	17.2467	51.4806	2.98495	1.57771	0.000542375	6289	-	-	-	-	-	-	-
TRINITY_DN523_c2_g1	4220.18	5950.09	1.40991	0.495607	0.000544502	4730	GO:0044237;GO:0009987;GO:0005768;GO:0044267;GO:0098562;GO:0032879;GO:0035335;GO:0048522;GO:2000145;GO:0008150;GO:0048518;GO:0140096;GO:0071944;GO:0044238;GO:0012505;GO:0030334;GO:0006464;GO:2000147;GO:0051272;GO:0008138;GO:0005783;GO:0031982;GO:0050789;GO:0005737;GO:0006793;GO:0071704;GO:0043231;GO:0043412;GO:0016788;GO:0004721;GO:0044459;GO:0043227;GO:0005622;GO:0016787;GO:0016791;GO:0005623;GO:…	K18041	-	opiNOG11523	V	sp|O61722|PRL1_DROME PRL-1 phosphatase OS=Drosophila melanogaster OX=7227 GN=PRL-1 PE=1 SV=2	gi|646719437|gb|KDR21549.1| Protein tyrosine phosphatase type IVA 1 [Zootermopsis nevadensis]
TRINITY_DN48986_c0_g1	101.496	47.8939	0.471882	-1.0835	0.000547725	427	-	-	-	-	-	-	-
TRINITY_DN1944_c0_g1	179.229	298.619	1.66613	0.7365	0.000552409	1766	GO:0000323;GO:0030260;GO:0002376;GO:0014706;GO:0070670;GO:0016192;GO:0032501;GO:0043312;GO:0050789;GO:0097067;GO:0031982;GO:0070887;GO:0009888;GO:0030984;GO:0033218;GO:0034097;GO:0045321;GO:0140096;GO:0002366;GO:0030163;GO:0044265;GO:0009719;GO:0071260;GO:0043227;GO:0043231;GO:0002446;GO:0001890;GO:1901565;GO:0048513;GO:0048608;GO:0044703;GO:0044424;GO:0005615;GO:0043228;GO:0001775;GO:0009743;GO:…	K01275	-	NOG04157;NOG10223;veNOG03132;veNOG02312;opiNOG05459	O	sp|P10605|CATB_MOUSE Cathepsin B OS=Mus musculus OX=10090 GN=Ctsb PE=1 SV=2	gi|847099179|ref|XP_012812143.1| PREDICTED: dipeptidyl peptidase 1 isoform X1 [Xenopus tropicalis]
TRINITY_DN37972_c0_g1	39.7624	11.3692	0.285927	-1.80628	0.000552451	1181	-	-	-	-	-	-	-
TRINITY_DN705_c2_g2	253.454	150.788	0.594932	-0.749204	0.000553822	1133	-	K01805	-	opiNOG20677;veNOG05122	G	sp|Q9S306|XYLA_RUMFL Xylose isomerase OS=Ruminococcus flavefaciens OX=1265 GN=xylA PE=3 SV=2	gi|762076444|ref|XP_011445523.1| PREDICTED: xylose isomerase-like [Crassostrea gigas]
TRINITY_DN15875_c2_g1	1.63667	17.3875	10.6237	3.40922	0.00055687	1435	-	-	-	-	-	-	-
TRINITY_DN20418_c0_g1	89.3371	38.8501	0.434871	-1.20134	0.000557158	1571	-	-	-	-	-	-	-
TRINITY_DN330155_c0_g2	1.34066	16.0092	11.9413	3.57789	0.000561238	965	-	K15103	-	veNOG02452	C	sp|O74439|YJE9_SCHPO Uncharacterized mitochondrial carrier C1682.09c OS=Schizosaccharomyces pombe (strain 972 / ATCC 24843) OX=284812 GN=SPCC1682.09c PE=3 SV=1	gi|1007754980|ref|XP_015816917.1| PREDICTED: thylakoid ADP,ATP carrier protein, chloroplastic-like [Nothobranchius furzeri]
TRINITY_DN83515_c0_g1	101.983	230.356	2.25878	1.17554	0.000563281	903	-	-	-	opiNOG75588;opiNOG75347;COG0454;opiNOG46688	KR	-	gi|196012519|ref|XP_002116122.1| hypothetical protein TRIADDRAFT_60069 [Trichoplax adhaerens] &gt;gi|190581445|gb|EDV21522.1| hypothetical protein TRIADDRAFT_60069 [Trichoplax adhaerens]
TRINITY_DN57188_c0_g1	72.5375	27.1884	0.374819	-1.41573	0.000565122	1534	-	-	-	-	-	-	-
TRINITY_DN7326_c0_g1	116.287	55.9768	0.481367	-1.05479	0.000565488	3218	-	-	-	-	-	-	-
TRINITY_DN3993_c0_g1	689.018	1009.39	1.46496	0.550864	0.000569772	7063	GO:0051726;GO:0004674;GO:1902749;GO:0031669;GO:0001819;GO:0042981;GO:0004686;GO:0043603;GO:0032269;GO:2001242;GO:0006915;GO:0010565;GO:0045935;GO:0005623;GO:0002062;GO:0023052;GO:0001932;GO:0097190;GO:0007275;GO:0016773;GO:0036492;GO:0010035;GO:0010998;GO:0010939;GO:0019220;GO:0019538;GO:0051240;GO:0098827;GO:0048583;GO:0010564;GO:0046903;GO:0042221;GO:0035270;GO:0051173;GO:0035966;GO:0051260;GO:…	K08860	-	opiNOG05366	J	sp|Q9NIV1|E2AK3_DROME Eukaryotic translation initiation factor 2-alpha kinase OS=Drosophila melanogaster OX=7227 GN=PEK PE=1 SV=2	gi|646717618|gb|KDR20409.1| Eukaryotic translation initiation factor 2-alpha kinase [Zootermopsis nevadensis]
TRINITY_DN2751_c0_g1	518.843	332.703	0.64124	-0.641063	0.000570675	821	GO:0031330;GO:0006950;GO:0071634;GO:0043299;GO:0045861;GO:0032388;GO:0097708;GO:0045428;GO:0005764;GO:0009059;GO:0043069;GO:0034504;GO:0005102;GO:0001654;GO:0035304;GO:0090087;GO:0043170;GO:0065009;GO:1905323;GO:0048666;GO:0045793;GO:0055085;GO:0032768;GO:0007417;GO:0060255;GO:0051222;GO:0004672;GO:0051973;GO:0007028;GO:0032552;GO:0032434;GO:0031329;GO:0019222;GO:0031256;GO:0090100;GO:0061024;GO:…	K04079	-	opiNOG01126	O	sp|Q69QQ6|HSP82_ORYSJ Heat shock protein 81-2 OS=Oryza sativa subsp. japonica OX=39947 GN=HSP81-2 PE=2 SV=1	gi|799541145|gb|AKA66300.1| heat shock protein 90, partial [Siniperca chuatsi]
TRINITY_DN316891_c0_g1	38.9994	91.1654	2.33761	1.22504	0.000573329	1695	GO:0010468;GO:0051128;GO:0009719;GO:0044265;GO:0070887;GO:0072599;GO:0050789;GO:0045666;GO:0032501;GO:0044445;GO:0010467;GO:2000026;GO:0016071;GO:0071417;GO:0008361;GO:0072657;GO:0051649;GO:1901575;GO:1901363;GO:0043228;GO:0097159;GO:0044424;GO:0043292;GO:0048513;GO:0034655;GO:0043231;GO:0005791;GO:0099512;GO:0007568;GO:0006605;GO:0043227;GO:0006402;GO:0016043;GO:0044464;GO:0002181;GO:0099080;GO:…	K02930	-	veNOG07416	J	sp|P08429|RL4A_XENLA 60S ribosomal protein L4-A OS=Xenopus laevis OX=8355 GN=rpl4-a PE=2 SV=2	gi|617415870|ref|XP_007556889.1| PREDICTED: 60S ribosomal protein L4 [Poecilia formosa] &gt;gi|961899272|ref|XP_014902656.1| PREDICTED: 60S ribosomal protein L4 [Poecilia latipinna]
TRINITY_DN4276_c0_g1	405.786	254.819	0.627964	-0.671247	0.000573994	6501	-	-	-	opiNOG09950;opiNOG77044;KOG0017	SR	-	gi|675382662|gb|KFM75559.1| hypothetical protein X975_18538, partial [Stegodyphus mimosarum]
TRINITY_DN7_c0_g2	212.858	346.526	1.62797	0.703072	0.000576062	2445	GO:0015291;GO:1902600;GO:0051119;GO:0015672;GO:0046323;GO:0008643;GO:0015318;GO:0071702;GO:0055085;GO:0005215;GO:0006812;GO:0005355;GO:0006811;GO:0015293;GO:0006810;GO:0015749;GO:0051179;GO:0005402;GO:0051234;GO:0022804;GO:0015077;GO:0034219;GO:0098655;GO:0022857;GO:0015149;GO:0008150;GO:0005351;GO:0034220;GO:0008645;GO:0098662;GO:0003674;GO:0015078;GO:0022890;GO:0015294;GO:0015144;GO:0098660;GO:…	K08145	-	opiNOG09910	R	sp|A9ZSY2|TRET1_APILI Facilitated trehalose transporter Tret1 OS=Apis mellifera ligustica OX=7469 GN=Tret1 PE=1 SV=1	gi|646722954|gb|KDR23748.1| Solute carrier family 2, facilitated glucose transporter member 6 [Zootermopsis nevadensis]
TRINITY_DN4845_c0_g1	60.4911	123.361	2.03932	1.02809	0.000578027	1933	GO:0032268;GO:0044464;GO:0017022;GO:0010712;GO:0032967;GO:0051246;GO:1990904;GO:0009893;GO:1902416;GO:0003674;GO:0009892;GO:0051173;GO:0048519;GO:0031328;GO:0043226;GO:1990825;GO:0032965;GO:0031325;GO:0009889;GO:0080090;GO:0003729;GO:0048027;GO:0008092;GO:0005844;GO:0010557;GO:0051099;GO:0065009;GO:2000112;GO:0010605;GO:0032991;GO:0060255;GO:0005515;GO:0043229;GO:0045727;GO:0050794;GO:0031323;GO:…	K18733	-	KOG1855;opiNOG08542	R	sp|Q8BN59|LARP6_MOUSE La-related protein 6 OS=Mus musculus OX=10090 GN=Larp6 PE=1 SV=1	gi|646706122|gb|KDR13509.1| La-related protein 6 [Zootermopsis nevadensis]
TRINITY_DN40849_c0_g1	53.0152	16.0536	0.302811	-1.72351	0.000579821	4001	-	-	-	-	-	-	-
TRINITY_DN28747_c0_g1	25.7682	4.56588	0.177191	-2.49663	0.000580481	1858	GO:0005623;GO:0045935;GO:0023052;GO:0071353;GO:0032555;GO:0010243;GO:0007420;GO:0007275;GO:0031669;GO:0016887;GO:0016462;GO:0030512;GO:0051272;GO:0048699;GO:0031396;GO:0042981;GO:0005524;GO:0032269;GO:0006915;GO:1902074;GO:0010557;GO:0006508;GO:0034663;GO:0017076;GO:0030968;GO:0033554;GO:0051094;GO:0070727;GO:0010466;GO:0051239;GO:0030496;GO:0051240;GO:0022008;GO:0019538;GO:0010035;GO:0051173;GO:…	K09490	-	opiNOG02241;veNOG10207	O	sp|Q91883|BIP_XENLA Endoplasmic reticulum chaperone BiP OS=Xenopus laevis OX=8355 GN=hspa5 PE=2 SV=1	gi|954245983|gb|KRX41020.1| Heat shock 70 kDa protein C, partial [Trichinella murrelli]
TRINITY_DN4407_c0_g1	141.771	242.737	1.71217	0.775824	0.000580864	871	GO:0051707;GO:0009605;GO:0048856;GO:0008150;GO:0022414;GO:0032502;GO:0007610;GO:0005576;GO:0032501;GO:0045297;GO:0048609;GO:0007275;GO:0050896;GO:0051704;GO:0005575;GO:0009615;GO:0043207;GO:0019098;GO:0007552;GO:0000003;GO:0009607;GO:0032504	-	-	opiNOG37802;NOG65940;opiNOG59982	RS	sp|Q9W1C9|PEB3_DROME Ejaculatory bulb-specific protein 3 OS=Drosophila melanogaster OX=7227 GN=EbpIII PE=2 SV=2	gi|646721083|gb|KDR22553.1| Ejaculatory bulb-specific protein 3 [Zootermopsis nevadensis]
TRINITY_DN1883_c0_g2	151.9	31.2868	0.20597	-2.2795	0.000581697	2855	GO:0048468;GO:0048856;GO:0009605;GO:0030030;GO:0008039;GO:0006935;GO:0005616;GO:0005576;GO:0032502;GO:0050919;GO:0042221;GO:0016043;GO:0007409;GO:0022008;GO:0031175;GO:0032991;GO:0016201;GO:0032990;GO:0000902;GO:0050896;GO:0048666;GO:0097485;GO:0048699;GO:0048869;GO:0044421;GO:0040011;GO:0000904;GO:0008150;GO:0048731;GO:0042330;GO:0008037;GO:0009987;GO:0008045;GO:0007411;GO:0032501;GO:0120039;GO:…	-	-	-	-	-	-
TRINITY_DN231152_c2_g1	111.261	53.1412	0.477628	-1.06604	0.000584853	1575	-	-	-	-	-	-	-
TRINITY_DN23468_c0_g3	4.96933	26.1096	5.25414	2.39346	0.000584865	595	GO:0051223;GO:0097367;GO:0022603;GO:0030134;GO:0003824;GO:0012506;GO:0045595;GO:0050775;GO:0051051;GO:0032991;GO:0006996;GO:0010976;GO:0002790;GO:0051960;GO:0048475;GO:0048519;GO:0048856;GO:0070861;GO:0007029;GO:1900006;GO:0031410;GO:0051049;GO:0065007;GO:0060429;GO:0030135;GO:0044433;GO:0017111;GO:0005622;GO:0009791;GO:0005737;GO:0035459;GO:0051641;GO:0007399;GO:0048523;GO:0070863;GO:0001883;GO:…	K07953	-	opiNOG13136	U	sp|O04267|SAR1B_BRACM GTP-binding protein SAR1B OS=Brassica campestris OX=3711 GN=SAR1B PE=2 SV=1	gi|170052591|ref|XP_001862291.1| GTP-binding protein SAR2 [Culex quinquefasciatus] &gt;gi|167873446|gb|EDS36829.1| GTP-binding protein SAR2 [Culex quinquefasciatus]
TRINITY_DN22043_c0_g1	21.5568	2.97914	0.1382	-2.85517	0.000585874	875	-	-	-	-	-	-	-
TRINITY_DN530_c0_g1	91.1936	0	0	-Inf	0.000589657	1060	-	-	-	-	-	-	-
TRINITY_DN152_c0_g1	177.104	292.453	1.6513	0.723606	0.000590283	561	-	-	-	-	-	-	-
TRINITY_DN30347_c0_g1	709.105	468.861	0.661202	-0.596837	0.000602508	636	-	-	-	-	-	-	-
TRINITY_DN2172_c0_g1	165.644	89.9634	0.543113	-0.880676	0.000606013	1889	-	-	-	-	-	-	-
TRINITY_DN7520_c0_g1	552.807	272.331	0.492632	-1.02142	0.000607349	867	-	-	-	-	-	-	-
TRINITY_DN331_c1_g1	274.722	437.909	1.59401	0.672662	0.000609604	3932	-	K07304	-	opiNOG27829	O	sp|P08761|MSRA_DROME Peptide methionine sulfoxide reductase OS=Drosophila melanogaster OX=7227 GN=MsrA PE=1 SV=2	gi|646718898|gb|KDR21201.1| Peptide methionine sulfoxide reductase [Zootermopsis nevadensis]
TRINITY_DN38947_c1_g1	49.5547	4.27954	0.08636	-3.53349	0.000610069	2020	-	-	-	-	-	-	-
TRINITY_DN17238_c0_g1	264.617	420.935	1.59073	0.669693	0.000614356	3752	GO:0016070;GO:0008150;GO:0008026;GO:0006725;GO:0070013;GO:0009987;GO:0044237;GO:0005737;GO:0071704;GO:0016887;GO:0016462;GO:0044238;GO:0005622;GO:0043227;GO:0043231;GO:0005575;GO:0044424;GO:0043228;GO:0034641;GO:0005634;GO:0005623;GO:0004004;GO:0016787;GO:0017111;GO:0043226;GO:0090304;GO:0031974;GO:0010501;GO:0044422;GO:0006139;GO:0008152;GO:0031981;GO:0046483;GO:0003724;GO:0008186;GO:0044464;GO:…	K14805	-	opiNOG00799	A	sp|Q9GZR7|DDX24_HUMAN ATP-dependent RNA helicase DDX24 OS=Homo sapiens OX=9606 GN=DDX24 PE=1 SV=1	gi|646697724|gb|KDR09250.1| ATP-dependent RNA helicase DDX24 [Zootermopsis nevadensis]
TRINITY_DN6847_c0_g1	19.4388	2.26712	0.116629	-3.10001	0.000615358	412	-	-	-	-	-	-	-
TRINITY_DN15835_c0_g1	2.644	19.917	7.53292	2.91321	0.000617201	479	GO:0003676;GO:0044260;GO:0050794;GO:0006996;GO:0044427;GO:0032991;GO:0005694;GO:2000112;GO:0043207;GO:0044428;GO:0000790;GO:0043233;GO:0051704;GO:0008152;GO:0045087;GO:0080090;GO:0090304;GO:0009605;GO:0044422;GO:0009607;GO:0019219;GO:0051276;GO:0016043;GO:0044464;GO:0009617;GO:0043231;GO:0005622;GO:0043227;GO:0051707;GO:0044454;GO:1901363;GO:0032993;GO:0044424;GO:0097159;GO:0043228;GO:0065007;GO:…	K11251	-	veNOG19347;opiNOG29208	B	sp|Q6CK59|H2A_KLULA Histone H2A OS=Kluyveromyces lactis (strain ATCC 8585 / CBS 2359 / DSM 70799 / NBRC 1267 / NRRL Y-1140 / WM37) OX=284590 GN=HTA1 PE=1 SV=3	gi|221117528|ref|XP_002158325.1| PREDICTED: histone H2A [Hydra vulgaris]
TRINITY_DN57180_c0_g2	107.024	50.4499	0.471389	-1.08501	0.000621953	2100	-	-	-	-	-	-	-
TRINITY_DN23321_c0_g1	15.1294	47.364	3.1306	1.64644	0.000624792	1520	GO:0044282;GO:0071704;GO:0044238;GO:0019439;GO:0036137;GO:0006082;GO:0046218;GO:0006725;GO:0070189;GO:0016829;GO:0005488;GO:0044237;GO:0006586;GO:0070013;GO:0046395;GO:0034641;GO:1902222;GO:0005575;GO:0005623;GO:0047316;GO:0005634;GO:0006558;GO:0070548;GO:0044429;GO:0047945;GO:0042430;GO:0009063;GO:0006575;GO:1901566;GO:0016846;GO:0046483;GO:0006520;GO:0031981;GO:0017144;GO:0016212;GO:0005739;GO:…	K00816	-	opiNOG01978	E	sp|O07587|AAT3_BACSU Putative aspartate aminotransferase YhdR OS=Bacillus subtilis (strain 168) OX=224308 GN=yhdR PE=3 SV=1	gi|309361478|emb|CAP29765.2| Protein CBG10206 [Caenorhabditis briggsae]
TRINITY_DN3529_c0_g1	300.34	121.906	0.405892	-1.30083	0.000626793	405	GO:0044424;GO:0005575;GO:0043226;GO:0005622;GO:0043228;GO:0044464;GO:0005856;GO:0043232;GO:0005623;GO:0043229	-	-	-	-	-	-
TRINITY_DN1113_c0_g1	896.242	600.522	0.670045	-0.57767	0.000630588	1577	-	-	-	-	-	-	-
TRINITY_DN1967_c0_g1	125.046	215.801	1.72577	0.787243	0.000638901	1162	-	-	-	-	-	sp|P35811|XYNC_FIBSS Endo-1,4-beta-xylanase C OS=Fibrobacter succinogenes (strain ATCC 19169 / S85) OX=59374 GN=xynC PE=1 SV=2	gi|226343631|gb|ACO48438.1| xylanase [Ovis aries]
TRINITY_DN7892_c0_g1	327.923	509.691	1.5543	0.636263	0.000639905	552	GO:0022607;GO:0030833;GO:0120035;GO:0032502;GO:0099081;GO:0030030;GO:0035315;GO:0061640;GO:0003674;GO:0048707;GO:0031175;GO:0070925;GO:0022412;GO:0007292;GO:0043232;GO:0048609;GO:0005515;GO:1902743;GO:0032273;GO:0043229;GO:1901879;GO:0043933;GO:0070201;GO:1902903;GO:0051495;GO:0007389;GO:0010927;GO:0060322;GO:0031032;GO:0035295;GO:0008585;GO:0044087;GO:0044446;GO:0008092;GO:0120032;GO:0045137;GO:…	K05765	-	NOG31257;opiNOG33916	ZS	sp|Q9ZSK4|ADF3_ARATH Actin-depolymerizing factor 3 OS=Arabidopsis thaliana OX=3702 GN=ADF3 PE=1 SV=1	gi|821595441|ref|NP_001295790.1| cofilin-like [Crassostrea gigas] &gt;gi|297341132|gb|ADI33154.1| actin-depolymerizing factor 6 [Crassostrea gigas]
TRINITY_DN19255_c0_g1	38.0163	86.8893	2.28558	1.19256	0.000646221	2612	GO:0044459;GO:0015318;GO:0015672;GO:0016324;GO:0042592;GO:0034641;GO:0051179;GO:0034613;GO:0005575;GO:0005623;GO:0006812;GO:0015370;GO:0006725;GO:0005337;GO:0015389;GO:0044237;GO:0015077;GO:0031226;GO:0015075;GO:0071704;GO:0044238;GO:0071944;GO:0098590;GO:0055085;GO:0015932;GO:0071702;GO:0072531;GO:0005886;GO:0046873;GO:0070727;GO:0006807;GO:1901360;GO:0016020;GO:1901264;GO:0006810;GO:1904823;GO:…	-	-	-	-	-	-
TRINITY_DN3958_c0_g1	470.779	303.047	0.643714	-0.635508	0.000646593	1015	-	-	-	veNOG10195	H	sp|Q12V31|NADE_METBU NH(3)-dependent NAD(+) synthetase OS=Methanococcoides burtonii (strain DSM 6242 / NBRC 107633 / OCM 468 / ACE-M) OX=259564 GN=nadE PE=3 SV=1	gi|506968647|gb|AGM32667.1| NAD+ synthetase family protein, partial [Coptotermes formosanus]
TRINITY_DN18408_c1_g1	384.564	586.017	1.52385	0.607719	0.000652618	2728	-	K04506	-	opiNOG03837;NOG50777;rhaNOG07743	O	sp|Q965X6|SIAH1_CAEEL E3 ubiquitin-protein ligase siah-1 OS=Caenorhabditis elegans OX=6239 GN=siah-1 PE=1 SV=3	gi|646710024|gb|KDR15644.1| E3 ubiquitin-protein ligase Siah1 [Zootermopsis nevadensis]
TRINITY_DN34955_c0_g1	337.837	211.968	0.627426	-0.672483	0.000659355	1165	-	-	-	-	-	-	-
TRINITY_DN14474_c0_g2	98.9581	180.96	1.82866	0.870785	0.000659473	3467	-	K13356	-	opiNOG01643;opiNOG16983	I	sp|Q8MS59|WAT_DROME Fatty acyl-CoA reductase wat OS=Drosophila melanogaster OX=7227 GN=wat PE=1 SV=1	gi|646697920|gb|KDR09346.1| hypothetical protein L798_15114, partial [Zootermopsis nevadensis]
TRINITY_DN1382_c8_g1	107.837	29.0922	0.26978	-1.89014	0.000661432	856	-	-	-	-	-	-	-
TRINITY_DN48288_c0_g1	34.5717	81.7444	2.36449	1.24153	0.000662708	2852	-	-	-	-	-	-	-
TRINITY_DN52968_c0_g1	76.9366	29.4959	0.383379	-1.38316	0.00067002	2453	GO:0020037;GO:0016043;GO:0044464;GO:0009642;GO:0010647;GO:0101002;GO:0030141;GO:0097305;GO:0042803;GO:0044281;GO:0009966;GO:0007154;GO:1901700;GO:0009605;GO:0044444;GO:0044422;GO:0044439;GO:0008203;GO:0006639;GO:0016209;GO:0045471;GO:0043433;GO:0046907;GO:0043233;GO:0033365;GO:0051234;GO:0072662;GO:0015833;GO:0002443;GO:0006625;GO:0006887;GO:1901564;GO:0072163;GO:2000112;GO:0002263;GO:0033036;GO:…	K03781	-	COG0753;opiNOG03078	P	sp|Q9PWF7|CATA_GLARU Catalase OS=Glandirana rugosa OX=8410 GN=cat PE=2 SV=3	gi|646694395|gb|KDR07976.1| Catalase [Zootermopsis nevadensis]
TRINITY_DN7138_c0_g2	279.295	166.974	0.59784	-0.742169	0.000671858	1820	-	-	-	opiNOG39596	R	sp|Q24764|CCCP_DROYA Circadian clock-controlled protein daywake OS=Drosophila yakuba OX=7245 GN=dyw PE=3 SV=1	gi|646707267|gb|KDR14110.1| Circadian clock-controlled protein [Zootermopsis nevadensis]
TRINITY_DN79456_c0_g1	12.0634	0.321176	0.0266241	-5.23112	0.000672616	502	-	-	-	-	-	-	-
TRINITY_DN384_c1_g2	14.086	44.4111	3.15286	1.65666	0.000674276	677	-	-	-	-	-	-	-
TRINITY_DN54_c4_g1	37.4689	87.9028	2.34602	1.23021	0.000675652	1215	-	-	-	-	-	-	-
TRINITY_DN2336_c3_g1	24.854	63.446	2.55275	1.35205	0.00068524	881	-	-	-	-	-	-	-
TRINITY_DN327787_c1_g1	21.3762	2.95388	0.138185	-2.85533	0.000691942	708	-	-	-	-	-	-	-
TRINITY_DN674_c0_g2	1533	1062.57	0.693129	-0.528804	0.000692796	9328	GO:0001505;GO:0005903;GO:0046928;GO:0065007;GO:0051049;GO:0005773;GO:0044424;GO:0043231;GO:0050804;GO:0065008;GO:0043227;GO:0120025;GO:0005622;GO:0007613;GO:0051046;GO:0019725;GO:0050789;GO:0000293;GO:0005737;GO:0099177;GO:0006879;GO:0016491;GO:0009987;GO:0032501;GO:0010039;GO:0032879;GO:0098588;GO:0000323;GO:0031526;GO:0008150;GO:0044425;GO:0023051;GO:0003824;GO:0055072;GO:0050890;GO:0006873;GO:…	-	-	opiNOG09926	C	sp|Q95204|CY561_SHEEP Transmembrane ascorbate-dependent reductase CYB561 OS=Ovis aries OX=9940 GN=CYB561 PE=2 SV=1	gi|646695657|gb|KDR08421.1| Cytochrome b561 [Zootermopsis nevadensis]
TRINITY_DN8300_c0_g1	1049.77	694.709	0.661771	-0.595596	0.000694586	654	-	-	-	-	-	-	-
TRINITY_DN15835_c0_g3	1.28867	15.6659	12.1567	3.60368	0.000694659	469	GO:0006955;GO:0071840;GO:0034641;GO:0031326;GO:1903506;GO:0051716;GO:0005575;GO:0005623;GO:0005634;GO:0006725;GO:0005488;GO:0044237;GO:2001141;GO:0070013;GO:0003677;GO:0000228;GO:0098542;GO:0006952;GO:0071704;GO:0019222;GO:0044238;GO:0051171;GO:0006974;GO:0000785;GO:0033554;GO:0051252;GO:0060255;GO:0043229;GO:0006259;GO:0043232;GO:1901360;GO:0006807;GO:0050829;GO:0000788;GO:0031323;GO:0044446;GO:…	K11251	-	veNOG19481;COG5262;opiNOG29208	B	sp|Q2HH37|H2A_CHAGB Histone H2A OS=Chaetomium globosum (strain ATCC 6205 / CBS 148.51 / DSM 1962 / NBRC 6347 / NRRL 1970) OX=306901 GN=HTA1 PE=3 SV=2	gi|170576483|ref|XP_001893648.1| Histone H2A [Brugia malayi] &gt;gi|170581286|ref|XP_001895618.1| Histone H2A [Brugia malayi] &gt;gi|312078672|ref|XP_003141840.1| hypothetical protein LOAG_06256 [Loa loa] &gt;gi|307762997|gb|EFO22231.1| hypothetical protein LOAG_06256 [Loa loa] &gt;gi|402591156|gb|EJW85086.1| histone H2A [Wuchereria bancrofti] &gt;gi|671410319|emb|CDP96650.1| Bm2877 [Brugia malay…
TRINITY_DN2401_c0_g1	46.4906	239.136	5.14375	2.36282	0.000695039	719	GO:0065008;GO:0099504;GO:0005622;GO:0065007;GO:0051049;GO:0017111;GO:0007049;GO:0099643;GO:0000003;GO:0048869;GO:0043067;GO:0008150;GO:0051321;GO:0009987;GO:0051641;GO:0014042;GO:0098657;GO:0005737;GO:0051962;GO:0007399;GO:0007140;GO:0010324;GO:0045595;GO:0044431;GO:0006996;GO:0045177;GO:0010941;GO:0051704;GO:0007165;GO:0003824;GO:0007423;GO:0048856;GO:0003006;GO:1903046;GO:0000910;GO:0007276;GO:…	K07937	-	veNOG18630;KOG0070;opiNOG00947	U	sp|Q7RVM2|ARF_NEUCR ADP-ribosylation factor OS=Neurospora crassa (strain ATCC 24698 / 74-OR23-1A / CBS 708.71 / DSM 1257 / FGSC 987) OX=367110 GN=NCU08340 PE=3 SV=3	gi|348501170|ref|XP_003438143.1| PREDICTED: ADP-ribosylation factor 1 [Oreochromis niloticus] &gt;gi|498945709|ref|XP_004542886.1| PREDICTED: ADP-ribosylation factor 1 [Maylandia zebra] &gt;gi|542205974|ref|XP_005476491.1| PREDICTED: ADP-ribosylation factor 1 [Oreochromis niloticus] &gt;gi|548337751|ref|XP_005721554.1| PREDICTED: ADP-ribosylation factor 1 [Pundamilia nyererei] &gt;gi|554803332|re…
TRINITY_DN28066_c0_g1	21.536	57.9514	2.69091	1.42809	0.000695794	2908	-	-	-	-	-	-	-
TRINITY_DN1841_c0_g1	145.501	246.594	1.69479	0.761105	0.000706068	2814	-	K04506	-	opiNOG03837;opiNOG64402;KOG2816	RO	sp|A8X679|SIAH1_CAEBR E3 ubiquitin-protein ligase siah-1 OS=Caenorhabditis briggsae OX=6238 GN=siah-1 PE=3 SV=2	gi|646710024|gb|KDR15644.1| E3 ubiquitin-protein ligase Siah1 [Zootermopsis nevadensis]
TRINITY_DN11194_c2_g1	1413.48	767.287	0.542834	-0.881417	0.000710412	1072	-	-	-	-	-	-	-
TRINITY_DN15201_c0_g1	295.655	462.916	1.56573	0.646834	0.000714925	1160	-	-	-	opiNOG47116	S	-	gi|646708356|gb|KDR14703.1| hypothetical protein L798_11476 [Zootermopsis nevadensis]
TRINITY_DN145599_c0_g1	88.0193	12.6615	0.143849	-2.79737	0.00072074	4862	-	-	-	-	-	-	-
TRINITY_DN2961_c0_g1	223.841	359.984	1.60821	0.685459	0.000722177	1320	-	-	-	-	-	sp|W8QRE4|XYL5_PHACH Beta-xylosidase OS=Phanerodontia chrysosporium OX=2822231 GN=Xyl5 PE=1 SV=2	gi|807781471|gb|AKC91348.1| glycoside hydrolase 5 [Adineta ricciae]
TRINITY_DN4508_c0_g2	61.9217	23.179	0.374328	-1.41762	0.000724836	354	-	K01225	-	opiNOG07833	G	sp|B0Y793|CBHA_ASPFC Probable 1,4-beta-D-glucan cellobiohydrolase A OS=Neosartorya fumigata (strain CEA10 / CBS 144.89 / FGSC A1163) OX=451804 GN=cbhA PE=3 SV=1	gi|530277725|gb|AGT15839.1| cellulase [Reticulitermes flavipes]
TRINITY_DN27488_c0_g1	10.9301	42.7998	3.91579	1.9693	0.000731514	524	-	-	-	-	-	-	-
TRINITY_DN4220_c1_g1	108.919	52.3917	0.481013	-1.05585	0.000731711	1160	-	-	-	-	-	-	-
TRINITY_DN3880_c1_g1	48.1722	101.752	2.11226	1.07879	0.000733718	980	-	-	-	-	-	-	-
TRINITY_DN12238_c0_g1	319.748	198.085	0.619503	-0.690818	0.000742478	4064	-	-	-	-	-	-	-
TRINITY_DN51056_c0_g3	117.613	57.5203	0.489062	-1.03191	0.000744513	3539	-	-	-	-	-	-	-
TRINITY_DN148904_c0_g5	74.5238	142.773	1.9158	0.937948	0.000747168	2841	GO:0003674;GO:0008134;GO:0043583;GO:0050877;GO:0048568;GO:0044464;GO:0090102;GO:0007605;GO:0032502;GO:0007610;GO:0043226;GO:0048856;GO:0001654;GO:0050890;GO:0042472;GO:0007423;GO:0050954;GO:0007626;GO:0005515;GO:0043229;GO:0032184;GO:0048562;GO:0032182;GO:0032183;GO:0032501;GO:0005488;GO:0048731;GO:0048839;GO:0009887;GO:0008150;GO:0048598;GO:0048749;GO:0005634;GO:0007600;GO:0003008;GO:0005623;GO:…	-	-	opiNOG13029	R	sp|A7XYH5|SOBP_CHICK Sine oculis-binding protein homolog OS=Gallus gallus OX=9031 GN=SOBP PE=2 SV=1	gi|926608640|ref|XP_013779070.1| PREDICTED: sine oculis-binding protein homolog [Limulus polyphemus]
TRINITY_DN11359_c0_g1	79.5056	148.578	1.86877	0.902088	0.000749038	1950	-	-	-	-	-	-	-
TRINITY_DN6879_c0_g1	541.509	801.26	1.47968	0.565285	0.000756072	5665	GO:0034141;GO:0008063;GO:0016772;GO:1903037;GO:0033993;GO:0065007;GO:2001237;GO:0010604;GO:0051174;GO:1903038;GO:0005622;GO:0002696;GO:0031347;GO:0048584;GO:0008592;GO:0006355;GO:0005829;GO:0048523;GO:0042325;GO:0034123;GO:0006793;GO:0005737;GO:1902531;GO:0000209;GO:0043901;GO:0009987;GO:0060548;GO:0043067;GO:0008150;GO:0044267;GO:0007165;GO:0003824;GO:0010033;GO:0023056;GO:1902914;GO:0036211;GO:…	K11964	-	opiNOG08064	T	sp|O77237|PELI_DROME Protein pellino OS=Drosophila melanogaster OX=7227 GN=Pli PE=1 SV=1	gi|646716320|gb|KDR19615.1| Protein pellino [Zootermopsis nevadensis]
TRINITY_DN45736_c0_g1	115.631	56.4279	0.488001	-1.03504	0.00076245	1939	GO:0005863;GO:0032501;GO:0051128;GO:0005859;GO:0018991;GO:0050789;GO:0009888;GO:0090130;GO:0010631;GO:0030239;GO:0003774;GO:0099512;GO:0043292;GO:0044703;GO:0048513;GO:0043228;GO:0044424;GO:0030036;GO:0044422;GO:0048477;GO:0044444;GO:0048468;GO:0099080;GO:0051493;GO:0032982;GO:0048017;GO:0007154;GO:0060361;GO:0044464;GO:0016043;GO:0007527;GO:0042803;GO:0031672;GO:0050794;GO:0016817;GO:0005694;GO:…	-	-	-	-	-	-
TRINITY_DN5470_c0_g1	432.517	648.855	1.50018	0.585138	0.000763131	4946	-	K14999	-	opiNOG01633	Q	sp|Q964R1|CP6J1_BLAGE Cytochrome P450 6j1 OS=Blattella germanica OX=6973 GN=CYP6J1 PE=2 SV=1	gi|646707211|gb|KDR14072.1| Cytochrome P450 6j1, partial [Zootermopsis nevadensis]
TRINITY_DN35880_c0_g1	57.3383	20.2932	0.35392	-1.4985	0.000766069	388	GO:0051223;GO:0051704;GO:0003824;GO:0007165;GO:0023051;GO:0010033;GO:0023056;GO:1902679;GO:0090317;GO:0051051;GO:1902883;GO:0036296;GO:0010605;GO:0098869;GO:0048585;GO:0051384;GO:0010941;GO:1903507;GO:0031327;GO:1902533;GO:0032268;GO:0009607;GO:0051172;GO:0051246;GO:0014070;GO:0019219;GO:0071333;GO:0097447;GO:0048519;GO:0048856;GO:0009749;GO:0008152;GO:0071310;GO:0080090;GO:0045860;GO:0051049;GO:…	K03671	-	veNOG22969	K	sp|O97508|THIO_HORSE Thioredoxin OS=Equus caballus OX=9796 GN=TXN PE=3 SV=3	gi|821468658|ref|XP_003761713.2| PREDICTED: thioredoxin [Sarcophilus harrisii]
TRINITY_DN157867_c0_g1	1470.44	297.493	0.202316	-2.30532	0.000766751	2462	-	-	-	-	-	-	-
TRINITY_DN33739_c0_g1	119.798	60.0301	0.501094	-0.996847	0.000767881	4805	-	-	-	-	-	-	-
TRINITY_DN7118_c2_g1	108.675	192.282	1.76932	0.823198	0.000770193	2426	-	-	-	-	-	-	-
TRINITY_DN485501_c0_g1	18.8149	2.29876	0.122178	-3.03294	0.000771555	334	GO:0006412;GO:0005622;GO:0006605;GO:0043227;GO:0009791;GO:0043231;GO:0034660;GO:0048513;GO:0034655;GO:0065007;GO:0043228;GO:0044424;GO:0046700;GO:0072657;GO:0051649;GO:0006364;GO:1901575;GO:0044248;GO:0044267;GO:0008150;GO:0009057;GO:0022613;GO:0042274;GO:0048569;GO:0016071;GO:0002376;GO:0032501;GO:0044445;GO:0010467;GO:0009987;GO:0050789;GO:0051641;GO:0005737;GO:0072599;GO:0009058;GO:0005829;GO:…	-	-	-	-	-	gi|506968091|gb|AGM32389.1| cofilin/tropomyosin-type actin-binding protein [Coptotermes formosanus]
TRINITY_DN53023_c0_g2	40.4788	10.621	0.262385	-1.93024	0.000773875	628	-	-	-	-	-	-	-
TRINITY_DN62449_c0_g1	27.6888	5.57382	0.201302	-2.31256	0.000774523	525	GO:0009987;GO:0009636;GO:0010039;GO:0032501;GO:2000026;GO:0043523;GO:1901216;GO:0071495;GO:0043067;GO:0008150;GO:0009408;GO:0048869;GO:0097200;GO:0006979;GO:0071312;GO:0004197;GO:0071417;GO:0008234;GO:0009719;GO:0060359;GO:0140096;GO:0005829;GO:0043065;GO:0034097;GO:0009314;GO:0032355;GO:0043068;GO:0070887;GO:0005737;GO:0009888;GO:0009628;GO:0050789;GO:0043231;GO:0043227;GO:0043010;GO:0005622;GO:…	K04489	-	opiNOG19332;KOG3573;opiNOG07707	D	sp|P89116|CASP1_SPOFR Caspase-1 OS=Spodoptera frugiperda OX=7108 PE=1 SV=1	gi|646723874|gb|KDR24332.1| Caspase-1 [Zootermopsis nevadensis]
TRINITY_DN59944_c0_g1	32.3216	76.8384	2.37731	1.24933	0.000778869	923	GO:0030837;GO:0051704;GO:0015630;GO:0043242;GO:0032873;GO:0023051;GO:0010033;GO:0030716;GO:0005869;GO:0030018;GO:0007165;GO:0032991;GO:0010605;GO:0006996;GO:0045177;GO:0030017;GO:0048585;GO:0007276;GO:0032268;GO:0051246;GO:0032956;GO:0051172;GO:0019221;GO:0035722;GO:0048856;GO:0032535;GO:0030863;GO:0051016;GO:0050878;GO:0045936;GO:0046983;GO:0048519;GO:0071310;GO:0080090;GO:0005576;GO:0003006;GO:…	K10364	-	veNOG00735	Z	sp|A4FUA8|CAZA1_BOVIN F-actin-capping protein subunit alpha-1 OS=Bos taurus OX=9913 GN=CAPZA1 PE=2 SV=1	gi|396578080|dbj|BAM34022.1| CapZ-alpha [Lethenteron camtschaticum]
TRINITY_DN27110_c1_g1	53.5029	109.075	2.03868	1.02764	0.000778918	2431	GO:0015721;GO:0033285;GO:0055085;GO:0046943;GO:0071702;GO:0017076;GO:0005886;GO:0009725;GO:0042910;GO:0015405;GO:0016020;GO:0008559;GO:0050896;GO:0042908;GO:0008028;GO:0006810;GO:0098656;GO:0032496;GO:0046903;GO:0030554;GO:0042221;GO:0015711;GO:0000166;GO:0003674;GO:0006820;GO:0042623;GO:0015698;GO:1901698;GO:0015893;GO:0033284;GO:0044459;GO:0015318;GO:0006855;GO:0008509;GO:0042493;GO:0010243;GO:…	K05665	-	veNOG00247;opiNOG00111	Q	sp|Q54U44|ABCCC_DICDI ABC transporter C family member 12 OS=Dictyostelium discoideum OX=44689 GN=abcC12 PE=3 SV=1	gi|528474686|ref|XP_003198194.2| PREDICTED: multidrug resistance-associated protein 1-like [Danio rerio]
TRINITY_DN8000_c0_g1	127.613	65.1357	0.510415	-0.970258	0.000783324	1740	-	K14358	-	veNOG04822	R	sp|Q9CIV4|PEPDA_LACLA Probable dipeptidase A OS=Lactococcus lactis subsp. lactis (strain IL1403) OX=272623 GN=pepDA PE=3 SV=1	gi|967509450|ref|XP_014984706.1| PREDICTED: secernin-3-like, partial [Macaca mulatta]
TRINITY_DN19177_c0_g1	107.331	51.0893	0.475997	-1.07098	0.000783559	2120	GO:0031224;GO:0065008;GO:0099504;GO:0043227;GO:0099536;GO:0016079;GO:0005622;GO:0043231;GO:0048489;GO:0097458;GO:0065007;GO:0044424;GO:0031410;GO:0001505;GO:0099643;GO:0051649;GO:0005887;GO:0008150;GO:0008021;GO:0098916;GO:0009987;GO:0016192;GO:0051641;GO:0031982;GO:0005543;GO:0023061;GO:0005737;GO:0017156;GO:0099003;GO:0006887;GO:0031984;GO:0007269;GO:0051656;GO:0098793;GO:0051234;GO:0031227;GO:…	K19938	-	veNOG01982;veNOG05584	RU	sp|Q06846|RP3A_BOVIN Rabphilin-3A OS=Bos taurus OX=9913 GN=RPH3A PE=1 SV=1	gi|470599791|ref|XP_004312048.1| PREDICTED: extended synaptotagmin-1 [Tursiops truncatus]
TRINITY_DN4218_c0_g1	23.2818	100.816	4.33024	2.11445	0.000787426	1031	GO:0051276;GO:0006342;GO:0019219;GO:0051172;GO:0003674;GO:0019899;GO:0044464;GO:0016043;GO:1903507;GO:0045892;GO:0031327;GO:0031981;GO:0009889;GO:0080090;GO:0031974;GO:0016458;GO:0009892;GO:0044422;GO:0043226;GO:0048519;GO:0051253;GO:2000113;GO:0000790;GO:0044446;GO:0043233;GO:0045934;GO:0044428;GO:0043229;GO:0060255;GO:0006996;GO:0005515;GO:0050794;GO:0031323;GO:0003676;GO:0010629;GO:0043232;GO:…	K11254	-	veNOG19481	B	sp|P08436|H4_VOLCA Histone H4 OS=Volvox carteri OX=3067 GN=H4-I PE=3 SV=2	gi|941810151|ref|XP_005812305.2| PREDICTED: uncharacterized protein LOC102227722 [Xiphophorus maculatus]
TRINITY_DN10427_c0_g1	1109.61	768.491	0.692577	-0.529954	0.000789846	1669	-	-	-	-	-	-	gi|646716954|gb|KDR19981.1| hypothetical protein L798_05947 [Zootermopsis nevadensis]
TRINITY_DN34343_c0_g1	50.5549	17.3147	0.342492	-1.54586	0.000790534	1201	GO:0071944;GO:0044238;GO:0002274;GO:0002444;GO:0098590;GO:0043168;GO:0042995;GO:0036094;GO:0003746;GO:0071704;GO:0065003;GO:0005488;GO:0048731;GO:0098805;GO:0044437;GO:0009890;GO:0044237;GO:0045055;GO:0070013;GO:0031983;GO:0051130;GO:0006518;GO:0043167;GO:0050793;GO:0016787;GO:0044463;GO:0003723;GO:1901265;GO:0060205;GO:0005634;GO:0001726;GO:0051716;GO:0051179;GO:0043209;GO:0009894;GO:0032940;GO:…	K03231	-	opiNOG01650;veNOG02447	J	sp|Q04634|EF1A_TETPY Elongation factor 1-alpha OS=Tetrahymena pyriformis OX=5908 PE=2 SV=1	gi|51895801|gb|AAH80974.1| LOC493206 protein, partial [Xenopus tropicalis]
TRINITY_DN617_c2_g1	192.392	109.224	0.567717	-0.816756	0.000790937	742	GO:0005509;GO:0003674;GO:0043169;GO:0046872;GO:0043167;GO:0005488	K02183	-	COG5126;veNOG21064	DZT	sp|O60041|CALM_KLULA Calmodulin OS=Kluyveromyces lactis (strain ATCC 8585 / CBS 2359 / DSM 70799 / NBRC 1267 / NRRL Y-1140 / WM37) OX=284590 GN=CMD1 PE=1 SV=1	gi|1000180657|gb|KXJ67789.1| hypothetical protein RP20_CCG012275 [Aedes albopictus]
TRINITY_DN309189_c2_g1	121.941	62.3608	0.511401	-0.967473	0.000793474	1856	-	-	-	-	-	-	-
TRINITY_DN1317_c0_g1	1617.25	1124.28	0.69518	-0.524542	0.000793822	8148	GO:0010033;GO:0051346;GO:0007165;GO:0003824;GO:0033490;GO:0046661;GO:0010941;GO:0044431;GO:1902653;GO:0010605;GO:0012501;GO:0051246;GO:0051172;GO:0032268;GO:0006695;GO:0080090;GO:0003006;GO:0008152;GO:0042982;GO:0048856;GO:0048519;GO:2000117;GO:0007049;GO:0000003;GO:0005856;GO:0033489;GO:0065007;GO:0005622;GO:0042605;GO:0048523;GO:0005829;GO:0005737;GO:0016485;GO:0043281;GO:0009058;GO:0060548;GO:…	K09828	-	veNOG08400;opiNOG07703	R	sp|Q15392|DHC24_HUMAN Delta(24)-sterol reductase OS=Homo sapiens OX=9606 GN=DHCR24 PE=1 SV=2	gi|646719808|gb|KDR21794.1| 24-dehydrocholesterol reductase [Zootermopsis nevadensis]
TRINITY_DN399763_c0_g1	3218.65	9.88501	0.00307116	-8.347	0.000802908	1152	-	-	-	-	-	sp|P80676|CU02_BLACR Cuticle protein 2 OS=Blaberus craniifer OX=6982 PE=1 SV=1	gi|646711505|gb|KDR16641.1| Cuticle protein 2 [Zootermopsis nevadensis]
TRINITY_DN27430_c0_g1	22.4767	3.25591	0.144857	-2.7873	0.000806644	572	-	-	-	-	-	-	-
TRINITY_DN30386_c0_g1	106.911	52.3965	0.490092	-1.02887	0.000808212	4504	-	-	-	-	-	sp|P13837|G156_PARPR G surface protein, allelic form 156 OS=Paramecium primaurelia OX=5886 GN=156G PE=2 SV=1	-
TRINITY_DN101273_c0_g2	92.154	42.3312	0.459353	-1.12232	0.000815737	2827	-	-	-	-	-	-	-
TRINITY_DN4877_c0_g1	163.08	270.649	1.65961	0.730843	0.000818473	3112	-	-	-	-	-	-	-
TRINITY_DN20756_c0_g1	266.528	161.203	0.604825	-0.72541	0.000818886	1268	GO:0010033;GO:0005730;GO:0043233;GO:0071407;GO:0044428;GO:1901699;GO:0035194;GO:0050794;GO:0044260;GO:0010608;GO:0045727;GO:1901564;GO:0043604;GO:2000112;GO:0010605;GO:0014070;GO:0051246;GO:0005654;GO:0009893;GO:0031050;GO:0032268;GO:0044464;GO:0031325;GO:0080090;GO:0071310;GO:0016441;GO:0034645;GO:0008152;GO:0090304;GO:0031047;GO:0044422;GO:0097447;GO:0048519;GO:0031328;GO:0035195;GO:0032270;GO:…	K13186	-	veNOG12936	R	sp|P98179|RBM3_HUMAN RNA-binding protein 3 OS=Homo sapiens OX=9606 GN=RBM3 PE=1 SV=1	gi|930245587|ref|XP_005431436.2| PREDICTED: RNA-binding protein 3-like [Geospiza fortis]
TRINITY_DN6629_c0_g1	307.18	561.356	1.82745	0.869833	0.000821494	3342	GO:0009893;GO:0001944;GO:0050790;GO:0022857;GO:0031325;GO:0061326;GO:0048729;GO:0044422;GO:0033674;GO:0051493;GO:0006811;GO:0051168;GO:0006816;GO:0005215;GO:0016021;GO:0072173;GO:0043588;GO:0030324;GO:0015833;GO:0032092;GO:0044260;GO:0050794;GO:0001889;GO:1901564;GO:1902680;GO:0033036;GO:0051128;GO:0010468;GO:0001945;GO:0031982;GO:0050789;GO:0010556;GO:0009888;GO:0043549;GO:0001502;GO:0030010;GO:…	-	-	opiNOG64147;COG5126;meNOG46924;meNOG45614	SDZT	-	gi|817057207|ref|XP_012269499.1| PREDICTED: uncharacterized protein LOC105693866 [Athalia rosae]
TRINITY_DN1356_c0_g1	642.883	984.607	1.53155	0.614992	0.00082861	547	-	-	-	-	-	-	-
TRINITY_DN243_c4_g1	176.67	288.741	1.63435	0.708715	0.000832512	2098	-	K04506	-	KOG2816;opiNOG03837;opiNOG64524	RO	sp|A8X679|SIAH1_CAEBR E3 ubiquitin-protein ligase siah-1 OS=Caenorhabditis briggsae OX=6238 GN=siah-1 PE=3 SV=2	gi|646722594|gb|KDR23538.1| E3 ubiquitin-protein ligase sina [Zootermopsis nevadensis]
TRINITY_DN10236_c0_g1	235.371	139.179	0.591319	-0.757991	0.000836129	4158	-	-	-	-	-	-	-
TRINITY_DN3849_c2_g1	474.646	309.531	0.652129	-0.616771	0.00083751	3369	-	-	-	opiNOG18941	S	sp|Q6AYP4|ZC21C_RAT Zinc finger C2HC domain-containing protein 1C OS=Rattus norvegicus OX=10116 GN=Zc2hc1c PE=2 SV=1	gi|646712990|gb|KDR17510.1| hypothetical protein L798_07963 [Zootermopsis nevadensis]
TRINITY_DN87219_c0_g1	24.6167	3.04881	0.123851	-3.01332	0.000837696	1329	-	-	-	-	-	-	-
TRINITY_DN1688_c10_g1	345.096	521.825	1.51211	0.596567	0.000841703	2453	-	-	-	-	-	-	-
TRINITY_DN78003_c0_g1	43.6574	7.6147	0.174419	-2.51937	0.00084671	1067	GO:0006915;GO:0070013;GO:0030855;GO:0048731;GO:0042981;GO:0005488;GO:0048522;GO:0046668;GO:0010332;GO:0046677;GO:0050793;GO:0033574;GO:0043279;GO:0030154;GO:0072733;GO:0044238;GO:0048518;GO:0071704;GO:0006952;GO:0097194;GO:0043525;GO:0010942;GO:0007275;GO:1901698;GO:0042493;GO:0010243;GO:0005634;GO:0005623;GO:1901214;GO:0016787;GO:0010720;GO:0005575;GO:0051716;GO:0042221;GO:0009266;GO:0002526;GO:…	K04396	-	opiNOG19332;veNOG04055;meNOG13989	D	sp|Q3T0P5|CASP6_BOVIN Caspase-6 OS=Bos taurus OX=9913 GN=CASP6 PE=2 SV=1	gi|646723874|gb|KDR24332.1| Caspase-1 [Zootermopsis nevadensis]
TRINITY_DN5856_c0_g1	582.026	382.889	0.657856	-0.604156	0.000848696	4211	GO:1901575;GO:0019825;GO:0001676;GO:0006633;GO:0065007;GO:0008209;GO:0097159;GO:0044424;GO:0016705;GO:0043231;GO:0043436;GO:0016053;GO:1901565;GO:0006706;GO:0065008;GO:0019752;GO:0005622;GO:0043227;GO:0030258;GO:0006766;GO:0097327;GO:0005737;GO:0070887;GO:0009058;GO:0016491;GO:0070640;GO:0009410;GO:0009987;GO:0070988;GO:0044283;GO:0046165;GO:0044248;GO:0008150;GO:0006694;GO:0002933;GO:0010033;GO:…	K14999	-	opiNOG01633	Q	sp|Q9V4U7|C6A14_DROME Probable cytochrome P450 6a14 OS=Drosophila melanogaster OX=7227 GN=Cyp6a14 PE=3 SV=3	gi|646716643|gb|KDR19800.1| putative cytochrome P450 6a13 [Zootermopsis nevadensis]
TRINITY_DN2459_c0_g1	161.757	286.892	1.7736	0.826684	0.000852734	1040	-	-	-	-	-	sp|Q9FMK9|PPA29_ARATH Probable inactive purple acid phosphatase 29 OS=Arabidopsis thaliana OX=3702 GN=PAP29 PE=2 SV=1	-
TRINITY_DN127199_c0_g1	1.36266	25.8954	19.0036	4.2482	0.000854768	1870	-	-	-	-	-	-	-
TRINITY_DN445490_c0_g1	104.39	50.0089	0.479059	-1.06172	0.000860693	1429	-	-	-	opiNOG31253	S	-	gi|646689526|gb|KDR06625.1| hypothetical protein L798_04225 [Zootermopsis nevadensis]
TRINITY_DN25829_c0_g1	53.3811	110.479	2.06962	1.04937	0.000860939	428	GO:0016798;GO:0080090;GO:0071310;GO:0005576;GO:0003006;GO:0042582;GO:0008152;GO:0048856;GO:0060736;GO:0010506;GO:0048519;GO:0046983;GO:0051246;GO:0043202;GO:0032268;GO:1902533;GO:0010941;GO:0005776;GO:0048585;GO:1902883;GO:1905576;GO:0012506;GO:0023051;GO:0010033;GO:0023056;GO:0005766;GO:0046942;GO:0007165;GO:0003824;GO:0044255;GO:0097367;GO:0042119;GO:0060548;GO:1902531;GO:0009987;GO:0048869;GO:…	-	-	-	-	-	-
TRINITY_DN20692_c0_g1	25.2856	5.05805	0.200037	-2.32166	0.000867433	595	-	-	-	-	-	-	-
TRINITY_DN1964_c0_g1	1295.7	249.466	0.192534	-2.37682	0.000868285	1181	-	-	-	-	-	-	-
TRINITY_DN44838_c0_g1	38.6415	10.8802	0.281567	-1.82845	0.000869642	1794	-	-	-	-	-	-	-
TRINITY_DN230_c2_g1	817.132	362.129	0.443171	-1.17406	0.000872976	4887	-	-	-	-	-	-	-
TRINITY_DN1827_c1_g2	0.970006	14.2249	14.6648	3.87428	0.000874053	542	-	-	-	-	-	-	-
TRINITY_DN5529_c0_g1	186.844	106.096	0.567834	-0.816458	0.000876649	2801	-	-	-	-	-	-	-
TRINITY_DN2161_c0_g1	207.712	333.204	1.60416	0.681821	0.000877775	2477	-	-	-	-	-	-	-
TRINITY_DN134_c1_g1	1897.07	2677.07	1.41116	0.496884	0.000886476	3969	GO:0003674;GO:0017022;GO:0008092;GO:0005515;GO:0005488	-	-	meNOG31631;opiNOG37788	S	sp|Q6P7D5|M1IP1_RAT Mid1-interacting protein 1 OS=Rattus norvegicus OX=10116 GN=Mid1ip1 PE=1 SV=1	gi|646719457|gb|KDR21569.1| Mid1-interacting protein 1 [Zootermopsis nevadensis]
TRINITY_DN2745_c4_g1	43.6912	3.22746	0.0738697	-3.75887	0.000889374	1119	-	-	-	-	-	-	-
TRINITY_DN2357_c1_g1	953.448	1670.49	1.75205	0.809048	0.000890141	1083	-	-	-	-	-	-	-
TRINITY_DN12749_c0_g1	181.616	103.35	0.569056	-0.813356	0.000891748	2780	-	-	-	NOG193730;opiNOG44880	R	-	gi|646703174|gb|KDR11990.1| hypothetical protein L798_13646 [Zootermopsis nevadensis]
TRINITY_DN74628_c0_g1	17.7434	69.639	3.92478	1.97261	0.000906934	2086	-	-	-	-	-	-	-
TRINITY_DN14110_c0_g1	195.549	316.549	1.61877	0.694895	0.000911193	1825	GO:0055114;GO:0008150;GO:0016491;GO:0003674;GO:0003824;GO:0008152	K15003	-	opiNOG01633;COG2124	Q	sp|Q964T2|CP9E2_BLAGE Cytochrome P450 9e2 OS=Blattella germanica OX=6973 GN=CYP9E2 PE=2 SV=1	gi|47605531|sp|Q964T2.1|CP9E2_BLAGE RecName: Full=Cytochrome P450 9e2; AltName: Full=CYPIXE2 [Blattella germanica] &gt;gi|14582223|gb|AAK69410.1|AF275640_1 cytochrome P450 [Blattella germanica]
TRINITY_DN6073_c0_g1	121.027	219.437	1.81313	0.858479	0.000913914	1773	-	-	-	-	-	sp|Q57713|FER9_METJA Uncharacterized ferredoxin MJ0265 OS=Methanocaldococcus jannaschii (strain ATCC 43067 / DSM 2661 / JAL-1 / JCM 10045 / NBRC 100440) OX=243232 GN=MJ0265 PE=3 SV=2	-
TRINITY_DN7260_c0_g2	54.9629	110	2.00135	1.00098	0.000914558	2844	-	-	-	-	-	-	-
TRINITY_DN60411_c0_g1	46.3304	15.3294	0.330872	-1.59565	0.000914716	545	-	-	-	-	-	-	-
TRINITY_DN15583_c0_g1	31.6489	74.432	2.35181	1.23377	0.000915576	3497	-	-	-	COG2801;opiNOG01931	RL	-	gi|646715072|gb|KDR18811.1| hypothetical protein L798_07074 [Zootermopsis nevadensis]
TRINITY_DN15121_c0_g1	12576.3	9141.01	0.726841	-0.460288	0.000921364	2317	-	-	-	-	-	-	-
TRINITY_DN19329_c1_g1	21.9842	3.75127	0.170635	-2.55102	0.000939429	1826	-	-	-	-	-	-	-
TRINITY_DN40873_c1_g1	26.7015	69.1085	2.58819	1.37194	0.000942433	691	-	-	-	-	-	-	-
TRINITY_DN11443_c2_g1	38.9528	11.3596	0.291624	-1.77782	0.000960602	415	GO:0048731;GO:0005488;GO:0030855;GO:0030659;GO:0031226;GO:0015075;GO:0055080;GO:0035378;GO:0071944;GO:0030154;GO:0050801;GO:0098590;GO:0044459;GO:0022803;GO:0006855;GO:0015672;GO:0042493;GO:0015893;GO:0016324;GO:0007275;GO:0070634;GO:0042592;GO:0015701;GO:0051179;GO:0005575;GO:0055076;GO:0014731;GO:0030099;GO:0005623;GO:0006812;GO:0072488;GO:0009925;GO:0015711;GO:0043226;GO:0042802;GO:0032502;GO:…	K06580	-	opiNOG14075	P	sp|Q8JI14|RHCL2_DANRE Ammonium transporter Rh type C-like 2 OS=Danio rerio OX=7955 GN=rhcgl2 PE=2 SV=2	gi|761911958|ref|XP_003388086.2| PREDICTED: ammonium transporter Rh type A-like [Amphimedon queenslandica]
TRINITY_DN678_c20_g1	246.301	148.619	0.603404	-0.728805	0.000960796	1433	-	-	-	-	-	-	-
TRINITY_DN17982_c0_g1	63.9747	25.1843	0.393661	-1.34497	0.000964838	1276	-	-	-	-	-	-	-
TRINITY_DN114818_c0_g1	22.2974	3.84621	0.172496	-2.53537	0.000966844	1419	-	-	-	-	-	-	-
TRINITY_DN659_c9_g3	414.24	617.653	1.49105	0.576328	0.000968856	2245	-	-	-	opiNOG37643;opiNOG44742;NOG76040	S	-	gi|646718371|gb|KDR20868.1| hypothetical protein L798_04970 [Zootermopsis nevadensis]
TRINITY_DN3143_c0_g1	88.5866	40.9309	0.462044	-1.1139	0.000971511	978	-	-	-	-	-	-	-
TRINITY_DN132850_c0_g1	35.7717	81.7459	2.28521	1.19233	0.000974557	2378	-	-	-	opiNOG70972;NOG77075;opiNOG01931	SR	-	gi|1009399209|gb|KYN19400.1| hypothetical protein ALC57_08270 [Trachymyrmex cornetzi]
TRINITY_DN3730_c0_g1	584.296	857.732	1.46797	0.553827	0.000976852	3631	-	-	-	-	-	-	-
TRINITY_DN10147_c0_g1	14.0688	0.991984	0.0705095	-3.82604	0.00097885	533	GO:0009948;GO:0009798;GO:0007389;GO:0009952;GO:0065001;GO:0032502;GO:0007275;GO:0032501;GO:0003002;GO:0048856;GO:0009949;GO:0008150	K04551	-	opiNOG02565;veNOG05493;COG5272;opiNOG25226	OJ	sp|Q8MKD1|UBB_HORSE Polyubiquitin-B OS=Equus caballus OX=9796 GN=UBB PE=2 SV=3	gi|662212890|ref|XP_008480202.1| PREDICTED: ubiquitin-40S ribosomal protein S27a [Diaphorina citri] &gt;gi|110671414|gb|ABG81958.1| putative ubiquitin/ribosomal protein S27Ae fusion protein [Diaphorina citri]
TRINITY_DN9626_c0_g1	319.204	198.227	0.621004	-0.687326	0.000984191	2871	-	-	-	-	-	-	-
TRINITY_DN79243_c0_g1	20.2388	61.7584	3.05149	1.60951	0.000988646	984	-	-	-	-	-	-	-
TRINITY_DN32179_c1_g1	269.436	418.727	1.55409	0.636068	0.000992654	3654	GO:0051049;GO:0065007;GO:0007049;GO:0006607;GO:0000003;GO:0045977;GO:0005622;GO:0015931;GO:0071427;GO:0006913;GO:0051641;GO:0070208;GO:0051170;GO:0048869;GO:0008150;GO:0032880;GO:0051259;GO:0009987;GO:0051704;GO:0044428;GO:0051223;GO:0007346;GO:0032991;GO:0045995;GO:0045595;GO:0006996;GO:0007276;GO:0016032;GO:0048856;GO:0045931;GO:0003006;GO:0008152;GO:0051179;GO:0034613;GO:0005634;GO:0032504;GO:…	K14308	-	meNOG03473;opiNOG02242	YU	sp|Q9V6B9|NUP54_DROME Probable nucleoporin Nup54 OS=Drosophila melanogaster OX=7227 GN=Nup54 PE=1 SV=1	gi|646698985|gb|KDR09849.1| Leucine-rich repeat and immunoglobulin-like domain containing-NOGO receptor-interacting protein 4 [Zootermopsis nevadensis]
TRINITY_DN2404_c0_g1	686.403	990.801	1.44347	0.529538	0.00099539	1606	-	-	-	-	-	sp|B0Y9F8|XGHA_ASPFC Probable endo-xylogalacturonan hydrolase A OS=Neosartorya fumigata (strain CEA10 / CBS 144.89 / FGSC A1163) OX=451804 GN=xghA PE=3 SV=2	-
TRINITY_DN62_c5_g1	87.9295	40.7646	0.463606	-1.10903	0.00100503	482	-	-	-	-	-	-	-
TRINITY_DN133_c0_g3	283.605	438.835	1.54734	0.629792	0.00102058	2997	-	-	-	-	-	-	gi|646722963|gb|KDR23757.1| hypothetical protein L798_06043 [Zootermopsis nevadensis]
TRINITY_DN1753_c4_g2	290.613	445.936	1.53447	0.617737	0.00102146	2102	-	-	-	-	-	-	-
TRINITY_DN26422_c0_g1	36.8616	89.1148	2.41755	1.27355	0.00102612	2431	-	-	-	-	-	-	-
TRINITY_DN88970_c0_g1	83.0679	37.2256	0.448134	-1.158	0.00102671	758	-	-	-	-	-	-	-
TRINITY_DN814_c0_g1	277.116	148.387	0.535469	-0.901125	0.00103445	724	-	-	-	-	-	-	-
TRINITY_DN7103_c0_g1	37.5503	83.6013	2.22638	1.1547	0.00103677	1681	GO:0044087;GO:0050807;GO:0060284;GO:0045595;GO:0051964;GO:0050794;GO:0051239;GO:1905809;GO:0050767;GO:0005515;GO:0022008;GO:0014041;GO:0051960;GO:0030424;GO:0044464;GO:1903429;GO:0003674;GO:0051961;GO:0099174;GO:0051241;GO:0097447;GO:0050803;GO:0120038;GO:0036477;GO:0048519;GO:0048856;GO:0051129;GO:0032502;GO:0005575;GO:0065007;GO:0048589;GO:0044463;GO:0005623;GO:0120025;GO:0065008;GO:0045664;GO:…	-	-	-	-	-	-
TRINITY_DN74_c1_g1	803.006	412.108	0.513206	-0.96239	0.00103779	6506	-	-	-	-	-	-	-
TRINITY_DN8374_c1_g2	110.63	189.846	1.71605	0.779093	0.00104957	1821	-	-	-	-	-	-	-
TRINITY_DN4300_c4_g1	140.417	76.0367	0.541506	-0.88495	0.00105475	1231	GO:0032279;GO:0048518;GO:0012505;GO:0050776;GO:0061024;GO:0030154;GO:0010975;GO:0044456;GO:0040011;GO:0048522;GO:0006897;GO:0007166;GO:0005575;GO:0002431;GO:0010720;GO:0009653;GO:0006955;GO:0071840;GO:0005198;GO:0006928;GO:0051674;GO:0006950;GO:0043299;GO:0016344;GO:0048814;GO:0097708;GO:0005764;GO:0001667;GO:0035984;GO:0050896;GO:0044085;GO:0031334;GO:0048013;GO:0009719;GO:0051128;GO:0002366;GO:…	K17260	-	veNOG17396;veNOG06666;opiNOG08476	Z	sp|P53487|ARP2_ACACA Actin-related protein 2 OS=Acanthamoeba castellanii OX=5755 GN=arp2 PE=2 SV=1	gi|954568267|ref|XP_014608202.1| PREDICTED: actin-related protein 2 isoform X2 [Polistes canadensis]
TRINITY_DN1344_c0_g2	600.331	877.857	1.46229	0.548228	0.00105546	1887	-	-	-	-	-	-	-
TRINITY_DN4595_c0_g2	284.712	440.169	1.54601	0.628553	0.00105557	1704	-	-	-	-	-	-	-
TRINITY_DN1922_c0_g1	34.5602	9.382	0.271468	-1.88114	0.00105683	303	-	-	-	COG0574	G	sp|P51776|PPDK_GIAIN Pyruvate, phosphate dikinase OS=Giardia intestinalis OX=5741 PE=3 SV=1	gi|556753325|ref|XP_005972041.1| PREDICTED: pyruvate, phosphate dikinase 1, chloroplastic-like [Pantholops hodgsonii]
TRINITY_DN1763_c0_g1	1338.32	933.83	0.697764	-0.51919	0.00105713	5392	-	-	-	-	-	-	-
TRINITY_DN105983_c0_g1	15.1355	1.348	0.0890621	-3.48904	0.00108211	1688	-	-	-	-	-	-	-
TRINITY_DN8324_c0_g1	31.7474	73.0899	2.30223	1.20303	0.0010834	705	-	-	-	-	-	-	-
TRINITY_DN13279_c0_g1	78.8995	144.148	1.82698	0.869462	0.00108812	1764	-	-	-	-	-	-	-
TRINITY_DN207455_c0_g1	10.8034	37.5561	3.47631	1.79756	0.00109353	1394	GO:0007420;GO:0007275;GO:0009914;GO:0032555;GO:0022402;GO:0022600;GO:1903793;GO:0017085;GO:1902495;GO:0005623;GO:1901615;GO:0032409;GO:0005319;GO:0005924;GO:0005524;GO:0042626;GO:0016462;GO:0006082;GO:0034762;GO:1990962;GO:1903412;GO:0015075;GO:0016887;GO:0033595;GO:0000086;GO:0051239;GO:0051050;GO:0019829;GO:0017076;GO:2001138;GO:0000278;GO:0030001;GO:1902494;GO:0032496;GO:0048583;GO:0048545;GO:…	K05658	-	veNOG04285;opiNOG01678	Q	sp|P21439|MDR3_HUMAN Phosphatidylcholine translocator ABCB4 OS=Homo sapiens OX=9606 GN=ABCB4 PE=1 SV=2	gi|1009604324|ref|XP_015930126.1| PREDICTED: uncharacterized protein LOC107456703 [Parasteatoda tepidariorum]
TRINITY_DN112035_c0_g1	82.0906	37.4075	0.455686	-1.13389	0.00110511	1595	-	-	-	opiNOG29015	S	sp|P0DPW5|TX11A_CORWE U-scoloptoxin(01)-Cw1a OS=Cormocephalus westwoodi OX=1096223 PE=3 SV=1	gi|646708438|gb|KDR14750.1| hypothetical protein L798_11505, partial [Zootermopsis nevadensis]
TRINITY_DN5197_c0_g1	206.85	333.086	1.61028	0.687308	0.00110558	1685	-	-	-	-	-	-	-
TRINITY_DN5107_c0_g2	19.232	52.1402	2.71111	1.43888	0.00111934	1339	-	K01363	-	opiNOG02083;NOG04157;NOG10223;COG4870	O	sp|O97578|CATC_CANLF Dipeptidyl peptidase 1 (Fragment) OS=Canis lupus familiaris OX=9615 GN=CTSC PE=1 SV=1	gi|189239879|ref|XP_968767.2| PREDICTED: cathepsin B-like cysteine proteinase 4 [Tribolium castaneum] &gt;gi|270012755|gb|EFA09203.1| cathepsin B precursor [Tribolium castaneum]
TRINITY_DN21140_c0_g1	258.684	401.763	1.5531	0.635155	0.00112238	6656	GO:0097747;GO:1902494;GO:0005736;GO:0044271;GO:0001054;GO:0044446;GO:0043170;GO:1990234;GO:0006351;GO:0055029;GO:0006807;GO:1901360;GO:0043232;GO:0140098;GO:0060255;GO:0061695;GO:0043229;GO:0031981;GO:0098781;GO:0006363;GO:1904749;GO:0046483;GO:0016779;GO:0003899;GO:0003674;GO:0044249;GO:0043226;GO:0031974;GO:1901576;GO:0006139;GO:0016072;GO:1900180;GO:0009059;GO:0005575;GO:0032774;GO:0034641;GO:…	K02999	-	opiNOG06500	K	sp|P91875|RPA1_DROME DNA-directed RNA polymerase I subunit RPA1 OS=Drosophila melanogaster OX=7227 GN=RpI1 PE=1 SV=2	gi|646713776|gb|KDR17997.1| DNA-directed RNA polymerase I subunit RPA1, partial [Zootermopsis nevadensis]
TRINITY_DN12977_c0_g1	24.936	61.6107	2.47075	1.30495	0.00112401	1326	-	-	-	-	-	-	-
TRINITY_DN1228_c3_g1	74.816	32.5175	0.434633	-1.20213	0.00113153	1045	-	-	-	-	-	-	-
TRINITY_DN388_c8_g1	4218.35	5798.07	1.37449	0.458894	0.00114676	5795	GO:0005622;GO:0043227;GO:0042718;GO:1901565;GO:0043231;GO:0044424;GO:0045169;GO:0005575;GO:0005615;GO:0005773;GO:1901575;GO:0005623;GO:0016787;GO:0009057;GO:0008150;GO:0044421;GO:0044248;GO:0000323;GO:0044267;GO:0004197;GO:0009987;GO:0031983;GO:0044237;GO:0005488;GO:0005737;GO:0071704;GO:0031982;GO:0030163;GO:0044265;GO:0008234;GO:0140096;GO:0044238;GO:0009056;GO:0051603;GO:1901564;GO:0044257;GO:…	K01365	-	COG4870;opiNOG11717	O	sp|Q95029|CATL_DROME Cathepsin L OS=Drosophila melanogaster OX=7227 GN=Cp1 PE=2 SV=2	gi|506967983|gb|AGM32335.1| cathepsin L-like protein [Coptotermes formosanus]
TRINITY_DN469567_c0_g1	0	9.01156	Inf	Inf	0.00114781	458	-	K04564	-	opiNOG34719	P	sp|P19685|SODF_COXBU Superoxide dismutase [Fe] OS=Coxiella burnetii (strain RSA 493 / Nine Mile phase I) OX=227377 GN=sodB PE=1 SV=1	gi|602681845|ref|XP_007446419.1| PREDICTED: superoxide dismutase [Fe]-like [Lipotes vexillifer]
TRINITY_DN8198_c0_g1	51.4245	18.569	0.361093	-1.46956	0.00115738	413	-	-	-	-	-	-	-
TRINITY_DN1190_c0_g1	77.4989	141.364	1.82408	0.867169	0.00116568	638	-	-	-	-	-	-	-
TRINITY_DN13898_c0_g1	49.8567	112.919	2.26488	1.17943	0.00116806	834	-	-	-	-	-	sp|Q2RMD6|PFOR_MOOTA Pyruvate:ferredoxin oxidoreductase OS=Moorella thermoacetica (strain ATCC 39073 / JCM 9320) OX=264732 GN=Moth_0064 PE=1 SV=1	gi|915284544|ref|XP_013306304.1| pyruvate synthase [Necator americanus] &gt;gi|568297945|gb|ETN84077.1| pyruvate synthase [Necator americanus]
TRINITY_DN1724_c0_g2	96.8844	331.621	3.42285	1.7752	0.00116897	403	-	-	-	-	-	-	gi|607356402|gb|EZA50924.1| hypothetical protein X777_10552 [Cerapachys biroi]
TRINITY_DN316_c1_g1	120.583	206.333	1.71113	0.774953	0.00117085	1788	-	-	-	-	-	-	-
TRINITY_DN34753_c0_g1	181.612	360.402	1.98446	0.98875	0.00117528	1770	-	-	-	-	-	-	-
TRINITY_DN606_c0_g1	1185.99	1664.88	1.40379	0.489323	0.00117788	2766	-	-	-	-	-	-	-
TRINITY_DN451342_c0_g1	0	12.0939	Inf	Inf	0.00120762	582	-	-	-	-	-	-	-
TRINITY_DN27836_c0_g1	20.5096	3.30351	0.161071	-2.63423	0.00121324	1187	GO:0051188;GO:0072522;GO:0006139;GO:0033865;GO:0098827;GO:0043226;GO:0034626;GO:0009108;GO:0006790;GO:1901576;GO:0046390;GO:0044249;GO:0046467;GO:0003674;GO:0033875;GO:0004312;GO:0072330;GO:0006164;GO:0017144;GO:1901566;GO:0046483;GO:0019368;GO:1901360;GO:0006807;GO:1901137;GO:0009150;GO:0043229;GO:0005789;GO:0036109;GO:0034032;GO:0035336;GO:0016746;GO:0019367;GO:0046394;GO:0009922;GO:0044446;GO:…	K10205	-	veNOG04850;veNOG02241;veNOG03284	I	sp|Q86JM5|Y2012_DICDI Putative elongation of fatty acids protein DDB_G0272012 OS=Dictyostelium discoideum OX=44689 GN=DDB_G0272012 PE=3 SV=1	gi|751439945|ref|XP_011186968.1| PREDICTED: elongation of very long chain fatty acids protein 4-like [Bactrocera cucurbitae]
TRINITY_DN20_c0_g1	417.377	269.286	0.645186	-0.632214	0.00121806	7178	GO:0046983;GO:0044444;GO:0019438;GO:0048856;GO:0009116;GO:0009605;GO:0008152;GO:1901659;GO:0006935;GO:0044281;GO:0009163;GO:0042803;GO:0044464;GO:0016043;GO:0051960;GO:0043097;GO:0034404;GO:1901361;GO:1901564;GO:0016757;GO:0050794;GO:0006996;GO:0016758;GO:0016740;GO:0003824;GO:0044270;GO:0034654;GO:0023051;GO:0009887;GO:0008150;GO:0043094;GO:0044248;GO:1901136;GO:0044283;GO:0009987;GO:0032501;GO:…	K00758	-	opiNOG23070;veNOG12184	F	sp|Q5FVR2|TYPH_RAT Thymidine phosphorylase OS=Rattus norvegicus OX=10116 GN=Tymp PE=1 SV=1	gi|646692870|gb|KDR07556.1| Thymidine phosphorylase [Zootermopsis nevadensis]
TRINITY_DN99663_c0_g2	13.5606	0.673998	0.0497025	-4.33054	0.00122176	915	-	-	-	-	-	-	gi|1000212297|gb|KXJ81922.1| hypothetical protein RP20_CCG016928 [Aedes albopictus]
TRINITY_DN12678_c0_g2	1483.05	2087.36	1.40748	0.493118	0.00122629	5951	-	-	-	opiNOG14637;opiNOG21573;NOG51324	IR	sp|Q0VD19|ASM_BOVIN Sphingomyelin phosphodiesterase OS=Bos taurus OX=9913 GN=SMPD1 PE=2 SV=1	gi|646699017|gb|KDR09868.1| Sphingomyelin phosphodiesterase [Zootermopsis nevadensis]
TRINITY_DN22123_c0_g1	1.992	16.9081	8.48801	3.08543	0.00122679	415	GO:0044446;GO:0050896;GO:0000785;GO:0065004;GO:0005694;GO:0044427;GO:0043933;GO:0071824;GO:0006996;GO:0043229;GO:0044085;GO:0043232;GO:0003676;GO:0044464;GO:0016043;GO:0051276;GO:0006333;GO:0003674;GO:0006950;GO:0044422;GO:0031497;GO:0043226;GO:0022607;GO:0045087;GO:0034728;GO:0006323;GO:0044424;GO:0005575;GO:0097159;GO:0006334;GO:0043228;GO:1901363;GO:0005623;GO:0005634;GO:0043227;GO:0005622;GO:…	K11252	-	opiNOG33758;opiNOG25361	B	sp|P0CO03|H2B_CRYNB Histone H2B OS=Cryptococcus neoformans var. neoformans serotype D (strain B-3501A) OX=283643 GN=HTB1 PE=3 SV=1	gi|506968045|gb|AGM32366.1| histone H2B [Coptotermes formosanus]
TRINITY_DN174938_c1_g3	47.9151	16.7972	0.350563	-1.51226	0.00123119	1441	-	-	-	opiNOG44493	R	-	gi|646719597|gb|KDR21654.1| hypothetical protein L798_01890 [Zootermopsis nevadensis]
TRINITY_DN6699_c1_g1	82.8636	0	0	-Inf	0.00123232	1482	GO:0006753;GO:0098803;GO:0043231;GO:0007568;GO:0005622;GO:0043227;GO:0044424;GO:0005743;GO:0098796;GO:0046688;GO:0048513;GO:0006163;GO:0009123;GO:0032501;GO:0009161;GO:0009987;GO:0009205;GO:0016491;GO:0072521;GO:0098655;GO:0006119;GO:0008150;GO:0016676;GO:0009060;GO:0034220;GO:0006979;GO:0055086;GO:0009141;GO:0022890;GO:0007399;GO:0009055;GO:0019637;GO:0005737;GO:0006793;GO:0098660;GO:0005751;GO:…	K02256	-	opiNOG14151;veNOG16612	C	sp|Q34345|COX1_DROMA Cytochrome c oxidase subunit 1 OS=Drosophila mauritiana OX=7226 GN=mt:CoI PE=3 SV=3	gi|571032311|gb|AHF21588.1| cytochrome oxidase c subunit 1 (mitochondrion) [Allothyrus sp. LamingtonNP-QMS95173]
TRINITY_DN7761_c1_g2	555.308	370.634	0.667439	-0.583292	0.00123713	6793	-	-	-	-	-	-	-
TRINITY_DN37913_c0_g1	9.36004	34.2385	3.65794	1.87103	0.00123895	1327	GO:0019219;GO:0009893;GO:0016043;GO:0044464;GO:0001223;GO:0006390;GO:0031325;GO:0080090;GO:0034645;GO:0008152;GO:0090304;GO:0044444;GO:0044422;GO:0019438;GO:1903508;GO:0031328;GO:0140053;GO:0034654;GO:0043233;GO:0044428;GO:0044212;GO:0006996;GO:0003676;GO:0050794;GO:0044260;GO:0032991;GO:1902680;GO:0005694;GO:2000112;GO:0044427;GO:0009295;GO:0031072;GO:0006264;GO:0005829;GO:0010468;GO:0006355;GO:…	-	-	-	-	-	-
TRINITY_DN25250_c0_g1	39.614	7.96433	0.201048	-2.31439	0.00124724	2136	-	-	-	-	-	-	gi|506968025|gb|AGM32356.1| class B secretin-like G-protein coupled receptor [Coptotermes formosanus]
TRINITY_DN204_c0_g1	300.314	460.399	1.53306	0.616414	0.0012554	1913	-	-	-	-	-	-	-
TRINITY_DN11844_c0_g1	158.465	257.73	1.62642	0.701699	0.00125688	2434	-	-	-	-	-	-	-
TRINITY_DN184200_c0_g1	34.6256	9.38008	0.2709	-1.88417	0.00126389	860	-	-	-	-	-	-	-
TRINITY_DN8100_c0_g2	18.4767	51.0188	2.76125	1.46532	0.00127046	774	-	-	-	-	-	-	-
TRINITY_DN23143_c0_g1	152.651	249.688	1.63568	0.709893	0.00127141	2201	-	K01180	-	opiNOG03596	G	sp|D4AZ24|ENG1_ARTBC Probable endo-1,3(4)-beta-glucanase ARB_01444 OS=Arthroderma benhamiae (strain ATCC MYA-4681 / CBS 112371) OX=663331 GN=ARB_01444 PE=1 SV=1	gi|984144044|ref|XP_015332434.1| PREDICTED: endo-1,3(4)-beta-glucanase 1, partial [Marmota marmota marmota]
TRINITY_DN193749_c0_g1	31.5245	0	0	-Inf	0.00127408	698	GO:0005737;GO:0016043;GO:0044464;GO:0005739;GO:0008535;GO:0043226;GO:0008150;GO:0034622;GO:0044444;GO:0044422;GO:0031967;GO:0009987;GO:0031975;GO:0065003;GO:0022607;GO:0005743;GO:0098796;GO:0070069;GO:0044424;GO:0005575;GO:0044446;GO:0016020;GO:0070469;GO:0044425;GO:0017004;GO:0005623;GO:0043933;GO:0043227;GO:0019866;GO:0005622;GO:0005740;GO:0032991;GO:0031966;GO:0044085;GO:0098803;GO:0071840;GO:…	K02262	-	veNOG10983	C	sp|O63915|COX3_MYXGL Cytochrome c oxidase subunit 3 OS=Myxine glutinosa OX=7769 GN=MT-CO3 PE=3 SV=1	gi|575669628|ref|YP_009000417.1| cytochrome c oxidase subunit III (mitochondrion) [Argas lagenoplastis] &gt;gi|571032329|gb|AHF21605.1| cytochrome oxidase c subunit 3 (mitochondrion) [Argas lagenoplastis]
TRINITY_DN39131_c0_g1	56.2111	111.486	1.98335	0.987937	0.00128063	1387	GO:0022037;GO:0050896;GO:0016020;GO:0016021;GO:0007165;GO:0060322;GO:0048666;GO:0044425;GO:0005886;GO:0030902;GO:0050794;GO:0007417;GO:0051239;GO:0043473;GO:0022008;GO:0044464;GO:0006950;GO:0003674;GO:0007154;GO:0008039;GO:0038023;GO:0048468;GO:0048856;GO:0032502;GO:0005576;GO:0005615;GO:0044424;GO:0005575;GO:0007186;GO:0030182;GO:0040014;GO:0051716;GO:0048513;GO:0065007;GO:0023052;GO:0005623;GO:…	-	-	-	-	-	-
TRINITY_DN1888_c1_g1	13.0034	53.9115	4.14596	2.05171	0.00128523	1719	-	-	-	-	-	-	-
TRINITY_DN12718_c0_g2	9.05544	34.0962	3.76528	1.91276	0.00128745	997	GO:0051239;GO:0050794;GO:0051964;GO:0050767;GO:0005515;GO:1905809;GO:0045595;GO:0060284;GO:0050807;GO:0044087;GO:0032502;GO:0036477;GO:0120038;GO:0048519;GO:0097447;GO:0050803;GO:0048856;GO:0051129;GO:0051961;GO:0003674;GO:0051241;GO:0099174;GO:0014041;GO:0022008;GO:0044464;GO:1903429;GO:0051960;GO:0030424;GO:0007275;GO:0097458;GO:0120025;GO:0043005;GO:0045664;GO:0065008;GO:0048589;GO:0005623;GO:…	-	-	veNOG28525	R	sp|Q9LY16|CCU42_ARATH Cyclin-U4-2 OS=Arabidopsis thaliana OX=3702 GN=CYCU4-2 PE=1 SV=1	gi|297714373|ref|XP_002833626.1| PREDICTED: cyclin-Y-like protein 2 [Pongo abelii]
TRINITY_DN65109_c0_g2	18.6142	2.62632	0.141092	-2.82529	0.00130652	601	-	-	-	-	-	-	-
TRINITY_DN224638_c0_g1	1.01466	13.5222	13.3268	3.73626	0.00131644	558	-	-	-	-	-	-	-
TRINITY_DN6778_c0_g2	71.03	132.823	1.86995	0.903	0.00132801	1369	-	-	-	-	-	-	-
TRINITY_DN11789_c0_g1	363.538	169.2	0.465426	-1.10338	0.00132907	3247	GO:0005623;GO:0071944;GO:0044425;GO:0098590;GO:0044459;GO:0044464;GO:0016020;GO:0016323;GO:0005886;GO:0005575	K17391	-	opiNOG09042;COG0591	PE	sp|Q1EHB4|SC5AC_HUMAN Sodium-coupled monocarboxylate transporter 2 OS=Homo sapiens OX=9606 GN=SLC5A12 PE=2 SV=2	gi|646712589|gb|KDR17310.1| hypothetical protein L798_08509 [Zootermopsis nevadensis]
TRINITY_DN190869_c3_g2	0	8.95631	Inf	Inf	0.00133114	778	-	-	-	-	-	-	-
TRINITY_DN216105_c0_g1	24.3504	118.275	4.85722	2.28013	0.00134699	3570	GO:0010468;GO:0044106;GO:0043065;GO:0034097;GO:0070887;GO:0018130;GO:0050789;GO:0032501;GO:0044283;GO:0009166;GO:0042327;GO:0016491;GO:0010044;GO:2000026;GO:0072521;GO:0046434;GO:0031324;GO:0070302;GO:0042579;GO:0046110;GO:1901575;GO:0032270;GO:1901363;GO:0044424;GO:0097159;GO:0005615;GO:0070674;GO:2000379;GO:0048513;GO:0006163;GO:0034655;GO:0006576;GO:0080134;GO:1901565;GO:0009617;GO:1901343;GO:…	K00106	-	veNOG05947;opiNOG03442	F	sp|Q6AUV1|XDH_ORYSJ Xanthine dehydrogenase OS=Oryza sativa subsp. japonica OX=39947 GN=XDH PE=2 SV=1	gi|443725261|gb|ELU12941.1| hypothetical protein CAPTEDRAFT_198744 [Capitella teleta]
TRINITY_DN4560_c0_g1	120.62	209.448	1.73643	0.796125	0.00134775	5711	GO:0043473;GO:0031323;GO:0042303;GO:1901360;GO:0051239;GO:0006807;GO:1900377;GO:0052803;GO:0042335;GO:0046394;GO:0019184;GO:0044271;GO:0009712;GO:0043041;GO:0048066;GO:0032502;GO:0007610;GO:0009889;GO:1901605;GO:0048079;GO:1901576;GO:0009892;GO:0097164;GO:0018958;GO:0007593;GO:0072330;GO:0003674;GO:0044249;GO:0046483;GO:0042438;GO:1901566;GO:0022404;GO:0006583;GO:0017144;GO:0006520;GO:0006629;GO:…	-	-	opiNOG05776	Q	sp|O30409|TYCC_BREPA Tyrocidine synthase 3 OS=Brevibacillus parabrevis OX=54914 GN=tycC PE=1 SV=1	gi|646720334|gb|KDR22092.1| Mycosubtilin synthetase subunit C [Zootermopsis nevadensis]
TRINITY_DN129_c3_g1	385.743	247.941	0.642762	-0.637644	0.00136122	506	GO:1902680;GO:0032991;GO:0044260;GO:0050794;GO:0003676;GO:0050684;GO:0044428;GO:0015630;GO:1903311;GO:0043233;GO:0034654;GO:1903508;GO:0031328;GO:0019438;GO:0044422;GO:0090304;GO:0008152;GO:0034645;GO:0080090;GO:0031325;GO:0044464;GO:0009893;GO:0005654;GO:0019219;GO:0043227;GO:0005622;GO:0048024;GO:0010604;GO:0043231;GO:0043228;GO:0097159;GO:0044424;GO:0065007;GO:0005856;GO:1901363;GO:0008380;GO:…	K14407	-	veNOG06094;opiNOG03175;KOG0108;rhaNOG14374;meNOG57142	ARK	sp|P49314|ROC2_NICPL 31 kDa ribonucleoprotein, chloroplastic OS=Nicotiana plumbaginifolia OX=4092 PE=2 SV=1	gi|734546009|gb|KHN74586.1| Cleavage stimulation factor subunit 2 [Toxocara canis]
TRINITY_DN1184_c0_g1	245.635	490.106	1.99526	0.996579	0.00138089	1799	-	-	-	opiNOG75928;opiNOG17596	RS	sp|P22983|PPDK_CLOSY Pyruvate, phosphate dikinase OS=Clostridium symbiosum OX=1512 GN=ppdK PE=1 SV=5	gi|556753325|ref|XP_005972041.1| PREDICTED: pyruvate, phosphate dikinase 1, chloroplastic-like [Pantholops hodgsonii]
TRINITY_DN5318_c0_g2	174.505	98.7861	0.566095	-0.820884	0.00138653	1779	-	K00129	-	opiNOG57768;veNOG00562	C	sp|Q59931|GAPN_STRMU NADP-dependent glyceraldehyde-3-phosphate dehydrogenase OS=Streptococcus mutans serotype c (strain ATCC 700610 / UA159) OX=210007 GN=gapN PE=1 SV=2	gi|602707540|ref|XP_007464042.1| PREDICTED: NADP-dependent glyceraldehyde-3-phosphate dehydrogenase-like [Lipotes vexillifer]
TRINITY_DN36102_c0_g1	84.051	37.9168	0.451116	-1.14843	0.00138778	1469	-	-	-	opiNOG66669	R	sp|Q54T82|Y1931_DICDI Putative leucine-rich repeat-containing protein DDB_G0281931 OS=Dictyostelium discoideum OX=44689 GN=DDB_G0281931 PE=4 SV=1	-
TRINITY_DN26058_c0_g2	25.9315	5.66875	0.218605	-2.1936	0.00139091	500	-	-	-	-	-	-	-
TRINITY_DN2397_c1_g1	67.9963	131.332	1.93146	0.949691	0.00139697	901	-	-	-	-	-	-	-
TRINITY_DN203992_c0_g3	0.622006	12.1806	19.5827	4.29151	0.00139963	1091	-	-	-	-	-	sp|Q75HV0|CCP31_ORYSJ Cyclin-P3-1 OS=Oryza sativa subsp. japonica OX=39947 GN=CYCP3-1 PE=3 SV=1	-
TRINITY_DN119185_c0_g1	5.7907	26.1361	4.51346	2.17424	0.00140669	788	GO:0010605;GO:0032991;GO:0043604;GO:0006996;GO:0006612;GO:0006407;GO:0044428;GO:0022626;GO:0034470;GO:0090501;GO:0048856;GO:0090304;GO:0097064;GO:0051029;GO:0048519;GO:0005576;GO:0008152;GO:0034645;GO:0071826;GO:0030490;GO:0006412;GO:0000479;GO:0015931;GO:0005622;GO:0062023;GO:0006913;GO:0034660;GO:0060429;GO:0065007;GO:0000469;GO:0071428;GO:0046700;GO:0044267;GO:0048869;GO:0034622;GO:0044248;GO:…	K02998	-	opiNOG03383;veNOG03906	J	sp|A7RKS5|RSSA_NEMVE 40S ribosomal protein SA OS=Nematostella vectensis OX=45351 GN=v1g198553 PE=3 SV=1	gi|156403814|ref|XP_001640103.1| predicted protein [Nematostella vectensis] &gt;gi|229891594|sp|A7RKS5.1|RSSA_NEMVE RecName: Full=40S ribosomal protein SA &gt;gi|156227235|gb|EDO48040.1| predicted protein [Nematostella vectensis]
TRINITY_DN13924_c2_g2	79.0523	35.3461	0.447123	-1.16126	0.00140694	1741	-	-	-	-	-	-	-
TRINITY_DN21720_c0_g1	39.637	85.6992	2.1621	1.11243	0.00141087	1613	-	-	-	-	-	-	-
TRINITY_DN59106_c0_g1	444.454	677.188	1.52364	0.607523	0.00141287	3662	GO:0010468;GO:0006281;GO:0060968;GO:0009719;GO:0005829;GO:0070887;GO:0005737;GO:0018130;GO:0009058;GO:0050789;GO:0006370;GO:0010467;GO:0009987;GO:0016071;GO:0008150;GO:0071495;GO:0006360;GO:0008380;GO:1901363;GO:0006397;GO:0032993;GO:0044424;GO:0097159;GO:0043228;GO:0010628;GO:0065007;GO:0006289;GO:0010604;GO:0034660;GO:0043231;GO:0005622;GO:0043227;GO:0006352;GO:0030880;GO:0007154;GO:0009893;GO:…	K03016	-	opiNOG26141	K	sp|P52434|RPAB3_HUMAN DNA-directed RNA polymerases I, II, and III subunit RPABC3 OS=Homo sapiens OX=9606 GN=POLR2H PE=1 SV=4	gi|915656040|gb|KOC59739.1| DNA-directed RNA polymerases I, II, and III subunit RPABC3 [Habropoda laboriosa]
TRINITY_DN5636_c1_g1	59.1194	113.206	1.91486	0.937243	0.0014218	471	-	-	-	-	-	-	-
TRINITY_DN2303_c1_g1	65.722	126.69	1.92766	0.946853	0.00142913	1536	-	-	-	-	-	-	-
TRINITY_DN110_c0_g2	1164.79	1633.88	1.40273	0.488236	0.00143299	9210	GO:0051252;GO:0033554;GO:0032259;GO:0010558;GO:0016569;GO:0005515;GO:0060255;GO:0006259;GO:0043229;GO:0060966;GO:0042127;GO:0006807;GO:1901360;GO:0031323;GO:0010629;GO:0044446;GO:0050896;GO:1902494;GO:0010557;GO:0045934;GO:0006338;GO:1990234;GO:0031570;GO:0016741;GO:2000113;GO:0043170;GO:0065009;GO:0009892;GO:0031974;GO:0051173;GO:0016458;GO:0043226;GO:0048583;GO:0045893;GO:0009889;GO:0006139;GO:…	K11427	-	opiNOG14257;opiNOG06865	OB	sp|Q8INR6|DOT1L_DROME Histone-lysine N-methyltransferase, H3 lysine-79 specific OS=Drosophila melanogaster OX=7227 GN=gpp PE=1 SV=2	gi|646706695|gb|KDR13802.1| Histone-lysine N-methyltransferase, H3 lysine-79 specific [Zootermopsis nevadensis]
TRINITY_DN354_c6_g1	497.468	724.469	1.45631	0.54232	0.00143686	2704	-	-	-	-	-	-	gi|646715831|gb|KDR19299.1| hypothetical protein L798_06094 [Zootermopsis nevadensis]
TRINITY_DN945_c2_g3	341.289	217.348	0.636843	-0.650991	0.00143984	1377	-	-	-	opiNOG08519;rhaNOG12559;COG0372;opiNOG71623	C	sp|P39119|CISY_BACSU Citrate synthase 1 OS=Bacillus subtilis (strain 168) OX=224308 GN=citA PE=1 SV=2	gi|556762569|ref|XP_005976581.1| PREDICTED: citrate synthase, glyoxysomal-like [Pantholops hodgsonii]
TRINITY_DN215655_c0_g2	84.4443	151.716	1.79664	0.845298	0.00144029	1875	GO:0003676;GO:1901360;GO:0044085;GO:0006807;GO:0043232;GO:0043229;GO:0031428;GO:0032991;GO:0043170;GO:0032040;GO:0005730;GO:0044428;GO:0034470;GO:0042254;GO:0044446;GO:0043233;GO:0016072;GO:0008152;GO:0006139;GO:0030684;GO:0044452;GO:0043226;GO:0090304;GO:0031974;GO:0044422;GO:0003674;GO:1990904;GO:0006396;GO:0005654;GO:0031981;GO:0046483;GO:0044464;GO:0071840;GO:0034660;GO:0043231;GO:0005622;GO:…	K14793	-	opiNOG02893;veNOG05783	A	sp|Q91WM3|U3IP2_MOUSE U3 small nucleolar RNA-interacting protein 2 OS=Mus musculus OX=10090 GN=Rrp9 PE=1 SV=1	gi|646711007|gb|KDR16357.1| U3 small nucleolar RNA-interacting protein 2 [Zootermopsis nevadensis]
TRINITY_DN2788_c0_g3	513.72	745.339	1.45087	0.536915	0.00144192	6584	-	-	-	opiNOG07170;opiNOG41226;veNOG05851	ST	sp|Q9NP60|IRPL2_HUMAN X-linked interleukin-1 receptor accessory protein-like 2 OS=Homo sapiens OX=9606 GN=IL1RAPL2 PE=2 SV=1	gi|646712372|gb|KDR17154.1| X-linked interleukin-1 receptor accessory protein-like 1 [Zootermopsis nevadensis]
TRINITY_DN36070_c0_g1	3.96998	21.6399	5.45088	2.44649	0.00144677	642	-	-	-	-	-	-	-
TRINITY_DN136013_c0_g1	35.6533	2.65797	0.0745504	-3.74564	0.00144692	756	-	-	-	-	-	-	-
TRINITY_DN16282_c2_g1	381.616	567.092	1.48603	0.571462	0.00144927	4874	GO:0065007;GO:0050896;GO:0016740;GO:0051716;GO:0005575;GO:0044424;GO:0016310;GO:0016772;GO:0036211;GO:0005623;GO:0005634;GO:0003824;GO:0007165;GO:0023052;GO:0043170;GO:1901564;GO:0016773;GO:0043227;GO:0005622;GO:0043231;GO:0043412;GO:0043229;GO:0004672;GO:0035556;GO:0006807;GO:0050794;GO:0044260;GO:0044464;GO:0050789;GO:0019538;GO:0006793;GO:0005737;GO:0071704;GO:0140096;GO:0044238;GO:0006464;GO:…	-	-	-	-	-	-
TRINITY_DN32438_c0_g1	8.07329	30.0314	3.71985	1.89525	0.00145148	505	-	K11252	-	opiNOG29260;veNOG19329	B	sp|P35068|H2B1_TIGCA Histone H2B.1/H2B.2 OS=Tigriopus californicus OX=6832 PE=3 SV=2	gi|1026917674|gb|OAF66625.1| hypothetical protein A3Q56_05655 [Intoshia linei]
TRINITY_DN649_c0_g1	40.4995	12.3688	0.305406	-1.7112	0.00145315	1258	GO:0021675;GO:0007275;GO:0005623;GO:0008289;GO:0023052;GO:0046662;GO:0048786;GO:0006026;GO:0042981;GO:0043603;GO:0043051;GO:0048638;GO:0043900;GO:0002793;GO:0048699;GO:1903861;GO:0031594;GO:0022604;GO:0051640;GO:0006082;GO:0005775;GO:0001956;GO:0006952;GO:0002252;GO:0051094;GO:1902803;GO:0051239;GO:0051050;GO:0034284;GO:0000149;GO:0016050;GO:0034774;GO:0051047;GO:2000302;GO:0099738;GO:1901135;GO:…	K15293	-	opiNOG06885	T	-	gi|156357282|ref|XP_001624150.1| predicted protein [Nematostella vectensis] &gt;gi|156210908|gb|EDO32050.1| predicted protein [Nematostella vectensis]
TRINITY_DN730_c0_g1	933.447	516.502	0.553328	-0.853794	0.00145747	2228	GO:0009617;GO:0050829;GO:0044036;GO:0016998;GO:0044260;GO:0050830;GO:0051707;GO:0009056;GO:0071554;GO:0043207;GO:0016787;GO:0003824;GO:0043170;GO:0051704;GO:0050896;GO:0005575;GO:0005615;GO:0005576;GO:0044237;GO:0016798;GO:0042742;GO:0009987;GO:0008152;GO:0009605;GO:0044248;GO:0044421;GO:0008150;GO:0009607;GO:0006950;GO:0003674;GO:0098542;GO:0003796;GO:0006952;GO:0004553;GO:0061783;GO:0071704	K13915	-	opiNOG31364;opiNOG43925	RO	sp|Q17005|LYSC1_ANOGA Lysozyme c-1 OS=Anopheles gambiae OX=7165 GN=AGAP007347 PE=2 SV=2	gi|429327017|gb|AFZ78837.1| C-type lysozyme-2 [Coptotermes formosanus]
TRINITY_DN90741_c0_g1	122.361	64.3955	0.526273	-0.926116	0.00145922	541	-	-	-	-	-	-	-
TRINITY_DN254_c0_g1	193.592	103.487	0.53456	-0.903575	0.00146	524	GO:0030836;GO:0033206;GO:0097581;GO:0061458;GO:0019953;GO:0071944;GO:0030855;GO:0048736;GO:0048731;GO:0065003;GO:0010669;GO:0030029;GO:0005488;GO:0051130;GO:0030032;GO:0030016;GO:0044877;GO:0048858;GO:0032271;GO:0001737;GO:0048870;GO:0051179;GO:0048592;GO:0032504;GO:1904951;GO:0007478;GO:0007098;GO:0001738;GO:0022414;GO:0032970;GO:0090066;GO:0007017;GO:0016477;GO:1903047;GO:0046530;GO:0042592;GO:…	K05765	-	euNOG29808;KOG1735;opiNOG33916	ZW	sp|Q41764|ADF3_MAIZE Actin-depolymerizing factor 3 OS=Zea mays OX=4577 GN=ADF3 PE=1 SV=1	gi|291230460|ref|XP_002735215.1| PREDICTED: cofilin-like [Saccoglossus kowalevskii]
TRINITY_DN307866_c0_g1	49.5135	99.3962	2.00746	1.00537	0.00146238	3890	-	-	-	KOG3957;opiNOG64921;meNOG36288	IS	-	gi|646711659|gb|KDR16750.1| hypothetical protein L798_09278 [Zootermopsis nevadensis]
TRINITY_DN130_c4_g1	35.2849	79.0331	2.23986	1.16341	0.00146437	752	-	-	-	-	-	-	-
TRINITY_DN7_c11_g1	93.8988	45.4996	0.48456	-1.04525	0.0014644	1589	-	-	-	-	-	-	-
TRINITY_DN408878_c0_g1	0	8.69995	Inf	Inf	0.00147247	929	-	-	-	-	-	-	-
TRINITY_DN969_c0_g1	1007.89	1525.75	1.51381	0.59818	0.00147692	3250	GO:0006725;GO:0070013;GO:0006915;GO:0009259;GO:0006637;GO:0043603;GO:0042981;GO:2001233;GO:0044237;GO:0006635;GO:0072329;GO:1901028;GO:0016408;GO:0071704;GO:0044282;GO:0006839;GO:0006082;GO:0044238;GO:0035383;GO:0071453;GO:0023057;GO:0061024;GO:0033043;GO:1901362;GO:0009117;GO:1901617;GO:0070482;GO:0071840;GO:0008610;GO:0006629;GO:0044429;GO:0009968;GO:0010646;GO:0051716;GO:0051179;GO:0019395;GO:…	K07508	-	opiNOG01974	I	sp|Q3T0R7|THIM_BOVIN 3-ketoacyl-CoA thiolase, mitochondrial OS=Bos taurus OX=9913 GN=ACAA2 PE=2 SV=1	gi|646720189|gb|KDR22017.1| 3-ketoacyl-CoA thiolase, mitochondrial [Zootermopsis nevadensis]
TRINITY_DN109286_c0_g1	200.357	118.618	0.592034	-0.756248	0.00148108	572	-	-	-	-	-	-	-
TRINITY_DN2938_c0_g1	105.605	182.559	1.72871	0.789692	0.00148738	826	-	-	-	-	-	-	-
TRINITY_DN3966_c2_g1	44.1055	91.4851	2.07423	1.05258	0.00149196	2320	-	-	-	-	-	-	-
TRINITY_DN17155_c0_g1	33.12	73.6475	2.22366	1.15293	0.00149282	4215	-	-	-	-	-	-	-
TRINITY_DN207580_c1_g1	2.01465	16.4665	8.17336	3.03093	0.00149563	1055	-	-	-	-	-	sp|P13629|PHFL_DESOM Periplasmic [Fe] hydrogenase large subunit OS=Desulfovibrio oxamicus (strain Monticello) OX=884 GN=hydA PE=3 SV=1	-
TRINITY_DN19936_c0_g2	119.291	62.4995	0.523925	-0.932569	0.00149953	1056	-	K13091	-	meNOG03233;opiNOG38577;veNOG06094	KR	sp|Q86U06|RBM23_HUMAN Probable RNA-binding protein 23 OS=Homo sapiens OX=9606 GN=RBM23 PE=1 SV=1	gi|831494013|ref|XP_012708165.1| PREDICTED: RNA-binding protein 39-like [Fundulus heteroclitus] &gt;gi|831494016|ref|XP_012708166.1| PREDICTED: RNA-binding protein 39-like [Fundulus heteroclitus]
TRINITY_DN32_c1_g2	161.749	90.0254	0.556574	-0.845354	0.0015021	1900	-	-	-	opiNOG42654;opiNOG30746	R	-	gi|780020847|ref|XP_011665095.1| PREDICTED: uncharacterized protein LOC100890583 [Strongylocentrotus purpuratus]
TRINITY_DN126_c0_g1	205.802	326.122	1.58464	0.664151	0.00150362	885	-	-	-	-	-	-	-
TRINITY_DN990_c0_g2	79.8476	150.994	1.89102	0.919166	0.00151024	626	-	-	-	-	-	-	-
TRINITY_DN31109_c0_g1	87.9715	32.1292	0.365223	-1.45315	0.00151069	1501	-	-	-	-	-	-	-
TRINITY_DN5175_c0_g1	3417.73	4721.28	1.38141	0.466141	0.00151155	1269	GO:0009790;GO:1990403;GO:0022618;GO:0007275;GO:0071840;GO:0007420;GO:0005198;GO:0005575;GO:0034641;GO:0006413;GO:0005623;GO:0006886;GO:2001141;GO:0022625;GO:0042981;GO:0072594;GO:0043603;GO:0015934;GO:0005783;GO:0044391;GO:0019439;GO:0051171;GO:0012505;GO:0019222;GO:0010558;GO:0042273;GO:0000956;GO:0007417;GO:0044085;GO:0070727;GO:0060255;GO:0045934;GO:0006613;GO:0003735;GO:0043170;GO:0043226;GO:…	K02866	-	opiNOG00841	J	sp|O96647|RL10_BOMMA 60S ribosomal protein L10 OS=Bombyx mandarina OX=7092 GN=RpL10 PE=2 SV=1	gi|646721999|gb|KDR23143.1| 60S ribosomal protein L10 [Zootermopsis nevadensis]
TRINITY_DN2131_c0_g2	1536.91	2163.79	1.40788	0.493528	0.00151157	5579	GO:2000786;GO:0009267;GO:0009791;GO:0120025;GO:0005622;GO:0097191;GO:0005856;GO:0035069;GO:0015629;GO:0097352;GO:0005773;GO:0065007;GO:0009987;GO:0009991;GO:0008150;GO:0044248;GO:0048869;GO:0019900;GO:0005829;GO:0005737;GO:0051641;GO:0005776;GO:0005741;GO:0010941;GO:0006996;GO:0044753;GO:0012501;GO:0032991;GO:1902115;GO:0007165;GO:0015630;GO:0120111;GO:0051704;GO:0031668;GO:0097729;GO:0008152;GO:…	K08341	-	opiNOG29468	Z	sp|Q9GJW7|GBRAP_BOVIN Gamma-aminobutyric acid receptor-associated protein OS=Bos taurus OX=9913 GN=GABARAP PE=3 SV=2	gi|506969291|gb|AGM32989.1| putative GABA-A receptor associated protein [Coptotermes formosanus]
TRINITY_DN9330_c0_g1	321.718	153.078	0.475814	-1.07153	0.00152182	3108	GO:0015144;GO:0003674;GO:0098662;GO:0015294;GO:0022890;GO:0015078;GO:0015295;GO:0015075;GO:1904659;GO:0008324;GO:0015145;GO:0098660;GO:0034219;GO:0098655;GO:0022857;GO:0015077;GO:0022804;GO:0034220;GO:0008645;GO:0015149;GO:0008150;GO:0005351;GO:0005355;GO:0006811;GO:0005215;GO:0006812;GO:0051234;GO:0005402;GO:0006810;GO:0015293;GO:0015749;GO:0051179;GO:0051119;GO:0015291;GO:1902600;GO:0015318;GO:…	K08145	-	opiNOG04964;opiNOG49346;COG0477	GR	sp|Q8MKK4|TRE12_DROME Facilitated trehalose transporter Tret1-2 homolog OS=Drosophila melanogaster OX=7227 GN=Tret1-2 PE=2 SV=1	gi|646708203|gb|KDR14605.1| Solute carrier family 2, facilitated glucose transporter member 8 [Zootermopsis nevadensis]
TRINITY_DN6293_c0_g1	71.7687	146.299	2.03847	1.02749	0.00152443	2265	-	-	-	-	-	-	-
TRINITY_DN256_c1_g1	603.372	410.406	0.680187	-0.555996	0.00153269	2805	-	-	-	opiNOG16634;opiNOG19950	R	sp|P35502|ESTF_MYZPE Esterase FE4 OS=Myzus persicae OX=13164 PE=1 SV=1	gi|646723949|gb|KDR24383.1| Esterase E4 [Zootermopsis nevadensis]
TRINITY_DN34562_c0_g1	26.6594	63.4208	2.37893	1.25031	0.00153753	2958	-	-	-	-	-	-	gi|646722200|gb|KDR23280.1| hypothetical protein L798_15587 [Zootermopsis nevadensis]
TRINITY_DN94845_c0_g3	194.405	113.903	0.585906	-0.771259	0.00154084	1088	-	-	-	-	-	-	-
TRINITY_DN26804_c0_g2	1.00733	13.3784	13.2811	3.7313	0.00154226	336	-	-	-	-	-	-	-
TRINITY_DN62769_c0_g1	314.375	201.852	0.642073	-0.63919	0.00155066	1039	GO:0072329;GO:0071704;GO:0019853;GO:0042839;GO:0044282;GO:0098590;GO:0006082;GO:0044238;GO:0071944;GO:0048731;GO:0044237;GO:0005975;GO:0006063;GO:0046185;GO:0005575;GO:0046395;GO:0016052;GO:0006091;GO:0005623;GO:0044459;GO:0019318;GO:0016324;GO:0007275;GO:0007420;GO:0042840;GO:0046364;GO:0006006;GO:0055114;GO:1901566;GO:0003674;GO:0008106;GO:0044249;GO:0016054;GO:1901159;GO:0009108;GO:0006790;GO:…	K00011	-	opiNOG01590	C	sp|Q6IMN8|ALRA_DICDI Aldose reductase A OS=Dictyostelium discoideum OX=44689 GN=alrA PE=2 SV=1	gi|321475091|gb|EFX86055.1| hypothetical protein DAPPUDRAFT_45302 [Daphnia pulex]
TRINITY_DN1907_c0_g2	185.845	333.475	1.79437	0.843477	0.00155252	1415	-	-	-	-	-	-	-
TRINITY_DN31724_c0_g1	133.935	66.4311	0.495995	-1.0116	0.00155285	3185	-	-	-	-	-	-	-
TRINITY_DN6722_c0_g1	257.963	477.08	1.84941	0.887067	0.00155458	1285	-	K00826	-	COG0115;opiNOG00692;veNOG01058	E	sp|P39576|ILVE2_BACSU Branched-chain-amino-acid aminotransferase 2 OS=Bacillus subtilis (strain 168) OX=224308 GN=ilvK PE=1 SV=5	gi|556744693|ref|XP_005967841.1| PREDICTED: branched-chain-amino-acid aminotransferase 5, chloroplastic-like [Pantholops hodgsonii]
TRINITY_DN4544_c1_g4	136.454	225.451	1.65221	0.724401	0.00155697	1385	-	-	-	KOG1075;opiNOG71564;opiNOG47995;NOG191400;opiNOG63865	RS	sp|Q10126|YSM6_CAEEL Putative uncharacterized transposon-derived protein F52C9.6 OS=Caenorhabditis elegans OX=6239 GN=F52C9.6 PE=5 SV=1	gi|298204349|gb|ADI61823.1| endonuclease-reverse transcriptase [Bombyx mori]
TRINITY_DN5237_c0_g1	127.592	213.53	1.67354	0.742901	0.00155758	1087	-	-	-	-	-	sp|P35811|XYNC_FIBSS Endo-1,4-beta-xylanase C OS=Fibrobacter succinogenes (strain ATCC 19169 / S85) OX=59374 GN=xynC PE=1 SV=2	gi|226343631|gb|ACO48438.1| xylanase [Ovis aries]
TRINITY_DN30277_c0_g1	13.7827	0.957148	0.0694458	-3.84797	0.00155927	1173	-	-	-	-	-	-	-
TRINITY_DN94467_c0_g3	61.7205	0	0	-Inf	0.0015637	3966	-	-	-	-	-	-	-
TRINITY_DN18568_c0_g1	85.0666	153.432	1.80367	0.850934	0.0015679	4816	-	-	-	veNOG00497;veNOG02248;euNOG30179;veNOG13581;opiNOG22498	SR	sp|O95789|ZMYM6_HUMAN Zinc finger MYM-type protein 6 OS=Homo sapiens OX=9606 GN=ZMYM6 PE=1 SV=2	gi|1025219530|ref|XP_016420243.1| PREDICTED: LOW QUALITY PROTEIN: zinc finger BED domain-containing protein 5-like [Sinocyclocheilus rhinocerous]
TRINITY_DN54232_c0_g1	14.4908	1.34162	0.092584	-3.43309	0.0015739	1199	-	-	-	-	-	-	-
TRINITY_DN12395_c0_g1	166.73	427.893	2.56638	1.35974	0.00159112	6554	-	-	-	opiNOG01931;COG2801	RL	sp|P04323|POL3_DROME Retrovirus-related Pol polyprotein from transposon 17.6 OS=Drosophila melanogaster OX=7227 GN=pol PE=4 SV=1	gi|1004172906|gb|KXZ75731.1| hypothetical protein TcasGA2_TC031670 [Tribolium castaneum]
TRINITY_DN119716_c0_g2	4.37605	23.8063	5.44015	2.44365	0.00160508	1166	-	K12196	-	veNOG00950;rhaNOG15108	O	sp|Q5AG40|VPS4_CANAL Vacuolar protein sorting-associated protein 4 OS=Candida albicans (strain SC5314 / ATCC MYA-2876) OX=237561 GN=VPS4 PE=2 SV=1	gi|156914745|gb|AAI52664.1| Vps4b protein [Danio rerio]
TRINITY_DN18418_c0_g1	48.0879	4.07244	0.0846875	-3.56171	0.00161842	701	-	-	-	-	-	-	-
TRINITY_DN164770_c0_g1	81.3588	22.9866	0.282534	-1.8235	0.00161938	2744	-	-	-	opiNOG73331;opiNOG27258	RS	-	gi|1022774190|gb|KZS18207.1| Uncharacterized protein APZ42_015627 [Daphnia magna]
TRINITY_DN58486_c0_g1	41.1142	13.0555	0.317544	-1.65497	0.00162063	2256	-	-	-	-	-	-	-
TRINITY_DN2229_c0_g1	295.301	185.918	0.629589	-0.667517	0.00162157	1372	-	-	-	-	-	-	-
TRINITY_DN155004_c0_g2	47.4162	96.3476	2.03196	1.02287	0.00163094	4451	GO:0030154;GO:0044238;GO:0012505;GO:0019953;GO:0071704;GO:0005783;GO:0035302;GO:0030855;GO:0044237;GO:0002065;GO:0034754;GO:0040011;GO:1901615;GO:0032504;GO:0005623;GO:0042446;GO:0005575;GO:0051179;GO:0048870;GO:0016477;GO:0007275;GO:0008610;GO:0006928;GO:0006629;GO:0008395;GO:0009790;GO:1901362;GO:0022414;GO:0051674;GO:1901617;GO:0003674;GO:0044249;GO:0042181;GO:0010817;GO:0008202;GO:0055114;GO:…	K10720	-	opiNOG12959	Q	sp|Q9VWR5|CP306_DROME Cytochrome P450 306a1 OS=Drosophila melanogaster OX=7227 GN=phm PE=1 SV=1	gi|646720053|gb|KDR21920.1| Cytochrome P450 306a1 [Zootermopsis nevadensis]
TRINITY_DN2411_c1_g1	201.947	119.819	0.593318	-0.753123	0.00163755	484	-	-	-	-	-	-	-
TRINITY_DN4834_c0_g1	314.915	198.741	0.631093	-0.664076	0.00164946	1310	-	K11173	-	rhaNOG09506;COG1454;COG1979	C	sp|Q04944|ADHA_CLOAB NADH-dependent butanol dehydrogenase A OS=Clostridium acetobutylicum (strain ATCC 824 / DSM 792 / JCM 1419 / LMG 5710 / VKM B-1787) OX=272562 GN=bdhA PE=1 SV=2	gi|645042157|ref|XP_008207899.1| PREDICTED: alcohol dehydrogenase YqhD, partial [Nasonia vitripennis]
TRINITY_DN28417_c0_g1	735.649	1049.63	1.42681	0.512793	0.00165761	6093	GO:0044309;GO:0051240;GO:2001257;GO:0008277;GO:0046982;GO:0051966;GO:0043034;GO:0010035;GO:0044449;GO:0035584;GO:0032947;GO:0099537;GO:0043226;GO:0043198;GO:0036477;GO:0120038;GO:0048583;GO:1902532;GO:0042221;GO:0048520;GO:0048878;GO:0007605;GO:0045187;GO:0035094;GO:0050896;GO:0005102;GO:0007200;GO:0065009;GO:0035418;GO:0044085;GO:0051239;GO:0051050;GO:0055001;GO:0005783;GO:0031802;GO:0030154;GO:…	K15010	-	opiNOG10192	T	-	gi|939655905|ref|XP_014276403.1| PREDICTED: homer protein homolog 2-like [Halyomorpha halys]
TRINITY_DN195115_c0_g1	2.74671	18.9282	6.89122	2.78476	0.00166666	928	GO:2000117;GO:0031328;GO:0048519;GO:0048856;GO:0040012;GO:0042220;GO:0016246;GO:0071478;GO:0071248;GO:0071310;GO:0010498;GO:0030433;GO:0051172;GO:1990090;GO:0019219;GO:0014070;GO:0051246;GO:0014074;GO:0036335;GO:0051603;GO:0032991;GO:0043161;GO:0010605;GO:1903845;GO:0010941;GO:0071407;GO:0006511;GO:1903332;GO:0021680;GO:0003824;GO:0008150;GO:0043067;GO:0009057;GO:0043620;GO:0044248;GO:0044267;GO:…	K03283	-	veNOG06961;opiNOG02241;veNOG10207	O	sp|P78695|BIP_NEUCR Endoplasmic reticulum chaperone BiP OS=Neurospora crassa (strain ATCC 24698 / 74-OR23-1A / CBS 708.71 / DSM 1257 / FGSC 987) OX=367110 GN=grp78 PE=3 SV=3	gi|3114952|emb|CAA70695.1| heat shock protein 70 [Suberites domuncula]
TRINITY_DN19672_c0_g2	3.90268	21.4453	5.49503	2.45813	0.00166802	412	GO:0009987;GO:0044283;GO:0032501;GO:0005488;GO:0044237;GO:0044772;GO:0008150;GO:0044248;GO:0002119;GO:0006082;GO:0044238;GO:0005829;GO:0009058;GO:0071704;GO:0005737;GO:0044282;GO:1901565;GO:0000082;GO:0016053;GO:0009098;GO:0007275;GO:1903047;GO:0009791;GO:0043231;GO:0043436;GO:0043227;GO:0009790;GO:0022402;GO:0005622;GO:0019752;GO:0009081;GO:1901575;GO:0007049;GO:0005623;GO:0004084;GO:0044843;GO:…	K00826	-	veNOG01058;opiNOG00692	E	sp|P47176|BCA2_YEAST Branched-chain-amino-acid aminotransferase, cytosolic OS=Saccharomyces cerevisiae (strain ATCC 204508 / S288c) OX=559292 GN=BAT2 PE=1 SV=1	gi|452187324|gb|AGG09875.1| branched-chain amino acid aminotransferase, partial [Nilaparvata lugens]
TRINITY_DN67235_c0_g1	39.4909	84.3768	2.13661	1.09533	0.00166997	454	GO:0017111;GO:0005903;GO:0065007;GO:0061635;GO:0009791;GO:0044057;GO:0065008;GO:0072655;GO:1903844;GO:0005622;GO:0019900;GO:0033135;GO:0014866;GO:0051641;GO:0035259;GO:0045429;GO:0009058;GO:0048675;GO:0035303;GO:0002253;GO:0021700;GO:0071806;GO:0001568;GO:1903409;GO:0009410;GO:0044267;GO:0034622;GO:0071156;GO:0009057;GO:0043067;GO:0003824;GO:0001752;GO:0015630;GO:0009880;GO:0010941;GO:0010605;GO:…	K04079	-	opiNOG01126;rhaNOG05059	LO	sp|P54651|HSC90_DICDI Heat shock cognate 90 kDa protein OS=Dictyostelium discoideum OX=44689 GN=hspD PE=1 SV=2	gi|828200365|ref|XP_004207000.2| PREDICTED: heat shock protein HSP 90-alpha-like [Hydra vulgaris]
TRINITY_DN5669_c0_g1	192.599	111.404	0.578421	-0.789807	0.0016759	424	-	-	-	-	-	sp|Q9FWR2|AVPX_ARATH Pyrophosphate-energized membrane proton pump 3 OS=Arabidopsis thaliana OX=3702 GN=AVPL2 PE=3 SV=1	gi|556755114|ref|XP_005972916.1| PREDICTED: pyrophosphate-energized membrane proton pump 2-like [Pantholops hodgsonii]
TRINITY_DN15444_c0_g1	37.9302	11.4244	0.301196	-1.73123	0.00167677	1352	-	-	-	-	-	-	-
TRINITY_DN8502_c0_g1	75.9886	33.9451	0.446714	-1.16258	0.00169253	1480	-	-	-	-	-	-	-
TRINITY_DN684_c5_g2	128.289	69.3535	0.540604	-0.887356	0.0016941	482	GO:0005634;GO:0005829;GO:0044434;GO:0005623;GO:0044435;GO:0009532;GO:0005737;GO:0044424;GO:0005575;GO:0044464;GO:0044446;GO:0009536;GO:0043231;GO:0043229;GO:0043227;GO:0009570;GO:0043226;GO:0005622;GO:0044422;GO:0044444;GO:0009507	-	-	COG0574	G	sp|P51776|PPDK_GIAIN Pyruvate, phosphate dikinase OS=Giardia intestinalis OX=5741 PE=3 SV=1	gi|556780986|ref|XP_005985516.1| PREDICTED: pyruvate, phosphate dikinase 1, chloroplastic-like, partial [Pantholops hodgsonii]
TRINITY_DN27195_c0_g1	219.763	341.095	1.5521	0.634222	0.00169487	1354	-	-	-	-	-	-	-
TRINITY_DN33773_c0_g1	0.681331	11.8722	17.425	4.12308	0.00169689	368	GO:1903432;GO:0010647;GO:1902533;GO:1901096;GO:0032268;GO:0044464;GO:0051172;GO:0007154;GO:0031667;GO:0009893;GO:0051246;GO:0009966;GO:0031331;GO:0038202;GO:0048519;GO:0009605;GO:0061136;GO:0044444;GO:0010506;GO:0044422;GO:0031668;GO:0010823;GO:0016241;GO:0031325;GO:0080090;GO:1901525;GO:0043242;GO:0046907;GO:0051234;GO:0016021;GO:0007165;GO:0044440;GO:0023051;GO:0042176;GO:0044425;GO:0023056;GO:…	K19513	-	opiNOG00211;veNOG05584	LR	sp|Q8L706|SYT5_ARATH Synaptotagmin-5 OS=Arabidopsis thaliana OX=3702 GN=SYT5 PE=2 SV=1	gi|954426182|gb|KRY77355.1| Extended synaptotagmin-2 [Trichinella pseudospiralis]
TRINITY_DN5216_c1_g1	99.3055	49.7271	0.500748	-0.997842	0.00170874	1038	-	-	-	-	-	-	gi|951061964|ref|XP_014466221.1| PREDICTED: tigger transposable element-derived protein 1-like, partial [Alligator mississippiensis]
TRINITY_DN611_c5_g1	58.2544	23.8885	0.410072	-1.28605	0.00172355	653	-	-	-	-	-	-	gi|646720211|gb|KDR22039.1| hypothetical protein L798_03063 [Zootermopsis nevadensis]
TRINITY_DN13895_c1_g1	14.5807	1.30678	0.0896238	-3.47997	0.00172734	1200	-	-	-	-	-	-	-
TRINITY_DN4856_c0_g1	2831.61	2067.17	0.730034	-0.453964	0.00172864	2994	-	-	-	-	-	-	-
TRINITY_DN25014_c0_g2	30.6501	69.3487	2.26259	1.17797	0.0017466	2706	-	-	-	-	-	-	gi|657537682|ref|XP_008275255.1| PREDICTED: LOW QUALITY PROTEIN: pogo transposable element with KRAB domain [Stegastes partitus]
TRINITY_DN15398_c0_g1	41.1228	13.0236	0.316702	-1.6588	0.00175163	545	-	K02927	-	veNOG05493;spriNOG16810;opiNOG25226;veNOG19251	JO	sp|P63048|RL40_BOVIN Ubiquitin-60S ribosomal protein L40 OS=Bos taurus OX=9913 GN=UBA52 PE=1 SV=2	gi|339245885|ref|XP_003374576.1| ubiquitin family protein [Trichinella spiralis] &gt;gi|316972173|gb|EFV55861.1| ubiquitin family protein [Trichinella spiralis]
TRINITY_DN1650_c0_g2	169.952	62.4464	0.367436	-1.44444	0.00176265	1020	-	-	-	-	-	-	-
TRINITY_DN8545_c0_g1	132.697	69.879	0.526605	-0.925208	0.00176322	508	GO:0009132;GO:0019438;GO:0046034;GO:0032787;GO:0019363;GO:0048519;GO:0071310;GO:1901293;GO:0016241;GO:0006796;GO:0031327;GO:0006732;GO:0051246;GO:0019359;GO:0051172;GO:0032991;GO:0009156;GO:0010605;GO:0010941;GO:0016740;GO:0018119;GO:0015630;GO:0016051;GO:0051852;GO:0003824;GO:0044248;GO:0044267;GO:0043067;GO:0051702;GO:0008150;GO:0046939;GO:0009987;GO:0005737;GO:0043068;GO:0009058;GO:0097452;GO:…	K00134	-	rhaNOG04216;opiNOG56112;opiNOG04242	G	sp|P46795|G3P_BORBU Glyceraldehyde-3-phosphate dehydrogenase OS=Borrelia burgdorferi (strain ATCC 35210 / B31 / CIP 102532 / DSM 4680) OX=224326 GN=gap PE=1 SV=3	gi|556720037|ref|XP_005955893.1| PREDICTED: transketolase 10-like [Pantholops hodgsonii]
TRINITY_DN74008_c0_g1	305.873	462.78	1.51298	0.597394	0.00178099	3273	-	-	-	opiNOG05684	P	sp|Q9Y289|SC5A6_HUMAN Sodium-dependent multivitamin transporter OS=Homo sapiens OX=9606 GN=SLC5A6 PE=1 SV=2	gi|91091276|ref|XP_969576.1| PREDICTED: sodium-coupled monocarboxylate transporter 1 isoform X2 [Tribolium castaneum] &gt;gi|642936511|ref|XP_008198467.1| PREDICTED: sodium-coupled monocarboxylate transporter 1 isoform X2 [Tribolium castaneum] &gt;gi|642936515|ref|XP_008198469.1| PREDICTED: sodium-coupled monocarboxylate transporter 1 isoform X2 [Tribolium castaneum] &gt;gi|1008452762|ref|XP_0158…
TRINITY_DN2896_c0_g1	354.26	527.4	1.48874	0.574089	0.0017908	608	GO:0034774;GO:0043207;GO:0002443;GO:0006810;GO:0044446;GO:0043233;GO:0051234;GO:0051704;GO:0008092;GO:0050896;GO:0009620;GO:0005515;GO:0050832;GO:0043229;GO:0002263;GO:0006887;GO:0019899;GO:0009607;GO:0006950;GO:0003674;GO:0043299;GO:0030141;GO:0101002;GO:0044464;GO:0002283;GO:0002275;GO:1904813;GO:0097708;GO:0099503;GO:0005576;GO:0046903;GO:0043226;GO:0044444;GO:0044422;GO:0009605;GO:0031974;GO:…	K20520	-	veNOG01020	Z	sp|Q6GM14|DBNLB_XENLA Drebrin-like protein B OS=Xenopus laevis OX=8355 GN=dbnl-b PE=2 SV=1	gi|506968091|gb|AGM32389.1| cofilin/tropomyosin-type actin-binding protein [Coptotermes formosanus]
TRINITY_DN7058_c0_g1	349.049	225.348	0.645605	-0.631277	0.00179723	1402	-	-	-	-	-	-	-
TRINITY_DN429632_c0_g1	20.758	53.2999	2.56768	1.36046	0.00180172	763	GO:0071705;GO:0000184;GO:0000462;GO:0003674;GO:0070925;GO:0022610;GO:1901566;GO:0031981;GO:0000028;GO:0071426;GO:0022607;GO:0006403;GO:0032502;GO:0030684;GO:0016072;GO:0090150;GO:0006139;GO:0005840;GO:0009892;GO:0051236;GO:1901576;GO:0031974;GO:0030867;GO:0044446;GO:0016020;GO:0044271;GO:0015031;GO:0006810;GO:0005515;GO:0043229;GO:0043232;GO:1901360;GO:0006807;GO:0045047;GO:0098552;GO:0010629;GO:…	K02998	-	opiNOG03383	J	sp|Q2GV75|RSSA_CHAGB 40S ribosomal protein S0 OS=Chaetomium globosum (strain ATCC 6205 / CBS 148.51 / DSM 1962 / NBRC 6347 / NRRL 1970) OX=306901 GN=RPS0 PE=3 SV=1	gi|668462784|gb|KFB50253.1| AGAP011777-PA-like protein [Anopheles sinensis]
TRINITY_DN76701_c0_g1	59.7383	23.7964	0.398344	-1.32791	0.00180304	2193	-	-	-	-	-	-	-
TRINITY_DN198237_c0_g1	10.5001	0.317986	0.0302842	-5.04529	0.00180333	458	-	-	-	-	-	-	-
TRINITY_DN1614_c0_g2	138.562	228.207	1.64697	0.719817	0.00180416	735	-	-	-	-	-	-	-
TRINITY_DN73448_c0_g1	317.55	167.686	0.528062	-0.92122	0.00180587	1144	-	-	-	opiNOG37802;opiNOG44693;opiNOG40205;opiNOG59982	R	sp|Q9W1C9|PEB3_DROME Ejaculatory bulb-specific protein 3 OS=Drosophila melanogaster OX=7227 GN=EbpIII PE=2 SV=2	gi|646721087|gb|KDR22557.1| Ejaculatory bulb-specific protein 3 [Zootermopsis nevadensis]
TRINITY_DN33294_c0_g1	38.5643	82.769	2.14626	1.10182	0.00180854	2890	-	-	-	-	-	-	-
TRINITY_DN9814_c1_g1	21.3855	54.9912	2.57143	1.36257	0.00181105	7816	-	-	-	-	-	-	-
TRINITY_DN5129_c0_g1	131.563	71.823	0.545921	-0.873235	0.00181164	769	-	-	-	-	-	-	-
TRINITY_DN59302_c0_g1	64.6831	27.3751	0.423219	-1.24052	0.00181193	1858	-	-	-	-	-	-	-
TRINITY_DN16862_c0_g1	53.5993	15.935	0.297299	-1.75001	0.00181283	1075	-	-	-	-	-	-	-
TRINITY_DN954_c5_g1	186.238	108.438	0.582256	-0.780275	0.00182117	1740	-	-	-	-	-	-	-
TRINITY_DN42400_c0_g4	11.4101	37.2604	3.26556	1.70733	0.00183641	586	GO:0007275;GO:0032501;GO:0005576;GO:0009617;GO:0032502;GO:0044421;GO:0008150;GO:0009605;GO:0048856;GO:0051707;GO:0009607;GO:0007552;GO:0043207;GO:0005575;GO:0005615;GO:0051704;GO:0050896	-	-	opiNOG59771;opiNOG63729;NOG69838;opiNOG40205	SR	sp|Q9W1C9|PEB3_DROME Ejaculatory bulb-specific protein 3 OS=Drosophila melanogaster OX=7227 GN=EbpIII PE=2 SV=2	gi|646721081|gb|KDR22551.1| Putative odorant-binding protein A10 [Zootermopsis nevadensis]
TRINITY_DN1340_c1_g4	121.335	202.815	1.67153	0.741169	0.00183917	841	-	-	-	-	-	-	-
TRINITY_DN4950_c0_g1	200.746	527.85	2.62944	1.39476	0.00184394	2299	-	-	-	-	-	sp|P83428|LOCU_LOCMI Locustin OS=Locusta migratoria OX=7004 PE=1 SV=1	gi|41017290|sp|P83428.1|LOCU_LOCMI RecName: Full=Locustin [Locusta migratoria]
TRINITY_DN2723_c1_g1	47.909	17.3824	0.362822	-1.46267	0.00184604	711	GO:0046173;GO:0005575;GO:0005975;GO:0010646;GO:0001655;GO:0016999;GO:0016095;GO:0023052;GO:1901615;GO:0072061;GO:0005623;GO:0042446;GO:0009967;GO:0005902;GO:0010243;GO:0016101;GO:0046425;GO:1901652;GO:0019318;GO:0048471;GO:0007275;GO:0006059;GO:0008610;GO:0044429;GO:0006629;GO:0046364;GO:0016903;GO:0007420;GO:1901655;GO:0048518;GO:0046370;GO:0072001;GO:0048522;GO:0019400;GO:0042981;GO:0009712;GO:…	K00002	-	opiNOG01590;veNOG02368;veNOG09158	C	sp|Q6IMN8|ALRA_DICDI Aldose reductase A OS=Dictyostelium discoideum OX=44689 GN=alrA PE=2 SV=1	gi|506968483|gb|AGM32585.1| aldo-keto reductase (AKR), partial [Coptotermes formosanus]
TRINITY_DN347_c6_g1	264.542	403.025	1.52348	0.607375	0.00184921	5206	GO:1990904;GO:0003674;GO:0006396;GO:0005739;GO:0000963;GO:0044464;GO:0055114;GO:0046483;GO:0006139;GO:0008152;GO:0000959;GO:0043226;GO:0044444;GO:0044422;GO:0090304;GO:0031974;GO:0043170;GO:0035770;GO:0140053;GO:0043233;GO:0044446;GO:0006807;GO:1901360;GO:0043232;GO:0019843;GO:0003676;GO:0043229;GO:0009295;GO:0032991;GO:0044238;GO:0015980;GO:0005737;GO:0071704;GO:0070013;GO:0009987;GO:0042645;GO:…	-	-	opiNOG03308	R	sp|Q5RFI6|FAKD5_PONAB FAST kinase domain-containing protein 5, mitochondrial OS=Pongo abelii OX=9601 GN=FASTKD5 PE=2 SV=1	gi|646706014|gb|KDR13439.1| FAST kinase domain-containing protein 5 [Zootermopsis nevadensis]
TRINITY_DN3_c0_g1	4589.54	2728.98	0.594607	-0.749991	0.00185202	1752	GO:0032502;GO:0042802;GO:0048878;GO:0015837;GO:0097708;GO:0042221;GO:0009925;GO:0015711;GO:0043226;GO:0055082;GO:0071705;GO:0015695;GO:0015267;GO:0006820;GO:0003674;GO:0008519;GO:0008324;GO:0046658;GO:0005515;GO:0043229;GO:0015670;GO:0043232;GO:0071702;GO:0055085;GO:0005886;GO:0048872;GO:0002262;GO:0044446;GO:0016020;GO:0008092;GO:0050896;GO:0006810;GO:0005488;GO:0048731;GO:0030855;GO:0030659;GO:…	K06580	-	opiNOG14075;veNOG10813	P	sp|Q7T070|RHBG_DANRE Ammonium transporter Rh type B OS=Danio rerio OX=7955 GN=rhbg PE=2 SV=1	gi|1005422950|ref|XP_015769291.1| PREDICTED: ammonium transporter Rh type A-like isoform X2 [Acropora digitifera]
TRINITY_DN360541_c0_g1	0	8.43569	Inf	Inf	0.0018541	614	-	-	-	-	-	-	-
TRINITY_DN7972_c0_g1	150.32	257.807	1.71506	0.778258	0.0018549	2338	-	-	-	opiNOG29795;opiNOG41441	R	-	gi|646715032|gb|KDR18788.1| hypothetical protein L798_06469, partial [Zootermopsis nevadensis]
TRINITY_DN2729_c0_g1	487.131	316.758	0.650252	-0.620928	0.00186016	936	GO:0048731;GO:0002286;GO:0005488;GO:0030029;GO:0098862;GO:0030855;GO:0048839;GO:1904377;GO:0044877;GO:0051130;GO:0043167;GO:0050793;GO:0070671;GO:0071944;GO:0042995;GO:0090066;GO:0035556;GO:0042110;GO:0030175;GO:0016477;GO:0001891;GO:0051017;GO:0044459;GO:0003008;GO:0099513;GO:0001726;GO:1903078;GO:0048870;GO:0060563;GO:0051716;GO:0051179;GO:0022607;GO:0120035;GO:0099081;GO:0032502;GO:0042802;GO:…	K17276	-	veNOG03322;opiNOG09700	Z	sp|P54680|FIMB_DICDI Fimbrin OS=Dictyostelium discoideum OX=44689 GN=fimA PE=2 SV=2	gi|260808363|ref|XP_002598977.1| hypothetical protein BRAFLDRAFT_280793 [Branchiostoma floridae] &gt;gi|229284252|gb|EEN54989.1| hypothetical protein BRAFLDRAFT_280793 [Branchiostoma floridae]
TRINITY_DN88765_c0_g1	1.022	18.7927	18.3882	4.20071	0.00186738	1969	GO:0048133;GO:0007294;GO:0022414;GO:0090288;GO:0060811;GO:0016788;GO:0007308;GO:1903047;GO:0070868;GO:0140014;GO:1903506;GO:0009894;GO:0016787;GO:0030423;GO:0006446;GO:0090287;GO:0032504;GO:0030261;GO:0050793;GO:0016070;GO:0036464;GO:0065003;GO:0005488;GO:0044237;GO:0009890;GO:0051130;GO:0071704;GO:0044238;GO:0007314;GO:0017145;GO:0023057;GO:0008358;GO:0048469;GO:0051252;GO:0010369;GO:0043933;GO:…	K02156	-	NOG00240;opiNOG00587	JD	sp|A8D8P8|SIWI_BOMMO Piwi-like protein Siwi OS=Bombyx mori OX=7091 GN=Siwi PE=1 SV=1	gi|411145887|gb|AFW04603.1| giwi protein [Gampsocleis gratiosa]
TRINITY_DN4666_c1_g1	343.729	512.11	1.48986	0.575181	0.00186791	4641	-	-	-	opiNOG56358	R	-	gi|646718956|gb|KDR21244.1| hypothetical protein L798_04035 [Zootermopsis nevadensis]
TRINITY_DN2768_c0_g1	814.954	572.06	0.701954	-0.510551	0.0018705	1158	-	-	-	-	-	-	-
TRINITY_DN28434_c1_g1	65.0579	122.467	1.88244	0.912602	0.00187229	1774	GO:0042493;GO:0043632;GO:0008270;GO:0005623;GO:0003008;GO:0019941;GO:0005634;GO:0032446;GO:0005575;GO:0044237;GO:0097223;GO:0005488;GO:0070013;GO:0043167;GO:0046677;GO:0044238;GO:0031514;GO:0036126;GO:0071704;GO:0042995;GO:0043229;GO:0006807;GO:0009056;GO:0043170;GO:0050896;GO:0044446;GO:0006508;GO:0007610;GO:0042221;GO:0031974;GO:0043226;GO:0019787;GO:0003674;GO:0031981;GO:0019538;GO:0016567;GO:…	-	-	veNOG14969	O	-	-
TRINITY_DN80486_c0_g1	72.8933	33.0886	0.453932	-1.13945	0.00187566	1355	-	-	-	opiNOG17149	S	sp|Q897C2|TPL_CLOTE Tyrosine phenol-lyase OS=Clostridium tetani (strain Massachusetts / E88) OX=212717 GN=tpl PE=3 SV=1	gi|1005479289|ref|XP_015776371.1| PREDICTED: tryptophanase-like [Acropora digitifera]
TRINITY_DN3102_c0_g1	108.191	182.193	1.68399	0.751888	0.0018809	2862	-	-	-	-	-	-	-
TRINITY_DN12715_c7_g1	112.271	58.6267	0.52219	-0.937354	0.00188142	3230	-	-	-	-	-	-	-
TRINITY_DN19426_c0_g1	65.285	27.5854	0.422539	-1.24285	0.00189246	2185	-	-	-	-	-	-	-
TRINITY_DN4115_c2_g1	123.645	65.7856	0.532053	-0.910359	0.00190199	808	GO:0043226;GO:0044422;GO:0044444;GO:0090304;GO:1901576;GO:0006139;GO:0008152;GO:0016072;GO:0034645;GO:0005840;GO:0002181;GO:0009059;GO:0019538;GO:0044464;GO:0046483;GO:1901566;GO:1990904;GO:0003674;GO:0044249;GO:0006396;GO:0042273;GO:0043604;GO:0032991;GO:1901564;GO:1901360;GO:0043232;GO:0044085;GO:0006807;GO:0003676;GO:0044260;GO:0043229;GO:0042254;GO:0034470;GO:0022626;GO:0044271;GO:0044446;GO:…	K02865	-	opiNOG02637;rhaNOG14876	J	sp|Q8VZB9|R10A1_ARATH 60S ribosomal protein L10a-1 OS=Arabidopsis thaliana OX=3702 GN=RPL10AA PE=1 SV=1	gi|260825770|ref|XP_002607839.1| hypothetical protein BRAFLDRAFT_117286 [Branchiostoma floridae] &gt;gi|229293188|gb|EEN63849.1| hypothetical protein BRAFLDRAFT_117286 [Branchiostoma floridae]
TRINITY_DN3634_c1_g1	122.578	65.6311	0.535423	-0.901248	0.00190387	617	-	-	-	-	-	-	-
TRINITY_DN38446_c0_g1	1.01466	12.9782	12.7907	3.67702	0.00192092	1055	-	-	-	-	-	-	-
TRINITY_DN19024_c0_g2	17.2767	2.33679	0.135256	-2.88623	0.00192378	416	-	-	-	euNOG42144;meNOG44216;opiNOG72629	R	-	gi|952542250|gb|KRT86608.1| hypothetical protein AMK59_397, partial [Oryctes borbonicus]
TRINITY_DN462433_c0_g1	86.6487	158.549	1.8298	0.871682	0.00192637	1032	-	-	-	-	-	-	-
TRINITY_DN158559_c0_g2	94.2601	0	0	-Inf	0.00192873	1425	-	-	-	COG2233;opiNOG08731	FP	sp|P41006|PYRP_BACCL Uracil permease OS=Bacillus caldolyticus OX=1394 GN=pyrP PE=3 SV=1	gi|556746255|ref|XP_005968600.1| PREDICTED: uric acid-xanthine permease-like [Pantholops hodgsonii]
TRINITY_DN8917_c0_g1	737.96	1056.73	1.43196	0.517989	0.00193792	630	-	-	-	-	-	-	-
TRINITY_DN184757_c0_g1	45.7384	16.6218	0.36341	-1.46033	0.0019495	594	-	-	-	-	-	-	-
TRINITY_DN2526_c0_g2	76.3155	19.0506	0.249629	-2.00214	0.00195036	779	-	-	-	-	-	-	-
TRINITY_DN9226_c0_g1	76.536	138.975	1.81581	0.860614	0.00195187	1522	-	-	-	rhaNOG13074;opiNOG16894;rhaNOG06878	R	sp|Q5NB11|CHI10_ORYSJ Chitinase 10 OS=Oryza sativa subsp. japonica OX=39947 GN=Cht10 PE=2 SV=1	gi|358337929|dbj|GAA36406.2| endochitinase CH5B [Clonorchis sinensis]
TRINITY_DN33620_c0_g1	81.7029	31.5507	0.386163	-1.37272	0.00195998	1474	-	K19662	-	opiNOG01495;rhaNOG09839;veNOG02977	RZDT	sp|Q11083|YT67_CAEEL Uncharacterized calcium-binding protein B0563.7 OS=Caenorhabditis elegans OX=6239 GN=B0563.7 PE=4 SV=1	gi|308477803|ref|XP_003101114.1| hypothetical protein CRE_14767 [Caenorhabditis remanei] &gt;gi|308264042|gb|EFP07995.1| hypothetical protein CRE_14767 [Caenorhabditis remanei]
TRINITY_DN4271_c0_g1	1502.42	2256.29	1.50177	0.586662	0.0019699	3392	GO:0005886;GO:0055085;GO:0050794;GO:0015291;GO:0046873;GO:0006810;GO:0098656;GO:0050896;GO:0051234;GO:0016020;GO:0016021;GO:0015319;GO:0005215;GO:0007165;GO:0035725;GO:0030001;GO:0006811;GO:0015321;GO:0044425;GO:0005436;GO:0038023;GO:0048856;GO:0022804;GO:0008152;GO:0006796;GO:0015081;GO:0032502;GO:0006814;GO:0022857;GO:0015698;GO:0008324;GO:0044341;GO:0044464;GO:0006820;GO:0003674;GO:0098662;GO:…	K14640	-	opiNOG02222	P	sp|Q6NV12|S20AA_DANRE Sodium-dependent phosphate transporter 1-A OS=Danio rerio OX=7955 GN=slc20a1a PE=2 SV=1	gi|646707260|gb|KDR14103.1| Sodium-dependent phosphate transporter 2 [Zootermopsis nevadensis]
TRINITY_DN5945_c0_g1	314.959	201.832	0.640821	-0.642006	0.00197	512	-	-	-	opiNOG59826	S	sp|Q56ZN6|AVP2_ARATH Pyrophosphate-energized membrane proton pump 2 OS=Arabidopsis thaliana OX=3702 GN=AVPL1 PE=1 SV=2	gi|556755114|ref|XP_005972916.1| PREDICTED: pyrophosphate-energized membrane proton pump 2-like [Pantholops hodgsonii]
TRINITY_DN513_c0_g1	208.42	123.111	0.590687	-0.759534	0.00197402	364	GO:0071840;GO:0022618;GO:0043043;GO:0005198;GO:0005622;GO:0006412;GO:0005623;GO:0042255;GO:0043228;GO:0005575;GO:0044424;GO:0034641;GO:0010467;GO:0009987;GO:0044445;GO:0043603;GO:0065003;GO:0042274;GO:0044237;GO:0022613;GO:0008150;GO:0044267;GO:0006518;GO:0034622;GO:0005829;GO:0044238;GO:0022627;GO:0009058;GO:0071704;GO:0005737;GO:0044391;GO:0006807;GO:0044085;GO:0043232;GO:0044260;GO:0006996;GO:…	K02978	-	opiNOG37718;veNOG22910;COG2051	J	sp|Q2KHT7|RS27_BOVIN 40S ribosomal protein S27 OS=Bos taurus OX=9913 GN=RPS27 PE=3 SV=3	gi|340370973|ref|XP_003384020.1| PREDICTED: 40S ribosomal protein S27 [Amphimedon queenslandica]
TRINITY_DN113314_c0_g1	57.2819	23.3311	0.407304	-1.29582	0.00197748	719	GO:0019953;GO:0098590;GO:0043168;GO:0033206;GO:0036094;GO:0006900;GO:0048731;GO:0030659;GO:0042886;GO:0043167;GO:0032637;GO:0007018;GO:0051247;GO:0099111;GO:0051179;GO:0035556;GO:0032940;GO:0007017;GO:0042592;GO:0016477;GO:0000281;GO:0044459;GO:1904951;GO:0045664;GO:0045202;GO:0072384;GO:0050796;GO:0003674;GO:0022610;GO:0022412;GO:0032482;GO:0009306;GO:1903320;GO:0032502;GO:0120035;GO:0022607;GO:…	K07874	-	veNOG05932	U	sp|P62822|RAB1A_CANLF Ras-related protein Rab-1A OS=Canis lupus familiaris OX=9615 GN=RAB1A PE=1 SV=3	gi|658888583|ref|XP_008427147.1| PREDICTED: ras-related protein Rab-1A [Poecilia reticulata]
TRINITY_DN4759_c0_g1	140.232	78.0492	0.556572	-0.845361	0.00197966	743	-	-	-	-	-	-	-
TRINITY_DN14604_c0_g1	27.5353	63.0626	2.29024	1.1955	0.00198057	1121	GO:0048471;GO:0071840;GO:0044432;GO:0044232;GO:0005575;GO:0042441;GO:0005623;GO:0023052;GO:0031967;GO:0007166;GO:0006897;GO:0042175;GO:0097038;GO:0044456;GO:0006898;GO:0005783;GO:0034975;GO:0002495;GO:0012505;GO:0032839;GO:0035036;GO:0030968;GO:0033554;GO:0043473;GO:0044085;GO:0005102;GO:0050896;GO:0043170;GO:0007339;GO:0120038;GO:0036477;GO:0035966;GO:0043226;GO:0009059;GO:0098827;GO:0046903;GO:…	-	-	-	-	-	-
TRINITY_DN2288_c1_g1	559.255	798.447	1.4277	0.513689	0.00198745	1351	-	-	-	-	-	-	-
TRINITY_DN99833_c0_g1	70.097	30.5869	0.436351	-1.19644	0.00199691	3399	-	-	-	-	-	-	-
TRINITY_DN4367_c0_g1	141.892	229.002	1.61392	0.690567	0.00200028	3003	GO:0097447;GO:0010506;GO:1905304;GO:0008152;GO:0031647;GO:0080090;GO:0045927;GO:0043618;GO:1903507;GO:0050847;GO:0007476;GO:0071214;GO:0051960;GO:0048639;GO:0010766;GO:0032414;GO:0042921;GO:0034766;GO:0031690;GO:1902679;GO:0045844;GO:0045595;GO:0044427;GO:0032410;GO:0044111;GO:0048585;GO:0045309;GO:0010976;GO:0044428;GO:0070252;GO:2000810;GO:0051704;GO:0022603;GO:0006873;GO:0007165;GO:0048563;GO:…	K10361	-	-	-	-	-
TRINITY_DN11378_c0_g1	130.967	215.124	1.64259	0.715968	0.00200732	2366	-	K04506	-	veNOG12028;opiNOG03837	O	sp|Q86MW9|SINA_SCHMA E3 ubiquitin-protein ligase sina OS=Schistosoma mansoni OX=6183 GN=SINA PE=1 SV=1	gi|646692059|gb|KDR07293.1| E3 ubiquitin-protein ligase sia-1 [Zootermopsis nevadensis]
TRINITY_DN26567_c0_g1	1.31067	14.989	11.4361	3.51552	0.00200908	903	-	-	-	-	-	-	-
TRINITY_DN4938_c2_g2	26.3743	6.17814	0.234249	-2.09389	0.00201235	1231	-	-	-	-	-	-	-
TRINITY_DN6128_c0_g3	94.1227	46.6309	0.495427	-1.01326	0.00201462	1524	GO:0044271;GO:0050896;GO:1901135;GO:0046394;GO:0043170;GO:0006112;GO:0005515;GO:0006807;GO:1901360;GO:1901137;GO:0055114;GO:0046483;GO:0016779;GO:0005536;GO:0000166;GO:0003674;GO:0006950;GO:0044249;GO:1901576;GO:0009059;GO:0034637;GO:0042802;GO:0006139;GO:0034641;GO:0005975;GO:0005575;GO:1901265;GO:0032557;GO:0005978;GO:0006091;GO:0005623;GO:0046398;GO:0048029;GO:0006011;GO:0055093;GO:0006073;GO:…	K00963	-	opiNOG05482	G	sp|Q59KI0|UGP1_CANAL UTP--glucose-1-phosphate uridylyltransferase OS=Candida albicans (strain SC5314 / ATCC MYA-2876) OX=237561 GN=UGP1 PE=1 SV=2	gi|828221718|ref|XP_012562043.1| PREDICTED: UTP--glucose-1-phosphate uridylyltransferase-like [Hydra vulgaris]
TRINITY_DN60387_c0_g1	98.3753	49.6625	0.504827	-0.98614	0.00203003	3041	-	-	-	-	-	-	gi|429327027|gb|AFZ78842.1| clan CD family C14 metacaspase-like cysteine peptidase [Coptotermes formosanus]
TRINITY_DN9747_c0_g1	171.578	92.574	0.539546	-0.890182	0.00204971	676	GO:0006790;GO:0001667;GO:0006914;GO:0043226;GO:0046903;GO:0097708;GO:0042742;GO:0042221;GO:0099503;GO:0005764;GO:1904813;GO:0007584;GO:0019538;GO:0007033;GO:0051240;GO:0051270;GO:0022008;GO:0005739;GO:0043299;GO:0006950;GO:0051094;GO:0051239;GO:0007417;GO:0050896;GO:1901135;GO:0034774;GO:0043170;GO:0048699;GO:0040011;GO:0048522;GO:0006026;GO:0098542;GO:0005783;GO:0005775;GO:0006952;GO:0002252;GO:…	-	-	-	-	sp|P27715|UNC13_CAEEL Phorbol ester/diacylglycerol-binding protein unc-13 OS=Caenorhabditis elegans OX=6239 GN=unc-13 PE=1 SV=4	-
TRINITY_DN36996_c2_g1	117.505	58.3141	0.496269	-1.01081	0.00205031	314	-	-	-	-	-	-	-
TRINITY_DN1532_c6_g1	539.502	771.431	1.42989	0.515909	0.00206437	765	GO:0003674;GO:0005884;GO:0044464;GO:0016043;GO:0099081;GO:0051764;GO:0061572;GO:0022607;GO:0030036;GO:0007010;GO:0043226;GO:0099080;GO:0097435;GO:0044422;GO:0008092;GO:0044446;GO:0032432;GO:0044085;GO:0043232;GO:0043229;GO:0005515;GO:0006996;GO:0044430;GO:0009987;GO:0044877;GO:0030029;GO:0005488;GO:0008150;GO:0051015;GO:0005856;GO:0015629;GO:0099513;GO:0003779;GO:0005623;GO:0043228;GO:0005575;GO:…	K17275	-	opiNOG09700	Z	sp|Q9FJ70|FIMB3_ARATH Fimbrin-3 OS=Arabidopsis thaliana OX=3702 GN=FIM3 PE=3 SV=1	gi|196011471|ref|XP_002115599.1| hypothetical protein TRIADDRAFT_59481 [Trichoplax adhaerens] &gt;gi|190581887|gb|EDV21962.1| hypothetical protein TRIADDRAFT_59481 [Trichoplax adhaerens]
TRINITY_DN891_c3_g1	577.935	388.827	0.672786	-0.57178	0.00206874	1763	GO:0005623;GO:0044464;GO:0005575;GO:0044424;GO:0005737;GO:0005622	K01312	-	opiNOG30705;opiNOG34692;opiNOG06850	E	sp|P35035|TRY1_ANOGA Trypsin-1 OS=Anopheles gambiae OX=7165 GN=TRYP1 PE=2 SV=3	gi|429327063|gb|AFZ78860.1| serine protease [Coptotermes formosanus]
TRINITY_DN11470_c0_g1	195.781	303.139	1.54836	0.630737	0.00207618	1189	-	-	-	-	-	-	-
TRINITY_DN1345_c14_g1	155.341	252.419	1.62494	0.700382	0.00208806	2245	-	-	-	opiNOG01931;COG2801	RL	sp|Q99315|YG31B_YEAST Transposon Ty3-G Gag-Pol polyprotein OS=Saccharomyces cerevisiae (strain ATCC 204508 / S288c) OX=559292 GN=TY3B-G PE=1 SV=3	gi|646704124|gb|KDR12470.1| hypothetical protein L798_13772 [Zootermopsis nevadensis]
TRINITY_DN14600_c0_g2	135.226	74.8478	0.5535	-0.853344	0.00210511	2859	GO:2000785;GO:0044464;GO:0016043;GO:0070925;GO:0007033;GO:0016236;GO:0031331;GO:0042594;GO:0006950;GO:0010638;GO:0007154;GO:0031667;GO:0009893;GO:0009605;GO:0006914;GO:0010506;GO:0031325;GO:0022607;GO:0031668;GO:0008152;GO:0016241;GO:1905037;GO:0050896;GO:0016020;GO:0044087;GO:0071496;GO:0016239;GO:0044425;GO:0016021;GO:0061919;GO:0044090;GO:1902117;GO:0044088;GO:0033554;GO:1902115;GO:0005886;GO:…	-	-	veNOG01403;opiNOG01446	T	-	gi|196004174|ref|XP_002111954.1| hypothetical protein TRIADDRAFT_55496 [Trichoplax adhaerens] &gt;gi|190585853|gb|EDV25921.1| hypothetical protein TRIADDRAFT_55496 [Trichoplax adhaerens]
TRINITY_DN43819_c0_g1	98.7405	49.7923	0.504274	-0.98772	0.00210609	2444	-	-	-	-	-	-	-
TRINITY_DN11535_c1_g1	409.206	271.823	0.664269	-0.59016	0.00210823	944	-	-	-	-	-	-	-
TRINITY_DN103909_c0_g1	177.35	105.014	0.592128	-0.75602	0.00210891	1693	-	-	-	-	-	-	gi|646700952|gb|KDR10888.1| hypothetical protein L798_15360 [Zootermopsis nevadensis]
TRINITY_DN3185_c0_g1	64.5118	121.229	1.87918	0.910102	0.00211005	774	GO:0048534;GO:0034097;GO:2000147;GO:0009891;GO:0002682;GO:0008637;GO:0035296;GO:0006357;GO:0032501;GO:0007507;GO:2000026;GO:0002376;GO:0016491;GO:0009743;GO:0098796;GO:0097159;GO:0030182;GO:0044424;GO:0019825;GO:0003032;GO:0001505;GO:1901363;GO:1900241;GO:0051152;GO:0051707;GO:0001666;GO:0043231;GO:0009617;GO:0046914;GO:0042803;GO:0044464;GO:0016043;GO:0007154;GO:1905065;GO:0009966;GO:0010648;GO:…	K04564	-	COG0605;opiNOG04772	P	sp|O93724|SODF_PYRAE Superoxide dismutase [Fe] OS=Pyrobaculum aerophilum (strain ATCC 51768 / DSM 7523 / JCM 9630 / CIP 104966 / NBRC 100827 / IM2) OX=178306 GN=sod PE=1 SV=2	gi|667755295|gb|AIG92784.1| Mn superoxide dismutase [Dastarcus helophoroides]
TRINITY_DN32354_c0_g1	28.2623	7.30309	0.258404	-1.9523	0.00211336	814	-	-	-	-	-	-	-
TRINITY_DN112574_c0_g1	20.6614	3.64995	0.176656	-2.50099	0.0021181	534	-	-	-	-	-	-	-
TRINITY_DN2166_c0_g1	315.821	186.86	0.591664	-0.75715	0.00212072	970	-	-	-	-	-	-	-
TRINITY_DN4572_c0_g2	442.649	639.602	1.44494	0.53101	0.00212186	7167	-	-	-	opiNOG37947;opiNOG36390;opiNOG22034	RB	sp|P21329|RTJK_DROFU RNA-directed DNA polymerase from mobile element jockey OS=Drosophila funebris OX=7221 GN=jockey\pol PE=1 SV=1	gi|1000213185|gb|KXJ82651.1| hypothetical protein RP20_CCG012456 [Aedes albopictus]
TRINITY_DN34286_c0_g1	52.6902	19.8822	0.377341	-1.40606	0.00212961	3442	-	-	-	-	-	-	-
TRINITY_DN81179_c0_g3	0.288675	10.0479	34.8071	5.12131	0.00213606	978	-	-	-	-	-	-	-
TRINITY_DN3790_c0_g1	72.0534	33.2814	0.461899	-1.11435	0.00215123	1203	-	-	-	-	-	-	gi|429327027|gb|AFZ78842.1| clan CD family C14 metacaspase-like cysteine peptidase [Coptotermes formosanus]
TRINITY_DN1852_c0_g1	110.652	46.3656	0.419023	-1.2549	0.00215232	1579	-	-	-	opiNOG27970	T	-	gi|646719583|gb|KDR21640.1| Troponin C [Zootermopsis nevadensis]
TRINITY_DN55069_c2_g1	16.9507	46.503	2.74342	1.45598	0.00215259	1864	GO:0008356;GO:0006996;GO:0045595;GO:0010605;GO:0003824;GO:0051346;GO:0036211;GO:0007346;GO:1904145;GO:0044428;GO:0051704;GO:0016740;GO:1903046;GO:0008152;GO:0006796;GO:0071695;GO:0003006;GO:0080090;GO:0010923;GO:0048519;GO:0007284;GO:0045936;GO:1905879;GO:0007088;GO:0048856;GO:0016301;GO:0032535;GO:0048599;GO:0051172;GO:0051241;GO:0051246;GO:0006468;GO:1904029;GO:0051301;GO:0007276;GO:0032268;GO:…	K06633	-	rhaNOG04331;opiNOG03908	D	sp|Q626B1|PMY13_CAEBR Membrane-associated tyrosine- and threonine-specific cdc2-inhibitory kinase wee-1.3 OS=Caenorhabditis briggsae OX=6238 GN=wee-1.3 PE=3 SV=1	gi|768196141|gb|KJH51886.1| kinase domain protein [Dictyocaulus viviparus]
TRINITY_DN70086_c0_g1	10.2707	0.352822	0.0343522	-4.86345	0.00215676	542	-	-	-	-	-	-	-
TRINITY_DN20451_c0_g2	52.3629	19.917	0.380365	-1.39454	0.00216265	358	-	-	-	-	-	-	-
TRINITY_DN106035_c0_g1	0	8.35518	Inf	Inf	0.00217363	595	-	-	-	opiNOG62452	E	sp|P49865|NTPR_ENTHA Protein NtpR OS=Enterococcus hirae (strain ATCC 9790 / DSM 20160 / JCM 8729 / LMG 6399 / NBRC 3181 / NCIMB 6459 / NCDO 1258 / NCTC 12367 / WDCM 00089 / R) OX=768486 GN=ntpR PE=4 SV=2	gi|669220866|emb|CDW57830.1| Peptidase C26 and Aminoglyc resit domain containi ng protein [Trichuris trichiura]
TRINITY_DN22391_c0_g1	61.5951	25.9226	0.420856	-1.2486	0.00218332	1127	-	-	-	-	-	-	-
TRINITY_DN26198_c0_g1	510.42	350.197	0.686095	-0.54352	0.00218403	4173	GO:0023052;GO:0051606;GO:0042441;GO:0042440;GO:0051716;GO:0009583;GO:0065007;GO:0006629;GO:0009582;GO:0046154;GO:0046148;GO:0044238;GO:0009314;GO:0009058;GO:0071704;GO:0009628;GO:0050789;GO:0009987;GO:0042330;GO:0044237;GO:0040011;GO:0008150;GO:0044267;GO:0009416;GO:0043474;GO:0006721;GO:0007165;GO:0043170;GO:0006726;GO:0048066;GO:0007602;GO:0006720;GO:0050896;GO:0044255;GO:0006807;GO:0050794;GO:…	-	-	opiNOG04082	T	sp|B7Z031|PESTE_DROME Protein peste OS=Drosophila melanogaster OX=7227 GN=pes PE=2 SV=1	gi|646723687|gb|KDR24217.1| Protein croquemort [Zootermopsis nevadensis]
TRINITY_DN1391_c0_g1	478.33	691.714	1.4461	0.532169	0.00219519	1545	GO:0060255;GO:0042326;GO:0043243;GO:0098852;GO:0071356;GO:0035304;GO:0065009;GO:0071496;GO:0016137;GO:0005102;GO:0050891;GO:0050896;GO:0098900;GO:1904923;GO:0048878;GO:0005764;GO:1905165;GO:0044249;GO:0006950;GO:0071548;GO:0005124;GO:0007033;GO:1901654;GO:0071840;GO:0008610;GO:0006629;GO:0009968;GO:0030148;GO:0010562;GO:0010646;GO:0005575;GO:0046173;GO:0006687;GO:0034641;GO:0009653;GO:0048522;GO:…	K01201	-	opiNOG05474	G	sp|Q9UB00|GLCM4_CAEEL Putative glucosylceramidase 4 OS=Caenorhabditis elegans OX=6239 GN=gba-4 PE=3 SV=2	gi|91087381|ref|XP_975649.1| PREDICTED: glucosylceramidase [Tribolium castaneum] &gt;gi|1004397876|gb|EFA05963.2| Glucosylceramidase-like Protein [Tribolium castaneum]
TRINITY_DN3697_c0_g1	810.772	552.971	0.682031	-0.552092	0.00219861	1022	-	-	-	opiNOG59826	S	sp|Q9FWR2|AVPX_ARATH Pyrophosphate-energized membrane proton pump 3 OS=Arabidopsis thaliana OX=3702 GN=AVPL2 PE=3 SV=1	gi|556747211|ref|XP_005969063.1| PREDICTED: pyrophosphate-energized membrane proton pump 2-like [Pantholops hodgsonii]
TRINITY_DN63_c0_g1	857.483	497.419	0.580093	-0.785645	0.0021997	508	-	-	-	-	-	-	-
TRINITY_DN15986_c0_g1	179.444	1.58993	0.00886033	-6.81842	0.00220853	1204	-	-	-	-	-	sp|O74493|NUP_SCHPO Probable purine nucleoside permease C285.05 OS=Schizosaccharomyces pombe (strain 972 / ATCC 24843) OX=284812 GN=SPCC285.05 PE=3 SV=1	-
TRINITY_DN3039_c0_g1	68.2811	126.643	1.85473	0.891208	0.00221531	1534	-	K02183	-	opiNOG47192;COG5126;rhaNOG09839	TDZ	sp|Q0IUU4|CML2_ORYSJ Putative calmodulin-like protein 2 OS=Oryza sativa subsp. japonica OX=39947 GN=CML2 PE=3 SV=2	gi|1005434191|ref|XP_015754609.1| PREDICTED: caltractin-like [Acropora digitifera]
TRINITY_DN944_c1_g1	13805.9	18584.8	1.34615	0.42884	0.00222833	6316	GO:0006596;GO:0043436;GO:0006591;GO:0006576;GO:0006807;GO:1901564;GO:0009445;GO:0009308;GO:0019752;GO:0005622;GO:0005623;GO:0009309;GO:0003824;GO:0034641;GO:0044271;GO:0005575;GO:0044424;GO:0044237;GO:0016831;GO:0016829;GO:1901605;GO:0008152;GO:0009987;GO:1901576;GO:0008150;GO:0016830;GO:0097164;GO:0044106;GO:0033387;GO:0044238;GO:0006082;GO:0044249;GO:0003674;GO:0009446;GO:1901566;GO:0042401;GO:…	K01581	-	opiNOG01840	E	sp|P09057|DCOR_RAT Ornithine decarboxylase OS=Rattus norvegicus OX=10116 GN=Odc1 PE=1 SV=1	gi|646711564|gb|KDR16679.1| Ornithine decarboxylase, partial [Zootermopsis nevadensis]
TRINITY_DN4576_c0_g1	40.6125	13.1409	0.323569	-1.62786	0.00223394	390	-	-	-	opiNOG59826	S	sp|Q9FWR2|AVPX_ARATH Pyrophosphate-energized membrane proton pump 3 OS=Arabidopsis thaliana OX=3702 GN=AVPL2 PE=3 SV=1	gi|556748821|ref|XP_005969851.1| PREDICTED: pyrophosphate-energized membrane proton pump 2-like [Pantholops hodgsonii]
TRINITY_DN1504_c1_g1	1531.75	2112.73	1.37929	0.463926	0.00224203	5262	GO:0043231;GO:0030331;GO:0043227;GO:0005622;GO:0017111;GO:0065007;GO:0033993;GO:0043228;GO:0044424;GO:0140110;GO:0010467;GO:0009987;GO:0003712;GO:0071495;GO:0008026;GO:0031324;GO:0008150;GO:0048523;GO:0009719;GO:0050789;GO:0010556;GO:0070887;GO:0005737;GO:0016817;GO:0050794;GO:0010605;GO:0071383;GO:1902679;GO:0005730;GO:0010033;GO:0003714;GO:0003824;GO:0007165;GO:0016818;GO:0051253;GO:0043233;GO:…	K14808	-	opiNOG02358	A	sp|Q8K4L0|DDX54_MOUSE ATP-dependent RNA helicase DDX54 OS=Mus musculus OX=10090 GN=Ddx54 PE=1 SV=1	gi|795038948|ref|XP_011866116.1| PREDICTED: ATP-dependent RNA helicase DDX54 [Vollenhovia emeryi]
TRINITY_DN71809_c0_g1	40.3196	13.2911	0.329643	-1.60102	0.00224457	1774	-	-	-	-	-	-	-
TRINITY_DN3498_c0_g1	280.843	420.697	1.49798	0.583017	0.00226083	7083	-	-	-	opiNOG20068	R	sp|P34457|YMD3_CAEEL Putative uncharacterized transposon-derived protein F54H12.3 OS=Caenorhabditis elegans OX=6239 GN=F54H12.3 PE=5 SV=1	gi|999985435|gb|KXJ24576.1| Uncharacterized protein F54H12.2 [Exaiptasia pallida]
TRINITY_DN2252_c0_g1	371.962	543.988	1.46248	0.548418	0.0022704	3503	GO:0031323;GO:0050794;GO:0043229;GO:0005515;GO:0050750;GO:0060255;GO:0051252;GO:0032991;GO:2000112;GO:0070325;GO:0043254;GO:0016020;GO:0005102;GO:0044087;GO:0080090;GO:0009889;GO:0043226;GO:0044444;GO:0003674;GO:0044389;GO:0019899;GO:0019219;GO:0044464;GO:0042826;GO:0043231;GO:0031625;GO:0005622;GO:0043227;GO:0005634;GO:0005623;GO:0005575;GO:0044424;GO:0031326;GO:1903506;GO:0065007;GO:0003712;GO:…	-	-	opiNOG15517	R	-	gi|646719023|gb|KDR21282.1| Ankyrin repeat family A protein 2 [Zootermopsis nevadensis]
TRINITY_DN223951_c0_g1	67.5491	123.51	1.82844	0.870616	0.00227253	1446	-	-	-	-	-	-	-
TRINITY_DN2927_c0_g1	30.4948	101.379	3.32445	1.73312	0.0022836	585	-	-	-	-	-	-	-
TRINITY_DN606_c8_g1	75.3783	34.034	0.451509	-1.14717	0.00228442	1718	-	-	-	-	-	-	-
TRINITY_DN380_c0_g1	313.179	186.806	0.596484	-0.745445	0.00228548	3249	GO:0010033;GO:0034654;GO:0007595;GO:0043025;GO:0003824;GO:0043233;GO:0097367;GO:0006207;GO:0022603;GO:0051704;GO:0051234;GO:0044428;GO:0046112;GO:0031090;GO:0010941;GO:0044706;GO:0050794;GO:1901564;GO:0031966;GO:0016635;GO:0034404;GO:0014074;GO:0014070;GO:0005654;GO:0031667;GO:0048039;GO:0044464;GO:0009163;GO:0044281;GO:0044297;GO:1901659;GO:0007589;GO:0008152;GO:0048732;GO:0048856;GO:1901700;GO:…	K00254	-	veNOG10111;veNOG03178	F	sp|B1GYY3|PYRDB_ENDTX Dihydroorotate dehydrogenase B (NAD(+)), catalytic subunit OS=Endomicrobium trichonymphae OX=1408204 GN=pyrD PE=3 SV=1	gi|551522222|ref|XP_005812600.1| PREDICTED: dihydroorotate dehydrogenase (quinone), mitochondrial [Xiphophorus maculatus]
TRINITY_DN736_c1_g1	77.2326	36.5248	0.472919	-1.08033	0.00229499	431	-	K01225	-	opiNOG07833	G	sp|A1CG87|CELB_ASPCL Probable endo-beta-1,4-glucanase celB OS=Aspergillus clavatus (strain ATCC 1007 / CBS 513.65 / DSM 816 / NCTC 3887 / NRRL 1 / QM 1276 / 107) OX=344612 GN=celB PE=3 SV=1	gi|506965816|gb|AGM32260.1| putative glycosyl hydrolase family7 [Coptotermes formosanus]
TRINITY_DN18501_c0_g1	78.6967	37.1971	0.472664	-1.08111	0.00229838	443	GO:0044464;GO:0050790;GO:0006402;GO:0009893;GO:0044444;GO:0044422;GO:1901700;GO:0033674;GO:0002181;GO:0031325;GO:0033365;GO:0051234;GO:0046907;GO:1901699;GO:0015833;GO:0044270;GO:2000112;GO:1901564;GO:1901361;GO:0071320;GO:0033036;GO:0008104;GO:0050794;GO:0010608;GO:0044260;GO:0050789;GO:0010556;GO:0072599;GO:0070887;GO:0044265;GO:0009719;GO:0010468;GO:0071417;GO:0009891;GO:0006417;GO:0016071;GO:…	K02942	-	opiNOG41537	J	sp|P52855|RLA1_MAIZE 60S acidic ribosomal protein P1 OS=Zea mays OX=4577 GN=RPP1A PE=1 SV=1	gi|999968733|gb|KXJ07907.1| 60S acidic ribosomal protein P1 [Exaiptasia pallida]
TRINITY_DN63748_c0_g1	250.49	379.852	1.51644	0.600686	0.0023034	4508	GO:0003987;GO:0044255;GO:0043233;GO:0044446;GO:0046394;GO:0003824;GO:0016874;GO:0043229;GO:0006631;GO:0044281;GO:0017144;GO:0044464;GO:0044249;GO:0003674;GO:0072330;GO:0005739;GO:0032787;GO:0046951;GO:0043226;GO:1902224;GO:1901576;GO:0031974;GO:0044444;GO:0044422;GO:1901570;GO:0008152;GO:0046950;GO:0044424;GO:0005575;GO:0016877;GO:0006633;GO:0005759;GO:0005623;GO:0006091;GO:0005622;GO:0043227;GO:…	K01908	-	opiNOG00481	I	sp|Q14DH7|ACSS3_MOUSE Acyl-CoA synthetase short-chain family member 3, mitochondrial OS=Mus musculus OX=10090 GN=Acss3 PE=1 SV=2	gi|646721613|gb|KDR22891.1| Acyl-CoA synthetase short-chain family member 3, mitochondrial [Zootermopsis nevadensis]
TRINITY_DN19969_c0_g1	268.741	409.659	1.52436	0.608207	0.00230539	928	-	-	-	-	-	-	-
TRINITY_DN15295_c0_g1	30.9063	69.872	2.26077	1.17681	0.00231108	678	-	-	-	-	-	-	-
TRINITY_DN14546_c0_g1	158.552	259.943	1.63948	0.713238	0.00231297	2585	GO:0010629;GO:0045665;GO:0031323;GO:0048609;GO:0042127;GO:0043229;GO:0005515;GO:0046532;GO:0043066;GO:0051252;GO:0001701;GO:2000113;GO:0048232;GO:0072088;GO:0045444;GO:0035295;GO:0044798;GO:0090190;GO:0060008;GO:0045137;GO:0016331;GO:0044446;GO:0001067;GO:0032502;GO:0045893;GO:0048708;GO:0009889;GO:1905330;GO:0009892;GO:0003674;GO:0010817;GO:0001047;GO:0072175;GO:0045662;GO:0014013;GO:0016477;GO:…	K09270	-	meNOG11134;veNOG11187;opiNOG16365	K	sp|Q9BG91|SOX9_CALJA Transcription factor SOX-9 OS=Callithrix jacchus OX=9483 GN=SOX9 PE=2 SV=1	gi|646717025|gb|KDR20036.1| Transcription factor SOX-8 [Zootermopsis nevadensis]
TRINITY_DN903_c1_g1	535.485	270.146	0.50449	-0.987104	0.00231308	971	GO:0006810;GO:0016020;GO:0044446;GO:0048232;GO:0061919;GO:0001893;GO:0009056;GO:0009725;GO:0005886;GO:0019058;GO:0051806;GO:0043232;GO:0006807;GO:0009986;GO:0098552;GO:0048609;GO:0005515;GO:0031904;GO:0043229;GO:0031981;GO:0070011;GO:0002283;GO:0002275;GO:0004252;GO:0003674;GO:0031974;GO:0032502;GO:0051179;GO:0051716;GO:0030574;GO:0005634;GO:0032504;GO:0016787;GO:0022414;GO:0042493;GO:0044459;GO:…	K01363	-	NOG10223;opiNOG04739;veNOG02312;opiNOG05459	OR	sp|P92132|CATB2_GIAIN Cathepsin B-like CP2 OS=Giardia intestinalis OX=5741 GN=CP2 PE=1 SV=2	gi|50657025|emb|CAH04630.1| cathepsin B [Suberites domuncula]
TRINITY_DN157318_c0_g1	8.34603	0	0	-Inf	0.00231666	695	-	-	-	-	-	-	-
TRINITY_DN2966_c0_g1	139.34	78.1057	0.560542	-0.835106	0.00231938	970	-	-	-	-	-	-	-
TRINITY_DN91123_c1_g1	80.2342	30.8669	0.384709	-1.37816	0.00232348	706	GO:0042221;GO:0034645;GO:0008152;GO:0045471;GO:0009059;GO:1901576;GO:1901700;GO:0044444;GO:0044249;GO:0003674;GO:0097305;GO:0019538;GO:0006414;GO:1901566;GO:0044464;GO:0044260;GO:0003676;GO:0006807;GO:0005853;GO:0032991;GO:1901564;GO:0043604;GO:0043170;GO:0010033;GO:0050896;GO:0044271;GO:0009636;GO:0010467;GO:0009987;GO:0044237;GO:0005488;GO:0043603;GO:0008150;GO:0046677;GO:0044267;GO:0006518;GO:…	K03232	-	opiNOG07812	K	sp|Q9GRF8|EF1B_DICDI Elongation factor 1-beta OS=Dictyostelium discoideum OX=44689 GN=efa1B PE=1 SV=1	gi|943939219|ref|XP_014371248.1| PREDICTED: elongation factor 1-beta&apos; [Papilio machaon] &gt;gi|930678745|gb|KPJ18667.1| Elongation factor 1-beta&apos; [Papilio machaon]
TRINITY_DN1846_c0_g1	470.756	677.79	1.43979	0.525858	0.00232948	4159	GO:0044282;GO:0043574;GO:0071704;GO:0072329;GO:0006635;GO:0044438;GO:0071944;GO:0006699;GO:0044238;GO:0006082;GO:0045184;GO:0042886;GO:0006886;GO:0044237;GO:0072594;GO:0005488;GO:0007031;GO:0070013;GO:0005777;GO:0046395;GO:0019395;GO:0005575;GO:0034613;GO:0008300;GO:0051179;GO:0005623;GO:0031907;GO:1901615;GO:1901617;GO:0033540;GO:1901362;GO:0006629;GO:0008111;GO:0008610;GO:0071840;GO:0055114;GO:…	K01796	-	opiNOG07122;COG1804	IC	sp|O09174|AMACR_MOUSE Alpha-methylacyl-CoA racemase OS=Mus musculus OX=10090 GN=Amacr PE=1 SV=4	gi|646717979|gb|KDR20634.1| Alpha-methylacyl-CoA racemase [Zootermopsis nevadensis]
TRINITY_DN21056_c0_g2	46.2182	0	0	-Inf	0.00232975	1494	GO:0035214;GO:0007275;GO:0022414;GO:1901362;GO:0003690;GO:0007478;GO:0005634;GO:0097659;GO:0005623;GO:0031326;GO:1903506;GO:0005575;GO:0032774;GO:0034641;GO:0009653;GO:0003677;GO:0005488;GO:0048731;GO:0044237;GO:2001141;GO:0050793;GO:0016070;GO:0006725;GO:0019222;GO:0044238;GO:0051171;GO:0061458;GO:0035262;GO:0071704;GO:0043232;GO:1901360;GO:0006807;GO:0035218;GO:0031323;GO:0060255;GO:0005515;GO:…	-	-	opiNOG26100;opiNOG29107	KR	sp|Q9W0K4|BAB2_DROME Protein bric-a-brac 2 OS=Drosophila melanogaster OX=7227 GN=bab2 PE=1 SV=2	gi|391330134|ref|XP_003739519.1| PREDICTED: uncharacterized protein LOC100906870 [Metaseiulus occidentalis]
TRINITY_DN51522_c1_g1	8.79003	30.8666	3.51155	1.81211	0.00233897	2822	-	-	-	-	-	-	-
TRINITY_DN18080_c0_g1	250.062	155.255	0.620867	-0.687644	0.00234012	6782	GO:0005201;GO:0035239;GO:0042335;GO:0035120;GO:0035295;GO:0007552;GO:0048563;GO:0060541;GO:0007444;GO:0009886;GO:0008587;GO:0048737;GO:0002009;GO:0042303;GO:0035114;GO:0007476;GO:0022404;GO:0007560;GO:0048707;GO:0003674;GO:0048856;GO:0008362;GO:0032502;GO:0048729;GO:0035107;GO:0005576;GO:0009653;GO:0048513;GO:0065007;GO:0044719;GO:0060429;GO:0005575;GO:0031012;GO:0035220;GO:0065008;GO:0040003;GO:…	-	-	opiNOG10574	T	-	gi|768436077|ref|XP_011559504.1| PREDICTED: zonadhesin-like [Plutella xylostella]
TRINITY_DN34610_c0_g1	44.3971	16.424	0.369934	-1.43466	0.00236973	1507	-	-	-	-	-	-	-
TRINITY_DN17176_c0_g1	137.109	220.369	1.60726	0.684605	0.00238098	8817	GO:0043066;GO:0060090;GO:1901222;GO:0005886;GO:0030198;GO:0071702;GO:0051252;GO:0006807;GO:1901360;GO:0010629;GO:0031323;GO:0005515;GO:0043229;GO:0015031;GO:0006810;GO:0044446;GO:0016020;GO:0044271;GO:2000113;GO:0046631;GO:0032720;GO:0009892;GO:1901576;GO:0031974;GO:0006139;GO:0002521;GO:0009889;GO:0045893;GO:0032502;GO:0031981;GO:0045185;GO:0032680;GO:0003674;GO:0071705;GO:0006606;GO:0051169;GO:…	K09258	-	opiNOG20706;veNOG05445	K	sp|Q9Z2F6|BCL3_MOUSE B-cell lymphoma 3 protein homolog OS=Mus musculus OX=10090 GN=Bcl3 PE=1 SV=2	gi|646717724|gb|KDR20471.1| B-cell lymphoma 3-encoded protein-like protein [Zootermopsis nevadensis]
TRINITY_DN38215_c0_g1	6.53807	27.317	4.17813	2.06286	0.00238661	1910	-	-	-	-	-	-	-
TRINITY_DN43536_c0_g1	14.6841	42.1757	2.8722	1.52216	0.00240284	1198	-	-	-	-	-	-	-
TRINITY_DN2570_c0_g1	2069.8	1049.5	0.507054	-0.97979	0.00240572	3210	GO:0009056;GO:0005886;GO:0009725;GO:0006807;GO:0019377;GO:0043229;GO:0016020;GO:0050896;GO:1901135;GO:0043226;GO:0016042;GO:0046477;GO:0042221;GO:0015926;GO:0004553;GO:0010038;GO:0007584;GO:0010035;GO:0009744;GO:0003674;GO:0006950;GO:0042594;GO:0042493;GO:0034285;GO:0044459;GO:0070482;GO:0016324;GO:0010288;GO:0006629;GO:0006643;GO:0005575;GO:0006687;GO:0034641;GO:0016787;GO:0005623;GO:0008422;GO:…	-	-	opiNOG01219	G	sp|Q95X01|MYRO1_BREBR Myrosinase 1 OS=Brevicoryne brassicae OX=69196 PE=1 SV=1	gi|20334294|dbj|BAB91145.1| beta-glucosidase [Neotermes koshunensis]
TRINITY_DN12091_c1_g1	62.0933	27.1332	0.436975	-1.19438	0.00240949	748	-	-	-	-	-	-	-
TRINITY_DN1926_c1_g1	195.462	117.683	0.602079	-0.731976	0.00242655	4362	GO:0008202;GO:0006950;GO:0003674;GO:0061640;GO:0055114;GO:0022412;GO:0007292;GO:0032502;GO:0098827;GO:0007143;GO:0042742;GO:1901576;GO:0004497;GO:0001523;GO:0043226;GO:0048285;GO:0050896;GO:0006720;GO:0016020;GO:0044446;GO:0007281;GO:0043229;GO:0048646;GO:0010430;GO:0048609;GO:1901360;GO:0005789;GO:0030154;GO:0012505;GO:0044238;GO:0019953;GO:0006082;GO:0033206;GO:0098542;GO:0005783;GO:0071704;GO:…	K15001	-	opiNOG02460	Q	sp|Q9VA27|CP4C3_DROME Cytochrome P450 4c3 OS=Drosophila melanogaster OX=7227 GN=Cyp4c3 PE=2 SV=1	gi|646714337|gb|KDR18347.1| Cytochrome P450 4c3 [Zootermopsis nevadensis]
TRINITY_DN103297_c0_g1	54.632	105.262	1.92674	0.946163	0.00243509	1616	-	-	-	-	-	-	-
TRINITY_DN373_c1_g2	237.029	142.311	0.600393	-0.73602	0.00244159	3073	-	-	-	-	-	-	-
TRINITY_DN354785_c0_g1	0	8.05441	Inf	Inf	0.00244603	598	-	-	-	-	-	-	-
TRINITY_DN6071_c0_g1	10.4334	34.4503	3.30192	1.72331	0.0024525	740	-	-	-	-	-	-	-
TRINITY_DN3582_c0_g1	313.72	205.69	0.655648	-0.609007	0.0024551	2842	GO:0006954;GO:0052697;GO:0019585;GO:0008210;GO:0006805;GO:0050896;GO:0032496;GO:0006778;GO:0034663;GO:0065009;GO:0043226;GO:0098827;GO:0048545;GO:0031099;GO:0017001;GO:0042221;GO:0005504;GO:1901654;GO:0046483;GO:0007584;GO:0009804;GO:0046982;GO:0071396;GO:0006950;GO:0032870;GO:0016101;GO:0033293;GO:1901652;GO:0010243;GO:0006629;GO:0044432;GO:0007275;GO:0016999;GO:0034641;GO:0005975;GO:0006063;GO:…	K00699	-	opiNOG24742;opiNOG18053;opiNOG04068	GC	sp|A0A291PQF1|UGT5_DACCO UDP-glycosyltransferase UGT5 OS=Dactylopius coccus OX=765876 GN=UGT5 PE=1 SV=1	gi|646717519|gb|KDR20346.1| UDP-glucuronosyltransferase, partial [Zootermopsis nevadensis]
TRINITY_DN7424_c0_g1	303.944	450.756	1.48302	0.568542	0.00246882	4435	GO:0015405;GO:0042910;GO:0008559;GO:0050896;GO:0016020;GO:0006810;GO:0098656;GO:0032496;GO:0042908;GO:0008028;GO:0015721;GO:0017076;GO:0055085;GO:0033285;GO:0071702;GO:0046943;GO:0005886;GO:0009725;GO:0000166;GO:0006820;GO:0003674;GO:0042623;GO:0015698;GO:0046903;GO:0030554;GO:0042221;GO:0015711;GO:1901265;GO:0005623;GO:0016787;GO:0035639;GO:1901618;GO:0005575;GO:0051179;GO:0015893;GO:1901698;GO:…	K05667	-	veNOG00247;veNOG12135	Q	sp|Q5F364|MRP1_CHICK Multidrug resistance-associated protein 1 OS=Gallus gallus OX=9031 GN=ABCC1 PE=2 SV=1	gi|719753847|ref|XP_010213932.1| PREDICTED: canalicular multispecific organic anion transporter 2 isoform X1 [Tinamus guttatus]
TRINITY_DN3551_c7_g1	222.481	343.185	1.54253	0.625302	0.00247652	829	-	-	-	-	-	-	-
TRINITY_DN33344_c0_g1	7.21269	28.2932	3.92271	1.97185	0.00248389	663	GO:0046394;GO:0019344;GO:0003824;GO:0044272;GO:0016740;GO:0016053;GO:0006807;GO:0043436;GO:0000097;GO:0009069;GO:0006563;GO:1901564;GO:0019752;GO:0004124;GO:0044249;GO:0006082;GO:0003674;GO:0044238;GO:0009070;GO:0071704;GO:0044281;GO:0006520;GO:1901607;GO:0009058;GO:1901566;GO:0016846;GO:0050017;GO:0016765;GO:0044283;GO:0009987;GO:0008152;GO:0044237;GO:0006535;GO:0000096;GO:0016829;GO:1901605;GO:…	K01738	-	COG0031;rhaNOG10761	E	sp|O34476|CYSM_BACSU Probable cysteine synthase OS=Bacillus subtilis (strain 168) OX=224308 GN=ytkP PE=3 SV=1	gi|669218096|emb|CDW60119.1| Cysteine synthase [Trichuris trichiura]
TRINITY_DN10497_c0_g2	110.909	57.9493	0.522496	-0.936507	0.00248554	1389	-	K00850	-	veNOG01036	G	sp|O15648|PFKA_TRYBB ATP-dependent 6-phosphofructokinase OS=Trypanosoma brucei brucei OX=5702 GN=pfk PE=1 SV=1	gi|954585767|gb|KRZ64699.1| 6-phosphofructokinase 1, partial [Trichinella papuae]
TRINITY_DN26150_c0_g1	1.00733	12.4353	12.3448	3.62583	0.00248719	974	-	-	-	-	-	-	-
TRINITY_DN19355_c0_g1	52.6612	21.08	0.400295	-1.32087	0.00248947	508	-	-	-	opiNOG44271	R	-	gi|828234470|ref|XP_012566094.1| PREDICTED: uncharacterized protein LOC105850153 [Hydra vulgaris]
TRINITY_DN8345_c0_g1	142.455	81.0978	0.569287	-0.812772	0.00249153	860	-	-	-	-	-	-	-
TRINITY_DN10181_c0_g2	5.13202	23.7808	4.63381	2.2122	0.00249562	707	GO:0006749;GO:0043227;GO:0005622;GO:0006412;GO:0043043;GO:0043231;GO:0005575;GO:0044424;GO:0097159;GO:0034641;GO:0005634;GO:0051186;GO:0005623;GO:1901363;GO:0003723;GO:0008150;GO:0044267;GO:0006518;GO:0009987;GO:0010467;GO:0005488;GO:0043603;GO:0044237;GO:0009058;GO:0005737;GO:0003746;GO:0071704;GO:0008135;GO:0016765;GO:0044238;GO:0005853;GO:0004364;GO:0032991;GO:1901564;GO:0043604;GO:0006807;GO:…	K03233	-	opiNOG00679;veNOG02562	J	sp|P26642|EF1GA_XENLA Elongation factor 1-gamma-A OS=Xenopus laevis OX=8355 GN=eef1g-a PE=1 SV=1	gi|934163288|gb|KPM11135.1| elongation factor 1-gamma-like protein [Sarcoptes scabiei]
TRINITY_DN308997_c0_g2	32.1423	7.90423	0.245913	-2.02378	0.00251259	1897	-	K00699	-	COG1819;opiNOG28348;opiNOG04068	GC	sp|C3W7B0|CGT_ORYSI UDP-glycosyltransferase CGT OS=Oryza sativa subsp. indica OX=39946 GN=CGT PE=1 SV=1	gi|188501474|gb|ACD54606.1| UDP-glucosyl transferase-like protein [Adineta vaga]
TRINITY_DN5763_c1_g2	130.278	72.1185	0.553575	-0.853149	0.00251298	2006	-	-	-	-	-	-	-
TRINITY_DN287447_c0_g1	45.9744	16.8998	0.367592	-1.44382	0.002529	1114	-	K00011	-	opiNOG23870;veNOG15443	R	sp|P23901|ALDR_HORVU Aldose reductase OS=Hordeum vulgare OX=4513 PE=1 SV=1	gi|675373505|gb|KFM66407.1| putative reductase, partial [Stegodyphus mimosarum]
TRINITY_DN5048_c0_g1	325.092	210.052	0.646131	-0.630101	0.00253044	798	GO:0031325;GO:1904353;GO:0044444;GO:0044422;GO:0009966;GO:0009893;GO:0016043;GO:0044464;GO:0010647;GO:0008104;GO:0050794;GO:0044260;GO:2000112;GO:1901564;GO:0005694;GO:0032205;GO:0033036;GO:0043254;GO:0043233;GO:0033365;GO:0060828;GO:0032501;GO:0031324;GO:0009891;GO:0009896;GO:0006464;GO:0000781;GO:0051128;GO:1904356;GO:0050789;GO:0010556;GO:0032200;GO:0043231;GO:0043412;GO:0032204;GO:0016567;GO:…	K10799	-	veNOG07364	K	sp|Q9H2K2|TNKS2_HUMAN Poly [ADP-ribose] polymerase tankyrase-2 OS=Homo sapiens OX=9606 GN=TNKS2 PE=1 SV=1	gi|506968055|gb|AGM32371.1| ankyrin repeat protein [Coptotermes formosanus]
TRINITY_DN5660_c0_g1	301.015	472.06	1.56823	0.649134	0.00253253	1303	-	-	-	-	-	-	-
TRINITY_DN7527_c0_g2	82.153	143.412	1.74567	0.803778	0.00253324	756	GO:0048513;GO:0044424;GO:0097159;GO:0043228;GO:1901363;GO:0032270;GO:0043227;GO:0007568;GO:0099512;GO:0043231;GO:0043412;GO:0050789;GO:0033138;GO:0010556;GO:0070887;GO:0005516;GO:0140096;GO:0006464;GO:0048534;GO:0018193;GO:0010468;GO:0006417;GO:0002376;GO:0034248;GO:0042327;GO:0032501;GO:0043233;GO:0032559;GO:0046777;GO:2000112;GO:1901564;GO:0051019;GO:0044260;GO:0010608;GO:0050794;GO:0044464;GO:…	K04372	-	KOG0607;opiNOG00476	T	sp|O08605|MKNK1_MOUSE MAP kinase-interacting serine/threonine-protein kinase 1 OS=Mus musculus OX=10090 GN=Mknk1 PE=1 SV=2	gi|646716811|gb|KDR19897.1| MAP kinase-interacting serine/threonine-protein kinase 1 [Zootermopsis nevadensis]
TRINITY_DN55470_c1_g1	92.5189	34.0739	0.368291	-1.44108	0.00253743	1660	GO:0005783;GO:0050789;GO:0005737;GO:0012505;GO:0140096;GO:0031967;GO:0044421;GO:0008150;GO:0043067;GO:0042981;GO:2001233;GO:2001242;GO:0031975;GO:0009987;GO:1902531;GO:0065007;GO:0051716;GO:0010646;GO:0005615;GO:0045169;GO:0005575;GO:0044424;GO:0005623;GO:0005634;GO:1902175;GO:0048471;GO:0070732;GO:1903201;GO:0043227;GO:0006457;GO:0005622;GO:0005791;GO:0043231;GO:0097458;GO:0080134;GO:0044464;GO:…	K09580	-	rhaNOG09781;opiNOG01596	O	sp|Q12730|PDI_ASPNG Protein disulfide-isomerase OS=Aspergillus niger OX=5061 GN=pdiA PE=2 SV=1	gi|1005970914|ref|XP_015793077.1| PREDICTED: protein disulfide-isomerase-like isoform X1 [Tetranychus urticae]
TRINITY_DN17712_c0_g1	23.8295	5.34758	0.22441	-2.15579	0.00253913	749	-	K01897	-	veNOG11428;rhaNOG06754	I	sp|Q9JID6|ACSL1_CAVPO Long-chain-fatty-acid--CoA ligase 1 OS=Cavia porcellus OX=10141 GN=ACSL1 PE=2 SV=1	gi|675387293|gb|KFM80190.1| Long-chain-fatty-acid--CoA ligase 1, partial [Stegodyphus mimosarum]
TRINITY_DN95992_c0_g1	62.3616	3.23703	0.0519074	-4.26792	0.00255033	1518	-	-	-	-	-	-	-
TRINITY_DN1436_c2_g1	719.463	1001.71	1.3923	0.477472	0.00255383	3589	-	-	-	-	-	-	-
TRINITY_DN4052_c1_g1	931.367	662.974	0.711829	-0.490397	0.00256108	2137	-	-	-	-	-	-	-
TRINITY_DN87267_c0_g2	40.3081	13.5381	0.335866	-1.57404	0.00256316	678	-	-	-	-	-	-	-
TRINITY_DN8453_c2_g1	0.333331	9.80576	29.4175	4.8786	0.00257678	595	-	-	-	-	-	-	-
TRINITY_DN7216_c0_g1	498.095	709.811	1.42505	0.511014	0.00257972	3209	-	-	-	opiNOG14874	O	sp|Q9BRZ2|TRI56_HUMAN E3 ubiquitin-protein ligase TRIM56 OS=Homo sapiens OX=9606 GN=TRIM56 PE=1 SV=3	gi|646701448|gb|KDR11162.1| RING finger protein nhl-1 [Zootermopsis nevadensis]
TRINITY_DN848_c0_g1	602.028	863.035	1.43355	0.519588	0.00258246	6553	-	-	-	opiNOG32085;meNOG49427	SR	-	gi|506968807|gb|AGM32747.1| hypothetical protein [Coptotermes formosanus]
TRINITY_DN1912_c3_g1	90.167	155.094	1.72007	0.782471	0.00258262	1806	-	-	-	-	-	-	-
TRINITY_DN17432_c0_g1	0.340665	9.78688	28.7287	4.84442	0.0025865	808	-	-	-	-	-	-	-
TRINITY_DN5013_c0_g3	53.643	0	0	-Inf	0.0025921	591	-	-	-	-	-	-	-
TRINITY_DN2228_c0_g1	1210.06	1652.57	1.36569	0.449632	0.00259501	2262	-	-	-	-	-	sp|D4B0V1|E13B_ARTBC Probable glucan endo-1,3-beta-glucosidase ARB_02077 OS=Arthroderma benhamiae (strain ATCC MYA-4681 / CBS 112371) OX=663331 GN=ARB_02077 PE=1 SV=1	-
TRINITY_DN10970_c0_g1	1467.82	922.332	0.62837	-0.670315	0.00260491	3384	GO:0042445;GO:0034754;GO:0008150;GO:1901576;GO:0048856;GO:0004497;GO:0032501;GO:0009987;GO:0008152;GO:0016491;GO:0032502;GO:0044237;GO:0071704;GO:0006716;GO:0009058;GO:0055114;GO:0003674;GO:0008299;GO:0044249;GO:0010817;GO:0044238;GO:0006714;GO:0016106;GO:0006718;GO:0065008;GO:0016114;GO:0007275;GO:0008610;GO:0016705;GO:0006629;GO:0044255;GO:0006720;GO:0065007;GO:0007552;GO:0003824;GO:0006721;GO:…	K14937	-	opiNOG57481;opiNOG07534	Q	sp|Q6R7M4|C15A1_DIPPU Methyl farnesoate epoxidase OS=Diploptera punctata OX=6984 GN=CYP15A1 PE=1 SV=1	gi|646716171|gb|KDR19531.1| Cytochrome P450 2J3 [Zootermopsis nevadensis]
TRINITY_DN21676_c0_g1	23.7542	5.17978	0.218057	-2.19722	0.0026201	625	-	-	-	-	-	-	-
TRINITY_DN202258_c0_g1	2.35532	23.2819	9.88481	3.30521	0.0026201	720	-	-	-	-	-	-	-
TRINITY_DN4568_c0_g1	83.5815	37.7852	0.452076	-1.14536	0.00262316	557	-	-	-	-	-	-	-
TRINITY_DN10718_c0_g1	66.8575	127.14	1.90166	0.92726	0.00262759	688	-	-	-	opiNOG47995;opiNOG54624;opiNOG63865	SR	-	gi|964072195|ref|XP_014759032.1| uncharacterized protein Dana_GF27381 [Drosophila ananassae] &gt;gi|939227272|gb|KPU81814.1| uncharacterized protein Dana_GF27381 [Drosophila ananassae]
TRINITY_DN130034_c0_g1	34.9656	10.9054	0.311891	-1.68089	0.00263419	1911	-	-	-	-	-	-	-
TRINITY_DN3594_c3_g1	455.518	651.067	1.42929	0.5153	0.00263717	2625	GO:0044446;GO:0043233;GO:1901135;GO:0044255;GO:0003996;GO:0003824;GO:0019693;GO:0046394;GO:0034032;GO:0016874;GO:1901564;GO:0006631;GO:0043229;GO:1901360;GO:0006807;GO:0009150;GO:0044464;GO:0046483;GO:0044281;GO:0006732;GO:0033875;GO:0072330;GO:0005739;GO:0044249;GO:0003674;GO:0044444;GO:0006790;GO:0044422;GO:1901576;GO:0031974;GO:0043226;GO:0032787;GO:0033865;GO:0008152;GO:0006139;GO:0006796;GO:…	K00666	-	opiNOG02292	I	sp|Q8VCW8|ACSF2_MOUSE Medium-chain acyl-CoA ligase ACSF2, mitochondrial OS=Mus musculus OX=10090 GN=Acsf2 PE=1 SV=1	gi|646719441|gb|KDR21553.1| Acyl-CoA synthetase family member 2, mitochondrial [Zootermopsis nevadensis]
TRINITY_DN13587_c0_g1	59.515	110.973	1.86463	0.89889	0.00264529	2684	-	-	-	opiNOG34295;opiNOG34694;meNOG19539	RK	sp|Q9VXG1|HANG_DROME Zinc finger protein hangover OS=Drosophila melanogaster OX=7227 GN=hang PE=1 SV=4	gi|646710040|gb|KDR15660.1| hypothetical protein L798_09737 [Zootermopsis nevadensis]
TRINITY_DN993_c0_g1	664.449	348.899	0.525095	-0.929351	0.00264738	1178	-	K00134	-	veNOG04304;opiNOG04242;opiNOG56112	G	sp|P46795|G3P_BORBU Glyceraldehyde-3-phosphate dehydrogenase OS=Borrelia burgdorferi (strain ATCC 35210 / B31 / CIP 102532 / DSM 4680) OX=224326 GN=gap PE=1 SV=3	gi|506965353|gb|AGM32067.1| glyceraldehyde-3-phosphate dehydrogenase [Coptotermes formosanus]
TRINITY_DN1105_c5_g1	97.8419	250.139	2.55656	1.35421	0.00264995	1405	-	-	-	-	-	-	-
TRINITY_DN5624_c0_g5	61.3382	113.2	1.8455	0.884014	0.00265275	1525	-	-	-	-	-	-	-
TRINITY_DN16090_c0_g1	68.5258	30.9647	0.45187	-1.14602	0.00266236	473	-	-	-	opiNOG59826	S	sp|Q56ZN6|AVP2_ARATH Pyrophosphate-energized membrane proton pump 2 OS=Arabidopsis thaliana OX=3702 GN=AVPL1 PE=1 SV=2	gi|556748821|ref|XP_005969851.1| PREDICTED: pyrophosphate-energized membrane proton pump 2-like [Pantholops hodgsonii]
TRINITY_DN2055_c0_g2	179.528	106.07	0.590825	-0.759197	0.00268562	1097	-	K05349	-	opiNOG18948	G	sp|Q23892|GLUA_DICDI Lysosomal beta glucosidase OS=Dictyostelium discoideum OX=44689 GN=gluA PE=1 SV=2	gi|556734827|ref|XP_005963038.1| PREDICTED: lysosomal beta glucosidase-like [Pantholops hodgsonii]
TRINITY_DN19230_c1_g1	1.92534	15.2689	7.93051	2.98741	0.00270816	1162	-	-	-	-	-	sp|P49943|XYLB_BACOV Xylosidase/arabinosidase OS=Bacteroides ovatus OX=28116 GN=xsa PE=2 SV=1	gi|556741268|ref|XP_005966169.1| PREDICTED: probable arabinan endo-1,5-alpha-L-arabinosidase B-like [Pantholops hodgsonii]
TRINITY_DN284740_c0_g1	6.69596	25.8309	3.85768	1.94773	0.00270954	396	-	-	-	-	-	-	-
TRINITY_DN13809_c0_g1	454.809	305.964	0.672731	-0.571898	0.00271204	985	GO:0003824;GO:0043170;GO:0050896;GO:0006508;GO:0008233;GO:0043229;GO:0006807;GO:0044260;GO:0044257;GO:1901564;GO:0051603;GO:0009056;GO:0010212;GO:0004175;GO:0071482;GO:0003674;GO:0044464;GO:0071214;GO:0070011;GO:0019538;GO:0005576;GO:0008152;GO:0005764;GO:0071478;GO:0044444;GO:0043226;GO:0016787;GO:0005623;GO:1901575;GO:0104004;GO:0005773;GO:0051716;GO:0044424;GO:0005575;GO:0043231;GO:1901565;GO:…	K01363	-	rhaNOG09113	O	sp|P25807|CPR1_CAEEL Gut-specific cysteine proteinase OS=Caenorhabditis elegans OX=6239 GN=cpr-1 PE=1 SV=2	gi|32566081|ref|NP_506002.2| Gut-specific cysteine proteinase [Caenorhabditis elegans] &gt;gi|32172429|sp|P25807.2|CPR1_CAEEL RecName: Full=Gut-specific cysteine proteinase; Flags: Precursor &gt;gi|1395200|gb|AAB88058.1| gut-specific cysteine protease-1 [Caenorhabditis elegans] &gt;gi|24817276|emb|CAB01410.2| Gut-specific cysteine proteinase [Caenorhabditis elegans]
TRINITY_DN1135_c0_g1	3716.97	1224.25	0.329368	-1.60223	0.00271208	984	-	-	-	-	-	-	gi|506968587|gb|AGM32637.1| hypothetical protein [Coptotermes formosanus]
TRINITY_DN105393_c0_g2	7.66405	28.6819	3.7424	1.90396	0.00271612	2125	-	-	-	-	-	-	-
TRINITY_DN74486_c0_g1	42.8497	15.5569	0.363058	-1.46173	0.00271892	615	-	-	-	-	-	-	-
TRINITY_DN6932_c0_g1	480.699	326.857	0.679961	-0.556475	0.0027226	1736	-	-	-	-	-	-	-
TRINITY_DN5956_c0_g2	36.9302	77.1151	2.08813	1.06221	0.00272342	672	-	-	-	-	-	-	-
TRINITY_DN2737_c1_g2	327.519	151.601	0.462878	-1.1113	0.00273321	6177	-	K01016	-	opiNOG21488	R	sp|A0A173GP47|LST_PHOPY Luciferin sulfotransferase OS=Photinus pyralis OX=7054 GN=LST PE=1 SV=1	gi|646710641|gb|KDR16097.1| Sulfotransferase family cytosolic 1B member 1 [Zootermopsis nevadensis]
TRINITY_DN2298_c0_g2	490.514	290.003	0.591223	-0.758226	0.00274458	6822	GO:0043167;GO:0046914;GO:0046872;GO:0008270;GO:0005488;GO:0003674;GO:0043169	-	-	meNOG26722;opiNOG31805	R	sp|Q9I8X5|SIAH2_XENLA E3 ubiquitin-protein ligase siah2 OS=Xenopus laevis OX=8355 GN=siah2 PE=2 SV=1	gi|646724075|gb|KDR24465.1| E3 ubiquitin-protein ligase SINAT3 [Zootermopsis nevadensis]
TRINITY_DN46821_c1_g2	4.23601	21.0736	4.97487	2.31466	0.00274629	1061	-	-	-	-	-	-	-
TRINITY_DN6935_c0_g1	359.498	524.067	1.45778	0.54377	0.00274723	2494	-	-	-	-	-	-	-
TRINITY_DN3631_c0_g1	276.943	415.297	1.49957	0.584552	0.00274891	1674	GO:0071214;GO:0031667;GO:0070062;GO:0005984;GO:0030863;GO:0009749;GO:0008152;GO:0031668;GO:0005576;GO:0051223;GO:0051704;GO:0097367;GO:0010033;GO:0023051;GO:0012506;GO:0042383;GO:0005901;GO:0009312;GO:0007586;GO:0015291;GO:0045177;GO:0098660;GO:0097327;GO:0030315;GO:0007399;GO:0005829;GO:0015755;GO:0048523;GO:0071495;GO:0032880;GO:0005887;GO:0044448;GO:0048869;GO:0034220;GO:0009636;GO:0009991;GO:…	K07299	-	opiNOG01842;veNOG07981;opiNOG04964	GR	sp|A0A0H2VG78|GLCP_STAES Glucose transporter GlcP OS=Staphylococcus epidermidis (strain ATCC 12228 / FDA PCI 1200) OX=176280 GN=glcP PE=1 SV=2	gi|91082973|ref|XP_973941.1| PREDICTED: facilitated glucose transporter protein 1 [Tribolium castaneum] &gt;gi|270007631|gb|EFA04079.1| Glucose transporter type 1-like Protein [Tribolium castaneum]
TRINITY_DN14640_c1_g2	2.68865	17.0267	6.33279	2.66284	0.00276057	835	-	-	-	-	-	-	-
TRINITY_DN35649_c0_g1	119.224	197.899	1.65988	0.731082	0.0027668	923	-	-	-	droNOG14366	S	-	gi|646721456|gb|KDR22785.1| hypothetical protein L798_00624 [Zootermopsis nevadensis]
TRINITY_DN36340_c0_g1	137.829	297.452	2.15813	1.10978	0.00278422	3958	-	K14388	-	opiNOG09042	P	sp|Q7SYH5|SC5A8_XENLA Sodium-coupled monocarboxylate transporter 1 OS=Xenopus laevis OX=8355 GN=slc5a8 PE=2 SV=1	gi|646701446|gb|KDR11160.1| Sodium-coupled monocarboxylate transporter 1, partial [Zootermopsis nevadensis]
TRINITY_DN101140_c0_g1	101.743	173.393	1.70421	0.769107	0.00278665	992	GO:1902531;GO:0010467;GO:0009987;GO:0032501;GO:0016192;GO:0004867;GO:0031324;GO:0070302;GO:0009057;GO:0008150;GO:0002682;GO:0044248;GO:0030163;GO:0048523;GO:0098657;GO:0010951;GO:0042325;GO:0050789;GO:0007155;GO:1901565;GO:0001933;GO:0080134;GO:0043231;GO:0051174;GO:0007565;GO:0043227;GO:0005622;GO:0010563;GO:0046904;GO:1901575;GO:0051186;GO:0000003;GO:0046700;GO:1901363;GO:0042440;GO:0019855;GO:…	-	-	-	-	-	-
TRINITY_DN4457_c0_g1	447.242	299.863	0.670471	-0.576754	0.00280624	589	GO:0044444;GO:0044464;GO:0044424;GO:0043226;GO:0005622;GO:0005737;GO:0005575;GO:0043227;GO:0005623;GO:0043229;GO:0043231;GO:0005739	K00323	-	rhaNOG12856;opiNOG06049	CI	sp|P07001|PNTA_ECOLI NAD(P) transhydrogenase subunit alpha OS=Escherichia coli (strain K12) OX=83333 GN=pntA PE=1 SV=2	gi|308511221|ref|XP_003117793.1| CRE-NNT-1 protein [Caenorhabditis remanei] &gt;gi|308238439|gb|EFO82391.1| CRE-NNT-1 protein [Caenorhabditis remanei]
TRINITY_DN479475_c0_g1	44.3049	88.8919	2.00637	1.00459	0.00281058	872	-	-	-	opiNOG01397	S	sp|P45798|GUB_RHOMR Beta-glucanase OS=Rhodothermus marinus OX=29549 GN=bglA PE=1 SV=1	gi|657189745|gb|AID47195.1| lipopolysaccharide and beta-1,3-glucan binding protein [Macrophthalmus japonicus]
TRINITY_DN2392_c2_g1	9.69211	33.025	3.40741	1.76868	0.00281868	1000	GO:0003824;GO:0046394;GO:0050896;GO:0016740;GO:0006807;GO:0000097;GO:0005515;GO:0006563;GO:0004124;GO:1901564;GO:0019899;GO:0044249;GO:0003674;GO:0006950;GO:0006520;GO:0044281;GO:1901607;GO:1901566;GO:0008152;GO:1901605;GO:0006535;GO:0008652;GO:0006790;GO:1901576;GO:0019344;GO:0036293;GO:0044272;GO:0070482;GO:0016053;GO:0043436;GO:0009069;GO:0019752;GO:0001666;GO:0006082;GO:0044238;GO:0009058;GO:…	K01738	-	rhaNOG11907;rhaNOG10761	E	sp|O34476|CYSM_BACSU Probable cysteine synthase OS=Bacillus subtilis (strain 168) OX=224308 GN=ytkP PE=3 SV=1	gi|669218096|emb|CDW60119.1| Cysteine synthase [Trichuris trichiura]
TRINITY_DN6134_c0_g1	1233.36	1694.19	1.37364	0.457999	0.00283895	2240	-	-	-	-	-	-	-
TRINITY_DN13613_c0_g1	141.282	229.412	1.62379	0.699367	0.00283975	719	-	-	-	-	-	-	-
TRINITY_DN5166_c1_g1	74.0249	33.558	0.453334	-1.14135	0.00285547	3524	-	-	-	-	-	-	-
TRINITY_DN129350_c0_g3	0	7.98028	Inf	Inf	0.00285954	800	-	-	-	-	-	-	-
TRINITY_DN36328_c0_g1	41.6204	86.2896	2.07325	1.05189	0.00287764	1010	-	-	-	-	-	-	-
TRINITY_DN47713_c0_g1	14.4908	41.8662	2.88916	1.53065	0.00289353	797	-	-	-	-	-	-	-
TRINITY_DN26255_c2_g2	92.7831	32.3733	0.348914	-1.51906	0.00289439	790	-	-	-	-	-	-	-
TRINITY_DN11059_c0_g1	9.06277	31.7563	3.50403	1.80902	0.00290391	632	-	-	-	-	-	-	-
TRINITY_DN24207_c0_g2	75.4597	35.5522	0.471141	-1.08577	0.0029132	813	-	-	-	euNOG42144;opiNOG75679;meNOG44216;meNOG56711	R	-	gi|952542252|gb|KRT86609.1| Ankyrin repeat-containing protein [Oryctes borbonicus]
TRINITY_DN34222_c0_g1	106.133	36.0672	0.33983	-1.55712	0.00291827	2948	GO:0005623;GO:0034641;GO:0046395;GO:0005575;GO:0071840;GO:0044432;GO:0042558;GO:0005790;GO:0005794;GO:0044238;GO:0012505;GO:0071944;GO:0006082;GO:0019439;GO:0030409;GO:0044282;GO:0005783;GO:0071704;GO:0006760;GO:0044237;GO:0043603;GO:0019215;GO:0005488;GO:0016829;GO:0044877;GO:0006725;GO:0042175;GO:0015631;GO:0016741;GO:0008092;GO:0016020;GO:0044446;GO:0043229;GO:0030868;GO:0005515;GO:0006807;GO:…	K13990	-	veNOG03523;opiNOG02304	EH	sp|Q91XD4|FTCD_MOUSE Formimidoyltransferase-cyclodeaminase OS=Mus musculus OX=10090 GN=Ftcd PE=1 SV=1	gi|646702117|gb|KDR11512.1| Formimidoyltransferase-cyclodeaminase, partial [Zootermopsis nevadensis]
TRINITY_DN284506_c0_g1	8.45608	30.6933	3.62973	1.85986	0.00292046	1427	-	-	-	-	-	-	-
TRINITY_DN216849_c0_g2	19.1906	0	0	-Inf	0.00294186	1369	-	-	-	-	-	-	-
TRINITY_DN7794_c0_g2	27.0049	6.77928	0.251039	-1.99402	0.00294211	465	GO:0019752;GO:0043227;GO:0005622;GO:0006631;GO:0043436;GO:0043231;GO:0043229;GO:0006629;GO:0044255;GO:0044424;GO:0005575;GO:0005623;GO:0044444;GO:0008150;GO:0043226;GO:0032787;GO:0044237;GO:0008152;GO:0009987;GO:0044464;GO:0044281;GO:0071704;GO:0005737;GO:0005739;GO:0044238;GO:0006082	-	-	-	-	-	-
TRINITY_DN37761_c0_g1	20.6148	52.2147	2.53287	1.34077	0.00295241	1284	-	-	-	-	-	-	-
TRINITY_DN234240_c0_g1	32.2269	9.60186	0.297946	-1.74688	0.00295509	879	GO:0051603;GO:1901564;GO:0016874;GO:0033554;GO:0070647;GO:0009056;GO:0043229;GO:0044257;GO:0044260;GO:0006807;GO:0050896;GO:0006511;GO:0044446;GO:0043233;GO:0044428;GO:0006508;GO:0036211;GO:0043170;GO:0008641;GO:0003824;GO:0031974;GO:0044422;GO:0044444;GO:0043226;GO:0004839;GO:0008152;GO:0044464;GO:0019538;GO:0031981;GO:0005654;GO:0005739;GO:0003674;GO:0006950;GO:0005622;GO:0043632;GO:0043227;GO:…	K03178	-	veNOG11888	O	sp|Q29504|UBA1_RABIT Ubiquitin-like modifier-activating enzyme 1 OS=Oryctolagus cuniculus OX=9986 GN=UBA1 PE=1 SV=1	gi|512889949|ref|XP_002944337.2| PREDICTED: ubiquitin-like modifier-activating enzyme 1 [Xenopus tropicalis]
TRINITY_DN49737_c0_g3	15.3268	1.94594	0.126963	-2.97752	0.00295826	864	-	-	-	-	-	-	-
TRINITY_DN14161_c1_g1	67.1938	30.4747	0.453535	-1.14071	0.00296024	945	-	-	-	-	-	-	-
TRINITY_DN102216_c4_g1	4.78402	22.3647	4.67487	2.22493	0.00296127	1001	-	-	-	-	-	-	-
TRINITY_DN35652_c0_g2	29.5535	8.35518	0.282713	-1.82259	0.00296555	1014	-	-	-	-	-	-	-
TRINITY_DN24273_c1_g1	73.9554	133.997	1.81186	0.857474	0.00297278	1284	-	-	-	NOG168444	S	-	gi|646711563|gb|KDR16678.1| hypothetical protein L798_09068 [Zootermopsis nevadensis]
TRINITY_DN13053_c1_g1	19.492	48.7903	2.50309	1.32371	0.00297458	2099	-	-	-	-	-	-	-
TRINITY_DN10966_c0_g1	300.766	442.346	1.47073	0.556534	0.00299095	3480	GO:0005840;GO:0009059;GO:0098798;GO:0043226;GO:0007005;GO:0000314;GO:1901576;GO:0031974;GO:1990904;GO:0044249;GO:0003674;GO:0015935;GO:0005739;GO:0031981;GO:0019538;GO:1901566;GO:0043232;GO:0006807;GO:0043229;GO:0043933;GO:0005740;GO:0043170;GO:0044446;GO:0044271;GO:0016020;GO:0050896;GO:0003735;GO:0006915;GO:0070013;GO:0031975;GO:0043603;GO:0044237;GO:0070125;GO:0006518;GO:0031967;GO:0044238;GO:…	K17408	-	opiNOG13199	J	sp|P82922|RT29_BOVIN 28S ribosomal protein S29, mitochondrial OS=Bos taurus OX=9913 GN=DAP3 PE=1 SV=3	gi|646716165|gb|KDR19525.1| 28S ribosomal protein S29, mitochondrial [Zootermopsis nevadensis]
TRINITY_DN309_c1_g1	428.297	269.984	0.630365	-0.66574	0.00299111	436	-	-	-	-	-	-	-
TRINITY_DN9971_c1_g1	23.0069	55.7028	2.42114	1.27569	0.00299233	495	GO:0005622;GO:0043227;GO:0019752;GO:0016053;GO:0071840;GO:0044429;GO:0043231;GO:0043436;GO:0005575;GO:0044424;GO:0097159;GO:0004587;GO:0050662;GO:0003992;GO:0007601;GO:0007600;GO:0005759;GO:0005634;GO:1901363;GO:0005623;GO:0003008;GO:0008150;GO:0043167;GO:0032501;GO:0070013;GO:0044283;GO:0009987;GO:0044237;GO:0005488;GO:0065003;GO:0051259;GO:0005737;GO:0034214;GO:0071704;GO:0009058;GO:0036094;GO:…	K00819	-	opiNOG00382;veNOG00602	E	sp|Q9FNK4|OAT_ARATH Ornithine aminotransferase, mitochondrial OS=Arabidopsis thaliana OX=3702 GN=DELTA-OAT PE=1 SV=1	gi|391326844|ref|XP_003737920.1| PREDICTED: ornithine aminotransferase, mitochondrial-like [Metaseiulus occidentalis]
TRINITY_DN6173_c1_g1	2122.77	2891.03	1.36191	0.445632	0.00299742	3110	GO:0015934;GO:0071704;GO:0044391;GO:0006401;GO:0019439;GO:0070972;GO:0045184;GO:0044238;GO:0019222;GO:0016070;GO:0006518;GO:0006886;GO:0006725;GO:0042886;GO:0072594;GO:0065003;GO:0043603;GO:0005488;GO:0022625;GO:0044237;GO:0034613;GO:0051179;GO:0005575;GO:0034641;GO:0005634;GO:0006413;GO:0005623;GO:0003723;GO:0071840;GO:0022618;GO:0043043;GO:0005198;GO:0019538;GO:0070925;GO:1901566;GO:0046483;GO:…	K02893	-	opiNOG18875;COG0089	J	sp|Q24JY1|RL23A_BOVIN 60S ribosomal protein L23a OS=Bos taurus OX=9913 GN=RPL23A PE=2 SV=1	gi|646697936|gb|KDR09351.1| 60S ribosomal protein L23a [Zootermopsis nevadensis]
TRINITY_DN8219_c5_g1	5.96199	24.4024	4.09299	2.03316	0.00300779	1000	-	-	-	-	-	-	-
TRINITY_DN23955_c0_g2	31.2916	9.35035	0.298813	-1.74268	0.00302064	1344	-	-	-	opiNOG02739;meNOG44873;veNOG06631;meNOG58390	SR	sp|Q99NI3|GT2D2_MOUSE General transcription factor II-I repeat domain-containing protein 2 OS=Mus musculus OX=10090 GN=Gtf2ird2 PE=2 SV=1	gi|357625627|gb|EHJ76015.1| hypothetical protein KGM_15708 [Danaus plexippus]
TRINITY_DN51518_c0_g1	10.5754	33.7888	3.19505	1.67584	0.00302097	715	-	-	-	NOG79631	S	-	gi|313238136|emb|CBY13234.1| unnamed protein product [Oikopleura dioica]
TRINITY_DN4771_c0_g1	81.5573	143.22	1.75607	0.812347	0.00302933	3365	GO:0015291;GO:0050794;GO:0000820;GO:0007619;GO:1901564;GO:0005215;GO:0016021;GO:0046942;GO:0007635;GO:0015807;GO:0043207;GO:0044425;GO:0006811;GO:0051234;GO:0051704;GO:0008514;GO:0022804;GO:0008152;GO:0080090;GO:0022857;GO:0009605;GO:0006835;GO:0009607;GO:0008049;GO:0006521;GO:0015174;GO:0015802;GO:0044281;GO:0044464;GO:0016043;GO:0009617;GO:0006909;GO:0043231;GO:0043436;GO:0005622;GO:0043227;GO:…	-	-	opiNOG01538	E	sp|Q7YQK4|LAT1_RABIT Large neutral amino acids transporter small subunit 1 OS=Oryctolagus cuniculus OX=9986 GN=SLC7A5 PE=1 SV=1	gi|646718400|gb|KDR20883.1| Y+L amino acid transporter 2 [Zootermopsis nevadensis]
TRINITY_DN24919_c0_g1	20.0735	57.2047	2.84976	1.51084	0.0030306	818	-	-	-	opiNOG39320	F	sp|Q5WGU8|KCY_BACSK Cytidylate kinase OS=Bacillus clausii (strain KSM-K16) OX=66692 GN=cmk PE=3 SV=2	gi|910315310|ref|XP_013181923.1| PREDICTED: probable cytidylate kinase [Papilio xuthus]
TRINITY_DN16514_c0_g1	164.018	1.30678	0.00796731	-6.97169	0.00303115	2335	-	-	-	-	-	-	-
TRINITY_DN396194_c0_g1	0	7.82817	Inf	Inf	0.00303498	799	GO:0006812;GO:0016787;GO:0017111;GO:0005623;GO:0070838;GO:0051179;GO:0072507;GO:0044424;GO:0099132;GO:0015085;GO:0005575;GO:0015662;GO:0065007;GO:0043492;GO:0005388;GO:0042592;GO:0043231;GO:0043227;GO:0005622;GO:0072511;GO:0031224;GO:0044459;GO:0015318;GO:0065008;GO:0030003;GO:0022890;GO:0050801;GO:0071944;GO:0016462;GO:0016887;GO:0006874;GO:0098660;GO:0019725;GO:0031226;GO:0015075;GO:0055080;GO:…	K05850	-	KOG0204;rhaNOG10618	P	sp|Q37145|ACA1_ARATH Calcium-transporting ATPase 1 OS=Arabidopsis thaliana OX=3702 GN=ACA1 PE=1 SV=3	gi|957837284|ref|XP_014668842.1| PREDICTED: plasma membrane calcium-transporting ATPase 3-like [Priapulus caudatus]
TRINITY_DN2984_c1_g1	153.679	240.067	1.56213	0.643515	0.00303951	1550	-	K01080	-	opiNOG36859	I	sp|Q3SZE3|PLPP3_BOVIN Phospholipid phosphatase 3 OS=Bos taurus OX=9913 GN=PLPP3 PE=2 SV=1	gi|646713438|gb|KDR17784.1| Lipid phosphate phosphohydrolase 3 [Zootermopsis nevadensis]
TRINITY_DN9265_c0_g1	21.2534	52.688	2.47904	1.30978	0.0030486	625	-	K04392	-	KOG0393;veNOG02332;opiNOG00087;COG1100	R	sp|Q6DHM9|RHOAB_DANRE Rho-related GTP-binding protein RhoA-B OS=Danio rerio OX=7955 GN=rhoab PE=1 SV=1	gi|752867879|ref|XP_011250986.1| PREDICTED: ras-like GTP-binding protein RhoL [Camponotus floridanus] &gt;gi|307186268|gb|EFN71931.1| Ras-like GTP-binding protein RhoL [Camponotus floridanus]
TRINITY_DN57563_c0_g5	30.1682	8.41974	0.279093	-1.84118	0.00305637	1352	-	-	-	opiNOG04946	P	sp|Q57772|Y326_METJA Putative permease MJ0326 OS=Methanocaldococcus jannaschii (strain ATCC 43067 / DSM 2661 / JAL-1 / JCM 10045 / NBRC 100440) OX=243232 GN=MJ0326 PE=3 SV=1	gi|820850537|ref|XP_012342896.1| PREDICTED: adenine/guanine permease AZG1-like, partial [Apis florea]
TRINITY_DN28079_c3_g1	68.3663	122.984	1.7989	0.847117	0.0030592	3054	-	-	-	-	-	sp|A6Q367|RTPR_NITSB Probable adenosylcobalamin-dependent ribonucleoside-triphosphate reductase OS=Nitratiruptor sp. (strain SB155-2) OX=387092 GN=rtpR PE=3 SV=1	-
TRINITY_DN5540_c0_g1	625.479	436.276	0.697508	-0.519718	0.00306809	568	GO:0006874;GO:0055080;GO:0055001;GO:0055006;GO:0051171;GO:0030154;GO:0045596;GO:0051146;GO:0019222;GO:0048518;GO:0048522;GO:0005924;GO:2001141;GO:0006936;GO:0005575;GO:0072507;GO:0009653;GO:0005623;GO:0045935;GO:0045214;GO:0030003;GO:0007275;GO:0071840;GO:0032989;GO:0014897;GO:0005198;GO:0051090;GO:0008134;GO:0044449;GO:0050982;GO:0006875;GO:0008307;GO:0055082;GO:0007010;GO:0043226;GO:0043426;GO:…	K09377	-	veNOG00158;veNOG02638	TZ	sp|Q32LE9|CSRP2_BOVIN Cysteine and glycine-rich protein 2 OS=Bos taurus OX=9913 GN=CSRP2 PE=2 SV=3	gi|657757690|ref|XP_008314281.1| PREDICTED: cysteine and glycine-rich protein 2 [Cynoglossus semilaevis]
TRINITY_DN481_c0_g1	1123.89	1528.64	1.36013	0.443742	0.00308341	8113	-	-	-	opiNOG45035	R	-	gi|646714132|gb|KDR18225.1| hypothetical protein L798_06976 [Zootermopsis nevadensis]
TRINITY_DN56758_c0_g1	4.36997	20.8285	4.76627	2.25286	0.00308775	558	GO:0051171;GO:0044238;GO:0019222;GO:0071704;GO:0030091;GO:0015980;GO:0062012;GO:0009259;GO:0044237;GO:0016829;GO:0051193;GO:0050793;GO:0051896;GO:0048638;GO:0006725;GO:0023052;GO:1901615;GO:0006091;GO:0016310;GO:0016835;GO:0010646;GO:0051716;GO:0034641;GO:0042592;GO:0009144;GO:0045333;GO:0045926;GO:0035556;GO:0008344;GO:0009117;GO:0006950;GO:0003674;GO:0018958;GO:0017144;GO:0019538;GO:0055114;GO:…	K05687	-	opiNOG06404	V	-	-
TRINITY_DN232348_c0_g1	38.475	13.0016	0.337923	-1.56524	0.00309063	1045	GO:0044464;GO:0044424;GO:0005737;GO:0005575;GO:0006458;GO:0005623;GO:0005829;GO:0003674;GO:0061077;GO:0005832;GO:0051082;GO:0101031;GO:0032991;GO:0044444;GO:0006457;GO:0008150;GO:0005622;GO:0005515;GO:0005488;GO:0044183;GO:0044445;GO:0009987	K09499	-	opiNOG05009;veNOG09523	O	sp|Q9SF16|TCPH_ARATH T-complex protein 1 subunit eta OS=Arabidopsis thaliana OX=3702 GN=CCT7 PE=1 SV=1	gi|562744984|gb|AHB33465.1| T-complex protein subunit eta [Locusta migratoria]
TRINITY_DN7285_c0_g1	71.7258	33.1244	0.46182	-1.1146	0.00309152	591	GO:0005488;GO:0030029;GO:0009987;GO:0005509;GO:0043169;GO:0043167;GO:0044422;GO:0043226;GO:0008150;GO:0016461;GO:0070854;GO:0016459;GO:0003674;GO:0070855;GO:0044464;GO:0017022;GO:0005737;GO:0043231;GO:0005515;GO:0006928;GO:0043229;GO:0043232;GO:0032036;GO:0032991;GO:0030048;GO:0043227;GO:0031476;GO:0005622;GO:0044430;GO:0005623;GO:0015629;GO:0005856;GO:0005634;GO:0070865;GO:0044446;GO:0070864;GO:…	K02183	-	COG5126;opiNOG05982;opiNOG02888;opiNOG32531	ZDTP	sp|Q42479|CDPK3_ARATH Calcium-dependent protein kinase 3 OS=Arabidopsis thaliana OX=3702 GN=CPK3 PE=1 SV=1	gi|828199925|ref|XP_012554757.1| PREDICTED: neo-calmodulin-like isoform X8 [Hydra vulgaris]
TRINITY_DN8871_c0_g1	44.738	106.504	2.3806	1.25133	0.00310193	2970	-	-	-	-	-	-	-
TRINITY_DN77324_c0_g1	162.792	253.993	1.56023	0.641758	0.00310577	800	-	-	-	-	-	-	-
TRINITY_DN3231_c0_g1	441.136	975.532	2.21141	1.14496	0.00310652	1871	-	-	-	-	-	-	-
TRINITY_DN59981_c2_g1	27.7408	62.967	2.26984	1.18259	0.00311498	1025	-	-	-	-	-	-	-
TRINITY_DN45834_c0_g1	17.8295	47.023	2.63737	1.3991	0.00312124	1759	-	K14810	-	-	-	-	gi|746831190|ref|XP_011051651.1| PREDICTED: histone-lysine N-methyltransferase SETMAR-like [Acromyrmex echinatior]
TRINITY_DN90743_c0_g1	6.55401	25.4844	3.88838	1.95917	0.00313148	834	-	-	-	-	-	-	-
TRINITY_DN92_c3_g1	137.982	78.4738	0.568726	-0.814194	0.00314721	495	-	-	-	opiNOG59826	S	sp|Q56ZN6|AVP2_ARATH Pyrophosphate-energized membrane proton pump 2 OS=Arabidopsis thaliana OX=3702 GN=AVPL1 PE=1 SV=2	gi|556748821|ref|XP_005969851.1| PREDICTED: pyrophosphate-energized membrane proton pump 2-like [Pantholops hodgsonii]
TRINITY_DN5212_c1_g1	1.68132	14.1361	8.40772	3.07171	0.00315144	503	-	-	-	-	-	-	-
TRINITY_DN21344_c0_g1	9.60471	32.0298	3.3348	1.7376	0.00315578	676	-	-	-	-	-	-	-
TRINITY_DN2442_c1_g1	413.857	601.133	1.45251	0.538552	0.00316195	5984	-	K12316	-	veNOG06240;opiNOG43018;opiNOG03012;COG1501	G	sp|P70699|LYAG_MOUSE Lysosomal alpha-glucosidase OS=Mus musculus OX=10090 GN=Gaa PE=1 SV=2	gi|646702838|gb|KDR11840.1| Lysosomal alpha-glucosidase [Zootermopsis nevadensis]
TRINITY_DN24962_c0_g1	393.329	565.354	1.43736	0.523419	0.00320202	4726	GO:0044265;GO:0009719;GO:0030163;GO:0140096;GO:0048523;GO:0034097;GO:0005737;GO:0070887;GO:2001112;GO:0050789;GO:0007155;GO:1901136;GO:0032331;GO:0009987;GO:0007160;GO:0050727;GO:2000026;GO:0071495;GO:0009057;GO:0008150;GO:0051093;GO:0044267;GO:0044248;GO:1901575;GO:0061035;GO:0005788;GO:0031012;GO:0044424;GO:0065007;GO:1901565;GO:0080134;GO:0034612;GO:0043231;GO:0061037;GO:0043227;GO:0005622;GO:…	-	-	opiNOG02221	O	sp|P58397|ATS12_HUMAN A disintegrin and metalloproteinase with thrombospondin motifs 12 OS=Homo sapiens OX=9606 GN=ADAMTS12 PE=1 SV=2	gi|646722554|gb|KDR23512.1| A disintegrin and metalloproteinase with thrombospondin motifs 7, partial [Zootermopsis nevadensis]
TRINITY_DN15170_c0_g2	0.333331	14.2639	42.7922	5.41927	0.00320323	1077	GO:0007049;GO:0005759;GO:1901575;GO:0009081;GO:0048513;GO:0065007;GO:0044424;GO:1901606;GO:0044843;GO:0004084;GO:0043436;GO:0043231;GO:0009791;GO:0016053;GO:0009098;GO:1901565;GO:0000082;GO:0065008;GO:0019752;GO:0005622;GO:0030879;GO:0043227;GO:0034097;GO:0005829;GO:0070887;GO:0005737;GO:0009058;GO:0032501;GO:0044283;GO:0009987;GO:0044248;GO:0006549;GO:0008150;GO:0010033;GO:0007595;GO:0003824;GO:…	K00826	-	opiNOG00692;veNOG01058	E	sp|Q54N47|BCAT_DICDI Branched-chain-amino-acid aminotransferase OS=Dictyostelium discoideum OX=44689 GN=bcaA PE=3 SV=1	gi|871277745|ref|XP_012946406.1| PREDICTED: branched-chain-amino-acid aminotransferase, cytosolic-like [Aplysia californica]
TRINITY_DN7912_c0_g1	87.5448	45.1142	0.515327	-0.956439	0.00320666	339	-	-	-	-	-	-	-
TRINITY_DN9415_c1_g2	39.105	13.649	0.349036	-1.51855	0.00320719	2950	-	-	-	-	-	-	-
TRINITY_DN1082_c11_g7	224.575	124.584	0.554754	-0.850081	0.00320735	993	-	-	-	-	-	-	-
TRINITY_DN3313_c0_g1	4080.55	3034.66	0.743687	-0.427232	0.00321073	9732	GO:0065007;GO:0097159;GO:0044424;GO:1901363;GO:0008380;GO:0006397;GO:0034719;GO:0051649;GO:0005622;GO:0043227;GO:0006913;GO:0043231;GO:0050789;GO:0051641;GO:0005737;GO:0051170;GO:0010556;GO:0005829;GO:0010468;GO:0034622;GO:0008150;GO:0006417;GO:0022613;GO:0034248;GO:0016071;GO:0009987;GO:0010467;GO:0046907;GO:0051234;GO:0043233;GO:0044428;GO:0032991;GO:2000112;GO:0000387;GO:0050794;GO:0010608;GO:…	K13133	-	veNOG06085;opiNOG09425	AR	sp|Q8BX17|GEMI5_MOUSE Gem-associated protein 5 OS=Mus musculus OX=10090 GN=Gemin5 PE=1 SV=2	gi|646695913|gb|KDR08548.1| Gem-associated protein 5 [Zootermopsis nevadensis]
TRINITY_DN167136_c0_g2	7.82609	0	0	-Inf	0.0032114	1021	GO:0002446;GO:0019209;GO:0000280;GO:1900087;GO:0043227;GO:0042255;GO:0032642;GO:0032270;GO:0048513;GO:0071470;GO:0044703;GO:0043024;GO:0043228;GO:0001775;GO:0043549;GO:0010494;GO:0071103;GO:0010467;GO:0006417;GO:0031324;GO:0035071;GO:0009887;GO:0043065;GO:0002366;GO:0010468;GO:0051128;GO:0009719;GO:0050789;GO:0031982;GO:0070887;GO:0010556;GO:0010951;GO:0010608;GO:0050794;GO:0044260;GO:0003676;GO:…	K11594	-	opiNOG00196;meNOG05651;veNOG05475	KA	sp|A6ZWD3|DBP1_YEAS7 ATP-dependent RNA helicase DBP1 OS=Saccharomyces cerevisiae (strain YJM789) OX=307796 GN=DBP1 PE=3 SV=1	gi|676444441|ref|XP_009050430.1| hypothetical protein LOTGIDRAFT_213568 [Lottia gigantea] &gt;gi|556110142|gb|ESO98794.1| hypothetical protein LOTGIDRAFT_213568 [Lottia gigantea]
TRINITY_DN6197_c1_g1	648.219	343.456	0.529846	-0.916356	0.00321188	2847	GO:0048732;GO:0008152;GO:0043169;GO:0019482;GO:0099080;GO:0044444;GO:0044422;GO:0009116;GO:0048856;GO:0044281;GO:0046914;GO:0044464;GO:0001889;GO:0006210;GO:1901564;GO:1901361;GO:0006208;GO:0003824;GO:0044270;GO:0046872;GO:0046112;GO:0006207;GO:0042737;GO:1901136;GO:0044283;GO:0009987;GO:0032501;GO:0008150;GO:0016810;GO:0044248;GO:0055086;GO:0005829;GO:0009058;GO:0018130;GO:0005737;GO:1901565;GO:…	K01431	-	opiNOG03223	F	sp|Q5RBM6|BUP1_PONAB Beta-ureidopropionase OS=Pongo abelii OX=9601 GN=UPB1 PE=2 SV=1	gi|646703504|gb|KDR12152.1| Beta-ureidopropionase [Zootermopsis nevadensis]
TRINITY_DN60612_c0_g1	610.701	859.911	1.40807	0.493722	0.00321316	4391	GO:0009311;GO:0044262;GO:0044459;GO:0005575;GO:0005975;GO:0051179;GO:0098796;GO:0005623;GO:0016787;GO:0008150;GO:1990184;GO:1905039;GO:0034220;GO:0090599;GO:0009987;GO:0044237;GO:0071704;GO:1903825;GO:0044238;GO:0015849;GO:0071944;GO:0005886;GO:0032991;GO:0000023;GO:0055085;GO:0071702;GO:0006810;GO:0098656;GO:0051234;GO:0016020;GO:0003824;GO:0046942;GO:0006811;GO:0044425;GO:0015711;GO:0003333;GO:…	K01187	-	opiNOG06018	G	sp|Q64319|SLC31_RAT Neutral and basic amino acid transport protein rBAT OS=Rattus norvegicus OX=10116 GN=Slc3a1 PE=1 SV=1	gi|646685191|gb|KDR03832.1| Maltase 1, partial [Zootermopsis nevadensis]
TRINITY_DN74_c0_g1	1175.1	853.322	0.726172	-0.461617	0.0032135	3329	GO:0005622;GO:1900409;GO:1902177;GO:0065008;GO:0010604;GO:0007565;GO:0014075;GO:0044057;GO:0065007;GO:0032292;GO:0005759;GO:0008150;GO:0009408;GO:0043067;GO:0009057;GO:0044267;GO:0044248;GO:0006801;GO:1903409;GO:0009987;GO:0009410;GO:0060548;GO:0043523;GO:0009058;GO:0043068;GO:0051338;GO:0034465;GO:0005737;GO:0019725;GO:0009628;GO:0051641;GO:0050810;GO:0043405;GO:0070647;GO:0014074;GO:0043161;GO:…	K04565	-	veNOG19152;opiNOG34098	P	sp|J9VLJ9|SODC_CRYNH Superoxide dismutase [Cu-Zn] OS=Cryptococcus neoformans var. grubii serotype A (strain H99 / ATCC 208821 / CBS 10515 / FGSC 9487) OX=235443 GN=SOD1 PE=1 SV=1	gi|817203968|ref|XP_012277834.1| PREDICTED: superoxide dismutase [Cu-Zn], chloroplastic-like isoform X1 [Orussus abietinus] &gt;gi|817203970|ref|XP_012277835.1| PREDICTED: superoxide dismutase [Cu-Zn], chloroplastic-like isoform X1 [Orussus abietinus] &gt;gi|817203972|ref|XP_012277837.1| PREDICTED: superoxide dismutase [Cu-Zn], chloroplastic-like isoform X1 [Orussus abietinus]
TRINITY_DN6548_c0_g1	348.86	502.636	1.44079	0.526864	0.00321487	7602	GO:0034774;GO:0005766;GO:0050896;GO:0051234;GO:0044446;GO:0043233;GO:0006810;GO:0002443;GO:0043229;GO:0005515;GO:0008104;GO:0006887;GO:0002263;GO:0033036;GO:0043299;GO:0003674;GO:0019899;GO:0002275;GO:0002283;GO:0044464;GO:0030141;GO:0046903;GO:0005576;GO:0099503;GO:0042582;GO:0005764;GO:0097708;GO:0031974;GO:0044422;GO:0044444;GO:0043226;GO:0005623;GO:0060205;GO:0036230;GO:0044433;GO:0031410;GO:…	-	-	opiNOG25771;opiNOG10433	R	sp|Q8N1F8|S11IP_HUMAN Serine/threonine-protein kinase 11-interacting protein OS=Homo sapiens OX=9606 GN=STK11IP PE=1 SV=4	gi|646722115|gb|KDR23218.1| Serine/threonine kinase 11-interacting protein [Zootermopsis nevadensis]
TRINITY_DN35467_c0_g1	4.15403	20.7272	4.98965	2.31894	0.00321873	662	-	-	-	-	-	-	-
TRINITY_DN842_c0_g2	22.026	52.4074	2.37934	1.25056	0.00322494	474	GO:0006873;GO:0023051;GO:0007346;GO:0044428;GO:0051704;GO:0098771;GO:0048585;GO:0005771;GO:0010941;GO:0045595;GO:0009607;GO:0048639;GO:1902229;GO:0051246;GO:0055065;GO:0007276;GO:0032268;GO:0071214;GO:0008152;GO:0033044;GO:0071478;GO:0005576;GO:0045927;GO:0080090;GO:0048519;GO:1902750;GO:0090304;GO:0032535;GO:0000003;GO:0104004;GO:0007049;GO:0070838;GO:0040014;GO:0009615;GO:0031410;GO:0065007;GO:…	-	-	veNOG08452	DZ	sp|Q6FKB6|TCTP_CANGA Translationally-controlled tumor protein homolog OS=Candida glabrata (strain ATCC 2001 / CBS 138 / JCM 3761 / NBRC 0622 / NRRL Y-65) OX=284593 GN=CAGL0L12870g PE=3 SV=1	gi|209736122|gb|ACI68930.1| Translationally-controlled tumor protein homolog [Salmo salar]
TRINITY_DN30436_c0_g1	15.2914	2.04726	0.133883	-2.90096	0.00323184	1036	GO:0060538;GO:0071704;GO:0055001;GO:0072359;GO:0014904;GO:0044238;GO:0051146;GO:0030154;GO:0060537;GO:0016573;GO:0070013;GO:0044451;GO:0030029;GO:0048731;GO:0044237;GO:0007015;GO:0007519;GO:0005575;GO:0035267;GO:0009653;GO:0005634;GO:0005623;GO:0099513;GO:0022402;GO:0032989;GO:0071840;GO:0000281;GO:1903047;GO:0007275;GO:0005198;GO:0031981;GO:0019538;GO:0070925;GO:0061640;GO:0003674;GO:0043226;GO:…	K05692	-	opiNOG00231	Z	sp|P53458|ACT5_DIBDE Actin-5 (Fragment) OS=Dibothriocephalus dendriticus OX=28845 GN=ACT5 PE=2 SV=1	gi|684403575|ref|XP_009173845.1| hypothetical protein T265_09499 [Opisthorchis viverrini] &gt;gi|684403581|ref|XP_009173847.1| hypothetical protein T265_09501 [Opisthorchis viverrini] &gt;gi|663046251|gb|KER22421.1| hypothetical protein T265_09499 [Opisthorchis viverrini] &gt;gi|663046254|gb|KER22424.1| hypothetical protein T265_09501 [Opisthorchis viverrini]
TRINITY_DN154636_c0_g2	9.66946	0	0	-Inf	0.00324029	903	-	-	-	-	-	-	-
TRINITY_DN11832_c0_g2	50.4896	96.9306	1.91981	0.940967	0.00324255	2745	GO:0031226;GO:0050789;GO:0031669;GO:0071944;GO:0048518;GO:0019222;GO:0031329;GO:0051128;GO:0044248;GO:0005887;GO:0048522;GO:0008150;GO:0009896;GO:0044237;GO:0009991;GO:0009987;GO:0051130;GO:0065007;GO:0010508;GO:0000045;GO:0051716;GO:0005575;GO:0009894;GO:0005623;GO:0044089;GO:0031224;GO:0044459;GO:0033043;GO:0009267;GO:0071840;GO:2000786;GO:0070925;GO:0044464;GO:2000785;GO:0016043;GO:0007033;GO:…	-	-	veNOG01403	T	sp|A8MWY0|ELAP2_HUMAN Endosome/lysosome-associated apoptosis and autophagy regulator family member 2 OS=Homo sapiens OX=9606 GN=ELAPOR2 PE=1 SV=2	gi|961923909|ref|XP_014909096.1| PREDICTED: UPF0577 protein KIAA1324 homolog [Poecilia latipinna]
TRINITY_DN3715_c0_g1	489.47	963.754	1.96897	0.977444	0.00325767	4276	-	-	-	-	-	-	-
TRINITY_DN242767_c0_g1	2.62933	16.7528	6.37153	2.67164	0.003258	842	-	-	-	-	-	-	-
TRINITY_DN3078_c0_g4	23.5066	54.616	2.32343	1.21626	0.00326201	1202	GO:0009059;GO:1901701;GO:0016072;GO:0090150;GO:0006139;GO:0042221;GO:0005840;GO:0009892;GO:1901576;GO:0043226;GO:0006396;GO:0071705;GO:1990904;GO:0000184;GO:0044249;GO:0003674;GO:1901566;GO:0046483;GO:0019538;GO:0060255;GO:0005515;GO:0070727;GO:0043229;GO:0006807;GO:1901360;GO:0044085;GO:0043232;GO:0045047;GO:1904400;GO:0010629;GO:0000956;GO:0071702;GO:0042273;GO:0009056;GO:0043170;GO:0044446;GO:…	K02936	-	opiNOG03225	J	sp|P35685|RL7A1_ORYSJ 60S ribosomal protein L7a-1 OS=Oryza sativa subsp. japonica OX=39947 GN=RPL7A-1 PE=2 SV=1	gi|557762644|ref|XP_005181036.1| PREDICTED: 60S ribosomal protein L7a [Musca domestica]
TRINITY_DN18454_c0_g1	13.5055	39.331	2.91223	1.54212	0.0032621	962	-	-	-	-	-	-	-
TRINITY_DN22656_c0_g1	62.1105	115.928	1.86648	0.900321	0.00327002	2558	-	-	-	-	-	-	-
TRINITY_DN4879_c0_g1	295.711	192.404	0.650648	-0.620051	0.00327473	1136	-	-	-	-	-	-	-
TRINITY_DN14338_c0_g1	204.315	126.575	0.619507	-0.690807	0.00328132	2091	-	-	-	opiNOG06173;veNOG08587;COG0021	G	sp|P23254|TKT1_YEAST Transketolase 1 OS=Saccharomyces cerevisiae (strain ATCC 204508 / S288c) OX=559292 GN=TKL1 PE=1 SV=4	gi|350421529|ref|XP_003492873.1| PREDICTED: transketolase, chloroplastic-like [Bombus impatiens]
TRINITY_DN32699_c0_g1	52.0602	20.9141	0.401729	-1.3157	0.0032823	1183	-	-	-	opiNOG06138;opiNOG08372;COG0673	QGR	sp|P55480|Y4HM_SINFN Uncharacterized oxidoreductase y4hM OS=Sinorhizobium fredii (strain NBRC 101917 / NGR234) OX=394 GN=NGR_a03370 PE=3 SV=1	gi|556761437|ref|XP_005976026.1| PREDICTED: uncharacterized protein LOC102323277 [Pantholops hodgsonii]
TRINITY_DN1106_c7_g1	151.364	240.146	1.58654	0.665884	0.00328273	1905	GO:0034774;GO:0034722;GO:0043170;GO:0035580;GO:0050896;GO:0008242;GO:0044446;GO:0008233;GO:0006810;GO:0006508;GO:0043229;GO:0006807;GO:1901360;GO:0010043;GO:0009725;GO:0043299;GO:0003674;GO:0010035;GO:0046483;GO:0002275;GO:0010038;GO:0002283;GO:0006575;GO:0019538;GO:0070011;GO:0046903;GO:0099503;GO:0042221;GO:0005764;GO:0032868;GO:0097708;GO:0031974;GO:0043226;GO:0005623;GO:0016787;GO:0060205;GO:…	K01307	-	meNOG10083;opiNOG07637	H	sp|Q92820|GGH_HUMAN Gamma-glutamyl hydrolase OS=Homo sapiens OX=9606 GN=GGH PE=1 SV=2	gi|646717002|gb|KDR20013.1| Gamma-glutamyl hydrolase [Zootermopsis nevadensis]
TRINITY_DN8432_c2_g2	18.5708	3.32558	0.179076	-2.48136	0.00329758	788	-	-	-	-	-	-	-
TRINITY_DN10441_c0_g1	40.5044	83.2585	2.05554	1.03952	0.00330857	807	-	-	-	-	-	-	-
TRINITY_DN10040_c0_g1	52.9097	0	0	-Inf	0.00332162	367	-	-	-	-	-	-	-
TRINITY_DN19460_c0_g1	558.521	784.796	1.40513	0.490706	0.00332596	1775	GO:0003723;GO:0032504;GO:0048858;GO:0051179;GO:0051716;GO:0008584;GO:1903506;GO:0031326;GO:0043043;GO:0022414;GO:0019953;GO:0044238;GO:0008340;GO:0061458;GO:0071704;GO:0048731;GO:0005488;GO:0065003;GO:0042330;GO:0009890;GO:0044237;GO:0006518;GO:0050793;GO:2000113;GO:0097485;GO:0044271;GO:0045137;GO:0006810;GO:0006807;GO:0002176;GO:0031323;GO:0010629;GO:0048609;GO:0051252;GO:0001701;GO:0043933;GO:…	K03238	-	opiNOG05757	J	sp|Q99L45|IF2B_MOUSE Eukaryotic translation initiation factor 2 subunit 2 OS=Mus musculus OX=10090 GN=Eif2s2 PE=1 SV=1	gi|646707545|gb|KDR14246.1| Eukaryotic translation initiation factor 2 subunit 2 [Zootermopsis nevadensis]
TRINITY_DN49090_c0_g1	31.1895	9.28068	0.297557	-1.74876	0.00332632	1969	-	-	-	opiNOG12638	S	-	gi|646712110|gb|KDR17015.1| hypothetical protein L798_09024 [Zootermopsis nevadensis]
TRINITY_DN357_c0_g3	1161.27	1585.34	1.36518	0.449086	0.00332723	6091	GO:0048699;GO:0050793;GO:0048731;GO:0044237;GO:0070013;GO:0071704;GO:0044238;GO:0022604;GO:0030154;GO:0045596;GO:0045664;GO:0043632;GO:0007275;GO:0032446;GO:0005575;GO:0005623;GO:0005634;GO:0019941;GO:0070936;GO:0031974;GO:0051129;GO:0043226;GO:0032502;GO:0019538;GO:0031981;GO:0022008;GO:0051961;GO:0019787;GO:0003674;GO:0009056;GO:0043229;GO:0043232;GO:0051239;GO:0006807;GO:0045665;GO:0044446;GO:…	K15712	-	veNOG01502;opiNOG02710;veNOG11830	O	sp|P53804|TTC3_HUMAN E3 ubiquitin-protein ligase TTC3 OS=Homo sapiens OX=9606 GN=TTC3 PE=1 SV=2	gi|646714239|gb|KDR18284.1| Tetratricopeptide repeat protein 3 [Zootermopsis nevadensis]
TRINITY_DN172504_c0_g2	14.2768	1.62796	0.114028	-3.13254	0.00333484	1151	-	-	-	-	-	-	-
TRINITY_DN12016_c2_g1	328.164	217.694	0.663368	-0.592118	0.00333804	439	-	-	-	-	-	-	-
TRINITY_DN2678_c1_g1	148.608	55.6204	0.374276	-1.41782	0.00334152	305	GO:0099081;GO:0009611;GO:0042802;GO:0022607;GO:0042221;GO:0005925;GO:0097435;GO:0043226;GO:0007010;GO:0010638;GO:0006950;GO:0003674;GO:0019899;GO:0098858;GO:0005912;GO:0043229;GO:0005515;GO:0031334;GO:0032432;GO:0043232;GO:0044085;GO:0005178;GO:0030198;GO:0044430;GO:0005886;GO:0051020;GO:0033157;GO:0070201;GO:0090087;GO:0050896;GO:0005102;GO:0044446;GO:0044087;GO:0008092;GO:0016020;GO:0030029;GO:…	K17276	-	COG5069;veNOG03322	Z	sp|Q6P698|PLSL_DANRE Plastin-2 OS=Danio rerio OX=7955 GN=lcp1 PE=2 SV=1	gi|966646185|gb|KTF81097.1| hypothetical protein cypCar_00035461 [Cyprinus carpio]
TRINITY_DN23891_c0_g1	87.6423	43.4761	0.496062	-1.01141	0.00335158	1014	-	-	-	-	-	-	-
TRINITY_DN1307_c1_g1	609.439	855.525	1.40379	0.489329	0.00335255	906	-	-	-	-	-	-	-
TRINITY_DN76_c11_g1	849.083	606.833	0.714692	-0.484607	0.00336285	6493	GO:0042692;GO:0043233;GO:0007522;GO:0044428;GO:0007517;GO:0030018;GO:0005694;GO:0032991;GO:0006996;GO:0035206;GO:0030017;GO:0050794;GO:0016043;GO:0044464;GO:0055002;GO:0051276;GO:0000768;GO:0098813;GO:0048468;GO:0048856;GO:0044422;GO:0044444;GO:0007059;GO:0032982;GO:0099080;GO:0030036;GO:0000794;GO:0061061;GO:0007525;GO:0043292;GO:0048513;GO:0065007;GO:0043228;GO:0044424;GO:0015629;GO:0007049;GO:…	K12567	-	opiNOG03083;KOG4475;opiNOG00963;meNOG00171	PT	sp|Q9I7U4|TITIN_DROME Titin OS=Drosophila melanogaster OX=7227 GN=sls PE=1 SV=3	gi|1000767771|ref|XP_015607036.1| PREDICTED: titin-like [Cephus cinctus]
TRINITY_DN25420_c1_g1	150.826	58.8482	0.390174	-1.35781	0.00337654	644	-	-	-	-	-	-	-
TRINITY_DN2024_c0_g1	61.4184	26.7976	0.436312	-1.19657	0.00339307	354	GO:0006996;GO:0010941;GO:0034976;GO:0043161;GO:0032991;GO:0051603;GO:0034605;GO:0014074;GO:0010033;GO:0036211;GO:0007165;GO:0055072;GO:0006873;GO:0006511;GO:0098771;GO:0071407;GO:0005576;GO:0034620;GO:0071310;GO:0080090;GO:0010498;GO:0008152;GO:0071248;GO:0031668;GO:0048856;GO:0048519;GO:0051246;GO:0014070;GO:0031667;GO:0019221;GO:0032268;GO:0019902;GO:0055065;GO:0030433;GO:0051174;GO:0031347;GO:…	K09487	-	opiNOG01126	O	sp|P35016|ENPL_CATRO Endoplasmin homolog OS=Catharanthus roseus OX=4058 GN=HSP90 PE=2 SV=1	gi|170032518|ref|XP_001844128.1| endoplasmin [Culex quinquefasciatus] &gt;gi|167872598|gb|EDS35981.1| endoplasmin [Culex quinquefasciatus]
TRINITY_DN6081_c0_g1	62.6783	115.058	1.8357	0.876328	0.00340062	1441	-	-	-	-	-	-	gi|646711471|gb|KDR16616.1| hypothetical protein L798_09455 [Zootermopsis nevadensis]
TRINITY_DN1757_c0_g1	4855.08	3617.11	0.745015	-0.424658	0.00340535	1064	-	-	-	meNOG46846;opiNOG73113;opiNOG35924;opiNOG17955	RS	sp|Q9VBV3|TAKT_DROME Protein takeout OS=Drosophila melanogaster OX=7227 GN=to PE=2 SV=1	gi|61675576|dbj|BAD91203.1| soldier-specific protein-1 [Nasutitermes takasagoensis]
TRINITY_DN463261_c0_g1	2.27334	15.9002	6.99419	2.80616	0.00342653	1226	-	K08798	-	NOG25488;opiNOG00812;veNOG00419;veNOG07125	T	sp|Q9H0K1|SIK2_HUMAN Serine/threonine-protein kinase SIK2 OS=Homo sapiens OX=9606 GN=SIK2 PE=1 SV=1	gi|884947611|ref|XP_010872003.2| PREDICTED: MAP/microtubule affinity-regulating kinase 4 isoform X1 [Esox lucius]
TRINITY_DN1212_c4_g2	477.479	327.812	0.686547	-0.542569	0.00342931	1031	-	-	-	-	-	-	-
TRINITY_DN497555_c0_g1	6.42864	24.6475	3.83402	1.93886	0.00343012	682	-	-	-	-	-	-	-
TRINITY_DN59267_c0_g1	11.042	0.705644	0.0639054	-3.96792	0.00344403	1029	-	-	-	-	-	-	-
TRINITY_DN41446_c0_g1	61.9472	27.9529	0.451238	-1.14804	0.00345045	2446	-	-	-	opiNOG02532;opiNOG59826	QS	sp|P21616|AVP_VIGRR Pyrophosphate-energized vacuolar membrane proton pump OS=Vigna radiata var. radiata OX=3916 PE=1 SV=4	gi|556740543|ref|XP_005965815.1| PREDICTED: probable mannitol dehydrogenase-like [Pantholops hodgsonii]
TRINITY_DN134799_c0_g1	5.25132	22.5718	4.29831	2.10377	0.00345486	1985	GO:0002275;GO:0002283;GO:0070011;GO:0031981;GO:0004252;GO:0003674;GO:0031974;GO:0032502;GO:0044446;GO:0016020;GO:0006810;GO:0001893;GO:0048232;GO:0061919;GO:0019058;GO:0009056;GO:0009725;GO:0005886;GO:0031904;GO:0005515;GO:0043229;GO:0051806;GO:0043232;GO:0006807;GO:0048609;GO:0098552;GO:0009986;GO:0061458;GO:0060538;GO:0071704;GO:0071944;GO:0043434;GO:0044238;GO:0019953;GO:0002274;GO:0002444;GO:…	K01363	-	veNOG02312;NOG93164;NOG04157	O	sp|P92131|CATB1_GIAIN Cathepsin B-like CP1 OS=Giardia intestinalis OX=5741 GN=CP1 PE=2 SV=3	gi|551505489|ref|XP_005804278.1| PREDICTED: cathepsin B-like [Xiphophorus maculatus]
TRINITY_DN2556_c0_g1	130.925	74.1927	0.566681	-0.819391	0.00346144	442	-	-	-	-	-	sp|Q97GC0|FPRA2_CLOAB Flavo-diiron protein FprA2 OS=Clostridium acetobutylicum (strain ATCC 824 / DSM 792 / JCM 1419 / LMG 5710 / VKM B-1787) OX=272562 GN=fprA2 PE=1 SV=1	gi|358257036|dbj|GAA58085.1| anaerobic nitric oxide reductase flavorubredoxin, partial [Clonorchis sinensis]
TRINITY_DN21032_c1_g1	33.0673	121.843	3.68469	1.88154	0.00348702	951	-	-	-	-	-	-	-
TRINITY_DN2042_c0_g1	857.684	615.636	0.717789	-0.478369	0.00348822	450	-	K01225	-	opiNOG07833	G	sp|D4HRL0|GH7B_LIMQU Exoglucanase GH7B OS=Limnoria quadripunctata OX=161573 GN=GH7B PE=1 SV=1	gi|530277725|gb|AGT15839.1| cellulase [Reticulitermes flavipes]
TRINITY_DN10061_c1_g1	25.9854	6.69876	0.257789	-1.95574	0.00349818	916	-	-	-	-	-	-	-
TRINITY_DN40615_c0_g1	34.6469	11.4356	0.330062	-1.59919	0.00350225	977	-	-	-	-	-	-	-
TRINITY_DN504_c1_g1	639.398	423.56	0.662436	-0.594148	0.0035308	1789	-	-	-	-	-	sp|Q2RMD6|PFOR_MOOTA Pyruvate:ferredoxin oxidoreductase OS=Moorella thermoacetica (strain ATCC 39073 / JCM 9320) OX=264732 GN=Moth_0064 PE=1 SV=1	gi|919074677|ref|XP_013418497.1| PREDICTED: pyruvate synthase-like isoform X1 [Lingula anatina] &gt;gi|919074681|ref|XP_013418499.1| PREDICTED: pyruvate synthase-like isoform X1 [Lingula anatina]
TRINITY_DN20695_c0_g3	20.314	49.4027	2.43195	1.28211	0.00353497	2253	-	-	-	-	-	-	-
TRINITY_DN88135_c0_g3	144.913	230.403	1.58994	0.668975	0.00354482	3335	-	-	-	-	-	-	-
TRINITY_DN13325_c0_g1	420.051	601.082	1.43097	0.516996	0.00354795	8241	-	K05127	-	opiNOG26049;opiNOG14039;KOG0196;veNOG03022;opiNOG02742	T	sp|P29317|EPHA2_HUMAN Ephrin type-A receptor 2 OS=Homo sapiens OX=9606 GN=EPHA2 PE=1 SV=2	gi|734553419|gb|KHN80778.1| Tyrosine-protein kinase transforming protein Fps, partial [Toxocara canis]
TRINITY_DN278187_c0_g1	56.9536	24.0846	0.422882	-1.24167	0.00356293	2969	-	-	-	-	-	-	-
TRINITY_DN2607_c0_g1	56.4697	106.129	1.87939	0.910263	0.00356604	939	-	-	-	-	-	-	-
TRINITY_DN1453_c0_g1	269.485	174.814	0.648696	-0.624386	0.00358956	1885	-	-	-	opiNOG00362;opiNOG74446;inNOG09925;opiNOG12933;opiNOG67170	TZRS	-	gi|768430149|ref|XP_011556288.1| PREDICTED: uncharacterized protein LOC105387281 [Plutella xylostella]
TRINITY_DN28144_c0_g1	20.7427	50.5819	2.43854	1.28601	0.00359794	2004	-	-	-	-	-	-	-
TRINITY_DN19222_c0_g1	211.315	120.509	0.570283	-0.810251	0.00360206	2747	-	-	-	-	-	-	-
TRINITY_DN15504_c0_g1	5.03664	37.9968	7.54408	2.91534	0.0036041	1768	-	K01596	-	veNOG03296;opiNOG52298;opiNOG01143	C	sp|A3DJE3|PCKG_ACET2 Phosphoenolpyruvate carboxykinase [GTP] OS=Acetivibrio thermocellus (strain ATCC 27405 / DSM 1237 / JCM 9322 / NBRC 103400 / NCIMB 10682 / NRRL B-4536 / VPI 7372) OX=203119 GN=pckG PE=3 SV=1	gi|556756379|ref|XP_005973539.1| PREDICTED: phosphoenolpyruvate carboxykinase [GTP], mitochondrial-like [Pantholops hodgsonii]
TRINITY_DN678_c1_g3	257.151	383.552	1.49155	0.576809	0.00360973	2413	-	-	-	-	-	-	-
TRINITY_DN15314_c0_g1	604.978	419.712	0.693764	-0.527483	0.00361067	3681	-	-	-	-	-	-	-
TRINITY_DN9902_c0_g1	35.2868	72.5899	2.05714	1.04064	0.00361603	1360	-	-	-	-	-	-	-
TRINITY_DN79424_c0_g1	20.2168	3.86343	0.1911	-2.3876	0.00362483	1081	-	-	-	-	-	-	-
TRINITY_DN21202_c0_g1	21.0735	52.0639	2.47058	1.30485	0.00364033	679	GO:0048856;GO:0022804;GO:0022857;GO:0032502;GO:0044464;GO:0042623;GO:0003674;GO:0006950;GO:0015399;GO:0005886;GO:0055085;GO:0016817;GO:0006810;GO:0016020;GO:0051234;GO:0050896;GO:0016818;GO:0003824;GO:0005215;GO:0015405;GO:0016021;GO:0044425;GO:0005887;GO:0042626;GO:0008150;GO:0007507;GO:0032501;GO:0048731;GO:0016887;GO:0031226;GO:0009628;GO:0072359;GO:0071944;GO:0016462;GO:0031224;GO:0001666;GO:…	K05033	-	opiNOG02145;veNOG11584;opiNOG00111	Q	sp|Q54LE6|ABCC5_DICDI ABC transporter C family member 5 OS=Dictyostelium discoideum OX=44689 GN=abcC5 PE=3 SV=1	gi|560123441|emb|CDJ91924.1| unnamed protein product, partial [Haemonchus contortus]
TRINITY_DN153671_c1_g1	36.7535	12.225	0.332621	-1.58805	0.00364549	329	-	-	-	-	-	-	gi|646701796|gb|KDR11338.1| putative E3 ubiquitin-protein ligase sinah [Zootermopsis nevadensis]
TRINITY_DN37002_c0_g2	1.01466	11.8437	11.6726	3.54505	0.00364943	798	-	-	-	-	-	-	-
TRINITY_DN446765_c0_g1	14.0468	40.4831	2.88202	1.52708	0.00365482	1206	-	-	-	-	-	-	-
TRINITY_DN19120_c1_g1	131.035	73.6346	0.561947	-0.831493	0.00365872	2865	-	-	-	-	-	-	-
TRINITY_DN211705_c0_g1	40.7049	14.3847	0.353389	-1.50067	0.00366032	1446	-	-	-	-	-	-	-
TRINITY_DN17094_c0_g1	46.8481	89.1695	1.90338	0.928561	0.00366196	1712	-	-	-	-	-	-	-
TRINITY_DN2358_c0_g1	153.18	88.8799	0.580232	-0.785298	0.00366416	1240	GO:0043227;GO:0005622;GO:0043231;GO:0043412;GO:0030667;GO:0002446;GO:0044433;GO:0036230;GO:0009101;GO:0005773;GO:0098796;GO:0001775;GO:0044424;GO:0035577;GO:0031410;GO:0044267;GO:0098588;GO:0000323;GO:0007030;GO:0008150;GO:0002376;GO:0042119;GO:0043312;GO:0009987;GO:0016192;GO:0031982;GO:0009058;GO:0005737;GO:0045321;GO:0002366;GO:0034097;GO:0006464;GO:0018193;GO:0006486;GO:1901564;GO:0006887;GO:…	K12670	-	opiNOG02308	O	sp|Q944K2|OST48_ARATH Dolichyl-diphosphooligosaccharide--protein glycosyltransferase 48 kDa subunit OS=Arabidopsis thaliana OX=3702 GN=OST48 PE=2 SV=1	gi|751451193|ref|XP_011179914.1| PREDICTED: dolichyl-diphosphooligosaccharide--protein glycosyltransferase 48 kDa subunit [Bactrocera cucurbitae]
TRINITY_DN3528_c0_g1	1572.77	2301.58	1.46339	0.549314	0.00366656	5775	-	-	-	NOG27852	S	-	gi|914563749|gb|KOB69448.1| putative tick transposon, partial [Operophtera brumata]
TRINITY_DN7053_c1_g1	118.604	65.7288	0.554187	-0.851556	0.00367907	1188	-	-	-	-	-	-	-
TRINITY_DN20775_c0_g2	8.66531	29.0347	3.35069	1.74446	0.00368292	941	GO:0048519;GO:0031328;GO:2000117;GO:0042220;GO:0040012;GO:0048856;GO:0071248;GO:0071478;GO:0016246;GO:0071310;GO:0010498;GO:0030433;GO:1990090;GO:0051172;GO:0014070;GO:0051246;GO:0019219;GO:0036335;GO:0014074;GO:0010605;GO:0043161;GO:0032991;GO:0051603;GO:0010941;GO:1903845;GO:0071407;GO:1903332;GO:0006511;GO:0003824;GO:0021680;GO:0009057;GO:0043067;GO:0008150;GO:0044267;GO:0044248;GO:0043620;GO:…	K09490	-	rhaNOG14034;opiNOG02241	O	sp|P19208|HSP7C_CAEBR Heat shock 70 kDa protein C OS=Caenorhabditis briggsae OX=6238 GN=hsp-3 PE=3 SV=2	gi|359372671|gb|AEV42204.1| glucose-regulated protein 78kDa [Eurytemora affinis]
TRINITY_DN26255_c2_g1	37.423	12.8926	0.34451	-1.53738	0.0036919	730	-	-	-	-	-	-	-
TRINITY_DN23965_c0_g1	414.267	587.85	1.41901	0.504888	0.00369326	8463	-	K17102	-	opiNOG00579;rhaNOG09788	K	sp|Q9NZC4|EHF_HUMAN ETS homologous factor OS=Homo sapiens OX=9606 GN=EHF PE=2 SV=1	gi|646707275|gb|KDR14118.1| ETS-related transcription factor Elf-1 [Zootermopsis nevadensis]
TRINITY_DN2631_c3_g1	120.993	66.6256	0.550656	-0.860777	0.00369428	3139	-	-	-	-	-	-	-
TRINITY_DN43933_c0_g2	82.3569	33.0356	0.401127	-1.31787	0.0036958	2564	GO:0071944;GO:0044425;GO:0005623;GO:0098590;GO:0016020;GO:0044464;GO:0044459;GO:0005886;GO:0016323;GO:0005575	K17391	-	COG0591;opiNOG09042	EP	sp|Q49B93|SC5AC_MOUSE Sodium-coupled monocarboxylate transporter 2 OS=Mus musculus OX=10090 GN=Slc5a12 PE=1 SV=1	gi|646712589|gb|KDR17310.1| hypothetical protein L798_08509 [Zootermopsis nevadensis]
TRINITY_DN6332_c0_g3	16.9428	44.7055	2.63862	1.39978	0.00370595	1012	-	-	-	-	-	-	-
TRINITY_DN20478_c0_g1	43.3808	84.8229	1.95531	0.967397	0.00371191	3055	-	-	-	-	-	-	-
TRINITY_DN6676_c0_g1	93.7358	47.7037	0.508916	-0.9745	0.00372027	553	-	-	-	-	-	-	-
TRINITY_DN32324_c0_g1	14.204	1.66598	0.117289	-3.09186	0.00373065	848	-	-	-	-	-	-	-
TRINITY_DN27844_c1_g1	16.9274	44.5316	2.63073	1.39546	0.0037396	1278	-	-	-	-	-	-	-
TRINITY_DN95303_c0_g1	10.8181	0.639162	0.0590827	-4.08112	0.00374511	1181	GO:1901363;GO:0075522;GO:0000003;GO:0044703;GO:0060429;GO:0065007;GO:0044424;GO:0097159;GO:0071541;GO:0006412;GO:0005622;GO:0005829;GO:0010468;GO:0050789;GO:0009888;GO:0005737;GO:0010556;GO:0009058;GO:0034248;GO:0032501;GO:0010467;GO:0009987;GO:0044267;GO:0048869;GO:0008150;GO:0075525;GO:0006417;GO:0002066;GO:0051704;GO:0044260;GO:0010608;GO:0003676;GO:0050794;GO:1901564;GO:0032991;GO:0043604;GO:…	K03253	-	veNOG10110	J	sp|Q5BGH1|EIF3B_EMENI Eukaryotic translation initiation factor 3 subunit B OS=Emericella nidulans (strain FGSC A4 / ATCC 38163 / CBS 112.46 / NRRL 194 / M139) OX=227321 GN=prt1 PE=3 SV=1	gi|998508727|ref|XP_015514753.1| PREDICTED: eukaryotic translation initiation factor 3 subunit B [Neodiprion lecontei]
TRINITY_DN5470_c2_g1	60.6307	21.0675	0.347472	-1.52503	0.00375601	2245	GO:0046928;GO:0048513;GO:1905433;GO:0005615;GO:0001775;GO:0048489;GO:0080134;GO:0050804;GO:1904950;GO:2001023;GO:0097386;GO:0043227;GO:0051128;GO:0051046;GO:0030425;GO:0050789;GO:1905468;GO:0045666;GO:0031982;GO:1905153;GO:0099177;GO:1905169;GO:0032879;GO:1903827;GO:0006906;GO:0032675;GO:0050768;GO:0005215;GO:1900243;GO:1903421;GO:0016021;GO:0060284;GO:0043025;GO:0031344;GO:0051712;GO:0043233;GO:…	K18261	-	homNOG04118;NOG20480;veNOG00317	RM	sp|Q69ZN7|MYOF_MOUSE Myoferlin OS=Mus musculus OX=10090 GN=Myof PE=1 SV=2	gi|930676398|gb|KPJ16542.1| Protein kinase C, brain isozyme [Papilio machaon]
TRINITY_DN2987_c0_g1	594.261	417.429	0.702434	-0.509566	0.00376368	562	-	-	-	opiNOG59826	S	sp|Q56ZN6|AVP2_ARATH Pyrophosphate-energized membrane proton pump 2 OS=Arabidopsis thaliana OX=3702 GN=AVPL1 PE=1 SV=2	gi|556748821|ref|XP_005969851.1| PREDICTED: pyrophosphate-energized membrane proton pump 2-like [Pantholops hodgsonii]
TRINITY_DN353128_c0_g1	148.064	230.823	1.55894	0.640565	0.00378862	377	-	K01225	-	opiNOG07833	G	sp|Q7SA23|GUX1A_NEUCR Exoglucanase 1 OS=Neurospora crassa (strain ATCC 24698 / 74-OR23-1A / CBS 708.71 / DSM 1257 / FGSC 987) OX=367110 GN=cbh-1 PE=3 SV=1	gi|530277725|gb|AGT15839.1| cellulase [Reticulitermes flavipes]
TRINITY_DN5628_c0_g1	154.89	1.90792	0.0123178	-6.34311	0.00380236	1636	-	-	-	opiNOG04946	P	sp|P31466|ADEP_ECOLI Adenine permease AdeP OS=Escherichia coli (strain K12) OX=83333 GN=adeP PE=1 SV=2	gi|556745822|ref|XP_005968385.1| PREDICTED: adenine/guanine permease AZG2-like [Pantholops hodgsonii]
TRINITY_DN2626_c0_g1	104.105	56.4876	0.5426	-0.882039	0.00381188	643	-	-	-	-	-	sp|Q97ET8|RUBY2_CLOAB Rubrerythrin-2 OS=Clostridium acetobutylicum (strain ATCC 824 / DSM 792 / JCM 1419 / LMG 5710 / VKM B-1787) OX=272562 GN=rbr2 PE=2 SV=1	-
TRINITY_DN28966_c0_g1	19.1561	48.4126	2.52726	1.33758	0.00381448	2432	-	-	-	-	-	-	gi|646717890|gb|KDR20570.1| hypothetical protein L798_04589 [Zootermopsis nevadensis]
TRINITY_DN18939_c0_g1	48.3116	19.1878	0.397167	-1.33218	0.00381571	422	-	-	-	-	-	-	-
TRINITY_DN230833_c0_g1	191.345	290.817	1.51986	0.603936	0.00381866	508	-	K01225	-	opiNOG07833	G	sp|D4HRL0|GH7B_LIMQU Exoglucanase GH7B OS=Limnoria quadripunctata OX=161573 GN=GH7B PE=1 SV=1	gi|530277725|gb|AGT15839.1| cellulase [Reticulitermes flavipes]
TRINITY_DN1956_c23_g1	467.715	970.54	2.07507	1.05316	0.00382938	665	-	-	-	meNOG54485;opiNOG48395;NOG147652	SR	-	gi|506968111|gb|AGM32399.1| odorant-binding protein [Coptotermes formosanus]
TRINITY_DN536_c0_g1	1368.59	1000.67	0.731166	-0.45173	0.00382959	1282	-	-	-	-	-	-	-
TRINITY_DN8645_c1_g1	20.24	49.1642	2.42906	1.2804	0.00384774	915	GO:0050794;GO:0051879;GO:0010941;GO:0005515;GO:0097255;GO:0005622;GO:0031072;GO:0043066;GO:0032991;GO:0050795;GO:0043524;GO:0005623;GO:1901214;GO:0005575;GO:0044424;GO:2000672;GO:1901215;GO:0042752;GO:2000671;GO:0030544;GO:0065007;GO:0060548;GO:0043523;GO:0043069;GO:0042981;GO:0005488;GO:0008150;GO:0043067;GO:0048519;GO:0044444;GO:0003674;GO:1904059;GO:0048523;GO:0005829;GO:0005737;GO:0050789;GO:…	K09553	-	opiNOG00314	O	sp|O16259|STIP1_CAEEL Stress-induced-phosphoprotein 1 OS=Caenorhabditis elegans OX=6239 GN=sti-1 PE=1 SV=1	gi|929372435|ref|XP_014096182.1| PREDICTED: stress-induced-phosphoprotein 1 [Bactrocera oleae]
TRINITY_DN5957_c0_g1	32.0233	71.735	2.24009	1.16355	0.00385654	1696	-	-	-	-	-	-	-
TRINITY_DN23677_c0_g1	100.227	53.0782	0.52958	-0.917081	0.0038601	1963	GO:0042157;GO:0051239;GO:0006066;GO:1902652;GO:0050896;GO:0042158;GO:0016298;GO:0043170;GO:0016746;GO:0043226;GO:0016054;GO:0046503;GO:0048545;GO:0009059;GO:0097006;GO:0042221;GO:0005764;GO:0048878;GO:0046475;GO:0032994;GO:0004620;GO:0019538;GO:0034638;GO:0044249;GO:0010035;GO:0046470;GO:0006629;GO:0071825;GO:0008610;GO:0071840;GO:0034641;GO:0045017;GO:0008654;GO:0005575;GO:0005623;GO:0008289;GO:…	K06129	-	rhaNOG09537;opiNOG06125	I	sp|Q675A5|PAG15_RAT Phospholipase A2 group XV OS=Rattus norvegicus OX=10116 GN=Pla2g15 PE=1 SV=1	gi|761903466|ref|XP_003383858.2| PREDICTED: group XV phospholipase A2-like [Amphimedon queenslandica]
TRINITY_DN8255_c0_g1	32.0011	9.59867	0.299948	-1.73721	0.00386025	495	GO:0009743;GO:0015925;GO:0010040;GO:0044242;GO:0006672;GO:0044424;GO:0046466;GO:1901575;GO:0005903;GO:0036293;GO:0017042;GO:0043227;GO:0005622;GO:0031224;GO:0001666;GO:1901565;GO:0043231;GO:0005737;GO:0000016;GO:0009628;GO:0006677;GO:0009719;GO:0004565;GO:0006665;GO:0005829;GO:0005887;GO:0008150;GO:0046479;GO:0044248;GO:0044245;GO:0009987;GO:0009636;GO:0009991;GO:1901136;GO:0032501;GO:0010039;GO:…	K01229	-	opiNOG01219;veNOG07540;COG2723	G	sp|P09848|LPH_HUMAN Lactase-phlorizin hydrolase OS=Homo sapiens OX=9606 GN=LCT PE=1 SV=3	gi|364806921|gb|AEW67361.1| beta-glucosidase [Coptotermes formosanus]
TRINITY_DN19656_c0_g1	102.111	168.513	1.65029	0.722722	0.00386035	2351	-	K01180	-	opiNOG03596	G	sp|D4AZ24|ENG1_ARTBC Probable endo-1,3(4)-beta-glucanase ARB_01444 OS=Arthroderma benhamiae (strain ATCC MYA-4681 / CBS 112371) OX=663331 GN=ARB_01444 PE=1 SV=1	gi|919028608|ref|XP_013398156.1| PREDICTED: uncharacterized protein LOC106164701 [Lingula anatina]
TRINITY_DN11792_c0_g2	172.82	270.85	1.56723	0.648219	0.00386131	1003	GO:0044464;GO:0061783;GO:0009966;GO:0001817;GO:0032101;GO:0032826;GO:0002221;GO:0045088;GO:0051241;GO:0050865;GO:0009607;GO:0007154;GO:0009605;GO:0048519;GO:0010648;GO:0045087;GO:0005576;GO:0008329;GO:0001818;GO:0006022;GO:0008152;GO:0045619;GO:0002684;GO:1903707;GO:0097367;GO:0032689;GO:0051704;GO:0051249;GO:0023051;GO:0008745;GO:0050777;GO:0043207;GO:0016019;GO:0006959;GO:0007165;GO:0003824;GO:…	K01446	-	opiNOG29522;opiNOG03379	R	sp|Q8INK6|PGPLB_DROME Peptidoglycan-recognition protein LB OS=Drosophila melanogaster OX=7227 GN=PGRP-LB PE=1 SV=1	gi|646692112|gb|KDR07310.1| Peptidoglycan-recognition protein LB [Zootermopsis nevadensis]
TRINITY_DN1651_c0_g3	33.4422	10.7015	0.320001	-1.64385	0.00386703	1258	-	-	-	-	-	-	-
TRINITY_DN1376_c0_g1	289.1	420.277	1.45374	0.539773	0.00387309	488	GO:0046903;GO:0097708;GO:0005764;GO:0099503;GO:1903532;GO:0043226;GO:0099537;GO:0002791;GO:0010638;GO:1990504;GO:0061025;GO:0070727;GO:0051222;GO:0051050;GO:0007417;GO:0000149;GO:1903307;GO:0005544;GO:0016050;GO:0051047;GO:0090276;GO:0090087;GO:0046887;GO:0097479;GO:1903530;GO:0090174;GO:0044456;GO:0006886;GO:0002793;GO:0048522;GO:0048518;GO:0012505;GO:0061024;GO:0051640;GO:0030133;GO:0099501;GO:…	K02677	-	veNOG10045;opiNOG00448	T	sp|Q16974|KPC1_APLCA Calcium-dependent protein kinase C OS=Aplysia californica OX=6500 GN=PRKC1 PE=1 SV=2	gi|37702159|gb|AAR00731.1| protein kinase C type beta [Schistosoma mansoni]
TRINITY_DN149812_c0_g1	17.6174	3.01079	0.170898	-2.54879	0.00387507	660	-	-	-	-	-	-	-
TRINITY_DN9791_c0_g1	41.4794	10.4449	0.25181	-1.98959	0.00387683	1169	-	-	-	-	-	-	-
TRINITY_DN4018_c2_g1	23.3848	5.74162	0.245527	-2.02604	0.00388808	503	GO:0097305;GO:0097327;GO:0050896;GO:0055114;GO:0043279;GO:0003824;GO:0003674;GO:0010033;GO:0014070;GO:0042493;GO:0010243;GO:0008150;GO:1901700;GO:0008152;GO:0042221;GO:1901698;GO:1901563;GO:0016491	K14999	-	opiNOG01633;opiNOG03928	Q	-	gi|57158231|dbj|BAD84176.1| cytochrome P450 [Hodotermopsis sjostedti]
TRINITY_DN221_c0_g1	1081.45	1458.81	1.34894	0.431831	0.00389936	8040	GO:0009790;GO:0071840;GO:0007275;GO:0090066;GO:0003007;GO:0007503;GO:0005575;GO:0009653;GO:0003143;GO:0048589;GO:0060612;GO:0044463;GO:0042246;GO:0005623;GO:0007591;GO:0048699;GO:0048598;GO:0001838;GO:0048731;GO:0007424;GO:0042995;GO:0072359;GO:0030154;GO:0009886;GO:0048562;GO:0030198;GO:0007444;GO:0042303;GO:0007417;GO:0048646;GO:0061448;GO:0035239;GO:0035050;GO:0016331;GO:0050896;GO:0035151;GO:…	K07763	-	opiNOG02436	OW	sp|Q9GLE4|MMP14_BOVIN Matrix metalloproteinase-14 OS=Bos taurus OX=9913 GN=MMP14 PE=2 SV=1	gi|646672298|gb|KDQ94561.1| Matrix metalloproteinase-14 [Zootermopsis nevadensis]
TRINITY_DN141571_c0_g1	313.841	455.27	1.45064	0.536687	0.00390038	10930	GO:0044459;GO:0031224;GO:0005886;GO:0008150;GO:0005887;GO:0042802;GO:0005488;GO:0005515;GO:0022610;GO:0007155;GO:0031226;GO:0016020;GO:0044464;GO:0005575;GO:0005623;GO:0071944;GO:0044425;GO:0016021;GO:0003674	-	-	opiNOG01667	T	sp|Q9VS29|DSCL_DROME Down syndrome cell adhesion molecule-like protein Dscam2 OS=Drosophila melanogaster OX=7227 GN=Dscam2 PE=2 SV=3	gi|1000756360|ref|XP_015601115.1| PREDICTED: Down syndrome cell adhesion molecule-like protein Dscam2 isoform X1 [Cephus cinctus]
TRINITY_DN45748_c0_g1	14.9654	1.94594	0.130029	-2.94309	0.00390583	626	GO:0019219;GO:0021510;GO:0030490;GO:0009893;GO:0009607;GO:0016043;GO:0044464;GO:0071826;GO:0080090;GO:0031325;GO:0008152;GO:0034645;GO:0044422;GO:0019438;GO:0090501;GO:0090304;GO:0009605;GO:0048856;GO:1903508;GO:0031328;GO:0005730;GO:0043207;GO:0034654;GO:0051704;GO:0043233;GO:0042254;GO:0034470;GO:0044428;GO:0006996;GO:0000967;GO:0050794;GO:0003676;GO:0044260;GO:2000112;GO:1902680;GO:0032991;GO:…	K14785	-	opiNOG35268;veNOG15156	K	sp|O74362|ESF2_SCHPO Pre-rRNA-processing protein esf2 OS=Schizosaccharomyces pombe (strain 972 / ATCC 24843) OX=284812 GN=esf2 PE=1 SV=1	gi|156366327|ref|XP_001627090.1| predicted protein [Nematostella vectensis] &gt;gi|156213989|gb|EDO34990.1| predicted protein [Nematostella vectensis]
TRINITY_DN1339_c0_g1	112.001	62.3138	0.55637	-0.845884	0.00391671	1596	-	-	-	-	-	-	-
TRINITY_DN6396_c0_g1	2023.29	2709.17	1.33899	0.421144	0.00392282	5652	GO:0022857;GO:0055085;GO:0031224;GO:0008150;GO:0005886;GO:0006811;GO:0044425;GO:0071944;GO:0005623;GO:0003674;GO:0016021;GO:0006820;GO:0005215;GO:0051234;GO:0016020;GO:0044464;GO:0051179;GO:0006810;GO:0005575	K08193	-	opiNOG23835;meNOG19106	G	sp|Q8BN82|S17A5_MOUSE Sialin OS=Mus musculus OX=10090 GN=Slc17a5 PE=1 SV=2	gi|646708873|gb|KDR15020.1| hypothetical protein L798_10713, partial [Zootermopsis nevadensis]
TRINITY_DN27523_c0_g1	20.3029	50.735	2.49891	1.3213	0.00392516	1935	-	-	-	-	-	-	-
TRINITY_DN69119_c0_g1	20.5702	4.25428	0.206818	-2.27357	0.00393698	729	-	-	-	-	-	-	-
TRINITY_DN4515_c0_g1	217.364	329.235	1.51467	0.599005	0.00394069	2250	GO:0005488;GO:0065003;GO:0044237;GO:0070013;GO:0010467;GO:0009987;GO:0034622;GO:0006725;GO:0022613;GO:0000470;GO:0016070;GO:0008150;GO:0044238;GO:0030687;GO:0000460;GO:0071704;GO:0043231;GO:0071840;GO:0034660;GO:0022618;GO:0043227;GO:0005622;GO:0005623;GO:1901363;GO:0042255;GO:0003723;GO:0005634;GO:0006364;GO:0034641;GO:0005575;GO:0044424;GO:0043228;GO:0097159;GO:0022607;GO:0030684;GO:0016072;GO:…	K14846	-	opiNOG06696;COG2136	JA	sp|Q9VKB4|RPF1_DROME Probable ribosome production factor 1 OS=Drosophila melanogaster OX=7227 GN=CG6712 PE=2 SV=1	gi|646692552|gb|KDR07446.1| putative ribosome production factor 1 [Zootermopsis nevadensis]
TRINITY_DN8790_c0_g1	2487.5	3334.43	1.34047	0.422743	0.00394347	4156	GO:0051169;GO:0042493;GO:1901698;GO:0042592;GO:0051716;GO:0051179;GO:0034613;GO:0043209;GO:0016310;GO:0000422;GO:0034514;GO:0042886;GO:0050793;GO:0070671;GO:0048731;GO:0006986;GO:0005488;GO:0044237;GO:0070013;GO:0001101;GO:1903706;GO:1903008;GO:0071704;GO:0044238;GO:0002683;GO:0045184;GO:0033273;GO:0071702;GO:0043066;GO:0009056;GO:0009725;GO:0005515;GO:0043229;GO:0043232;GO:0006807;GO:0044446;GO:…	K04043	-	opiNOG00748	O	sp|P29845|HSP7E_DROME Heat shock 70 kDa protein cognate 5 OS=Drosophila melanogaster OX=7227 GN=Hsc70-5 PE=1 SV=2	gi|646696194|gb|KDR08641.1| Heat shock 70 kDa protein cognate 5 [Zootermopsis nevadensis]
TRINITY_DN6059_c1_g1	374.558	252.73	0.674742	-0.567592	0.00394935	1222	GO:0006739;GO:0016652;GO:0006812;GO:1901265;GO:0005623;GO:0072524;GO:0006091;GO:0005575;GO:0050662;GO:0051179;GO:0034641;GO:0016999;GO:0045333;GO:0044429;GO:0015672;GO:0019866;GO:0015318;GO:0009117;GO:0006082;GO:0015078;GO:0048037;GO:0044238;GO:0071704;GO:0036094;GO:0015980;GO:0006099;GO:0015075;GO:0015077;GO:0031975;GO:0044237;GO:0005488;GO:0008746;GO:0006740;GO:0031967;GO:0006725;GO:0006810;GO:…	K00323	-	opiNOG06049	I	sp|Q9ALA2|PNTA_CERSP NAD(P) transhydrogenase subunit alpha OS=Cereibacter sphaeroides OX=1063 GN=pntA PE=1 SV=1	gi|170034338|ref|XP_001845031.1| NAD(P) transhydrogenase, mitochondrial [Culex quinquefasciatus] &gt;gi|167875664|gb|EDS39047.1| NAD(P) transhydrogenase, mitochondrial [Culex quinquefasciatus]
TRINITY_DN27714_c1_g1	97.5715	51.6637	0.529496	-0.917309	0.00394992	2049	GO:0048870;GO:0051179;GO:0009100;GO:0016787;GO:0060205;GO:0045664;GO:0050769;GO:0061580;GO:0006029;GO:0016788;GO:0044273;GO:0032940;GO:0016477;GO:0050654;GO:0071704;GO:0005794;GO:0044238;GO:0007040;GO:0002444;GO:0002274;GO:0050793;GO:0044237;GO:0048731;GO:0044437;GO:0051130;GO:0031983;GO:0070013;GO:0045055;GO:0044446;GO:0006810;GO:0061919;GO:0060322;GO:0030203;GO:0009056;GO:0043229;GO:0003943;GO:…	K02677	-	KOG0696;veNOG06129;veNOG07078;opiNOG00448	UT	sp|Q9C6B7|CAR3_ARATH Protein C2-DOMAIN ABA-RELATED 3 OS=Arabidopsis thaliana OX=3702 GN=CAR3 PE=3 SV=1	gi|432102585|gb|ELK30152.1| Synaptotagmin-3 [Myotis davidii]
TRINITY_DN94467_c0_g1	21.7437	0	0	-Inf	0.00396079	1118	-	-	-	-	-	-	-
TRINITY_DN21310_c0_g1	43.045	16.2658	0.377879	-1.404	0.00396513	1867	-	-	-	-	-	-	-
TRINITY_DN16920_c0_g1	36.0039	1.76411	0.0489978	-4.35114	0.00401338	674	-	-	-	-	-	-	-
TRINITY_DN24397_c0_g1	0	7.44052	Inf	Inf	0.00401488	507	GO:0099003;GO:0034097;GO:0023061;GO:0032506;GO:0016192;GO:0032501;GO:0002376;GO:0048002;GO:2000026;GO:1904748;GO:0007112;GO:0098916;GO:0002682;GO:0098588;GO:0051649;GO:0034377;GO:0001505;GO:1901363;GO:0001745;GO:0044424;GO:0098791;GO:0097159;GO:1903725;GO:0032386;GO:0043292;GO:0090596;GO:0043231;GO:0099536;GO:0002504;GO:0051707;GO:0043062;GO:0098876;GO:0007154;GO:1903337;GO:0042803;GO:0016043;GO:…	K07937	-	opiNOG00947;KOG0070	U	sp|O00909|ARF1_DICDI ADP-ribosylation factor 1 OS=Dictyostelium discoideum OX=44689 GN=arfA PE=1 SV=3	gi|156387456|ref|XP_001634219.1| predicted protein [Nematostella vectensis] &gt;gi|156221300|gb|EDO42156.1| predicted protein [Nematostella vectensis]
TRINITY_DN66895_c0_g1	6.22801	24.1809	3.8826	1.95702	0.00404112	1738	-	-	-	-	-	-	-
TRINITY_DN24111_c1_g2	7.54475	0	0	-Inf	0.0040416	702	-	-	-	-	-	-	-
TRINITY_DN15836_c3_g1	194.53	51.8663	0.266623	-1.90712	0.00404508	2581	GO:0042302;GO:0005214;GO:0005575;GO:0042335;GO:0031012;GO:0003674;GO:0048856;GO:0008010;GO:0008150;GO:0044421;GO:0032502;GO:0040003;GO:0005576;GO:0005198;GO:0032501;GO:0007275	-	-	opiNOG36635	R	-	gi|646714048|gb|KDR18153.1| Larval cuticle protein 2 [Zootermopsis nevadensis]
TRINITY_DN15557_c1_g1	89.3958	187.356	2.09581	1.06751	0.00405284	1896	GO:0022857;GO:0055085;GO:0031224;GO:0008150;GO:0005886;GO:0005623;GO:0006811;GO:0071944;GO:0044425;GO:0003674;GO:0016021;GO:0006820;GO:0005215;GO:0051234;GO:0044464;GO:0016020;GO:0006810;GO:0005575;GO:0051179	K08193	-	opiNOG23470	G	sp|Q9NRA2|S17A5_HUMAN Sialin OS=Homo sapiens OX=9606 GN=SLC17A5 PE=1 SV=2	gi|646714109|gb|KDR18202.1| Putative inorganic phosphate cotransporter [Zootermopsis nevadensis]
TRINITY_DN17672_c0_g1	131.908	35.0629	0.265814	-1.91151	0.0040547	5624	-	-	-	-	-	-	-
TRINITY_DN31162_c0_g1	105.132	206.144	1.96081	0.97145	0.00405689	1238	GO:0043086;GO:0044464;GO:0050790;GO:0006468;GO:0009966;GO:0007154;GO:0071277;GO:0044444;GO:0010648;GO:0048519;GO:0046578;GO:0071248;GO:0008152;GO:0006796;GO:0051592;GO:0060589;GO:0036211;GO:0044425;GO:0023051;GO:0007165;GO:0051346;GO:0051056;GO:1901564;GO:0030695;GO:0034260;GO:0048585;GO:0050794;GO:0044260;GO:0050789;GO:0005737;GO:0006793;GO:0070887;GO:0005829;GO:0048523;GO:0006464;GO:0044267;GO:…	K17630	-	veNOG03278	T	sp|C9J798|RAS4B_HUMAN Ras GTPase-activating protein 4B OS=Homo sapiens OX=9606 GN=RASA4B PE=3 SV=2	gi|511883632|ref|XP_004761671.1| PREDICTED: ras GTPase-activating protein 4 isoform X1 [Mustela putorius furo]
TRINITY_DN3737_c1_g1	479.379	288.682	0.6022	-0.731685	0.00406355	800	GO:0015031;GO:0006810;GO:0005102;GO:0050896;GO:0035304;GO:0065009;GO:0043170;GO:0051336;GO:0071702;GO:0033273;GO:0006807;GO:0031323;GO:0060255;GO:0043666;GO:0005515;GO:0070727;GO:0019538;GO:0007584;GO:0019220;GO:0019899;GO:0010035;GO:0035257;GO:0003674;GO:0008134;GO:0010922;GO:0071705;GO:0070781;GO:0051173;GO:0031401;GO:0051427;GO:0035258;GO:0019903;GO:0042221;GO:0048583;GO:0042802;GO:0032502;GO:…	K04079	-	opiNOG01126;veNOG09551	O	sp|P51819|HSP83_IPONI Heat shock protein 83 OS=Ipomoea nil OX=35883 GN=HSP83A PE=2 SV=1	gi|14198259|gb|AAH08189.1| Unknown (protein for IMAGE:3584589), partial [Mus musculus]
TRINITY_DN13154_c2_g1	157.878	245.227	1.55327	0.635305	0.00407481	4775	-	-	-	-	-	-	-
TRINITY_DN4210_c0_g1	166.309	255.386	1.53562	0.618818	0.0040869	1756	-	-	-	-	-	-	-
TRINITY_DN21238_c0_g1	22.1867	4.84903	0.218555	-2.19393	0.004101	436	-	K00323	-	opiNOG06049;veNOG01062	I	sp|P0AB69|PNTB_ECO57 NAD(P) transhydrogenase subunit beta OS=Escherichia coli O157:H7 OX=83334 GN=pntB PE=3 SV=1	gi|556757834|ref|XP_005974254.1| PREDICTED: NAD(P) transhydrogenase, mitochondrial-like [Pantholops hodgsonii]
TRINITY_DN86318_c3_g1	46.5359	16.5901	0.356502	-1.48802	0.00410335	2795	GO:0005576;GO:0003006;GO:0048729;GO:0048519;GO:0010648;GO:0048919;GO:0072358;GO:0048856;GO:0001944;GO:0048882;GO:0001974;GO:0051241;GO:0009966;GO:2000053;GO:0010647;GO:0048585;GO:0002009;GO:0050794;GO:0048916;GO:0001525;GO:0001892;GO:0045995;GO:0060827;GO:0007423;GO:0023056;GO:0023051;GO:0090090;GO:0097367;GO:0022603;GO:0060828;GO:0001568;GO:0032501;GO:0030111;GO:2000026;GO:0008150;GO:0051093;GO:…	-	-	-	-	-	-
TRINITY_DN29831_c0_g1	422.301	603.29	1.42858	0.514581	0.00410549	4513	GO:0043226;GO:0035966;GO:0048583;GO:0090150;GO:0042221;GO:0043567;GO:0019538;GO:0071705;GO:0003674;GO:0006950;GO:0071702;GO:0055085;GO:0033554;GO:0009056;GO:0005515;GO:0070727;GO:0043229;GO:0006807;GO:0045047;GO:0016020;GO:0050896;GO:0015031;GO:0006613;GO:0006508;GO:0006810;GO:0043170;GO:0006886;GO:0042886;GO:0005488;GO:0072594;GO:0044237;GO:0005783;GO:0071704;GO:0044238;GO:0012505;GO:0045184;GO:…	-	-	opiNOG05054	R	sp|Q8WV99|ZFN2B_HUMAN AN1-type zinc finger protein 2B OS=Homo sapiens OX=9606 GN=ZFAND2B PE=1 SV=1	gi|646722971|gb|KDR23765.1| AN1-type zinc finger protein 2B [Zootermopsis nevadensis]
TRINITY_DN50632_c0_g1	1296.27	952.473	0.734779	-0.444617	0.00410732	743	GO:0008150;GO:0009987;GO:0044877;GO:0030029;GO:0005488;GO:0051639;GO:0099512;GO:0005622;GO:0051017;GO:0071840;GO:0007015;GO:0043228;GO:0005575;GO:0044424;GO:0005856;GO:0051015;GO:0099513;GO:0015629;GO:0003779;GO:0005623;GO:0099080;GO:0007010;GO:0043226;GO:0044422;GO:0097435;GO:0061572;GO:0022607;GO:0030036;GO:0099081;GO:0051764;GO:0005884;GO:0016043;GO:0044464;GO:0003674;GO:0044430;GO:0044085;GO:…	K17275	-	opiNOG09700	Z	sp|O50064|FIMB2_ARATH Fimbrin-2 OS=Arabidopsis thaliana OX=3702 GN=FIM2 PE=2 SV=1	gi|196011471|ref|XP_002115599.1| hypothetical protein TRIADDRAFT_59481 [Trichoplax adhaerens] &gt;gi|190581887|gb|EDV21962.1| hypothetical protein TRIADDRAFT_59481 [Trichoplax adhaerens]
TRINITY_DN21471_c0_g4	32.8923	10.4734	0.318415	-1.65102	0.00411303	309	-	-	-	-	-	-	-
TRINITY_DN684_c4_g1	503.604	287.854	0.571588	-0.806952	0.00411463	658	-	-	-	opiNOG17596;opiNOG75928	RS	sp|P22983|PPDK_CLOSY Pyruvate, phosphate dikinase OS=Clostridium symbiosum OX=1512 GN=ppdK PE=1 SV=5	gi|556762248|ref|XP_005976424.1| PREDICTED: pyruvate, phosphate dikinase-like, partial [Pantholops hodgsonii]
TRINITY_DN9645_c0_g1	26.9095	7.17013	0.266453	-1.90805	0.00411977	772	-	-	-	-	-	-	-
TRINITY_DN33301_c0_g1	28.1315	7.94544	0.282439	-1.82399	0.00412706	807	GO:0005544;GO:0016020;GO:0044446;GO:0006810;GO:0009898;GO:0043229;GO:0005515;GO:0098552;GO:0051648;GO:0051650;GO:0005886;GO:0005789;GO:0003674;GO:0042802;GO:0046903;GO:0098827;GO:0099503;GO:0097708;GO:0031234;GO:0099537;GO:0043226;GO:0005623;GO:0006836;GO:0023052;GO:0008289;GO:0007268;GO:0005575;GO:0051179;GO:0032940;GO:0044232;GO:0044432;GO:0044459;GO:0007267;GO:0045202;GO:0012505;GO:0071944;GO:…	K17630	-	COG5038;veNOG03278	TR	sp|Q6PFQ7|RASL2_MOUSE Ras GTPase-activating protein 4 OS=Mus musculus OX=10090 GN=Rasa4 PE=1 SV=1	gi|938065304|gb|KPP65873.1| ras GTPase-activating protein 4-like [Scleropages formosus]
TRINITY_DN491_c7_g1	115.314	342.046	2.96621	1.56862	0.00412866	2691	-	-	-	opiNOG15670	U	sp|Q6NT16|S18B1_HUMAN MFS-type transporter SLC18B1 OS=Homo sapiens OX=9606 GN=SLC18B1 PE=1 SV=1	gi|646707236|gb|KDR14079.1| putative MFS-type transporter [Zootermopsis nevadensis]
TRINITY_DN171669_c0_g2	336.96	493.123	1.46345	0.549374	0.00413338	1116	GO:0051712;GO:0051817;GO:0006959;GO:1901564;GO:1901361;GO:0004857;GO:0051818;GO:0046496;GO:0009126;GO:0009620;GO:0010608;GO:0050794;GO:0044260;GO:0050790;GO:0044068;GO:0044422;GO:0009260;GO:0008219;GO:0006090;GO:0090407;GO:0043228;GO:0052330;GO:0043227;GO:0043436;GO:0050789;GO:0010951;GO:0010556;GO:0070887;GO:0140096;GO:0043065;GO:0009141;GO:0051046;GO:0010468;GO:0032879;GO:0031324;GO:0006417;GO:…	-	-	COG0057;rhaNOG04955;opiNOG56112	G	sp|P46795|G3P_BORBU Glyceraldehyde-3-phosphate dehydrogenase OS=Borrelia burgdorferi (strain ATCC 35210 / B31 / CIP 102532 / DSM 4680) OX=224326 GN=gap PE=1 SV=3	gi|506965353|gb|AGM32067.1| glyceraldehyde-3-phosphate dehydrogenase [Coptotermes formosanus]
TRINITY_DN1641_c1_g1	175.745	268.203	1.52609	0.609843	0.00413508	1776	-	-	-	-	-	-	-
TRINITY_DN1291_c0_g1	1124.94	1525.94	1.35647	0.439855	0.0041435	2093	GO:1904951;GO:0006032;GO:0007275;GO:0006955;GO:0040003;GO:0005575;GO:0005975;GO:0032722;GO:0005623;GO:0016787;GO:0048522;GO:0044421;GO:0006037;GO:0002793;GO:0007591;GO:0006026;GO:0044237;GO:1903530;GO:0005488;GO:0071704;GO:0030246;GO:0006952;GO:0001819;GO:0018990;GO:0044238;GO:0090197;GO:0048518;GO:0002532;GO:0070201;GO:0071554;GO:0009056;GO:0006954;GO:0042303;GO:0051239;GO:0051050;GO:0006807;GO:…	K01183	-	COG3325;opiNOG03681;opiNOG21179	G	sp|P20533|CHIA1_BACCI Chitinase A1 OS=Bacillus circulans OX=1397 GN=chiA1 PE=1 SV=1	gi|919037723|ref|XP_013402309.1| PREDICTED: chitotriosidase-1-like [Lingula anatina]
TRINITY_DN6521_c0_g4	1119.67	494.41	0.441566	-1.1793	0.00415083	1000	-	-	-	-	-	-	-
TRINITY_DN16851_c1_g1	87.6208	3.61511	0.0412586	-4.59916	0.0041659	1252	-	-	-	-	-	-	gi|646707417|gb|KDR14194.1| hypothetical protein L798_11602 [Zootermopsis nevadensis]
TRINITY_DN9100_c0_g1	18.6761	46.4756	2.48851	1.31528	0.00416657	782	-	-	-	-	-	sp|Q8U3D6|ACDA2_PYRFU Acetate--CoA ligase [ADP-forming] II subunit alpha OS=Pyrococcus furiosus (strain ATCC 43587 / DSM 3638 / JCM 8422 / Vc1) OX=186497 GN=acdAII PE=1 SV=1	-
TRINITY_DN79277_c0_g4	62.7379	144.279	2.29971	1.20145	0.00417906	4111	-	-	-	-	-	-	-
TRINITY_DN11793_c0_g1	537.415	749.529	1.39469	0.479947	0.00418662	5945	GO:0050832;GO:0050778;GO:0006807;GO:0009620;GO:0031349;GO:0050794;GO:1901564;GO:0017171;GO:0043207;GO:0023056;GO:0023051;GO:0003824;GO:0043170;GO:0002684;GO:0051704;GO:0002702;GO:0002833;GO:0050896;GO:0006508;GO:0046872;GO:0008233;GO:0005576;GO:0048583;GO:0002788;GO:0043902;GO:0045087;GO:0042742;GO:0008152;GO:0005509;GO:0043169;GO:0002759;GO:0045752;GO:0002697;GO:0009605;GO:0002920;GO:0004175;GO:…	K09640	-	opiNOG25265	O	sp|A0A126GUP6|MP1_DROME Melanization protease 1 OS=Drosophila melanogaster OX=7227 GN=MP1 PE=1 SV=1	gi|646685182|gb|KDR03823.1| Serine protease easter [Zootermopsis nevadensis]
TRINITY_DN20449_c1_g1	25.1762	6.63866	0.263688	-1.9231	0.00419187	629	GO:0098588;GO:0034220;GO:0008150;GO:0098655;GO:0009987;GO:0032501;GO:0031982;GO:0019725;GO:0098660;GO:0009888;GO:0005737;GO:0022890;GO:0031224;GO:0065008;GO:0043227;GO:0005622;GO:0060562;GO:0043231;GO:0065007;GO:0043492;GO:0060429;GO:0005773;GO:0098796;GO:0031410;GO:0044424;GO:0017111;GO:0044422;GO:0044444;GO:0048856;GO:0007430;GO:0030004;GO:0022857;GO:0055067;GO:0048729;GO:0016471;GO:0022804;GO:…	K03661	-	opiNOG11229;veNOG04747	C	sp|Q9SZY7|VATO1_ARATH V-type proton ATPase subunit c&apos;&apos;1 OS=Arabidopsis thaliana OX=3702 GN=VHA-c&apos;&apos;1 PE=1 SV=1	gi|585662205|ref|XP_006816708.1| PREDICTED: V-type proton ATPase 21 kDa proteolipid subunit-like [Saccoglossus kowalevskii]
[truncated: 304,989+ more rows]
