# Supplementary material for: T7-Synthesized Double-Stranded RNA Mimicking miR-71 Induces Termite RNAi and Increases Fungal Efficacy
Source: Biomolecules. 2025 Oct 27;15(11):1517. doi: 10.3390/biom15111517 (PMC12650454; doi:10.3390/biom15111517)
Supplement: Supplementary file 1 [file biomolecules-15-01517-s001.zip › Table S3.xlsx]

## Sheet: Sheet1
Category	GO.ID	Term	Up	Down	DEG	Total	Pvalue	Up_list	Down_list
MF	GO:0005198	structural molecule activity	42	49	91	3211	9.5e-09	TRINITY_DN10278_c0_g1,TRINITY_DN103231_c0_g1,TRINITY_DN119185_c0_g1,TRINITY_DN12416_c0_g1,TRINITY_DN12905_c0_g2,TRINITY_DN139790_c0_g1,TRINITY_DN159180_c0_g1,TRINITY_DN17988_c0_g1,TRINITY_DN205056_c0_g1,TRINITY_DN235429_c0_g1,TRINITY_DN23656_c0_g1,TRINITY_DN23820_c0_g1,TRINITY_DN24218_c0_g1,TRINITY_DN2445_c0_g1,TRINITY_DN25140_c0_g2,TRINITY_DN252423_c0_g1,TRINITY_DN3078_c0_g4,TRINITY_DN316891_c0_…	TRINITY_DN122_c0_g1,TRINITY_DN129701_c1_g1,TRINITY_DN138125_c0_g2,TRINITY_DN141033_c0_g1,TRINITY_DN141469_c0_g1,TRINITY_DN15836_c3_g1,TRINITY_DN1671_c0_g1,TRINITY_DN1671_c0_g2,TRINITY_DN18501_c0_g1,TRINITY_DN191959_c0_g1,TRINITY_DN206505_c0_g1,TRINITY_DN208673_c0_g2,TRINITY_DN210556_c0_g1,TRINITY_DN212231_c3_g1,TRINITY_DN2331_c2_g1,TRINITY_DN25964_c0_g1,TRINITY_DN263228_c0_g1,TRINITY_DN276677_c0_…
CC	GO:0022626	cytosolic ribosome	33	28	61	1938	5.7e-08	TRINITY_DN103231_c0_g1,TRINITY_DN119185_c0_g1,TRINITY_DN12416_c0_g1,TRINITY_DN12905_c0_g2,TRINITY_DN139790_c0_g1,TRINITY_DN159180_c0_g1,TRINITY_DN205056_c0_g1,TRINITY_DN235429_c0_g1,TRINITY_DN23656_c0_g1,TRINITY_DN23820_c0_g1,TRINITY_DN24218_c0_g1,TRINITY_DN2445_c0_g1,TRINITY_DN25140_c0_g2,TRINITY_DN252423_c0_g1,TRINITY_DN3078_c0_g4,TRINITY_DN316891_c0_g1,TRINITY_DN332298_c0_g1,TRINITY_DN3861_c0_…	TRINITY_DN129701_c1_g1,TRINITY_DN141033_c0_g1,TRINITY_DN141469_c0_g1,TRINITY_DN1671_c0_g1,TRINITY_DN1671_c0_g2,TRINITY_DN18501_c0_g1,TRINITY_DN210556_c0_g1,TRINITY_DN2331_c2_g1,TRINITY_DN263228_c0_g1,TRINITY_DN3032_c0_g2,TRINITY_DN410_c0_g1,TRINITY_DN425143_c0_g1,TRINITY_DN42729_c0_g1,TRINITY_DN429532_c0_g1,TRINITY_DN439323_c0_g1,TRINITY_DN448464_c0_g1,TRINITY_DN448671_c0_g1,TRINITY_DN450747_c0_g…
BP	GO:0006605	protein targeting	42	45	87	3207	5.8e-08	TRINITY_DN103231_c0_g1,TRINITY_DN108017_c0_g2,TRINITY_DN11168_c0_g1,TRINITY_DN119185_c0_g1,TRINITY_DN1200_c0_g3,TRINITY_DN122135_c0_g1,TRINITY_DN12905_c0_g2,TRINITY_DN140859_c0_g1,TRINITY_DN15264_c0_g1,TRINITY_DN159180_c0_g1,TRINITY_DN159724_c0_g1,TRINITY_DN235429_c0_g1,TRINITY_DN23656_c0_g1,TRINITY_DN24218_c0_g1,TRINITY_DN2445_c0_g1,TRINITY_DN25140_c0_g2,TRINITY_DN281406_c0_g1,TRINITY_DN3078_c0_…	TRINITY_DN105276_c0_g1,TRINITY_DN114448_c0_g4,TRINITY_DN1186_c0_g1,TRINITY_DN129701_c1_g1,TRINITY_DN134345_c0_g1,TRINITY_DN136051_c0_g1,TRINITY_DN137641_c0_g1,TRINITY_DN13849_c0_g1,TRINITY_DN141033_c0_g1,TRINITY_DN141469_c0_g1,TRINITY_DN1671_c0_g1,TRINITY_DN1671_c0_g2,TRINITY_DN180456_c0_g1,TRINITY_DN18068_c0_g2,TRINITY_DN18501_c0_g1,TRINITY_DN19018_c3_g1,TRINITY_DN208673_c0_g2,TRINITY_DN210556_c…
MF	GO:0003735	structural constituent of ribosome	33	27	60	1865	5.9e-08	TRINITY_DN103231_c0_g1,TRINITY_DN119185_c0_g1,TRINITY_DN12416_c0_g1,TRINITY_DN12905_c0_g2,TRINITY_DN139790_c0_g1,TRINITY_DN159180_c0_g1,TRINITY_DN205056_c0_g1,TRINITY_DN235429_c0_g1,TRINITY_DN23656_c0_g1,TRINITY_DN23820_c0_g1,TRINITY_DN24218_c0_g1,TRINITY_DN2445_c0_g1,TRINITY_DN25140_c0_g2,TRINITY_DN252423_c0_g1,TRINITY_DN3078_c0_g4,TRINITY_DN316891_c0_g1,TRINITY_DN332298_c0_g1,TRINITY_DN3861_c0_…	TRINITY_DN129701_c1_g1,TRINITY_DN141033_c0_g1,TRINITY_DN141469_c0_g1,TRINITY_DN1671_c0_g1,TRINITY_DN1671_c0_g2,TRINITY_DN18501_c0_g1,TRINITY_DN210556_c0_g1,TRINITY_DN2331_c2_g1,TRINITY_DN263228_c0_g1,TRINITY_DN3032_c0_g2,TRINITY_DN39099_c0_g2,TRINITY_DN410_c0_g1,TRINITY_DN425143_c0_g1,TRINITY_DN42729_c0_g1,TRINITY_DN429532_c0_g1,TRINITY_DN439323_c0_g1,TRINITY_DN448464_c0_g1,TRINITY_DN448671_c0_g1…
CC	GO:0044391	ribosomal subunit	33	29	62	2021	1.1e-07	TRINITY_DN103231_c0_g1,TRINITY_DN119185_c0_g1,TRINITY_DN12416_c0_g1,TRINITY_DN12905_c0_g2,TRINITY_DN139790_c0_g1,TRINITY_DN159180_c0_g1,TRINITY_DN205056_c0_g1,TRINITY_DN235429_c0_g1,TRINITY_DN23656_c0_g1,TRINITY_DN23820_c0_g1,TRINITY_DN24218_c0_g1,TRINITY_DN2445_c0_g1,TRINITY_DN25140_c0_g2,TRINITY_DN252423_c0_g1,TRINITY_DN3078_c0_g4,TRINITY_DN316891_c0_g1,TRINITY_DN332298_c0_g1,TRINITY_DN3861_c0_…	TRINITY_DN129701_c1_g1,TRINITY_DN141033_c0_g1,TRINITY_DN141469_c0_g1,TRINITY_DN1671_c0_g1,TRINITY_DN1671_c0_g2,TRINITY_DN18501_c0_g1,TRINITY_DN210556_c0_g1,TRINITY_DN2331_c2_g1,TRINITY_DN263228_c0_g1,TRINITY_DN3032_c0_g2,TRINITY_DN39099_c0_g2,TRINITY_DN410_c0_g1,TRINITY_DN425143_c0_g1,TRINITY_DN42729_c0_g1,TRINITY_DN429532_c0_g1,TRINITY_DN439323_c0_g1,TRINITY_DN448464_c0_g1,TRINITY_DN448671_c0_g1…
CC	GO:0005840	ribosome	34	36	70	2402	1.1e-07	TRINITY_DN103231_c0_g1,TRINITY_DN119185_c0_g1,TRINITY_DN12416_c0_g1,TRINITY_DN12905_c0_g2,TRINITY_DN139790_c0_g1,TRINITY_DN14604_c0_g1,TRINITY_DN159180_c0_g1,TRINITY_DN205056_c0_g1,TRINITY_DN235429_c0_g1,TRINITY_DN23656_c0_g1,TRINITY_DN23820_c0_g1,TRINITY_DN24218_c0_g1,TRINITY_DN2445_c0_g1,TRINITY_DN25140_c0_g2,TRINITY_DN252423_c0_g1,TRINITY_DN3078_c0_g4,TRINITY_DN316891_c0_g1,TRINITY_DN332298_c0…	TRINITY_DN113090_c0_g3,TRINITY_DN129701_c1_g1,TRINITY_DN131941_c3_g2,TRINITY_DN141033_c0_g1,TRINITY_DN141469_c0_g1,TRINITY_DN14967_c0_g1,TRINITY_DN1671_c0_g1,TRINITY_DN1671_c0_g2,TRINITY_DN18501_c0_g1,TRINITY_DN210556_c0_g1,TRINITY_DN2331_c2_g1,TRINITY_DN25928_c0_g1,TRINITY_DN263228_c0_g1,TRINITY_DN3032_c0_g2,TRINITY_DN39099_c0_g2,TRINITY_DN410_c0_g1,TRINITY_DN425143_c0_g1,TRINITY_DN42613_c1_g2,T…
MF	GO:0008010	structural constituent of chitin-based larval cuticle	0	6	6	19	2.8e-07	-	TRINITY_DN122_c0_g1,TRINITY_DN15836_c3_g1,TRINITY_DN68304_c0_g1,TRINITY_DN8166_c0_g1,TRINITY_DN82764_c0_g1,TRINITY_DN9411_c0_g1
BP	GO:0006612	protein targeting to membrane	29	26	55	1763	2.9e-07	TRINITY_DN103231_c0_g1,TRINITY_DN119185_c0_g1,TRINITY_DN12905_c0_g2,TRINITY_DN159180_c0_g1,TRINITY_DN159724_c0_g1,TRINITY_DN235429_c0_g1,TRINITY_DN23656_c0_g1,TRINITY_DN24218_c0_g1,TRINITY_DN2445_c0_g1,TRINITY_DN25140_c0_g2,TRINITY_DN281406_c0_g1,TRINITY_DN3078_c0_g4,TRINITY_DN316891_c0_g1,TRINITY_DN3861_c0_g1,TRINITY_DN414783_c0_g1,TRINITY_DN417042_c0_g1,TRINITY_DN429632_c0_g1,TRINITY_DN433613_c…	TRINITY_DN1186_c0_g1,TRINITY_DN129701_c1_g1,TRINITY_DN134345_c0_g1,TRINITY_DN137641_c0_g1,TRINITY_DN141033_c0_g1,TRINITY_DN141469_c0_g1,TRINITY_DN1671_c0_g1,TRINITY_DN1671_c0_g2,TRINITY_DN18501_c0_g1,TRINITY_DN208673_c0_g2,TRINITY_DN210556_c0_g1,TRINITY_DN3032_c0_g2,TRINITY_DN410_c0_g1,TRINITY_DN42729_c0_g1,TRINITY_DN429532_c0_g1,TRINITY_DN439323_c0_g1,TRINITY_DN448671_c0_g1,TRINITY_DN45347_c1_g1…
BP	GO:0006614	SRP-dependent cotranslational protein targeting to membrane	24	20	44	1271	3e-07	TRINITY_DN103231_c0_g1,TRINITY_DN119185_c0_g1,TRINITY_DN12905_c0_g2,TRINITY_DN159180_c0_g1,TRINITY_DN235429_c0_g1,TRINITY_DN23656_c0_g1,TRINITY_DN24218_c0_g1,TRINITY_DN2445_c0_g1,TRINITY_DN25140_c0_g2,TRINITY_DN3078_c0_g4,TRINITY_DN316891_c0_g1,TRINITY_DN3861_c0_g1,TRINITY_DN414783_c0_g1,TRINITY_DN417042_c0_g1,TRINITY_DN429632_c0_g1,TRINITY_DN433613_c0_g1,TRINITY_DN4494_c0_g1,TRINITY_DN451066_c0_…	TRINITY_DN129701_c1_g1,TRINITY_DN141033_c0_g1,TRINITY_DN141469_c0_g1,TRINITY_DN1671_c0_g1,TRINITY_DN1671_c0_g2,TRINITY_DN18501_c0_g1,TRINITY_DN210556_c0_g1,TRINITY_DN3032_c0_g2,TRINITY_DN410_c0_g1,TRINITY_DN42729_c0_g1,TRINITY_DN429532_c0_g1,TRINITY_DN439323_c0_g1,TRINITY_DN448671_c0_g1,TRINITY_DN463352_c0_g1,TRINITY_DN485501_c0_g1,TRINITY_DN485841_c0_g1,TRINITY_DN62356_c0_g1,TRINITY_DN72388_c3_g…
BP	GO:0045047	protein targeting to ER	24	21	45	1325	3.8e-07	TRINITY_DN103231_c0_g1,TRINITY_DN119185_c0_g1,TRINITY_DN12905_c0_g2,TRINITY_DN159180_c0_g1,TRINITY_DN235429_c0_g1,TRINITY_DN23656_c0_g1,TRINITY_DN24218_c0_g1,TRINITY_DN2445_c0_g1,TRINITY_DN25140_c0_g2,TRINITY_DN3078_c0_g4,TRINITY_DN316891_c0_g1,TRINITY_DN3861_c0_g1,TRINITY_DN414783_c0_g1,TRINITY_DN417042_c0_g1,TRINITY_DN429632_c0_g1,TRINITY_DN433613_c0_g1,TRINITY_DN4494_c0_g1,TRINITY_DN451066_c0_…	TRINITY_DN129701_c1_g1,TRINITY_DN141033_c0_g1,TRINITY_DN141469_c0_g1,TRINITY_DN1671_c0_g1,TRINITY_DN1671_c0_g2,TRINITY_DN18501_c0_g1,TRINITY_DN208673_c0_g2,TRINITY_DN210556_c0_g1,TRINITY_DN3032_c0_g2,TRINITY_DN410_c0_g1,TRINITY_DN42729_c0_g1,TRINITY_DN429532_c0_g1,TRINITY_DN439323_c0_g1,TRINITY_DN448671_c0_g1,TRINITY_DN463352_c0_g1,TRINITY_DN485501_c0_g1,TRINITY_DN485841_c0_g1,TRINITY_DN62356_c0_…
BP	GO:0000184	nuclear-transcribed mRNA catabolic process, nonsense-mediated decay	26	23	49	1514	4.6e-07	TRINITY_DN103231_c0_g1,TRINITY_DN119185_c0_g1,TRINITY_DN12905_c0_g2,TRINITY_DN159180_c0_g1,TRINITY_DN179054_c0_g1,TRINITY_DN235429_c0_g1,TRINITY_DN23656_c0_g1,TRINITY_DN24218_c0_g1,TRINITY_DN2445_c0_g1,TRINITY_DN25140_c0_g2,TRINITY_DN3078_c0_g4,TRINITY_DN316891_c0_g1,TRINITY_DN3861_c0_g1,TRINITY_DN414783_c0_g1,TRINITY_DN417042_c0_g1,TRINITY_DN429632_c0_g1,TRINITY_DN433613_c0_g1,TRINITY_DN4494_c0_…	TRINITY_DN129701_c1_g1,TRINITY_DN141033_c0_g1,TRINITY_DN141469_c0_g1,TRINITY_DN1671_c0_g1,TRINITY_DN1671_c0_g2,TRINITY_DN18501_c0_g1,TRINITY_DN191959_c0_g1,TRINITY_DN2027_c0_g1,TRINITY_DN210556_c0_g1,TRINITY_DN3032_c0_g2,TRINITY_DN39534_c0_g1,TRINITY_DN410_c0_g1,TRINITY_DN42729_c0_g1,TRINITY_DN429532_c0_g1,TRINITY_DN439323_c0_g1,TRINITY_DN448671_c0_g1,TRINITY_DN463352_c0_g1,TRINITY_DN485501_c0_g1…
CC	GO:0043209	myelin sheath	19	39	58	1922	4.8e-07	TRINITY_DN1200_c0_g3,TRINITY_DN129373_c0_g2,TRINITY_DN14604_c0_g1,TRINITY_DN15264_c0_g1,TRINITY_DN159724_c0_g1,TRINITY_DN1688_c2_g1,TRINITY_DN195115_c0_g1,TRINITY_DN20704_c0_g1,TRINITY_DN20775_c0_g2,TRINITY_DN342_c0_g1,TRINITY_DN445471_c0_g1,TRINITY_DN4655_c0_g1,TRINITY_DN485086_c0_g1,TRINITY_DN5391_c0_g3,TRINITY_DN61933_c0_g1,TRINITY_DN67235_c0_g1,TRINITY_DN82888_c1_g1,TRINITY_DN93283_c0_g1,TRIN…	TRINITY_DN1186_c0_g1,TRINITY_DN134345_c0_g1,TRINITY_DN137641_c0_g1,TRINITY_DN13849_c0_g1,TRINITY_DN1415_c0_g1,TRINITY_DN144177_c0_g1,TRINITY_DN168255_c0_g1,TRINITY_DN18068_c0_g2,TRINITY_DN180937_c0_g1,TRINITY_DN186730_c1_g1,TRINITY_DN206505_c0_g1,TRINITY_DN2107_c1_g1,TRINITY_DN212231_c3_g1,TRINITY_DN25288_c1_g3,TRINITY_DN253203_c0_g1,TRINITY_DN25581_c0_g1,TRINITY_DN2575_c0_g2,TRINITY_DN25928_c0_g…
BP	GO:0002181	cytoplasmic translation	31	29	60	2031	5.1e-07	TRINITY_DN103231_c0_g1,TRINITY_DN119185_c0_g1,TRINITY_DN12416_c0_g1,TRINITY_DN12905_c0_g2,TRINITY_DN139790_c0_g1,TRINITY_DN159180_c0_g1,TRINITY_DN205056_c0_g1,TRINITY_DN235429_c0_g1,TRINITY_DN23656_c0_g1,TRINITY_DN23820_c0_g1,TRINITY_DN24218_c0_g1,TRINITY_DN2445_c0_g1,TRINITY_DN25140_c0_g2,TRINITY_DN3078_c0_g4,TRINITY_DN316891_c0_g1,TRINITY_DN332298_c0_g1,TRINITY_DN3861_c0_g1,TRINITY_DN414783_c0_…	TRINITY_DN113090_c0_g3,TRINITY_DN129701_c1_g1,TRINITY_DN141033_c0_g1,TRINITY_DN141469_c0_g1,TRINITY_DN14967_c0_g1,TRINITY_DN1671_c0_g1,TRINITY_DN1671_c0_g2,TRINITY_DN18501_c0_g1,TRINITY_DN191959_c0_g1,TRINITY_DN210556_c0_g1,TRINITY_DN22038_c0_g1,TRINITY_DN2331_c2_g1,TRINITY_DN263228_c0_g1,TRINITY_DN3032_c0_g2,TRINITY_DN36038_c0_g2,TRINITY_DN410_c0_g1,TRINITY_DN425143_c0_g1,TRINITY_DN42729_c0_g1,T…
BP	GO:0072599	establishment of protein localization to endoplasmic reticulum	24	21	45	1342	5.3e-07	TRINITY_DN103231_c0_g1,TRINITY_DN119185_c0_g1,TRINITY_DN12905_c0_g2,TRINITY_DN159180_c0_g1,TRINITY_DN235429_c0_g1,TRINITY_DN23656_c0_g1,TRINITY_DN24218_c0_g1,TRINITY_DN2445_c0_g1,TRINITY_DN25140_c0_g2,TRINITY_DN3078_c0_g4,TRINITY_DN316891_c0_g1,TRINITY_DN3861_c0_g1,TRINITY_DN414783_c0_g1,TRINITY_DN417042_c0_g1,TRINITY_DN429632_c0_g1,TRINITY_DN433613_c0_g1,TRINITY_DN4494_c0_g1,TRINITY_DN451066_c0_…	TRINITY_DN129701_c1_g1,TRINITY_DN141033_c0_g1,TRINITY_DN141469_c0_g1,TRINITY_DN1671_c0_g1,TRINITY_DN1671_c0_g2,TRINITY_DN18501_c0_g1,TRINITY_DN208673_c0_g2,TRINITY_DN210556_c0_g1,TRINITY_DN3032_c0_g2,TRINITY_DN410_c0_g1,TRINITY_DN42729_c0_g1,TRINITY_DN429532_c0_g1,TRINITY_DN439323_c0_g1,TRINITY_DN448671_c0_g1,TRINITY_DN463352_c0_g1,TRINITY_DN485501_c0_g1,TRINITY_DN485841_c0_g1,TRINITY_DN62356_c0_…
MF	GO:0005214	structural constituent of chitin-based cuticle	0	6	6	21	5.4e-07	-	TRINITY_DN122_c0_g1,TRINITY_DN15836_c3_g1,TRINITY_DN68304_c0_g1,TRINITY_DN8166_c0_g1,TRINITY_DN82764_c0_g1,TRINITY_DN9411_c0_g1
MF	GO:0042302	structural constituent of cuticle	0	6	6	21	5.4e-07	-	TRINITY_DN122_c0_g1,TRINITY_DN15836_c3_g1,TRINITY_DN68304_c0_g1,TRINITY_DN8166_c0_g1,TRINITY_DN82764_c0_g1,TRINITY_DN9411_c0_g1
BP	GO:0006613	cotranslational protein targeting to membrane	24	20	44	1301	5.7e-07	TRINITY_DN103231_c0_g1,TRINITY_DN119185_c0_g1,TRINITY_DN12905_c0_g2,TRINITY_DN159180_c0_g1,TRINITY_DN235429_c0_g1,TRINITY_DN23656_c0_g1,TRINITY_DN24218_c0_g1,TRINITY_DN2445_c0_g1,TRINITY_DN25140_c0_g2,TRINITY_DN3078_c0_g4,TRINITY_DN316891_c0_g1,TRINITY_DN3861_c0_g1,TRINITY_DN414783_c0_g1,TRINITY_DN417042_c0_g1,TRINITY_DN429632_c0_g1,TRINITY_DN433613_c0_g1,TRINITY_DN4494_c0_g1,TRINITY_DN451066_c0_…	TRINITY_DN129701_c1_g1,TRINITY_DN141033_c0_g1,TRINITY_DN141469_c0_g1,TRINITY_DN1671_c0_g1,TRINITY_DN1671_c0_g2,TRINITY_DN18501_c0_g1,TRINITY_DN210556_c0_g1,TRINITY_DN3032_c0_g2,TRINITY_DN410_c0_g1,TRINITY_DN42729_c0_g1,TRINITY_DN429532_c0_g1,TRINITY_DN439323_c0_g1,TRINITY_DN448671_c0_g1,TRINITY_DN463352_c0_g1,TRINITY_DN485501_c0_g1,TRINITY_DN485841_c0_g1,TRINITY_DN62356_c0_g1,TRINITY_DN72388_c3_g…
BP	GO:0042255	ribosome assembly	11	16	27	631	1.3e-06	TRINITY_DN119185_c0_g1,TRINITY_DN23656_c0_g1,TRINITY_DN2445_c0_g1,TRINITY_DN414783_c0_g1,TRINITY_DN417042_c0_g1,TRINITY_DN429632_c0_g1,TRINITY_DN433613_c0_g1,TRINITY_DN4494_c0_g1,TRINITY_DN56159_c0_g2,TRINITY_DN6938_c0_g1,TRINITY_DN81481_c0_g1	TRINITY_DN131117_c0_g1,TRINITY_DN131941_c3_g2,TRINITY_DN141033_c0_g1,TRINITY_DN141469_c0_g1,TRINITY_DN167136_c0_g2,TRINITY_DN210556_c0_g1,TRINITY_DN2331_c2_g1,TRINITY_DN263228_c0_g1,TRINITY_DN38311_c0_g2,TRINITY_DN39099_c0_g2,TRINITY_DN425143_c0_g1,TRINITY_DN42729_c0_g1,TRINITY_DN429532_c0_g1,TRINITY_DN45748_c0_g1,TRINITY_DN463352_c0_g1,TRINITY_DN72388_c3_g1
BP	GO:0070972	protein localization to endoplasmic reticulum	26	23	49	1574	1.4e-06	TRINITY_DN103231_c0_g1,TRINITY_DN119185_c0_g1,TRINITY_DN12905_c0_g2,TRINITY_DN159180_c0_g1,TRINITY_DN195115_c0_g1,TRINITY_DN20775_c0_g2,TRINITY_DN235429_c0_g1,TRINITY_DN23656_c0_g1,TRINITY_DN24218_c0_g1,TRINITY_DN2445_c0_g1,TRINITY_DN25140_c0_g2,TRINITY_DN3078_c0_g4,TRINITY_DN316891_c0_g1,TRINITY_DN3861_c0_g1,TRINITY_DN414783_c0_g1,TRINITY_DN417042_c0_g1,TRINITY_DN429632_c0_g1,TRINITY_DN433613_c0…	TRINITY_DN129701_c1_g1,TRINITY_DN141033_c0_g1,TRINITY_DN141469_c0_g1,TRINITY_DN1671_c0_g1,TRINITY_DN1671_c0_g2,TRINITY_DN18501_c0_g1,TRINITY_DN208673_c0_g2,TRINITY_DN210556_c0_g1,TRINITY_DN28747_c0_g1,TRINITY_DN3032_c0_g2,TRINITY_DN410_c0_g1,TRINITY_DN42729_c0_g1,TRINITY_DN429532_c0_g1,TRINITY_DN439323_c0_g1,TRINITY_DN448671_c0_g1,TRINITY_DN463352_c0_g1,TRINITY_DN485501_c0_g1,TRINITY_DN485841_c0_…
BP	GO:0009617	response to bacterium	35	43	78	2995	1.4e-06	TRINITY_DN10851_c1_g1,TRINITY_DN13480_c2_g1,TRINITY_DN14439_c1_g2,TRINITY_DN14713_c0_g1,TRINITY_DN15835_c0_g1,TRINITY_DN15835_c0_g2,TRINITY_DN15835_c0_g3,TRINITY_DN200_c0_g1,TRINITY_DN20639_c0_g1,TRINITY_DN207455_c0_g1,TRINITY_DN216105_c0_g1,TRINITY_DN23321_c0_g1,TRINITY_DN235429_c0_g1,TRINITY_DN268412_c0_g1,TRINITY_DN27024_c0_g2,TRINITY_DN27110_c1_g1,TRINITY_DN281406_c0_g1,TRINITY_DN301129_c0_g1…	TRINITY_DN10458_c0_g1,TRINITY_DN106990_c2_g2,TRINITY_DN109205_c0_g1,TRINITY_DN112027_c0_g2,TRINITY_DN113314_c0_g1,TRINITY_DN119688_c0_g1,TRINITY_DN125799_c0_g1,TRINITY_DN127101_c0_g3,TRINITY_DN1415_c0_g1,TRINITY_DN14967_c0_g1,TRINITY_DN16022_c1_g3,TRINITY_DN1671_c0_g1,TRINITY_DN1671_c0_g2,TRINITY_DN17057_c0_g1,TRINITY_DN27014_c0_g1,TRINITY_DN276677_c0_g1,TRINITY_DN2988_c0_g1,TRINITY_DN3058_c0_g1,…
BP	GO:0002525	acute inflammatory response to non-antigenic stimulus	0	4	4	7	1.6e-06	-	TRINITY_DN10740_c0_g1,TRINITY_DN252706_c0_g1,TRINITY_DN62449_c0_g1,TRINITY_DN78003_c0_g1
BP	GO:0090150	establishment of protein localization to membrane	37	30	67	2481	2.5e-06	TRINITY_DN103231_c0_g1,TRINITY_DN119185_c0_g1,TRINITY_DN1200_c0_g3,TRINITY_DN12905_c0_g2,TRINITY_DN129686_c0_g5,TRINITY_DN159180_c0_g1,TRINITY_DN159724_c0_g1,TRINITY_DN235429_c0_g1,TRINITY_DN23656_c0_g1,TRINITY_DN2401_c0_g1,TRINITY_DN2401_c1_g1,TRINITY_DN24218_c0_g1,TRINITY_DN24397_c0_g1,TRINITY_DN2445_c0_g1,TRINITY_DN25140_c0_g2,TRINITY_DN281406_c0_g1,TRINITY_DN3078_c0_g4,TRINITY_DN316891_c0_g1,…	TRINITY_DN1186_c0_g1,TRINITY_DN129701_c1_g1,TRINITY_DN134345_c0_g1,TRINITY_DN137641_c0_g1,TRINITY_DN13849_c0_g1,TRINITY_DN141033_c0_g1,TRINITY_DN141469_c0_g1,TRINITY_DN1671_c0_g1,TRINITY_DN1671_c0_g2,TRINITY_DN18501_c0_g1,TRINITY_DN208673_c0_g2,TRINITY_DN210556_c0_g1,TRINITY_DN3032_c0_g2,TRINITY_DN410_c0_g1,TRINITY_DN41715_c0_g2,TRINITY_DN42729_c0_g1,TRINITY_DN429532_c0_g1,TRINITY_DN439323_c0_g1,…
CC	GO:0005576	extracellular region	46	98	144	6627	2.6e-06	TRINITY_DN10278_c0_g1,TRINITY_DN103711_c0_g1,TRINITY_DN108017_c0_g2,TRINITY_DN113912_c6_g1,TRINITY_DN119185_c0_g1,TRINITY_DN1200_c0_g3,TRINITY_DN122135_c0_g1,TRINITY_DN125167_c1_g1,TRINITY_DN1291_c0_g2,TRINITY_DN134799_c0_g1,TRINITY_DN159724_c0_g1,TRINITY_DN195115_c0_g1,TRINITY_DN200_c0_g1,TRINITY_DN20639_c0_g1,TRINITY_DN20775_c0_g2,TRINITY_DN216105_c0_g1,TRINITY_DN25829_c0_g1,TRINITY_DN28647_c0_…	TRINITY_DN10247_c0_g2,TRINITY_DN105276_c0_g1,TRINITY_DN10701_c0_g1,TRINITY_DN112027_c0_g2,TRINITY_DN113090_c0_g3,TRINITY_DN11620_c1_g2,TRINITY_DN1186_c0_g1,TRINITY_DN122_c0_g1,TRINITY_DN125663_c0_g1,TRINITY_DN132575_c0_g1,TRINITY_DN134345_c0_g1,TRINITY_DN137641_c0_g1,TRINITY_DN13849_c0_g1,TRINITY_DN1415_c0_g1,TRINITY_DN14167_c0_g1,TRINITY_DN145610_c0_g2,TRINITY_DN14967_c0_g1,TRINITY_DN15220_c2_g1…
CC	GO:0005947	mitochondrial alpha-ketoglutarate dehydrogenase complex	4	1	5	16	2.8e-06	TRINITY_DN129373_c0_g2,TRINITY_DN204351_c0_g1,TRINITY_DN207504_c0_g1,TRINITY_DN390863_c0_g2	TRINITY_DN104919_c0_g3
BP	GO:0072594	establishment of protein localization to organelle	44	57	101	4314	4.3e-06	TRINITY_DN103231_c0_g1,TRINITY_DN108017_c0_g2,TRINITY_DN11168_c0_g1,TRINITY_DN119185_c0_g1,TRINITY_DN1200_c0_g3,TRINITY_DN122135_c0_g1,TRINITY_DN12905_c0_g2,TRINITY_DN129686_c0_g5,TRINITY_DN140859_c0_g1,TRINITY_DN15264_c0_g1,TRINITY_DN159180_c0_g1,TRINITY_DN17988_c0_g1,TRINITY_DN235429_c0_g1,TRINITY_DN23656_c0_g1,TRINITY_DN24218_c0_g1,TRINITY_DN2445_c0_g1,TRINITY_DN25140_c0_g2,TRINITY_DN26292_c0_…	TRINITY_DN105276_c0_g1,TRINITY_DN114448_c0_g4,TRINITY_DN119384_c0_g1,TRINITY_DN129006_c0_g1,TRINITY_DN129701_c1_g1,TRINITY_DN136051_c0_g1,TRINITY_DN13849_c0_g1,TRINITY_DN141033_c0_g1,TRINITY_DN141469_c0_g1,TRINITY_DN1498_c0_g1,TRINITY_DN1671_c0_g1,TRINITY_DN1671_c0_g2,TRINITY_DN176510_c0_g1,TRINITY_DN180037_c0_g1,TRINITY_DN180456_c0_g1,TRINITY_DN18068_c0_g2,TRINITY_DN18501_c0_g1,TRINITY_DN186730_…
BP	GO:0043603	cellular amide metabolic process	66	95	161	7710	4.5e-06	TRINITY_DN10181_c0_g2,TRINITY_DN103231_c0_g1,TRINITY_DN103711_c0_g1,TRINITY_DN10851_c1_g1,TRINITY_DN119185_c0_g1,TRINITY_DN1200_c0_g3,TRINITY_DN122135_c0_g1,TRINITY_DN12416_c0_g1,TRINITY_DN12905_c0_g2,TRINITY_DN129373_c0_g2,TRINITY_DN13480_c2_g1,TRINITY_DN139790_c0_g1,TRINITY_DN14439_c1_g2,TRINITY_DN159180_c0_g1,TRINITY_DN1827_c1_g1,TRINITY_DN197064_c0_g1,TRINITY_DN200_c0_g1,TRINITY_DN204351_c0_g…	TRINITY_DN10247_c0_g2,TRINITY_DN104919_c0_g3,TRINITY_DN105276_c0_g1,TRINITY_DN106990_c2_g2,TRINITY_DN11232_c0_g1,TRINITY_DN113090_c0_g3,TRINITY_DN125061_c1_g1,TRINITY_DN125118_c0_g1,TRINITY_DN129701_c1_g1,TRINITY_DN131363_c0_g2,TRINITY_DN13849_c0_g1,TRINITY_DN139617_c0_g1,TRINITY_DN141033_c0_g1,TRINITY_DN141469_c0_g1,TRINITY_DN14772_c0_g1,TRINITY_DN14967_c0_g1,TRINITY_DN15442_c0_g1,TRINITY_DN1585…
BP	GO:0044419	interspecies interaction between organisms	68	108	176	8599	4.8e-06	TRINITY_DN104409_c0_g1,TRINITY_DN108017_c0_g2,TRINITY_DN10851_c1_g1,TRINITY_DN11168_c0_g1,TRINITY_DN11348_c3_g1,TRINITY_DN113912_c6_g1,TRINITY_DN128214_c0_g2,TRINITY_DN1291_c0_g2,TRINITY_DN129686_c0_g5,TRINITY_DN134799_c0_g1,TRINITY_DN13480_c2_g1,TRINITY_DN14439_c1_g2,TRINITY_DN14713_c0_g1,TRINITY_DN15264_c0_g1,TRINITY_DN15425_c0_g1,TRINITY_DN15425_c1_g1,TRINITY_DN15835_c0_g1,TRINITY_DN15835_c0_g…	TRINITY_DN10458_c0_g1,TRINITY_DN104765_c0_g1,TRINITY_DN106990_c2_g2,TRINITY_DN1083_c0_g2,TRINITY_DN109205_c0_g1,TRINITY_DN112027_c0_g2,TRINITY_DN113314_c0_g1,TRINITY_DN114448_c0_g4,TRINITY_DN1186_c0_g1,TRINITY_DN119176_c1_g2,TRINITY_DN119688_c0_g1,TRINITY_DN125799_c0_g1,TRINITY_DN127101_c0_g3,TRINITY_DN129006_c0_g1,TRINITY_DN134345_c0_g1,TRINITY_DN134365_c0_g1,TRINITY_DN136051_c0_g1,TRINITY_DN141…
BP	GO:1901566	organonitrogen compound biosynthetic process	93	113	206	10391	4.9e-06	TRINITY_DN10181_c0_g2,TRINITY_DN1030_c0_g1,TRINITY_DN103231_c0_g1,TRINITY_DN103711_c0_g1,TRINITY_DN104129_c0_g1,TRINITY_DN10851_c1_g1,TRINITY_DN10995_c0_g2,TRINITY_DN119185_c0_g1,TRINITY_DN12416_c0_g1,TRINITY_DN127477_c0_g1,TRINITY_DN12905_c0_g2,TRINITY_DN129373_c0_g2,TRINITY_DN129686_c0_g5,TRINITY_DN130343_c1_g3,TRINITY_DN13310_c0_g2,TRINITY_DN13480_c2_g1,TRINITY_DN139790_c0_g1,TRINITY_DN140234_…	TRINITY_DN10694_c1_g1,TRINITY_DN113090_c0_g3,TRINITY_DN114448_c0_g4,TRINITY_DN1186_c0_g1,TRINITY_DN125118_c0_g1,TRINITY_DN125663_c0_g1,TRINITY_DN12682_c2_g1,TRINITY_DN129701_c1_g1,TRINITY_DN131363_c0_g2,TRINITY_DN134345_c0_g1,TRINITY_DN141033_c0_g1,TRINITY_DN141469_c0_g1,TRINITY_DN1415_c0_g1,TRINITY_DN14772_c0_g1,TRINITY_DN14967_c0_g1,TRINITY_DN15048_c1_g1,TRINITY_DN158218_c2_g1,TRINITY_DN15857_c…
CC	GO:0045240	dihydrolipoyl dehydrogenase complex	4	1	5	18	5.4e-06	TRINITY_DN129373_c0_g2,TRINITY_DN204351_c0_g1,TRINITY_DN207504_c0_g1,TRINITY_DN390863_c0_g2	TRINITY_DN104919_c0_g3
CC	GO:0031012	extracellular matrix	7	17	24	561	5.6e-06	TRINITY_DN10278_c0_g1,TRINITY_DN119185_c0_g1,TRINITY_DN1200_c0_g3,TRINITY_DN429632_c0_g1,TRINITY_DN53475_c0_g1,TRINITY_DN67235_c0_g1,TRINITY_DN8435_c0_g1	TRINITY_DN1186_c0_g1,TRINITY_DN122_c0_g1,TRINITY_DN134345_c0_g1,TRINITY_DN13849_c0_g1,TRINITY_DN15836_c3_g1,TRINITY_DN208673_c0_g2,TRINITY_DN27168_c0_g1,TRINITY_DN3215_c0_g2,TRINITY_DN3663_c0_g1,TRINITY_DN3745_c0_g2,TRINITY_DN463352_c0_g1,TRINITY_DN52961_c0_g2,TRINITY_DN54204_c1_g1,TRINITY_DN68304_c0_g1,TRINITY_DN8166_c0_g1,TRINITY_DN82764_c0_g1,TRINITY_DN9411_c0_g1
BP	GO:0034097	response to cytokine	45	62	107	4726	9.4e-06	TRINITY_DN103231_c0_g1,TRINITY_DN103711_c0_g1,TRINITY_DN108017_c0_g2,TRINITY_DN1200_c0_g3,TRINITY_DN127147_c0_g1,TRINITY_DN134799_c0_g1,TRINITY_DN13480_c2_g1,TRINITY_DN14439_c1_g2,TRINITY_DN14604_c0_g1,TRINITY_DN15170_c0_g2,TRINITY_DN15264_c0_g1,TRINITY_DN165320_c0_g2,TRINITY_DN181281_c0_g1,TRINITY_DN1827_c1_g1,TRINITY_DN195115_c0_g1,TRINITY_DN207455_c0_g1,TRINITY_DN20775_c0_g2,TRINITY_DN216105_c…	TRINITY_DN106990_c2_g2,TRINITY_DN10740_c0_g1,TRINITY_DN1083_c0_g2,TRINITY_DN114448_c0_g4,TRINITY_DN1186_c0_g1,TRINITY_DN13301_c1_g1,TRINITY_DN134345_c0_g1,TRINITY_DN13849_c0_g1,TRINITY_DN140050_c1_g1,TRINITY_DN1415_c0_g1,TRINITY_DN14167_c0_g1,TRINITY_DN14772_c0_g1,TRINITY_DN158218_c2_g1,TRINITY_DN160016_c0_g1,TRINITY_DN180037_c0_g1,TRINITY_DN186730_c1_g1,TRINITY_DN2024_c0_g1,TRINITY_DN210556_c0_g…
BP	GO:0072733	response to staurosporine	0	4	4	10	9.5e-06	-	TRINITY_DN10740_c0_g1,TRINITY_DN252706_c0_g1,TRINITY_DN62449_c0_g1,TRINITY_DN78003_c0_g1
BP	GO:0072734	cellular response to staurosporine	0	4	4	10	9.5e-06	-	TRINITY_DN10740_c0_g1,TRINITY_DN252706_c0_g1,TRINITY_DN62449_c0_g1,TRINITY_DN78003_c0_g1
BP	GO:0071345	cellular response to cytokine stimulus	41	51	92	3958	1.6e-05	TRINITY_DN103231_c0_g1,TRINITY_DN103711_c0_g1,TRINITY_DN108017_c0_g2,TRINITY_DN1200_c0_g3,TRINITY_DN127147_c0_g1,TRINITY_DN13480_c2_g1,TRINITY_DN14604_c0_g1,TRINITY_DN15170_c0_g2,TRINITY_DN15264_c0_g1,TRINITY_DN181281_c0_g1,TRINITY_DN1827_c1_g1,TRINITY_DN195115_c0_g1,TRINITY_DN207455_c0_g1,TRINITY_DN20775_c0_g2,TRINITY_DN216105_c0_g1,TRINITY_DN235429_c0_g1,TRINITY_DN24397_c0_g1,TRINITY_DN2445_c0_…	TRINITY_DN106990_c2_g2,TRINITY_DN1083_c0_g2,TRINITY_DN114448_c0_g4,TRINITY_DN1186_c0_g1,TRINITY_DN13301_c1_g1,TRINITY_DN134345_c0_g1,TRINITY_DN13849_c0_g1,TRINITY_DN140050_c1_g1,TRINITY_DN1415_c0_g1,TRINITY_DN14167_c0_g1,TRINITY_DN14772_c0_g1,TRINITY_DN158218_c2_g1,TRINITY_DN160016_c0_g1,TRINITY_DN180037_c0_g1,TRINITY_DN186730_c1_g1,TRINITY_DN2024_c0_g1,TRINITY_DN210556_c0_g1,TRINITY_DN24722_c0_g…
BP	GO:0009607	response to biotic stimulus	63	81	144	6903	1.7e-05	TRINITY_DN104409_c0_g1,TRINITY_DN108017_c0_g2,TRINITY_DN10851_c1_g1,TRINITY_DN11348_c3_g1,TRINITY_DN113912_c6_g1,TRINITY_DN1291_c0_g2,TRINITY_DN13480_c2_g1,TRINITY_DN14439_c1_g2,TRINITY_DN14713_c0_g1,TRINITY_DN15264_c0_g1,TRINITY_DN15425_c0_g1,TRINITY_DN15425_c1_g1,TRINITY_DN15835_c0_g1,TRINITY_DN15835_c0_g2,TRINITY_DN15835_c0_g3,TRINITY_DN165320_c0_g2,TRINITY_DN19326_c0_g1,TRINITY_DN195115_c0_g1…	TRINITY_DN10458_c0_g1,TRINITY_DN106990_c2_g2,TRINITY_DN1083_c0_g2,TRINITY_DN109205_c0_g1,TRINITY_DN112027_c0_g2,TRINITY_DN113314_c0_g1,TRINITY_DN1186_c0_g1,TRINITY_DN119688_c0_g1,TRINITY_DN125799_c0_g1,TRINITY_DN127101_c0_g3,TRINITY_DN134345_c0_g1,TRINITY_DN134365_c0_g1,TRINITY_DN1415_c0_g1,TRINITY_DN14967_c0_g1,TRINITY_DN15857_c0_g2,TRINITY_DN160016_c0_g1,TRINITY_DN16022_c1_g3,TRINITY_DN166714_c…
CC	GO:0022625	cytosolic large ribosomal subunit	21	16	37	1165	2e-05	TRINITY_DN103231_c0_g1,TRINITY_DN12416_c0_g1,TRINITY_DN12905_c0_g2,TRINITY_DN159180_c0_g1,TRINITY_DN235429_c0_g1,TRINITY_DN23656_c0_g1,TRINITY_DN24218_c0_g1,TRINITY_DN25140_c0_g2,TRINITY_DN252423_c0_g1,TRINITY_DN3078_c0_g4,TRINITY_DN316891_c0_g1,TRINITY_DN3861_c0_g1,TRINITY_DN414783_c0_g1,TRINITY_DN417042_c0_g1,TRINITY_DN451066_c0_g1,TRINITY_DN490668_c0_g1,TRINITY_DN501377_c0_g1,TRINITY_DN50633_c…	TRINITY_DN129701_c1_g1,TRINITY_DN141033_c0_g1,TRINITY_DN141469_c0_g1,TRINITY_DN18501_c0_g1,TRINITY_DN2331_c2_g1,TRINITY_DN263228_c0_g1,TRINITY_DN3032_c0_g2,TRINITY_DN425143_c0_g1,TRINITY_DN42729_c0_g1,TRINITY_DN429532_c0_g1,TRINITY_DN439323_c0_g1,TRINITY_DN448671_c0_g1,TRINITY_DN450747_c0_g1,TRINITY_DN50587_c0_g2,TRINITY_DN62356_c0_g1,TRINITY_DN72388_c3_g1
BP	GO:0006518	peptide metabolic process	56	75	131	6178	2.1e-05	TRINITY_DN10181_c0_g2,TRINITY_DN103231_c0_g1,TRINITY_DN10851_c1_g1,TRINITY_DN119185_c0_g1,TRINITY_DN1200_c0_g3,TRINITY_DN122135_c0_g1,TRINITY_DN12416_c0_g1,TRINITY_DN12905_c0_g2,TRINITY_DN13480_c2_g1,TRINITY_DN139790_c0_g1,TRINITY_DN14439_c1_g2,TRINITY_DN159180_c0_g1,TRINITY_DN1827_c1_g1,TRINITY_DN200_c0_g1,TRINITY_DN205056_c0_g1,TRINITY_DN235429_c0_g1,TRINITY_DN23656_c0_g1,TRINITY_DN23820_c0_g1,…	TRINITY_DN10247_c0_g2,TRINITY_DN105276_c0_g1,TRINITY_DN113090_c0_g3,TRINITY_DN125118_c0_g1,TRINITY_DN129701_c1_g1,TRINITY_DN131363_c0_g2,TRINITY_DN13849_c0_g1,TRINITY_DN141033_c0_g1,TRINITY_DN141469_c0_g1,TRINITY_DN14967_c0_g1,TRINITY_DN15442_c0_g1,TRINITY_DN15857_c0_g2,TRINITY_DN167136_c0_g2,TRINITY_DN1671_c0_g1,TRINITY_DN1671_c0_g2,TRINITY_DN18068_c0_g2,TRINITY_DN18501_c0_g1,TRINITY_DN18884_c0_…
MF	GO:0097200	cysteine-type endopeptidase activity involved in execution phase of apoptosis	0	4	4	12	2.4e-05	-	TRINITY_DN10740_c0_g1,TRINITY_DN252706_c0_g1,TRINITY_DN62449_c0_g1,TRINITY_DN78003_c0_g1
BP	GO:0043207	response to external biotic stimulus	59	79	138	6604	2.4e-05	TRINITY_DN104409_c0_g1,TRINITY_DN108017_c0_g2,TRINITY_DN10851_c1_g1,TRINITY_DN11348_c3_g1,TRINITY_DN113912_c6_g1,TRINITY_DN1291_c0_g2,TRINITY_DN13480_c2_g1,TRINITY_DN14439_c1_g2,TRINITY_DN14713_c0_g1,TRINITY_DN15264_c0_g1,TRINITY_DN15425_c0_g1,TRINITY_DN15425_c1_g1,TRINITY_DN15835_c0_g1,TRINITY_DN15835_c0_g2,TRINITY_DN15835_c0_g3,TRINITY_DN165320_c0_g2,TRINITY_DN19326_c0_g1,TRINITY_DN200_c0_g1,TR…	TRINITY_DN10458_c0_g1,TRINITY_DN106990_c2_g2,TRINITY_DN1083_c0_g2,TRINITY_DN109205_c0_g1,TRINITY_DN112027_c0_g2,TRINITY_DN113314_c0_g1,TRINITY_DN1186_c0_g1,TRINITY_DN119688_c0_g1,TRINITY_DN125799_c0_g1,TRINITY_DN127101_c0_g3,TRINITY_DN134345_c0_g1,TRINITY_DN134365_c0_g1,TRINITY_DN1415_c0_g1,TRINITY_DN14967_c0_g1,TRINITY_DN15857_c0_g2,TRINITY_DN160016_c0_g1,TRINITY_DN16022_c1_g3,TRINITY_DN166714_c…
BP	GO:0006413	translational initiation	25	27	52	1906	2.6e-05	TRINITY_DN103231_c0_g1,TRINITY_DN119185_c0_g1,TRINITY_DN12905_c0_g2,TRINITY_DN159180_c0_g1,TRINITY_DN235429_c0_g1,TRINITY_DN23656_c0_g1,TRINITY_DN24218_c0_g1,TRINITY_DN2445_c0_g1,TRINITY_DN25140_c0_g2,TRINITY_DN3078_c0_g4,TRINITY_DN316891_c0_g1,TRINITY_DN3861_c0_g1,TRINITY_DN414783_c0_g1,TRINITY_DN417042_c0_g1,TRINITY_DN429632_c0_g1,TRINITY_DN433613_c0_g1,TRINITY_DN4494_c0_g1,TRINITY_DN451066_c0_…	TRINITY_DN129701_c1_g1,TRINITY_DN141033_c0_g1,TRINITY_DN141469_c0_g1,TRINITY_DN167136_c0_g2,TRINITY_DN1671_c0_g1,TRINITY_DN1671_c0_g2,TRINITY_DN18501_c0_g1,TRINITY_DN191959_c0_g1,TRINITY_DN210556_c0_g1,TRINITY_DN22038_c0_g1,TRINITY_DN227039_c0_g1,TRINITY_DN3032_c0_g2,TRINITY_DN36038_c0_g2,TRINITY_DN410_c0_g1,TRINITY_DN42729_c0_g1,TRINITY_DN429532_c0_g1,TRINITY_DN430683_c0_g1,TRINITY_DN439323_c0_g…
BP	GO:0042742	defense response to bacterium	18	25	43	1480	3.1e-05	TRINITY_DN10851_c1_g1,TRINITY_DN14713_c0_g1,TRINITY_DN15835_c0_g1,TRINITY_DN15835_c0_g2,TRINITY_DN15835_c0_g3,TRINITY_DN200_c0_g1,TRINITY_DN20639_c0_g1,TRINITY_DN268412_c0_g1,TRINITY_DN301129_c0_g1,TRINITY_DN35655_c0_g1,TRINITY_DN36675_c0_g1,TRINITY_DN36807_c0_g1,TRINITY_DN418_c0_g1,TRINITY_DN4633_c0_g1,TRINITY_DN50802_c1_g1,TRINITY_DN8685_c0_g1,TRINITY_DN9106_c0_g2,TRINITY_DN9265_c0_g2	TRINITY_DN109205_c0_g1,TRINITY_DN112027_c0_g2,TRINITY_DN113314_c0_g1,TRINITY_DN119688_c0_g1,TRINITY_DN125799_c0_g1,TRINITY_DN14967_c0_g1,TRINITY_DN16022_c1_g3,TRINITY_DN1671_c0_g1,TRINITY_DN1671_c0_g2,TRINITY_DN17057_c0_g1,TRINITY_DN3058_c0_g1,TRINITY_DN39229_c0_g1,TRINITY_DN410_c0_g1,TRINITY_DN41525_c1_g1,TRINITY_DN45748_c0_g1,TRINITY_DN493932_c0_g1,TRINITY_DN5406_c0_g1,TRINITY_DN5470_c2_g1,TRIN…
BP	GO:0072593	reactive oxygen species metabolic process	15	24	39	1291	3.2e-05	TRINITY_DN1200_c0_g3,TRINITY_DN13310_c0_g2,TRINITY_DN216105_c0_g1,TRINITY_DN281406_c0_g1,TRINITY_DN301129_c0_g1,TRINITY_DN342_c0_g1,TRINITY_DN36675_c0_g1,TRINITY_DN4633_c0_g1,TRINITY_DN4655_c0_g1,TRINITY_DN56758_c0_g1,TRINITY_DN67235_c0_g1,TRINITY_DN73014_c0_g1,TRINITY_DN7540_c0_g1,TRINITY_DN9106_c0_g2,TRINITY_DN9265_c0_g2	TRINITY_DN114448_c0_g4,TRINITY_DN1186_c0_g1,TRINITY_DN12682_c2_g1,TRINITY_DN127857_c0_g1,TRINITY_DN134345_c0_g1,TRINITY_DN134365_c0_g1,TRINITY_DN1346_c6_g2,TRINITY_DN13849_c0_g1,TRINITY_DN144177_c0_g1,TRINITY_DN180037_c0_g1,TRINITY_DN25288_c1_g3,TRINITY_DN2767_c0_g1,TRINITY_DN285428_c0_g2,TRINITY_DN34343_c0_g1,TRINITY_DN3719_c2_g1,TRINITY_DN3737_c0_g2,TRINITY_DN388334_c0_g1,TRINITY_DN429917_c0_g1…
CC	GO:0015934	large ribosomal subunit	21	17	38	1242	3.4e-05	TRINITY_DN103231_c0_g1,TRINITY_DN12416_c0_g1,TRINITY_DN12905_c0_g2,TRINITY_DN159180_c0_g1,TRINITY_DN235429_c0_g1,TRINITY_DN23656_c0_g1,TRINITY_DN24218_c0_g1,TRINITY_DN25140_c0_g2,TRINITY_DN252423_c0_g1,TRINITY_DN3078_c0_g4,TRINITY_DN316891_c0_g1,TRINITY_DN3861_c0_g1,TRINITY_DN414783_c0_g1,TRINITY_DN417042_c0_g1,TRINITY_DN451066_c0_g1,TRINITY_DN490668_c0_g1,TRINITY_DN501377_c0_g1,TRINITY_DN50633_c…	TRINITY_DN129701_c1_g1,TRINITY_DN141033_c0_g1,TRINITY_DN141469_c0_g1,TRINITY_DN18501_c0_g1,TRINITY_DN2331_c2_g1,TRINITY_DN263228_c0_g1,TRINITY_DN3032_c0_g2,TRINITY_DN39099_c0_g2,TRINITY_DN425143_c0_g1,TRINITY_DN42729_c0_g1,TRINITY_DN429532_c0_g1,TRINITY_DN439323_c0_g1,TRINITY_DN448671_c0_g1,TRINITY_DN450747_c0_g1,TRINITY_DN50587_c0_g2,TRINITY_DN62356_c0_g1,TRINITY_DN72388_c3_g1
BP	GO:0051707	response to other organism	58	79	137	6595	3.5e-05	TRINITY_DN104409_c0_g1,TRINITY_DN108017_c0_g2,TRINITY_DN10851_c1_g1,TRINITY_DN11348_c3_g1,TRINITY_DN113912_c6_g1,TRINITY_DN1291_c0_g2,TRINITY_DN13480_c2_g1,TRINITY_DN14439_c1_g2,TRINITY_DN14713_c0_g1,TRINITY_DN15264_c0_g1,TRINITY_DN15425_c0_g1,TRINITY_DN15425_c1_g1,TRINITY_DN15835_c0_g1,TRINITY_DN15835_c0_g2,TRINITY_DN15835_c0_g3,TRINITY_DN165320_c0_g2,TRINITY_DN19326_c0_g1,TRINITY_DN200_c0_g1,TR…	TRINITY_DN10458_c0_g1,TRINITY_DN106990_c2_g2,TRINITY_DN1083_c0_g2,TRINITY_DN109205_c0_g1,TRINITY_DN112027_c0_g2,TRINITY_DN113314_c0_g1,TRINITY_DN1186_c0_g1,TRINITY_DN119688_c0_g1,TRINITY_DN125799_c0_g1,TRINITY_DN127101_c0_g3,TRINITY_DN134345_c0_g1,TRINITY_DN134365_c0_g1,TRINITY_DN1415_c0_g1,TRINITY_DN14967_c0_g1,TRINITY_DN15857_c0_g2,TRINITY_DN160016_c0_g1,TRINITY_DN16022_c1_g3,TRINITY_DN166714_c…
BP	GO:0006402	mRNA catabolic process	31	40	71	2914	3.7e-05	TRINITY_DN103231_c0_g1,TRINITY_DN108017_c0_g2,TRINITY_DN119185_c0_g1,TRINITY_DN12905_c0_g2,TRINITY_DN14439_c1_g2,TRINITY_DN15264_c0_g1,TRINITY_DN159180_c0_g1,TRINITY_DN179054_c0_g1,TRINITY_DN235429_c0_g1,TRINITY_DN23656_c0_g1,TRINITY_DN24218_c0_g1,TRINITY_DN2445_c0_g1,TRINITY_DN25140_c0_g2,TRINITY_DN281406_c0_g1,TRINITY_DN3078_c0_g4,TRINITY_DN316891_c0_g1,TRINITY_DN3861_c0_g1,TRINITY_DN414783_c0_…	TRINITY_DN104765_c0_g1,TRINITY_DN129701_c1_g1,TRINITY_DN141033_c0_g1,TRINITY_DN141469_c0_g1,TRINITY_DN15857_c0_g2,TRINITY_DN16689_c0_g1,TRINITY_DN1671_c0_g1,TRINITY_DN1671_c0_g2,TRINITY_DN18068_c0_g2,TRINITY_DN18501_c0_g1,TRINITY_DN191959_c0_g1,TRINITY_DN2027_c0_g1,TRINITY_DN210556_c0_g1,TRINITY_DN253203_c0_g1,TRINITY_DN2575_c0_g2,TRINITY_DN29182_c0_g2,TRINITY_DN29592_c0_g1,TRINITY_DN2988_c0_g1,T…
BP	GO:0061684	chaperone-mediated autophagy	5	10	15	294	4.2e-05	TRINITY_DN1200_c0_g3,TRINITY_DN197064_c0_g1,TRINITY_DN21792_c2_g1,TRINITY_DN4655_c0_g1,TRINITY_DN67235_c0_g1	TRINITY_DN13849_c0_g1,TRINITY_DN18068_c0_g2,TRINITY_DN2388_c0_g1,TRINITY_DN25288_c1_g3,TRINITY_DN253203_c0_g1,TRINITY_DN2767_c0_g1,TRINITY_DN34343_c0_g1,TRINITY_DN3719_c2_g1,TRINITY_DN5394_c0_g1,TRINITY_DN77004_c0_g2
CC	GO:0030062	mitochondrial tricarboxylic acid cycle enzyme complex	5	1	6	43	4.2e-05	TRINITY_DN129373_c0_g2,TRINITY_DN204351_c0_g1,TRINITY_DN207504_c0_g1,TRINITY_DN390863_c0_g2,TRINITY_DN429601_c0_g1	TRINITY_DN104919_c0_g3
MF	GO:0097153	cysteine-type endopeptidase activity involved in apoptotic process	0	4	4	14	4.7e-05	-	TRINITY_DN10740_c0_g1,TRINITY_DN252706_c0_g1,TRINITY_DN62449_c0_g1,TRINITY_DN78003_c0_g1
BP	GO:0000027	ribosomal large subunit assembly	3	12	15	299	5e-05	TRINITY_DN23656_c0_g1,TRINITY_DN414783_c0_g1,TRINITY_DN417042_c0_g1	TRINITY_DN131117_c0_g1,TRINITY_DN131941_c3_g2,TRINITY_DN141033_c0_g1,TRINITY_DN141469_c0_g1,TRINITY_DN2331_c2_g1,TRINITY_DN263228_c0_g1,TRINITY_DN38311_c0_g2,TRINITY_DN39099_c0_g2,TRINITY_DN425143_c0_g1,TRINITY_DN42729_c0_g1,TRINITY_DN429532_c0_g1,TRINITY_DN72388_c3_g1
BP	GO:0016999	antibiotic metabolic process	10	14	24	647	5.1e-05	TRINITY_DN104129_c0_g1,TRINITY_DN129373_c0_g2,TRINITY_DN342_c0_g1,TRINITY_DN390863_c0_g2,TRINITY_DN429601_c0_g1,TRINITY_DN5294_c1_g1,TRINITY_DN56758_c0_g1,TRINITY_DN66_c2_g1,TRINITY_DN9106_c0_g2,TRINITY_DN9265_c0_g2	TRINITY_DN104919_c0_g3,TRINITY_DN106990_c2_g2,TRINITY_DN127857_c0_g1,TRINITY_DN134365_c0_g1,TRINITY_DN1346_c6_g2,TRINITY_DN202781_c0_g1,TRINITY_DN237613_c0_g1,TRINITY_DN24326_c0_g3,TRINITY_DN2723_c1_g1,TRINITY_DN388334_c0_g1,TRINITY_DN479375_c0_g1,TRINITY_DN52968_c0_g1,TRINITY_DN87545_c0_g1,TRINITY_DN9913_c0_g1
CC	GO:0008305	integrin complex	0	5	5	28	5.4e-05	-	TRINITY_DN1186_c0_g1,TRINITY_DN134345_c0_g1,TRINITY_DN27168_c0_g1,TRINITY_DN3663_c0_g1,TRINITY_DN52961_c0_g2
CC	GO:0098636	protein complex involved in cell adhesion	0	5	5	28	5.4e-05	-	TRINITY_DN1186_c0_g1,TRINITY_DN134345_c0_g1,TRINITY_DN27168_c0_g1,TRINITY_DN3663_c0_g1,TRINITY_DN52961_c0_g2
BP	GO:0031635	adenylate cyclase-inhibiting opioid receptor signaling pathway	0	3	3	6	6.3e-05	-	TRINITY_DN1186_c0_g1,TRINITY_DN134345_c0_g1,TRINITY_DN52961_c0_g2
BP	GO:1900729	regulation of adenylate cyclase-inhibiting opioid receptor signaling pathway	0	3	3	6	6.3e-05	-	TRINITY_DN1186_c0_g1,TRINITY_DN134345_c0_g1,TRINITY_DN52961_c0_g2
BP	GO:1900731	positive regulation of adenylate cyclase-inhibiting opioid receptor signaling pathway	0	3	3	6	6.3e-05	-	TRINITY_DN1186_c0_g1,TRINITY_DN134345_c0_g1,TRINITY_DN52961_c0_g2
BP	GO:2000476	positive regulation of opioid receptor signaling pathway	0	3	3	6	6.3e-05	-	TRINITY_DN1186_c0_g1,TRINITY_DN134345_c0_g1,TRINITY_DN52961_c0_g2
CC	GO:0071133	alpha9-beta1 integrin-ADAM8 complex	0	3	3	6	6.4e-05	-	TRINITY_DN1186_c0_g1,TRINITY_DN134345_c0_g1,TRINITY_DN52961_c0_g2
MF	GO:0097718	disordered domain specific binding	5	13	18	408	6.6e-05	TRINITY_DN108017_c0_g2,TRINITY_DN1200_c0_g3,TRINITY_DN445471_c0_g1,TRINITY_DN485086_c0_g1,TRINITY_DN67235_c0_g1	TRINITY_DN13849_c0_g1,TRINITY_DN206505_c0_g1,TRINITY_DN212231_c3_g1,TRINITY_DN2767_c0_g1,TRINITY_DN284471_c0_g1,TRINITY_DN29182_c0_g2,TRINITY_DN3719_c2_g1,TRINITY_DN478865_c0_g1,TRINITY_DN49373_c0_g1,TRINITY_DN5394_c0_g1,TRINITY_DN63834_c0_g2,TRINITY_DN77004_c0_g2,TRINITY_DN9010_c1_g1
CC	GO:0045239	tricarboxylic acid cycle enzyme complex	5	1	6	47	7e-05	TRINITY_DN129373_c0_g2,TRINITY_DN204351_c0_g1,TRINITY_DN207504_c0_g1,TRINITY_DN390863_c0_g2,TRINITY_DN429601_c0_g1	TRINITY_DN104919_c0_g3
CC	GO:0009925	basal plasma membrane	1	8	9	117	7e-05	TRINITY_DN27420_c0_g1	TRINITY_DN11443_c2_g1,TRINITY_DN134345_c0_g1,TRINITY_DN208673_c0_g2,TRINITY_DN27168_c0_g1,TRINITY_DN27420_c1_g1,TRINITY_DN3663_c0_g1,TRINITY_DN493932_c0_g1,TRINITY_DN52961_c0_g2
BP	GO:0016053	organic acid biosynthetic process	28	34	62	2502	7.3e-05	TRINITY_DN13310_c0_g2,TRINITY_DN15170_c0_g2,TRINITY_DN1688_c2_g1,TRINITY_DN19672_c0_g2,TRINITY_DN207455_c0_g1,TRINITY_DN207504_c0_g1,TRINITY_DN214253_c0_g1,TRINITY_DN23321_c0_g1,TRINITY_DN2392_c0_g1,TRINITY_DN2392_c2_g1,TRINITY_DN24136_c0_g3,TRINITY_DN28647_c0_g1,TRINITY_DN31142_c0_g1,TRINITY_DN33344_c0_g1,TRINITY_DN34640_c0_g1,TRINITY_DN390863_c0_g2,TRINITY_DN429601_c0_g1,TRINITY_DN4326_c0_g1,TR…	TRINITY_DN111010_c0_g1,TRINITY_DN113488_c0_g1,TRINITY_DN125061_c1_g1,TRINITY_DN125663_c0_g1,TRINITY_DN12682_c2_g1,TRINITY_DN1415_c0_g1,TRINITY_DN15048_c1_g1,TRINITY_DN180037_c0_g1,TRINITY_DN18136_c0_g2,TRINITY_DN202781_c0_g1,TRINITY_DN206505_c0_g1,TRINITY_DN212231_c3_g1,TRINITY_DN237613_c0_g1,TRINITY_DN2380_c2_g1,TRINITY_DN24326_c0_g3,TRINITY_DN26797_c0_g1,TRINITY_DN27836_c0_g1,TRINITY_DN284471_c…
BP	GO:0046394	carboxylic acid biosynthetic process	28	34	62	2502	7.3e-05	TRINITY_DN13310_c0_g2,TRINITY_DN15170_c0_g2,TRINITY_DN1688_c2_g1,TRINITY_DN19672_c0_g2,TRINITY_DN207455_c0_g1,TRINITY_DN207504_c0_g1,TRINITY_DN214253_c0_g1,TRINITY_DN23321_c0_g1,TRINITY_DN2392_c0_g1,TRINITY_DN2392_c2_g1,TRINITY_DN24136_c0_g3,TRINITY_DN28647_c0_g1,TRINITY_DN31142_c0_g1,TRINITY_DN33344_c0_g1,TRINITY_DN34640_c0_g1,TRINITY_DN390863_c0_g2,TRINITY_DN429601_c0_g1,TRINITY_DN4326_c0_g1,TR…	TRINITY_DN111010_c0_g1,TRINITY_DN113488_c0_g1,TRINITY_DN125061_c1_g1,TRINITY_DN125663_c0_g1,TRINITY_DN12682_c2_g1,TRINITY_DN1415_c0_g1,TRINITY_DN15048_c1_g1,TRINITY_DN180037_c0_g1,TRINITY_DN18136_c0_g2,TRINITY_DN202781_c0_g1,TRINITY_DN206505_c0_g1,TRINITY_DN212231_c3_g1,TRINITY_DN237613_c0_g1,TRINITY_DN2380_c2_g1,TRINITY_DN24326_c0_g3,TRINITY_DN26797_c0_g1,TRINITY_DN27836_c0_g1,TRINITY_DN284471_c…
CC	GO:0005739	mitochondrion	46	79	125	5986	8e-05	TRINITY_DN104129_c0_g1,TRINITY_DN108017_c0_g2,TRINITY_DN122135_c0_g1,TRINITY_DN129373_c0_g2,TRINITY_DN134799_c0_g1,TRINITY_DN13712_c0_g1,TRINITY_DN140859_c0_g1,TRINITY_DN14439_c1_g2,TRINITY_DN147319_c0_g2,TRINITY_DN148015_c1_g1,TRINITY_DN15170_c0_g2,TRINITY_DN15264_c0_g1,TRINITY_DN185473_c1_g3,TRINITY_DN195115_c0_g1,TRINITY_DN19672_c0_g2,TRINITY_DN204351_c0_g1,TRINITY_DN207504_c0_g1,TRINITY_DN207…	TRINITY_DN104919_c0_g3,TRINITY_DN105276_c0_g1,TRINITY_DN10553_c0_g1,TRINITY_DN112027_c0_g2,TRINITY_DN114448_c0_g4,TRINITY_DN125061_c1_g1,TRINITY_DN125118_c0_g1,TRINITY_DN127478_c1_g1,TRINITY_DN127857_c0_g1,TRINITY_DN129006_c0_g1,TRINITY_DN134365_c0_g1,TRINITY_DN1346_c6_g2,TRINITY_DN140419_c0_g1,TRINITY_DN144177_c0_g1,TRINITY_DN14772_c0_g1,TRINITY_DN15857_c0_g2,TRINITY_DN16019_c1_g1,TRINITY_DN1602…
BP	GO:0046700	heterocycle catabolic process	43	54	97	4421	8.3e-05	TRINITY_DN103231_c0_g1,TRINITY_DN108017_c0_g2,TRINITY_DN119185_c0_g1,TRINITY_DN12905_c0_g2,TRINITY_DN14439_c1_g2,TRINITY_DN15264_c0_g1,TRINITY_DN159180_c0_g1,TRINITY_DN179054_c0_g1,TRINITY_DN214253_c0_g1,TRINITY_DN216105_c0_g1,TRINITY_DN23321_c0_g1,TRINITY_DN235429_c0_g1,TRINITY_DN23656_c0_g1,TRINITY_DN24136_c0_g3,TRINITY_DN24218_c0_g1,TRINITY_DN2445_c0_g1,TRINITY_DN25140_c0_g2,TRINITY_DN281406_c…	TRINITY_DN104765_c0_g1,TRINITY_DN125663_c0_g1,TRINITY_DN129701_c1_g1,TRINITY_DN141033_c0_g1,TRINITY_DN141469_c0_g1,TRINITY_DN1415_c0_g1,TRINITY_DN15048_c1_g1,TRINITY_DN15857_c0_g2,TRINITY_DN16689_c0_g1,TRINITY_DN1671_c0_g1,TRINITY_DN1671_c0_g2,TRINITY_DN180037_c0_g1,TRINITY_DN18068_c0_g2,TRINITY_DN180937_c0_g1,TRINITY_DN18501_c0_g1,TRINITY_DN191959_c0_g1,TRINITY_DN2027_c0_g1,TRINITY_DN210556_c0_g…
BP	GO:0071702	organic substance transport	103	157	260	14232	8.4e-05	TRINITY_DN103231_c0_g1,TRINITY_DN108017_c0_g2,TRINITY_DN11168_c0_g1,TRINITY_DN118919_c0_g1,TRINITY_DN119185_c0_g1,TRINITY_DN11979_c1_g1,TRINITY_DN1200_c0_g3,TRINITY_DN122135_c0_g1,TRINITY_DN127477_c0_g1,TRINITY_DN12905_c0_g2,TRINITY_DN1291_c0_g2,TRINITY_DN129686_c0_g5,TRINITY_DN13480_c2_g1,TRINITY_DN13485_c0_g1,TRINITY_DN139630_c0_g1,TRINITY_DN140859_c0_g1,TRINITY_DN14439_c1_g2,TRINITY_DN14604_c0…	TRINITY_DN10458_c0_g1,TRINITY_DN104765_c0_g1,TRINITY_DN105276_c0_g1,TRINITY_DN10553_c0_g1,TRINITY_DN106990_c2_g2,TRINITY_DN109205_c0_g1,TRINITY_DN113314_c0_g1,TRINITY_DN11443_c0_g1,TRINITY_DN11443_c2_g1,TRINITY_DN114448_c0_g4,TRINITY_DN117526_c0_g1,TRINITY_DN1186_c0_g1,TRINITY_DN119384_c0_g1,TRINITY_DN119688_c0_g1,TRINITY_DN125799_c0_g1,TRINITY_DN12591_c0_g2,TRINITY_DN127317_c0_g3,TRINITY_DN12747…
BP	GO:0017144	drug metabolic process	33	56	89	3980	8.7e-05	TRINITY_DN104129_c0_g1,TRINITY_DN108017_c0_g2,TRINITY_DN1200_c0_g3,TRINITY_DN1291_c0_g2,TRINITY_DN129373_c0_g2,TRINITY_DN13310_c0_g2,TRINITY_DN147319_c0_g2,TRINITY_DN1500_c10_g1,TRINITY_DN1688_c2_g1,TRINITY_DN214253_c0_g1,TRINITY_DN23321_c0_g1,TRINITY_DN24136_c0_g3,TRINITY_DN27695_c1_g1,TRINITY_DN281406_c0_g1,TRINITY_DN31142_c0_g1,TRINITY_DN31838_c0_g1,TRINITY_DN342_c0_g1,TRINITY_DN358013_c0_g1,T…	TRINITY_DN104919_c0_g3,TRINITY_DN105276_c0_g1,TRINITY_DN106990_c2_g2,TRINITY_DN114448_c0_g4,TRINITY_DN1186_c0_g1,TRINITY_DN125663_c0_g1,TRINITY_DN12682_c2_g1,TRINITY_DN127857_c0_g1,TRINITY_DN134345_c0_g1,TRINITY_DN134365_c0_g1,TRINITY_DN1346_c6_g2,TRINITY_DN13849_c0_g1,TRINITY_DN1415_c0_g1,TRINITY_DN144177_c0_g1,TRINITY_DN14772_c0_g1,TRINITY_DN15048_c1_g1,TRINITY_DN180037_c0_g1,TRINITY_DN18068_c0…
BP	GO:0072655	establishment of protein localization to mitochondrion	10	14	24	673	9.3e-05	TRINITY_DN108017_c0_g2,TRINITY_DN1200_c0_g3,TRINITY_DN129686_c0_g5,TRINITY_DN140859_c0_g1,TRINITY_DN281406_c0_g1,TRINITY_DN323250_c0_g1,TRINITY_DN5186_c0_g2,TRINITY_DN5623_c0_g2,TRINITY_DN60447_c0_g2,TRINITY_DN67235_c0_g1	TRINITY_DN114448_c0_g4,TRINITY_DN119384_c0_g1,TRINITY_DN13849_c0_g1,TRINITY_DN1498_c0_g1,TRINITY_DN180037_c0_g1,TRINITY_DN238849_c0_g1,TRINITY_DN29182_c0_g2,TRINITY_DN30748_c0_g1,TRINITY_DN41715_c0_g2,TRINITY_DN429917_c0_g1,TRINITY_DN479006_c0_g1,TRINITY_DN5394_c0_g1,TRINITY_DN55546_c0_g1,TRINITY_DN77004_c0_g2
BP	GO:0009081	branched-chain amino acid metabolic process	5	1	6	50	9.6e-05	TRINITY_DN15170_c0_g2,TRINITY_DN19672_c0_g2,TRINITY_DN204351_c0_g1,TRINITY_DN207504_c0_g1,TRINITY_DN6722_c1_g1	TRINITY_DN39717_c0_g3
BP	GO:0044270	cellular nitrogen compound catabolic process	43	54	97	4448	0.0001	TRINITY_DN103231_c0_g1,TRINITY_DN108017_c0_g2,TRINITY_DN119185_c0_g1,TRINITY_DN12905_c0_g2,TRINITY_DN14439_c1_g2,TRINITY_DN15264_c0_g1,TRINITY_DN159180_c0_g1,TRINITY_DN179054_c0_g1,TRINITY_DN214253_c0_g1,TRINITY_DN216105_c0_g1,TRINITY_DN23321_c0_g1,TRINITY_DN235429_c0_g1,TRINITY_DN23656_c0_g1,TRINITY_DN24136_c0_g3,TRINITY_DN24218_c0_g1,TRINITY_DN2445_c0_g1,TRINITY_DN25140_c0_g2,TRINITY_DN281406_c…	TRINITY_DN104765_c0_g1,TRINITY_DN125663_c0_g1,TRINITY_DN129701_c1_g1,TRINITY_DN141033_c0_g1,TRINITY_DN141469_c0_g1,TRINITY_DN1415_c0_g1,TRINITY_DN15048_c1_g1,TRINITY_DN15857_c0_g2,TRINITY_DN16689_c0_g1,TRINITY_DN1671_c0_g1,TRINITY_DN1671_c0_g2,TRINITY_DN180037_c0_g1,TRINITY_DN18068_c0_g2,TRINITY_DN180937_c0_g1,TRINITY_DN18501_c0_g1,TRINITY_DN191959_c0_g1,TRINITY_DN2027_c0_g1,TRINITY_DN210556_c0_g…
CC	GO:0016323	basolateral plasma membrane	11	28	39	1357	0.0001	TRINITY_DN108017_c0_g2,TRINITY_DN11979_c1_g1,TRINITY_DN1200_c0_g3,TRINITY_DN13310_c0_g2,TRINITY_DN165320_c0_g2,TRINITY_DN27110_c1_g1,TRINITY_DN27420_c0_g1,TRINITY_DN3219_c1_g1,TRINITY_DN412_c18_g1,TRINITY_DN67235_c0_g1,TRINITY_DN92697_c1_g1	TRINITY_DN10458_c0_g1,TRINITY_DN11406_c0_g1,TRINITY_DN11443_c2_g1,TRINITY_DN11789_c0_g1,TRINITY_DN12682_c2_g1,TRINITY_DN134345_c0_g1,TRINITY_DN13849_c0_g1,TRINITY_DN17097_c0_g2,TRINITY_DN208673_c0_g2,TRINITY_DN209718_c0_g1,TRINITY_DN240934_c0_g1,TRINITY_DN27168_c0_g1,TRINITY_DN27420_c1_g1,TRINITY_DN2767_c0_g1,TRINITY_DN285428_c0_g2,TRINITY_DN29182_c0_g2,TRINITY_DN3663_c0_g1,TRINITY_DN3719_c2_g1,T…
BP	GO:0010871	negative regulation of receptor biosynthetic process	0	3	3	7	0.00011	-	TRINITY_DN1186_c0_g1,TRINITY_DN134345_c0_g1,TRINITY_DN52961_c0_g2
BP	GO:0045715	negative regulation of low-density lipoprotein particle receptor biosynthetic process	0	3	3	7	0.00011	-	TRINITY_DN1186_c0_g1,TRINITY_DN134345_c0_g1,TRINITY_DN52961_c0_g2
BP	GO:0050748	negative regulation of lipoprotein metabolic process	0	3	3	7	0.00011	-	TRINITY_DN1186_c0_g1,TRINITY_DN134345_c0_g1,TRINITY_DN52961_c0_g2
CC	GO:1990204	oxidoreductase complex	7	5	12	215	0.00011	TRINITY_DN129373_c0_g2,TRINITY_DN147319_c0_g2,TRINITY_DN204351_c0_g1,TRINITY_DN207504_c0_g1,TRINITY_DN216105_c0_g1,TRINITY_DN390863_c0_g2,TRINITY_DN5026_c0_g1	TRINITY_DN104919_c0_g3,TRINITY_DN144177_c0_g1,TRINITY_DN63834_c0_g2,TRINITY_DN6486_c1_g2,TRINITY_DN6699_c1_g1
CC	GO:0034683	integrin alphav-beta3 complex	0	3	3	7	0.00011	-	TRINITY_DN1186_c0_g1,TRINITY_DN134345_c0_g1,TRINITY_DN52961_c0_g2
CC	GO:0071062	alphav-beta3 integrin-vitronectin complex	0	3	3	7	0.00011	-	TRINITY_DN1186_c0_g1,TRINITY_DN134345_c0_g1,TRINITY_DN52961_c0_g2
BP	GO:0019362	pyridine nucleotide metabolic process	11	18	29	904	0.00012	TRINITY_DN104129_c0_g1,TRINITY_DN122135_c0_g1,TRINITY_DN129373_c0_g2,TRINITY_DN24136_c0_g3,TRINITY_DN31142_c0_g1,TRINITY_DN429601_c0_g1,TRINITY_DN445471_c0_g1,TRINITY_DN5294_c1_g1,TRINITY_DN5391_c0_g3,TRINITY_DN9381_c0_g1,TRINITY_DN94063_c0_g1	TRINITY_DN104919_c0_g3,TRINITY_DN125663_c0_g1,TRINITY_DN127857_c0_g1,TRINITY_DN134365_c0_g1,TRINITY_DN1346_c6_g2,TRINITY_DN15048_c1_g1,TRINITY_DN180037_c0_g1,TRINITY_DN180937_c0_g1,TRINITY_DN19018_c3_g1,TRINITY_DN24326_c0_g3,TRINITY_DN25581_c0_g1,TRINITY_DN284471_c0_g1,TRINITY_DN3495_c0_g1,TRINITY_DN372611_c0_g1,TRINITY_DN478865_c0_g1,TRINITY_DN51264_c0_g2,TRINITY_DN55546_c0_g1,TRINITY_DN85479_c0…
BP	GO:0046496	nicotinamide nucleotide metabolic process	11	18	29	904	0.00012	TRINITY_DN104129_c0_g1,TRINITY_DN122135_c0_g1,TRINITY_DN129373_c0_g2,TRINITY_DN24136_c0_g3,TRINITY_DN31142_c0_g1,TRINITY_DN429601_c0_g1,TRINITY_DN445471_c0_g1,TRINITY_DN5294_c1_g1,TRINITY_DN5391_c0_g3,TRINITY_DN9381_c0_g1,TRINITY_DN94063_c0_g1	TRINITY_DN104919_c0_g3,TRINITY_DN125663_c0_g1,TRINITY_DN127857_c0_g1,TRINITY_DN134365_c0_g1,TRINITY_DN1346_c6_g2,TRINITY_DN15048_c1_g1,TRINITY_DN180037_c0_g1,TRINITY_DN180937_c0_g1,TRINITY_DN19018_c3_g1,TRINITY_DN24326_c0_g3,TRINITY_DN25581_c0_g1,TRINITY_DN284471_c0_g1,TRINITY_DN3495_c0_g1,TRINITY_DN372611_c0_g1,TRINITY_DN478865_c0_g1,TRINITY_DN51264_c0_g2,TRINITY_DN55546_c0_g1,TRINITY_DN85479_c0…
BP	GO:0000956	nuclear-transcribed mRNA catabolic process	27	26	53	2077	0.00012	TRINITY_DN103231_c0_g1,TRINITY_DN119185_c0_g1,TRINITY_DN12905_c0_g2,TRINITY_DN159180_c0_g1,TRINITY_DN179054_c0_g1,TRINITY_DN235429_c0_g1,TRINITY_DN23656_c0_g1,TRINITY_DN24218_c0_g1,TRINITY_DN2445_c0_g1,TRINITY_DN25140_c0_g2,TRINITY_DN3078_c0_g4,TRINITY_DN316891_c0_g1,TRINITY_DN3861_c0_g1,TRINITY_DN414783_c0_g1,TRINITY_DN417042_c0_g1,TRINITY_DN429632_c0_g1,TRINITY_DN433613_c0_g1,TRINITY_DN4494_c0_…	TRINITY_DN104765_c0_g1,TRINITY_DN129701_c1_g1,TRINITY_DN141033_c0_g1,TRINITY_DN141469_c0_g1,TRINITY_DN15857_c0_g2,TRINITY_DN1671_c0_g1,TRINITY_DN1671_c0_g2,TRINITY_DN18501_c0_g1,TRINITY_DN191959_c0_g1,TRINITY_DN2027_c0_g1,TRINITY_DN210556_c0_g1,TRINITY_DN29592_c0_g1,TRINITY_DN3032_c0_g2,TRINITY_DN39534_c0_g1,TRINITY_DN410_c0_g1,TRINITY_DN42729_c0_g1,TRINITY_DN429532_c0_g1,TRINITY_DN439323_c0_g1,T…
BP	GO:0071705	nitrogen compound transport	93	142	235	12746	0.00013	TRINITY_DN103231_c0_g1,TRINITY_DN108017_c0_g2,TRINITY_DN11168_c0_g1,TRINITY_DN118919_c0_g1,TRINITY_DN119185_c0_g1,TRINITY_DN1200_c0_g3,TRINITY_DN122135_c0_g1,TRINITY_DN127477_c0_g1,TRINITY_DN12905_c0_g2,TRINITY_DN1291_c0_g2,TRINITY_DN129686_c0_g5,TRINITY_DN13480_c2_g1,TRINITY_DN13485_c0_g1,TRINITY_DN139630_c0_g1,TRINITY_DN140859_c0_g1,TRINITY_DN14439_c1_g2,TRINITY_DN14604_c0_g1,TRINITY_DN15264_c0…	TRINITY_DN104765_c0_g1,TRINITY_DN105276_c0_g1,TRINITY_DN10553_c0_g1,TRINITY_DN106990_c2_g2,TRINITY_DN109205_c0_g1,TRINITY_DN113314_c0_g1,TRINITY_DN11443_c0_g1,TRINITY_DN11443_c2_g1,TRINITY_DN114448_c0_g4,TRINITY_DN117526_c0_g1,TRINITY_DN1186_c0_g1,TRINITY_DN119384_c0_g1,TRINITY_DN119688_c0_g1,TRINITY_DN125799_c0_g1,TRINITY_DN12591_c0_g2,TRINITY_DN127317_c0_g3,TRINITY_DN127478_c1_g1,TRINITY_DN1290…
BP	GO:0019439	aromatic compound catabolic process	42	54	96	4423	0.00013	TRINITY_DN103231_c0_g1,TRINITY_DN108017_c0_g2,TRINITY_DN119185_c0_g1,TRINITY_DN12905_c0_g2,TRINITY_DN14439_c1_g2,TRINITY_DN15264_c0_g1,TRINITY_DN159180_c0_g1,TRINITY_DN179054_c0_g1,TRINITY_DN216105_c0_g1,TRINITY_DN23321_c0_g1,TRINITY_DN235429_c0_g1,TRINITY_DN23656_c0_g1,TRINITY_DN24136_c0_g3,TRINITY_DN24218_c0_g1,TRINITY_DN2445_c0_g1,TRINITY_DN25140_c0_g2,TRINITY_DN281406_c0_g1,TRINITY_DN3078_c0_…	TRINITY_DN104765_c0_g1,TRINITY_DN125663_c0_g1,TRINITY_DN129701_c1_g1,TRINITY_DN141033_c0_g1,TRINITY_DN141469_c0_g1,TRINITY_DN1415_c0_g1,TRINITY_DN15048_c1_g1,TRINITY_DN15857_c0_g2,TRINITY_DN16689_c0_g1,TRINITY_DN1671_c0_g1,TRINITY_DN1671_c0_g2,TRINITY_DN180037_c0_g1,TRINITY_DN18068_c0_g2,TRINITY_DN180937_c0_g1,TRINITY_DN18501_c0_g1,TRINITY_DN191959_c0_g1,TRINITY_DN2027_c0_g1,TRINITY_DN210556_c0_g…
BP	GO:1901361	organic cyclic compound catabolic process	43	54	97	4484	0.00014	TRINITY_DN103231_c0_g1,TRINITY_DN108017_c0_g2,TRINITY_DN119185_c0_g1,TRINITY_DN12905_c0_g2,TRINITY_DN14439_c1_g2,TRINITY_DN15264_c0_g1,TRINITY_DN159180_c0_g1,TRINITY_DN179054_c0_g1,TRINITY_DN214253_c0_g1,TRINITY_DN216105_c0_g1,TRINITY_DN23321_c0_g1,TRINITY_DN235429_c0_g1,TRINITY_DN23656_c0_g1,TRINITY_DN24136_c0_g3,TRINITY_DN24218_c0_g1,TRINITY_DN2445_c0_g1,TRINITY_DN25140_c0_g2,TRINITY_DN281406_c…	TRINITY_DN104765_c0_g1,TRINITY_DN125663_c0_g1,TRINITY_DN129701_c1_g1,TRINITY_DN141033_c0_g1,TRINITY_DN141469_c0_g1,TRINITY_DN1415_c0_g1,TRINITY_DN15048_c1_g1,TRINITY_DN15857_c0_g2,TRINITY_DN16689_c0_g1,TRINITY_DN1671_c0_g1,TRINITY_DN1671_c0_g2,TRINITY_DN180037_c0_g1,TRINITY_DN18068_c0_g2,TRINITY_DN180937_c0_g1,TRINITY_DN18501_c0_g1,TRINITY_DN191959_c0_g1,TRINITY_DN2027_c0_g1,TRINITY_DN210556_c0_g…
BP	GO:0040003	chitin-based cuticle development	6	11	17	406	0.00015	TRINITY_DN10278_c0_g1,TRINITY_DN1291_c0_g2,TRINITY_DN1500_c10_g1,TRINITY_DN23468_c0_g3,TRINITY_DN281406_c0_g1,TRINITY_DN323250_c0_g1	TRINITY_DN122_c0_g1,TRINITY_DN145610_c0_g2,TRINITY_DN15836_c3_g1,TRINITY_DN23468_c0_g1,TRINITY_DN24390_c1_g1,TRINITY_DN279078_c0_g1,TRINITY_DN29370_c0_g2,TRINITY_DN68304_c0_g1,TRINITY_DN8166_c0_g1,TRINITY_DN82764_c0_g1,TRINITY_DN9411_c0_g1
BP	GO:0046670	positive regulation of retinal cell programmed cell death	0	4	4	19	0.00016	-	TRINITY_DN10740_c0_g1,TRINITY_DN252706_c0_g1,TRINITY_DN62449_c0_g1,TRINITY_DN78003_c0_g1
BP	GO:0006626	protein targeting to mitochondrion	8	9	17	408	0.00016	TRINITY_DN108017_c0_g2,TRINITY_DN1200_c0_g3,TRINITY_DN140859_c0_g1,TRINITY_DN323250_c0_g1,TRINITY_DN5186_c0_g2,TRINITY_DN5623_c0_g2,TRINITY_DN60447_c0_g2,TRINITY_DN67235_c0_g1	TRINITY_DN114448_c0_g4,TRINITY_DN13849_c0_g1,TRINITY_DN238849_c0_g1,TRINITY_DN29182_c0_g2,TRINITY_DN41715_c0_g2,TRINITY_DN429917_c0_g1,TRINITY_DN479006_c0_g1,TRINITY_DN5394_c0_g1,TRINITY_DN77004_c0_g2
CC	GO:0022627	cytosolic small ribosomal subunit	12	13	25	738	0.00016	TRINITY_DN119185_c0_g1,TRINITY_DN139790_c0_g1,TRINITY_DN205056_c0_g1,TRINITY_DN23820_c0_g1,TRINITY_DN2445_c0_g1,TRINITY_DN332298_c0_g1,TRINITY_DN429632_c0_g1,TRINITY_DN433613_c0_g1,TRINITY_DN4494_c0_g1,TRINITY_DN56159_c0_g2,TRINITY_DN6938_c0_g1,TRINITY_DN81481_c0_g1	TRINITY_DN1671_c0_g1,TRINITY_DN1671_c0_g2,TRINITY_DN210556_c0_g1,TRINITY_DN410_c0_g1,TRINITY_DN448464_c0_g1,TRINITY_DN450747_c0_g1,TRINITY_DN463352_c0_g1,TRINITY_DN485501_c0_g1,TRINITY_DN485841_c0_g1,TRINITY_DN53884_c0_g1,TRINITY_DN70093_c0_g1,TRINITY_DN76262_c0_g1,TRINITY_DN80899_c0_g1
BP	GO:0045087	innate immune response	32	38	70	3008	0.00017	TRINITY_DN104409_c0_g1,TRINITY_DN108017_c0_g2,TRINITY_DN10851_c1_g1,TRINITY_DN14713_c0_g1,TRINITY_DN15264_c0_g1,TRINITY_DN15835_c0_g1,TRINITY_DN15835_c0_g2,TRINITY_DN15835_c0_g3,TRINITY_DN165320_c0_g2,TRINITY_DN19326_c0_g1,TRINITY_DN200_c0_g1,TRINITY_DN22123_c0_g1,TRINITY_DN235429_c0_g1,TRINITY_DN24935_c2_g1,TRINITY_DN268412_c0_g1,TRINITY_DN301129_c0_g1,TRINITY_DN35655_c0_g1,TRINITY_DN36675_c0_g1…	TRINITY_DN1083_c0_g2,TRINITY_DN1186_c0_g1,TRINITY_DN134345_c0_g1,TRINITY_DN134365_c0_g1,TRINITY_DN166714_c0_g1,TRINITY_DN167136_c0_g2,TRINITY_DN1671_c0_g1,TRINITY_DN1671_c0_g2,TRINITY_DN2024_c0_g1,TRINITY_DN208583_c0_g3,TRINITY_DN222396_c0_g1,TRINITY_DN2575_c0_g2,TRINITY_DN276677_c0_g1,TRINITY_DN2767_c0_g1,TRINITY_DN284471_c0_g1,TRINITY_DN29182_c0_g2,TRINITY_DN3058_c0_g1,TRINITY_DN3719_c2_g1,TRIN…
BP	GO:0072657	protein localization to membrane	47	47	94	4344	0.00017	TRINITY_DN103231_c0_g1,TRINITY_DN11168_c0_g1,TRINITY_DN119185_c0_g1,TRINITY_DN1200_c0_g3,TRINITY_DN126532_c0_g2,TRINITY_DN12905_c0_g2,TRINITY_DN129686_c0_g5,TRINITY_DN159180_c0_g1,TRINITY_DN159724_c0_g1,TRINITY_DN23468_c0_g3,TRINITY_DN235429_c0_g1,TRINITY_DN23656_c0_g1,TRINITY_DN2401_c0_g1,TRINITY_DN2401_c1_g1,TRINITY_DN24218_c0_g1,TRINITY_DN24397_c0_g1,TRINITY_DN2445_c0_g1,TRINITY_DN25140_c0_g2,…	TRINITY_DN113314_c0_g1,TRINITY_DN114448_c0_g4,TRINITY_DN117526_c0_g1,TRINITY_DN1186_c0_g1,TRINITY_DN119688_c0_g1,TRINITY_DN125799_c0_g1,TRINITY_DN129701_c1_g1,TRINITY_DN134345_c0_g1,TRINITY_DN136051_c0_g1,TRINITY_DN137641_c0_g1,TRINITY_DN13849_c0_g1,TRINITY_DN141033_c0_g1,TRINITY_DN141469_c0_g1,TRINITY_DN1671_c0_g1,TRINITY_DN1671_c0_g2,TRINITY_DN18501_c0_g1,TRINITY_DN206505_c0_g1,TRINITY_DN208673…
BP	GO:0006733	oxidoreduction coenzyme metabolic process	11	18	29	926	0.00017	TRINITY_DN104129_c0_g1,TRINITY_DN122135_c0_g1,TRINITY_DN129373_c0_g2,TRINITY_DN24136_c0_g3,TRINITY_DN31142_c0_g1,TRINITY_DN429601_c0_g1,TRINITY_DN445471_c0_g1,TRINITY_DN5294_c1_g1,TRINITY_DN5391_c0_g3,TRINITY_DN9381_c0_g1,TRINITY_DN94063_c0_g1	TRINITY_DN104919_c0_g3,TRINITY_DN125663_c0_g1,TRINITY_DN127857_c0_g1,TRINITY_DN134365_c0_g1,TRINITY_DN1346_c6_g2,TRINITY_DN15048_c1_g1,TRINITY_DN180037_c0_g1,TRINITY_DN180937_c0_g1,TRINITY_DN19018_c3_g1,TRINITY_DN24326_c0_g3,TRINITY_DN25581_c0_g1,TRINITY_DN284471_c0_g1,TRINITY_DN3495_c0_g1,TRINITY_DN372611_c0_g1,TRINITY_DN478865_c0_g1,TRINITY_DN51264_c0_g2,TRINITY_DN55546_c0_g1,TRINITY_DN85479_c0…
MF	GO:0016491	oxidoreductase activity	24	33	57	2275	0.00018	TRINITY_DN104129_c0_g1,TRINITY_DN11979_c1_g1,TRINITY_DN122135_c0_g1,TRINITY_DN129373_c0_g2,TRINITY_DN13712_c0_g1,TRINITY_DN147319_c0_g2,TRINITY_DN155004_c0_g2,TRINITY_DN1688_c2_g1,TRINITY_DN204351_c0_g1,TRINITY_DN207504_c0_g1,TRINITY_DN216105_c0_g1,TRINITY_DN269568_c0_g1,TRINITY_DN31142_c0_g1,TRINITY_DN3219_c1_g1,TRINITY_DN342_c0_g1,TRINITY_DN34640_c0_g1,TRINITY_DN36173_c0_g4,TRINITY_DN44299_c0_g…	TRINITY_DN10427_c1_g1,TRINITY_DN104919_c0_g3,TRINITY_DN125663_c0_g1,TRINITY_DN127857_c0_g1,TRINITY_DN134365_c0_g1,TRINITY_DN1346_c6_g2,TRINITY_DN144177_c0_g1,TRINITY_DN185636_c0_g2,TRINITY_DN19018_c3_g1,TRINITY_DN24326_c0_g3,TRINITY_DN248186_c0_g2,TRINITY_DN26797_c0_g1,TRINITY_DN2723_c1_g1,TRINITY_DN284471_c0_g1,TRINITY_DN35880_c0_g1,TRINITY_DN388334_c0_g1,TRINITY_DN39717_c0_g3,TRINITY_DN39960_c0…
BP	GO:0010038	response to metal ion	24	42	66	2809	0.0002	TRINITY_DN159724_c0_g1,TRINITY_DN165320_c0_g2,TRINITY_DN187335_c0_g1,TRINITY_DN195115_c0_g1,TRINITY_DN20775_c0_g2,TRINITY_DN216105_c0_g1,TRINITY_DN21792_c2_g1,TRINITY_DN2554_c0_g2,TRINITY_DN269568_c0_g1,TRINITY_DN281406_c0_g1,TRINITY_DN31229_c0_g1,TRINITY_DN31334_c0_g1,TRINITY_DN3195_c0_g1,TRINITY_DN3219_c1_g1,TRINITY_DN323250_c0_g1,TRINITY_DN327210_c0_g1,TRINITY_DN372423_c0_g1,TRINITY_DN4633_c0_…	TRINITY_DN10553_c0_g1,TRINITY_DN106990_c2_g2,TRINITY_DN10740_c0_g1,TRINITY_DN11232_c0_g1,TRINITY_DN114448_c0_g4,TRINITY_DN127478_c1_g1,TRINITY_DN137641_c0_g1,TRINITY_DN145918_c0_g1,TRINITY_DN158218_c2_g1,TRINITY_DN17097_c0_g2,TRINITY_DN180184_c0_g3,TRINITY_DN180456_c0_g1,TRINITY_DN18068_c0_g2,TRINITY_DN184389_c0_g1,TRINITY_DN2024_c0_g1,TRINITY_DN209718_c0_g1,TRINITY_DN22835_c0_g1,TRINITY_DN23535_…
CC	GO:0000788	nuclear nucleosome	4	0	4	20	0.0002	TRINITY_DN14713_c0_g1,TRINITY_DN15835_c0_g1,TRINITY_DN15835_c0_g2,TRINITY_DN15835_c0_g3	-
CC	GO:0005759	mitochondrial matrix	21	16	37	1307	0.0002	TRINITY_DN104129_c0_g1,TRINITY_DN108017_c0_g2,TRINITY_DN129373_c0_g2,TRINITY_DN15170_c0_g2,TRINITY_DN204351_c0_g1,TRINITY_DN207504_c0_g1,TRINITY_DN23321_c0_g1,TRINITY_DN28647_c0_g1,TRINITY_DN32193_c0_g1,TRINITY_DN342_c0_g1,TRINITY_DN37913_c0_g1,TRINITY_DN390863_c0_g2,TRINITY_DN429601_c0_g1,TRINITY_DN4326_c0_g1,TRINITY_DN5294_c1_g1,TRINITY_DN5391_c0_g3,TRINITY_DN5623_c0_g2,TRINITY_DN6722_c1_g1,TRI…	TRINITY_DN104919_c0_g3,TRINITY_DN125061_c1_g1,TRINITY_DN144177_c0_g1,TRINITY_DN18068_c0_g2,TRINITY_DN2380_c2_g1,TRINITY_DN24326_c0_g3,TRINITY_DN2723_c1_g1,TRINITY_DN29182_c0_g2,TRINITY_DN39099_c0_g2,TRINITY_DN429917_c0_g1,TRINITY_DN479375_c0_g1,TRINITY_DN5394_c0_g1,TRINITY_DN71978_c0_g1,TRINITY_DN77004_c0_g2,TRINITY_DN85239_c0_g1,TRINITY_DN88117_c0_g2
BP	GO:0022618	ribonucleoprotein complex assembly	20	34	54	2177	0.00021	TRINITY_DN119185_c0_g1,TRINITY_DN1200_c0_g3,TRINITY_DN121139_c0_g1,TRINITY_DN13485_c0_g1,TRINITY_DN1693_c0_g2,TRINITY_DN18522_c0_g5,TRINITY_DN235429_c0_g1,TRINITY_DN23656_c0_g1,TRINITY_DN2445_c0_g1,TRINITY_DN268412_c0_g1,TRINITY_DN414783_c0_g1,TRINITY_DN417042_c0_g1,TRINITY_DN429632_c0_g1,TRINITY_DN433613_c0_g1,TRINITY_DN4494_c0_g1,TRINITY_DN56159_c0_g2,TRINITY_DN67235_c0_g1,TRINITY_DN6938_c0_g1,…	TRINITY_DN131117_c0_g1,TRINITY_DN131941_c3_g2,TRINITY_DN13849_c0_g1,TRINITY_DN141033_c0_g1,TRINITY_DN141469_c0_g1,TRINITY_DN15857_c0_g2,TRINITY_DN167136_c0_g2,TRINITY_DN178395_c0_g1,TRINITY_DN208583_c0_g3,TRINITY_DN210556_c0_g1,TRINITY_DN22038_c0_g1,TRINITY_DN2331_c2_g1,TRINITY_DN263228_c0_g1,TRINITY_DN26751_c0_g1,TRINITY_DN2767_c0_g1,TRINITY_DN29592_c0_g1,TRINITY_DN36038_c0_g2,TRINITY_DN3719_c2_…
BP	GO:0061635	regulation of protein complex stability	3	8	11	199	0.00022	TRINITY_DN1200_c0_g3,TRINITY_DN355_c0_g2,TRINITY_DN67235_c0_g1	TRINITY_DN13849_c0_g1,TRINITY_DN18068_c0_g2,TRINITY_DN24722_c0_g1,TRINITY_DN253203_c0_g1,TRINITY_DN2767_c0_g1,TRINITY_DN3719_c2_g1,TRINITY_DN5394_c0_g1,TRINITY_DN77004_c0_g2
BP	GO:1990386	mitotic cleavage furrow ingression	4	2	6	58	0.00022	TRINITY_DN2401_c0_g1,TRINITY_DN2401_c1_g1,TRINITY_DN24397_c0_g1,TRINITY_DN6288_c0_g1	TRINITY_DN49376_c1_g1,TRINITY_DN9010_c1_g1
BP	GO:0009636	response to toxic substance	27	60	87	3981	0.00022	TRINITY_DN108017_c0_g2,TRINITY_DN113912_c6_g1,TRINITY_DN134799_c0_g1,TRINITY_DN14439_c1_g2,TRINITY_DN165320_c0_g2,TRINITY_DN207455_c0_g1,TRINITY_DN216105_c0_g1,TRINITY_DN2445_c0_g1,TRINITY_DN25829_c0_g1,TRINITY_DN269568_c0_g1,TRINITY_DN30029_c4_g1,TRINITY_DN323250_c0_g1,TRINITY_DN342_c0_g1,TRINITY_DN3562_c0_g1,TRINITY_DN372423_c0_g1,TRINITY_DN44060_c0_g1,TRINITY_DN4494_c0_g1,TRINITY_DN4633_c0_g1,…	TRINITY_DN106990_c2_g2,TRINITY_DN10740_c0_g1,TRINITY_DN11232_c0_g1,TRINITY_DN113090_c0_g3,TRINITY_DN114448_c0_g4,TRINITY_DN134365_c0_g1,TRINITY_DN1415_c0_g1,TRINITY_DN14967_c0_g1,TRINITY_DN158218_c2_g1,TRINITY_DN17097_c0_g2,TRINITY_DN18068_c0_g2,TRINITY_DN210556_c0_g1,TRINITY_DN21862_c0_g1,TRINITY_DN227039_c0_g1,TRINITY_DN237909_c0_g1,TRINITY_DN24326_c0_g3,TRINITY_DN252706_c0_g1,TRINITY_DN253203_…
BP	GO:0006576	cellular biogenic amine metabolic process	5	4	9	137	0.00022	TRINITY_DN216105_c0_g1,TRINITY_DN23321_c0_g1,TRINITY_DN31171_c1_g1,TRINITY_DN4326_c0_g1,TRINITY_DN6320_c0_g1	TRINITY_DN19280_c1_g2,TRINITY_DN32467_c0_g1,TRINITY_DN494892_c0_g1,TRINITY_DN8850_c0_g1
BP	GO:0034655	nucleobase-containing compound catabolic process	40	53	93	4325	0.00023	TRINITY_DN103231_c0_g1,TRINITY_DN108017_c0_g2,TRINITY_DN119185_c0_g1,TRINITY_DN12905_c0_g2,TRINITY_DN14439_c1_g2,TRINITY_DN15264_c0_g1,TRINITY_DN159180_c0_g1,TRINITY_DN179054_c0_g1,TRINITY_DN216105_c0_g1,TRINITY_DN235429_c0_g1,TRINITY_DN23656_c0_g1,TRINITY_DN24136_c0_g3,TRINITY_DN24218_c0_g1,TRINITY_DN2445_c0_g1,TRINITY_DN25140_c0_g2,TRINITY_DN281406_c0_g1,TRINITY_DN3078_c0_g4,TRINITY_DN31142_c0_…	TRINITY_DN104765_c0_g1,TRINITY_DN125663_c0_g1,TRINITY_DN129701_c1_g1,TRINITY_DN141033_c0_g1,TRINITY_DN141469_c0_g1,TRINITY_DN1415_c0_g1,TRINITY_DN15048_c1_g1,TRINITY_DN15857_c0_g2,TRINITY_DN16689_c0_g1,TRINITY_DN1671_c0_g1,TRINITY_DN1671_c0_g2,TRINITY_DN180037_c0_g1,TRINITY_DN18068_c0_g2,TRINITY_DN180937_c0_g1,TRINITY_DN18501_c0_g1,TRINITY_DN191959_c0_g1,TRINITY_DN2027_c0_g1,TRINITY_DN210556_c0_g…
BP	GO:0006401	RNA catabolic process	31	40	71	3100	0.00024	TRINITY_DN103231_c0_g1,TRINITY_DN108017_c0_g2,TRINITY_DN119185_c0_g1,TRINITY_DN12905_c0_g2,TRINITY_DN14439_c1_g2,TRINITY_DN15264_c0_g1,TRINITY_DN159180_c0_g1,TRINITY_DN179054_c0_g1,TRINITY_DN235429_c0_g1,TRINITY_DN23656_c0_g1,TRINITY_DN24218_c0_g1,TRINITY_DN2445_c0_g1,TRINITY_DN25140_c0_g2,TRINITY_DN281406_c0_g1,TRINITY_DN3078_c0_g4,TRINITY_DN316891_c0_g1,TRINITY_DN3861_c0_g1,TRINITY_DN414783_c0_…	TRINITY_DN104765_c0_g1,TRINITY_DN129701_c1_g1,TRINITY_DN141033_c0_g1,TRINITY_DN141469_c0_g1,TRINITY_DN15857_c0_g2,TRINITY_DN16689_c0_g1,TRINITY_DN1671_c0_g1,TRINITY_DN1671_c0_g2,TRINITY_DN18068_c0_g2,TRINITY_DN18501_c0_g1,TRINITY_DN191959_c0_g1,TRINITY_DN2027_c0_g1,TRINITY_DN210556_c0_g1,TRINITY_DN253203_c0_g1,TRINITY_DN2575_c0_g2,TRINITY_DN29182_c0_g2,TRINITY_DN29592_c0_g1,TRINITY_DN2988_c0_g1,T…
BP	GO:0010035	response to inorganic substance	34	69	103	4900	0.00024	TRINITY_DN103231_c0_g1,TRINITY_DN1200_c0_g3,TRINITY_DN13310_c0_g2,TRINITY_DN14439_c1_g2,TRINITY_DN159724_c0_g1,TRINITY_DN165320_c0_g2,TRINITY_DN179054_c0_g1,TRINITY_DN187335_c0_g1,TRINITY_DN195115_c0_g1,TRINITY_DN20775_c0_g2,TRINITY_DN216105_c0_g1,TRINITY_DN21792_c2_g1,TRINITY_DN2554_c0_g2,TRINITY_DN25829_c0_g1,TRINITY_DN269568_c0_g1,TRINITY_DN281406_c0_g1,TRINITY_DN31229_c0_g1,TRINITY_DN31334_c0…	TRINITY_DN10553_c0_g1,TRINITY_DN106990_c2_g2,TRINITY_DN10740_c0_g1,TRINITY_DN11232_c0_g1,TRINITY_DN113090_c0_g3,TRINITY_DN114448_c0_g4,TRINITY_DN12682_c2_g1,TRINITY_DN127478_c1_g1,TRINITY_DN137641_c0_g1,TRINITY_DN13849_c0_g1,TRINITY_DN140050_c1_g1,TRINITY_DN1415_c0_g1,TRINITY_DN145918_c0_g1,TRINITY_DN14967_c0_g1,TRINITY_DN158218_c2_g1,TRINITY_DN17097_c0_g2,TRINITY_DN180184_c0_g3,TRINITY_DN180456_…
BP	GO:0051131	chaperone-mediated protein complex assembly	4	10	14	309	0.00025	TRINITY_DN108017_c0_g2,TRINITY_DN1200_c0_g3,TRINITY_DN60447_c0_g2,TRINITY_DN67235_c0_g1	TRINITY_DN13849_c0_g1,TRINITY_DN215974_c0_g1,TRINITY_DN2767_c0_g1,TRINITY_DN29182_c0_g2,TRINITY_DN3719_c2_g1,TRINITY_DN41715_c0_g2,TRINITY_DN429917_c0_g1,TRINITY_DN496583_c0_g1,TRINITY_DN5394_c0_g1,TRINITY_DN77004_c0_g2
BP	GO:0051186	cofactor metabolic process	28	41	69	3000	0.00026	TRINITY_DN10181_c0_g2,TRINITY_DN104129_c0_g1,TRINITY_DN1200_c0_g3,TRINITY_DN122135_c0_g1,TRINITY_DN129373_c0_g2,TRINITY_DN1500_c10_g1,TRINITY_DN1827_c1_g1,TRINITY_DN204351_c0_g1,TRINITY_DN207504_c0_g1,TRINITY_DN24136_c0_g3,TRINITY_DN27695_c1_g1,TRINITY_DN281406_c0_g1,TRINITY_DN28647_c0_g1,TRINITY_DN31142_c0_g1,TRINITY_DN342_c0_g1,TRINITY_DN34640_c0_g1,TRINITY_DN36173_c0_g4,TRINITY_DN39315_c3_g1,T…	TRINITY_DN10247_c0_g2,TRINITY_DN104919_c0_g3,TRINITY_DN125061_c1_g1,TRINITY_DN125663_c0_g1,TRINITY_DN127857_c0_g1,TRINITY_DN134365_c0_g1,TRINITY_DN1346_c6_g2,TRINITY_DN13849_c0_g1,TRINITY_DN1415_c0_g1,TRINITY_DN14772_c0_g1,TRINITY_DN15048_c1_g1,TRINITY_DN180037_c0_g1,TRINITY_DN180937_c0_g1,TRINITY_DN19018_c3_g1,TRINITY_DN202781_c0_g1,TRINITY_DN237613_c0_g1,TRINITY_DN2380_c2_g1,TRINITY_DN24326_c0_…
BP	GO:0000270	peptidoglycan metabolic process	1	2	3	9	0.00026	TRINITY_DN200_c0_g1	TRINITY_DN3058_c0_g1,TRINITY_DN62688_c0_g1
BP	GO:0000740	nuclear membrane fusion	1	2	3	9	0.00026	TRINITY_DN445471_c0_g1	TRINITY_DN284471_c0_g1,TRINITY_DN478865_c0_g1
BP	GO:0009253	peptidoglycan catabolic process	1	2	3	9	0.00026	TRINITY_DN200_c0_g1	TRINITY_DN3058_c0_g1,TRINITY_DN62688_c0_g1
BP	GO:1901557	response to fenofibrate	1	2	3	9	0.00026	TRINITY_DN207455_c0_g1	TRINITY_DN290112_c0_g4,TRINITY_DN398762_c0_g1
BP	GO:1903412	response to bile acid	1	2	3	9	0.00026	TRINITY_DN207455_c0_g1	TRINITY_DN290112_c0_g4,TRINITY_DN398762_c0_g1
BP	GO:1903413	cellular response to bile acid	1	2	3	9	0.00026	TRINITY_DN207455_c0_g1	TRINITY_DN290112_c0_g4,TRINITY_DN398762_c0_g1
BP	GO:0098542	defense response to other organism	40	62	102	4857	0.00027	TRINITY_DN104409_c0_g1,TRINITY_DN108017_c0_g2,TRINITY_DN10851_c1_g1,TRINITY_DN11348_c3_g1,TRINITY_DN113912_c6_g1,TRINITY_DN14713_c0_g1,TRINITY_DN15264_c0_g1,TRINITY_DN15425_c0_g1,TRINITY_DN15425_c1_g1,TRINITY_DN15835_c0_g1,TRINITY_DN15835_c0_g2,TRINITY_DN15835_c0_g3,TRINITY_DN165320_c0_g2,TRINITY_DN19326_c0_g1,TRINITY_DN200_c0_g1,TRINITY_DN20639_c0_g1,TRINITY_DN22123_c0_g1,TRINITY_DN235429_c0_g1,…	TRINITY_DN1083_c0_g2,TRINITY_DN109205_c0_g1,TRINITY_DN112027_c0_g2,TRINITY_DN113314_c0_g1,TRINITY_DN1186_c0_g1,TRINITY_DN119688_c0_g1,TRINITY_DN125799_c0_g1,TRINITY_DN134345_c0_g1,TRINITY_DN134365_c0_g1,TRINITY_DN14967_c0_g1,TRINITY_DN15857_c0_g2,TRINITY_DN160016_c0_g1,TRINITY_DN16022_c1_g3,TRINITY_DN166714_c0_g1,TRINITY_DN167136_c0_g2,TRINITY_DN1671_c0_g1,TRINITY_DN1671_c0_g2,TRINITY_DN17057_c0_…
MF	GO:0019843	rRNA binding	7	16	23	666	0.00028	TRINITY_DN12905_c0_g2,TRINITY_DN13480_c2_g1,TRINITY_DN159180_c0_g1,TRINITY_DN23656_c0_g1,TRINITY_DN316891_c0_g1,TRINITY_DN38968_c0_g1,TRINITY_DN417042_c0_g1	TRINITY_DN104765_c0_g1,TRINITY_DN113090_c0_g3,TRINITY_DN131117_c0_g1,TRINITY_DN141033_c0_g1,TRINITY_DN141469_c0_g1,TRINITY_DN14967_c0_g1,TRINITY_DN2331_c2_g1,TRINITY_DN263228_c0_g1,TRINITY_DN38311_c0_g2,TRINITY_DN39099_c0_g2,TRINITY_DN425143_c0_g1,TRINITY_DN42729_c0_g1,TRINITY_DN429532_c0_g1,TRINITY_DN448464_c0_g1,TRINITY_DN58304_c0_g2,TRINITY_DN72388_c3_g1
BP	GO:0071826	ribonucleoprotein complex subunit organization	20	35	55	2259	0.00029	TRINITY_DN119185_c0_g1,TRINITY_DN1200_c0_g3,TRINITY_DN121139_c0_g1,TRINITY_DN13485_c0_g1,TRINITY_DN1693_c0_g2,TRINITY_DN18522_c0_g5,TRINITY_DN235429_c0_g1,TRINITY_DN23656_c0_g1,TRINITY_DN2445_c0_g1,TRINITY_DN268412_c0_g1,TRINITY_DN414783_c0_g1,TRINITY_DN417042_c0_g1,TRINITY_DN429632_c0_g1,TRINITY_DN433613_c0_g1,TRINITY_DN4494_c0_g1,TRINITY_DN56159_c0_g2,TRINITY_DN67235_c0_g1,TRINITY_DN6938_c0_g1,…	TRINITY_DN131117_c0_g1,TRINITY_DN131941_c3_g2,TRINITY_DN13849_c0_g1,TRINITY_DN141033_c0_g1,TRINITY_DN141469_c0_g1,TRINITY_DN15857_c0_g2,TRINITY_DN167136_c0_g2,TRINITY_DN178395_c0_g1,TRINITY_DN208583_c0_g3,TRINITY_DN210556_c0_g1,TRINITY_DN22038_c0_g1,TRINITY_DN2331_c2_g1,TRINITY_DN263228_c0_g1,TRINITY_DN26751_c0_g1,TRINITY_DN2767_c0_g1,TRINITY_DN29592_c0_g1,TRINITY_DN36038_c0_g2,TRINITY_DN36322_c0…
BP	GO:0042886	amide transport	87	126	213	11544	0.00029	TRINITY_DN103231_c0_g1,TRINITY_DN108017_c0_g2,TRINITY_DN11168_c0_g1,TRINITY_DN118919_c0_g1,TRINITY_DN119185_c0_g1,TRINITY_DN1200_c0_g3,TRINITY_DN122135_c0_g1,TRINITY_DN12905_c0_g2,TRINITY_DN1291_c0_g2,TRINITY_DN129686_c0_g5,TRINITY_DN13480_c2_g1,TRINITY_DN13485_c0_g1,TRINITY_DN139630_c0_g1,TRINITY_DN140859_c0_g1,TRINITY_DN14439_c1_g2,TRINITY_DN14604_c0_g1,TRINITY_DN15264_c0_g1,TRINITY_DN159180_c0…	TRINITY_DN104765_c0_g1,TRINITY_DN105276_c0_g1,TRINITY_DN109205_c0_g1,TRINITY_DN113314_c0_g1,TRINITY_DN114448_c0_g4,TRINITY_DN117526_c0_g1,TRINITY_DN1186_c0_g1,TRINITY_DN119384_c0_g1,TRINITY_DN119688_c0_g1,TRINITY_DN125799_c0_g1,TRINITY_DN12591_c0_g2,TRINITY_DN129006_c0_g1,TRINITY_DN129701_c1_g1,TRINITY_DN134345_c0_g1,TRINITY_DN136051_c0_g1,TRINITY_DN137641_c0_g1,TRINITY_DN13849_c0_g1,TRINITY_DN14…
BP	GO:0043043	peptide biosynthetic process	51	59	110	5329	0.00029	TRINITY_DN10181_c0_g2,TRINITY_DN103231_c0_g1,TRINITY_DN10851_c1_g1,TRINITY_DN119185_c0_g1,TRINITY_DN12416_c0_g1,TRINITY_DN12905_c0_g2,TRINITY_DN13480_c2_g1,TRINITY_DN139790_c0_g1,TRINITY_DN14439_c1_g2,TRINITY_DN159180_c0_g1,TRINITY_DN1827_c1_g1,TRINITY_DN205056_c0_g1,TRINITY_DN235429_c0_g1,TRINITY_DN23656_c0_g1,TRINITY_DN23820_c0_g1,TRINITY_DN24218_c0_g1,TRINITY_DN2445_c0_g1,TRINITY_DN25140_c0_g2…	TRINITY_DN113090_c0_g3,TRINITY_DN125118_c0_g1,TRINITY_DN129701_c1_g1,TRINITY_DN131363_c0_g2,TRINITY_DN141033_c0_g1,TRINITY_DN141469_c0_g1,TRINITY_DN14967_c0_g1,TRINITY_DN15857_c0_g2,TRINITY_DN167136_c0_g2,TRINITY_DN1671_c0_g1,TRINITY_DN1671_c0_g2,TRINITY_DN18501_c0_g1,TRINITY_DN191959_c0_g1,TRINITY_DN210556_c0_g1,TRINITY_DN21282_c0_g1,TRINITY_DN22038_c0_g1,TRINITY_DN227039_c0_g1,TRINITY_DN2331_c2…
BP	GO:0015031	protein transport	85	124	209	11304	0.0003	TRINITY_DN103231_c0_g1,TRINITY_DN108017_c0_g2,TRINITY_DN11168_c0_g1,TRINITY_DN118919_c0_g1,TRINITY_DN119185_c0_g1,TRINITY_DN1200_c0_g3,TRINITY_DN122135_c0_g1,TRINITY_DN12905_c0_g2,TRINITY_DN1291_c0_g2,TRINITY_DN129686_c0_g5,TRINITY_DN13480_c2_g1,TRINITY_DN13485_c0_g1,TRINITY_DN139630_c0_g1,TRINITY_DN140859_c0_g1,TRINITY_DN14439_c1_g2,TRINITY_DN14604_c0_g1,TRINITY_DN15264_c0_g1,TRINITY_DN159180_c0…	TRINITY_DN104765_c0_g1,TRINITY_DN105276_c0_g1,TRINITY_DN109205_c0_g1,TRINITY_DN113314_c0_g1,TRINITY_DN114448_c0_g4,TRINITY_DN117526_c0_g1,TRINITY_DN1186_c0_g1,TRINITY_DN119384_c0_g1,TRINITY_DN119688_c0_g1,TRINITY_DN125799_c0_g1,TRINITY_DN12591_c0_g2,TRINITY_DN129006_c0_g1,TRINITY_DN129701_c1_g1,TRINITY_DN134345_c0_g1,TRINITY_DN136051_c0_g1,TRINITY_DN137641_c0_g1,TRINITY_DN13849_c0_g1,TRINITY_DN14…
BP	GO:0050433	regulation of catecholamine secretion	2	14	16	395	0.00034	TRINITY_DN14439_c1_g2,TRINITY_DN3195_c0_g1	TRINITY_DN114448_c0_g4,TRINITY_DN180037_c0_g1,TRINITY_DN180184_c0_g3,TRINITY_DN184389_c0_g1,TRINITY_DN22835_c0_g1,TRINITY_DN2988_c0_g1,TRINITY_DN5470_c2_g1,TRINITY_DN55546_c0_g1,TRINITY_DN56239_c0_g1,TRINITY_DN61865_c5_g1,TRINITY_DN7343_c0_g1,TRINITY_DN79231_c0_g1,TRINITY_DN8731_c0_g1,TRINITY_DN88078_c0_g1
BP	GO:0072524	pyridine-containing compound metabolic process	11	18	29	965	0.00034	TRINITY_DN104129_c0_g1,TRINITY_DN122135_c0_g1,TRINITY_DN129373_c0_g2,TRINITY_DN24136_c0_g3,TRINITY_DN31142_c0_g1,TRINITY_DN429601_c0_g1,TRINITY_DN445471_c0_g1,TRINITY_DN5294_c1_g1,TRINITY_DN5391_c0_g3,TRINITY_DN9381_c0_g1,TRINITY_DN94063_c0_g1	TRINITY_DN104919_c0_g3,TRINITY_DN125663_c0_g1,TRINITY_DN127857_c0_g1,TRINITY_DN134365_c0_g1,TRINITY_DN1346_c6_g2,TRINITY_DN15048_c1_g1,TRINITY_DN180037_c0_g1,TRINITY_DN180937_c0_g1,TRINITY_DN19018_c3_g1,TRINITY_DN24326_c0_g3,TRINITY_DN25581_c0_g1,TRINITY_DN284471_c0_g1,TRINITY_DN3495_c0_g1,TRINITY_DN372611_c0_g1,TRINITY_DN478865_c0_g1,TRINITY_DN51264_c0_g2,TRINITY_DN55546_c0_g1,TRINITY_DN85479_c0…
BP	GO:0007584	response to nutrient	12	36	48	1910	0.00035	TRINITY_DN13310_c0_g2,TRINITY_DN14439_c1_g2,TRINITY_DN204351_c0_g1,TRINITY_DN207455_c0_g1,TRINITY_DN207504_c0_g1,TRINITY_DN323250_c0_g1,TRINITY_DN39315_c3_g1,TRINITY_DN5391_c0_g3,TRINITY_DN55347_c0_g1,TRINITY_DN67235_c0_g1,TRINITY_DN7540_c0_g1,TRINITY_DN9798_c0_g1	TRINITY_DN112027_c0_g2,TRINITY_DN11232_c0_g1,TRINITY_DN113090_c0_g3,TRINITY_DN114448_c0_g4,TRINITY_DN1186_c0_g1,TRINITY_DN12682_c2_g1,TRINITY_DN134345_c0_g1,TRINITY_DN1415_c0_g1,TRINITY_DN14772_c0_g1,TRINITY_DN14967_c0_g1,TRINITY_DN16022_c1_g3,TRINITY_DN16224_c0_g1,TRINITY_DN2024_c0_g1,TRINITY_DN208673_c0_g2,TRINITY_DN285428_c0_g2,TRINITY_DN29105_c1_g1,TRINITY_DN2988_c0_g1,TRINITY_DN398762_c0_g1,…
BP	GO:0036090	cleavage furrow ingression	4	2	6	63	0.00035	TRINITY_DN2401_c0_g1,TRINITY_DN2401_c1_g1,TRINITY_DN24397_c0_g1,TRINITY_DN6288_c0_g1	TRINITY_DN49376_c1_g1,TRINITY_DN9010_c1_g1
BP	GO:0050432	catecholamine secretion	2	14	16	397	0.00036	TRINITY_DN14439_c1_g2,TRINITY_DN3195_c0_g1	TRINITY_DN114448_c0_g4,TRINITY_DN180037_c0_g1,TRINITY_DN180184_c0_g3,TRINITY_DN184389_c0_g1,TRINITY_DN22835_c0_g1,TRINITY_DN2988_c0_g1,TRINITY_DN5470_c2_g1,TRINITY_DN55546_c0_g1,TRINITY_DN56239_c0_g1,TRINITY_DN61865_c5_g1,TRINITY_DN7343_c0_g1,TRINITY_DN79231_c0_g1,TRINITY_DN8731_c0_g1,TRINITY_DN88078_c0_g1
BP	GO:0070585	protein localization to mitochondrion	10	14	24	738	0.00036	TRINITY_DN108017_c0_g2,TRINITY_DN1200_c0_g3,TRINITY_DN129686_c0_g5,TRINITY_DN140859_c0_g1,TRINITY_DN281406_c0_g1,TRINITY_DN323250_c0_g1,TRINITY_DN5186_c0_g2,TRINITY_DN5623_c0_g2,TRINITY_DN60447_c0_g2,TRINITY_DN67235_c0_g1	TRINITY_DN114448_c0_g4,TRINITY_DN119384_c0_g1,TRINITY_DN13849_c0_g1,TRINITY_DN1498_c0_g1,TRINITY_DN180037_c0_g1,TRINITY_DN238849_c0_g1,TRINITY_DN29182_c0_g2,TRINITY_DN30748_c0_g1,TRINITY_DN41715_c0_g2,TRINITY_DN429917_c0_g1,TRINITY_DN479006_c0_g1,TRINITY_DN5394_c0_g1,TRINITY_DN55546_c0_g1,TRINITY_DN77004_c0_g2
BP	GO:0038003	opioid receptor signaling pathway	0	3	3	10	0.00036	-	TRINITY_DN1186_c0_g1,TRINITY_DN134345_c0_g1,TRINITY_DN52961_c0_g2
BP	GO:2000474	regulation of opioid receptor signaling pathway	0	3	3	10	0.00036	-	TRINITY_DN1186_c0_g1,TRINITY_DN134345_c0_g1,TRINITY_DN52961_c0_g2
CC	GO:0035867	alphav-beta3 integrin-IGF-1-IGF1R complex	0	3	3	10	0.00037	-	TRINITY_DN1186_c0_g1,TRINITY_DN134345_c0_g1,TRINITY_DN52961_c0_g2
BP	GO:0061741	chaperone-mediated protein transport involved in chaperone-mediated autophagy	2	7	9	147	0.00038	TRINITY_DN1200_c0_g3,TRINITY_DN67235_c0_g1	TRINITY_DN13849_c0_g1,TRINITY_DN18068_c0_g2,TRINITY_DN253203_c0_g1,TRINITY_DN2767_c0_g1,TRINITY_DN3719_c2_g1,TRINITY_DN5394_c0_g1,TRINITY_DN77004_c0_g2
BP	GO:0006573	valine metabolic process	3	1	4	24	0.00041	TRINITY_DN15170_c0_g2,TRINITY_DN19672_c0_g2,TRINITY_DN6722_c1_g1	TRINITY_DN39717_c0_g3
BP	GO:0042273	ribosomal large subunit biogenesis	8	14	22	656	0.00041	TRINITY_DN23656_c0_g1,TRINITY_DN252423_c0_g1,TRINITY_DN3078_c0_g4,TRINITY_DN414783_c0_g1,TRINITY_DN417042_c0_g1,TRINITY_DN490668_c0_g1,TRINITY_DN501377_c0_g1,TRINITY_DN6853_c0_g1	TRINITY_DN131117_c0_g1,TRINITY_DN131941_c3_g2,TRINITY_DN141033_c0_g1,TRINITY_DN141469_c0_g1,TRINITY_DN2331_c2_g1,TRINITY_DN263228_c0_g1,TRINITY_DN38311_c0_g2,TRINITY_DN39099_c0_g2,TRINITY_DN425143_c0_g1,TRINITY_DN42729_c0_g1,TRINITY_DN429532_c0_g1,TRINITY_DN448671_c0_g1,TRINITY_DN50587_c0_g2,TRINITY_DN72388_c3_g1
BP	GO:0043604	amide biosynthetic process	56	64	120	5983	0.00045	TRINITY_DN10181_c0_g2,TRINITY_DN103231_c0_g1,TRINITY_DN103711_c0_g1,TRINITY_DN10851_c1_g1,TRINITY_DN119185_c0_g1,TRINITY_DN12416_c0_g1,TRINITY_DN12905_c0_g2,TRINITY_DN129373_c0_g2,TRINITY_DN13480_c2_g1,TRINITY_DN139790_c0_g1,TRINITY_DN14439_c1_g2,TRINITY_DN159180_c0_g1,TRINITY_DN1827_c1_g1,TRINITY_DN204351_c0_g1,TRINITY_DN205056_c0_g1,TRINITY_DN207504_c0_g1,TRINITY_DN235429_c0_g1,TRINITY_DN23656_…	TRINITY_DN113090_c0_g3,TRINITY_DN125118_c0_g1,TRINITY_DN129701_c1_g1,TRINITY_DN131363_c0_g2,TRINITY_DN141033_c0_g1,TRINITY_DN141469_c0_g1,TRINITY_DN14772_c0_g1,TRINITY_DN14967_c0_g1,TRINITY_DN15857_c0_g2,TRINITY_DN167136_c0_g2,TRINITY_DN1671_c0_g1,TRINITY_DN1671_c0_g2,TRINITY_DN18501_c0_g1,TRINITY_DN191959_c0_g1,TRINITY_DN210556_c0_g1,TRINITY_DN21282_c0_g1,TRINITY_DN22038_c0_g1,TRINITY_DN227039_c…
BP	GO:0046677	response to antibiotic	28	46	74	3349	0.00049	TRINITY_DN108017_c0_g2,TRINITY_DN113912_c6_g1,TRINITY_DN1200_c0_g3,TRINITY_DN12905_c0_g2,TRINITY_DN134799_c0_g1,TRINITY_DN14439_c1_g2,TRINITY_DN195115_c0_g1,TRINITY_DN20775_c0_g2,TRINITY_DN216105_c0_g1,TRINITY_DN2445_c0_g1,TRINITY_DN25829_c0_g1,TRINITY_DN26292_c0_g2,TRINITY_DN269568_c0_g1,TRINITY_DN30029_c4_g1,TRINITY_DN323250_c0_g1,TRINITY_DN342_c0_g1,TRINITY_DN44060_c0_g1,TRINITY_DN4494_c0_g1,T…	TRINITY_DN10740_c0_g1,TRINITY_DN11232_c0_g1,TRINITY_DN113090_c0_g3,TRINITY_DN114448_c0_g4,TRINITY_DN13849_c0_g1,TRINITY_DN1415_c0_g1,TRINITY_DN14967_c0_g1,TRINITY_DN160016_c0_g1,TRINITY_DN18068_c0_g2,TRINITY_DN209718_c0_g1,TRINITY_DN210556_c0_g1,TRINITY_DN237909_c0_g1,TRINITY_DN24326_c0_g3,TRINITY_DN252706_c0_g1,TRINITY_DN253203_c0_g1,TRINITY_DN2723_c1_g1,TRINITY_DN2794_c0_g3,TRINITY_DN28747_c0_g…
BP	GO:0072321	chaperone-mediated protein transport	2	7	9	154	0.00053	TRINITY_DN1200_c0_g3,TRINITY_DN67235_c0_g1	TRINITY_DN13849_c0_g1,TRINITY_DN18068_c0_g2,TRINITY_DN253203_c0_g1,TRINITY_DN2767_c0_g1,TRINITY_DN3719_c2_g1,TRINITY_DN5394_c0_g1,TRINITY_DN77004_c0_g2
BP	GO:0006412	translation	47	58	105	5137	0.00056	TRINITY_DN10181_c0_g2,TRINITY_DN103231_c0_g1,TRINITY_DN119185_c0_g1,TRINITY_DN12416_c0_g1,TRINITY_DN12905_c0_g2,TRINITY_DN13480_c2_g1,TRINITY_DN139790_c0_g1,TRINITY_DN14439_c1_g2,TRINITY_DN159180_c0_g1,TRINITY_DN1827_c1_g1,TRINITY_DN205056_c0_g1,TRINITY_DN235429_c0_g1,TRINITY_DN23656_c0_g1,TRINITY_DN23820_c0_g1,TRINITY_DN24218_c0_g1,TRINITY_DN2445_c0_g1,TRINITY_DN25140_c0_g2,TRINITY_DN252423_c0_g…	TRINITY_DN113090_c0_g3,TRINITY_DN125118_c0_g1,TRINITY_DN129701_c1_g1,TRINITY_DN131363_c0_g2,TRINITY_DN141033_c0_g1,TRINITY_DN141469_c0_g1,TRINITY_DN14967_c0_g1,TRINITY_DN15857_c0_g2,TRINITY_DN167136_c0_g2,TRINITY_DN1671_c0_g1,TRINITY_DN1671_c0_g2,TRINITY_DN18501_c0_g1,TRINITY_DN191959_c0_g1,TRINITY_DN210556_c0_g1,TRINITY_DN21282_c0_g1,TRINITY_DN22038_c0_g1,TRINITY_DN227039_c0_g1,TRINITY_DN2331_c2…
BP	GO:0001704	formation of primary germ layer	3	11	14	335	0.00057	TRINITY_DN10851_c1_g1,TRINITY_DN30029_c4_g1,TRINITY_DN36675_c0_g1	TRINITY_DN1186_c0_g1,TRINITY_DN134345_c0_g1,TRINITY_DN208673_c0_g2,TRINITY_DN237909_c0_g1,TRINITY_DN27168_c0_g1,TRINITY_DN29370_c0_g2,TRINITY_DN3663_c0_g1,TRINITY_DN455332_c0_g1,TRINITY_DN52961_c0_g2,TRINITY_DN79694_c0_g1,TRINITY_DN88097_c0_g1
BP	GO:0042744	hydrogen peroxide catabolic process	1	4	5	46	0.00059	TRINITY_DN342_c0_g1	TRINITY_DN134365_c0_g1,TRINITY_DN479375_c0_g1,TRINITY_DN52968_c0_g1,TRINITY_DN87545_c0_g1
BP	GO:0019731	antibacterial humoral response	5	4	9	157	0.00061	TRINITY_DN10851_c1_g1,TRINITY_DN301129_c0_g1,TRINITY_DN36675_c0_g1,TRINITY_DN418_c0_g1,TRINITY_DN4633_c0_g1	TRINITY_DN1671_c0_g1,TRINITY_DN1671_c0_g2,TRINITY_DN410_c0_g1,TRINITY_DN76262_c0_g1
CC	GO:0031672	A band	9	10	19	543	0.00064	TRINITY_DN159180_c0_g1,TRINITY_DN24136_c0_g3,TRINITY_DN251095_c0_g1,TRINITY_DN31142_c0_g1,TRINITY_DN316891_c0_g1,TRINITY_DN388475_c0_g1,TRINITY_DN445471_c0_g1,TRINITY_DN50633_c0_g1,TRINITY_DN51880_c0_g1	TRINITY_DN125663_c0_g1,TRINITY_DN134345_c0_g1,TRINITY_DN141033_c0_g1,TRINITY_DN208673_c0_g2,TRINITY_DN284471_c0_g1,TRINITY_DN3032_c0_g2,TRINITY_DN45736_c0_g1,TRINITY_DN478865_c0_g1,TRINITY_DN49082_c0_g2,TRINITY_DN52961_c0_g2
BP	GO:0006952	defense response	45	75	120	6040	0.00065	TRINITY_DN103711_c0_g1,TRINITY_DN104409_c0_g1,TRINITY_DN108017_c0_g2,TRINITY_DN10851_c1_g1,TRINITY_DN11348_c3_g1,TRINITY_DN113912_c6_g1,TRINITY_DN1291_c0_g2,TRINITY_DN14439_c1_g2,TRINITY_DN14713_c0_g1,TRINITY_DN15264_c0_g1,TRINITY_DN15425_c0_g1,TRINITY_DN15425_c1_g1,TRINITY_DN15835_c0_g1,TRINITY_DN15835_c0_g2,TRINITY_DN15835_c0_g3,TRINITY_DN165320_c0_g2,TRINITY_DN19326_c0_g1,TRINITY_DN200_c0_g1,T…	TRINITY_DN10740_c0_g1,TRINITY_DN1083_c0_g2,TRINITY_DN109205_c0_g1,TRINITY_DN112027_c0_g2,TRINITY_DN113314_c0_g1,TRINITY_DN1186_c0_g1,TRINITY_DN119688_c0_g1,TRINITY_DN125799_c0_g1,TRINITY_DN134345_c0_g1,TRINITY_DN134365_c0_g1,TRINITY_DN1415_c0_g1,TRINITY_DN14967_c0_g1,TRINITY_DN158218_c2_g1,TRINITY_DN15857_c0_g2,TRINITY_DN160016_c0_g1,TRINITY_DN16022_c1_g3,TRINITY_DN166714_c0_g1,TRINITY_DN167136_c…
BP	GO:0015833	peptide transport	85	124	209	11466	0.00065	TRINITY_DN103231_c0_g1,TRINITY_DN108017_c0_g2,TRINITY_DN11168_c0_g1,TRINITY_DN118919_c0_g1,TRINITY_DN119185_c0_g1,TRINITY_DN1200_c0_g3,TRINITY_DN122135_c0_g1,TRINITY_DN12905_c0_g2,TRINITY_DN1291_c0_g2,TRINITY_DN129686_c0_g5,TRINITY_DN13480_c2_g1,TRINITY_DN13485_c0_g1,TRINITY_DN139630_c0_g1,TRINITY_DN140859_c0_g1,TRINITY_DN14439_c1_g2,TRINITY_DN14604_c0_g1,TRINITY_DN15264_c0_g1,TRINITY_DN159180_c0…	TRINITY_DN104765_c0_g1,TRINITY_DN105276_c0_g1,TRINITY_DN109205_c0_g1,TRINITY_DN113314_c0_g1,TRINITY_DN114448_c0_g4,TRINITY_DN117526_c0_g1,TRINITY_DN1186_c0_g1,TRINITY_DN119384_c0_g1,TRINITY_DN119688_c0_g1,TRINITY_DN125799_c0_g1,TRINITY_DN12591_c0_g2,TRINITY_DN129006_c0_g1,TRINITY_DN129701_c1_g1,TRINITY_DN134345_c0_g1,TRINITY_DN136051_c0_g1,TRINITY_DN137641_c0_g1,TRINITY_DN13849_c0_g1,TRINITY_DN14…
BP	GO:0033231	carbohydrate export	1	2	3	12	0.00065	TRINITY_DN207455_c0_g1	TRINITY_DN290112_c0_g4,TRINITY_DN398762_c0_g1
BP	GO:0043215	daunorubicin transport	1	2	3	12	0.00065	TRINITY_DN207455_c0_g1	TRINITY_DN290112_c0_g4,TRINITY_DN398762_c0_g1
BP	GO:0072126	positive regulation of glomerular mesangial cell proliferation	0	3	3	12	0.00065	-	TRINITY_DN1186_c0_g1,TRINITY_DN134345_c0_g1,TRINITY_DN52961_c0_g2
BP	GO:0099040	ceramide translocation	1	2	3	12	0.00065	TRINITY_DN207455_c0_g1	TRINITY_DN290112_c0_g4,TRINITY_DN398762_c0_g1
BP	GO:1901724	positive regulation of cell proliferation involved in kidney development	0	3	3	12	0.00065	-	TRINITY_DN1186_c0_g1,TRINITY_DN134345_c0_g1,TRINITY_DN52961_c0_g2
BP	GO:1990962	xenobiotic transport across blood-brain barrier	1	2	3	12	0.00065	TRINITY_DN207455_c0_g1	TRINITY_DN290112_c0_g4,TRINITY_DN398762_c0_g1
BP	GO:1990963	establishment of blood-retinal barrier	1	2	3	12	0.00065	TRINITY_DN207455_c0_g1	TRINITY_DN290112_c0_g4,TRINITY_DN398762_c0_g1
MF	GO:0099038	ceramide floppase activity	1	2	3	12	0.00069	TRINITY_DN207455_c0_g1	TRINITY_DN290112_c0_g4,TRINITY_DN398762_c0_g1
BP	GO:0006812	cation transport	28	69	97	4703	0.00069	TRINITY_DN126532_c0_g2,TRINITY_DN127477_c0_g1,TRINITY_DN13310_c0_g2,TRINITY_DN14439_c1_g2,TRINITY_DN14604_c0_g1,TRINITY_DN161880_c1_g1,TRINITY_DN165320_c0_g2,TRINITY_DN19255_c0_g1,TRINITY_DN20704_c0_g1,TRINITY_DN207455_c0_g1,TRINITY_DN21792_c2_g1,TRINITY_DN24397_c0_g1,TRINITY_DN243995_c0_g1,TRINITY_DN281406_c0_g1,TRINITY_DN31171_c1_g1,TRINITY_DN31334_c0_g1,TRINITY_DN3195_c0_g1,TRINITY_DN320654_c0…	TRINITY_DN106990_c2_g2,TRINITY_DN1083_c0_g2,TRINITY_DN11443_c0_g1,TRINITY_DN11443_c2_g1,TRINITY_DN114448_c0_g4,TRINITY_DN1186_c0_g1,TRINITY_DN12682_c2_g1,TRINITY_DN12682_c2_g4,TRINITY_DN127857_c0_g1,TRINITY_DN134345_c0_g1,TRINITY_DN1346_c6_g2,TRINITY_DN13729_c0_g1,TRINITY_DN1415_c0_g1,TRINITY_DN15961_c0_g2,TRINITY_DN160077_c0_g1,TRINITY_DN17097_c0_g2,TRINITY_DN180037_c0_g1,TRINITY_DN180456_c0_g1,…
BP	GO:0009083	branched-chain amino acid catabolic process	5	0	5	48	0.00072	TRINITY_DN15170_c0_g2,TRINITY_DN19672_c0_g2,TRINITY_DN204351_c0_g1,TRINITY_DN207504_c0_g1,TRINITY_DN6722_c1_g1	-
MF	GO:0008097	5S rRNA binding	2	11	13	298	0.00073	TRINITY_DN159180_c0_g1,TRINITY_DN316891_c0_g1	TRINITY_DN104765_c0_g1,TRINITY_DN113090_c0_g3,TRINITY_DN131117_c0_g1,TRINITY_DN141469_c0_g1,TRINITY_DN14967_c0_g1,TRINITY_DN2331_c2_g1,TRINITY_DN263228_c0_g1,TRINITY_DN425143_c0_g1,TRINITY_DN429532_c0_g1,TRINITY_DN58304_c0_g2,TRINITY_DN72388_c3_g1
CC	GO:0015935	small ribosomal subunit	12	13	25	819	0.00074	TRINITY_DN119185_c0_g1,TRINITY_DN139790_c0_g1,TRINITY_DN205056_c0_g1,TRINITY_DN23820_c0_g1,TRINITY_DN2445_c0_g1,TRINITY_DN332298_c0_g1,TRINITY_DN429632_c0_g1,TRINITY_DN433613_c0_g1,TRINITY_DN4494_c0_g1,TRINITY_DN56159_c0_g2,TRINITY_DN6938_c0_g1,TRINITY_DN81481_c0_g1	TRINITY_DN1671_c0_g1,TRINITY_DN1671_c0_g2,TRINITY_DN210556_c0_g1,TRINITY_DN410_c0_g1,TRINITY_DN448464_c0_g1,TRINITY_DN450747_c0_g1,TRINITY_DN463352_c0_g1,TRINITY_DN485501_c0_g1,TRINITY_DN485841_c0_g1,TRINITY_DN53884_c0_g1,TRINITY_DN70093_c0_g1,TRINITY_DN76262_c0_g1,TRINITY_DN80899_c0_g1
BP	GO:0042221	response to chemical	123	217	340	19883	0.00076	TRINITY_DN103231_c0_g1,TRINITY_DN103711_c0_g1,TRINITY_DN104129_c0_g1,TRINITY_DN108017_c0_g2,TRINITY_DN10851_c1_g1,TRINITY_DN113912_c6_g1,TRINITY_DN1200_c0_g3,TRINITY_DN122135_c0_g1,TRINITY_DN127147_c0_g1,TRINITY_DN12905_c0_g2,TRINITY_DN130343_c1_g3,TRINITY_DN13310_c0_g2,TRINITY_DN134799_c0_g1,TRINITY_DN13480_c2_g1,TRINITY_DN140859_c0_g1,TRINITY_DN14439_c1_g2,TRINITY_DN14604_c0_g1,TRINITY_DN147319…	TRINITY_DN10427_c1_g1,TRINITY_DN10458_c0_g1,TRINITY_DN105276_c0_g1,TRINITY_DN10553_c0_g1,TRINITY_DN106990_c2_g2,TRINITY_DN10701_c0_g1,TRINITY_DN10740_c0_g1,TRINITY_DN1083_c0_g2,TRINITY_DN11017_c0_g3,TRINITY_DN11133_c0_g1,TRINITY_DN112027_c0_g2,TRINITY_DN11232_c0_g1,TRINITY_DN113090_c0_g3,TRINITY_DN11443_c0_g1,TRINITY_DN11443_c2_g1,TRINITY_DN114448_c0_g4,TRINITY_DN1186_c0_g1,TRINITY_DN119176_c1_g2…
BP	GO:2000377	regulation of reactive oxygen species metabolic process	14	17	31	1114	0.00078	TRINITY_DN1200_c0_g3,TRINITY_DN13310_c0_g2,TRINITY_DN216105_c0_g1,TRINITY_DN281406_c0_g1,TRINITY_DN301129_c0_g1,TRINITY_DN36675_c0_g1,TRINITY_DN4633_c0_g1,TRINITY_DN4655_c0_g1,TRINITY_DN56758_c0_g1,TRINITY_DN67235_c0_g1,TRINITY_DN73014_c0_g1,TRINITY_DN7540_c0_g1,TRINITY_DN9106_c0_g2,TRINITY_DN9265_c0_g2	TRINITY_DN114448_c0_g4,TRINITY_DN1186_c0_g1,TRINITY_DN12682_c2_g1,TRINITY_DN134345_c0_g1,TRINITY_DN13849_c0_g1,TRINITY_DN180037_c0_g1,TRINITY_DN25288_c1_g3,TRINITY_DN2767_c0_g1,TRINITY_DN285428_c0_g2,TRINITY_DN34343_c0_g1,TRINITY_DN3719_c2_g1,TRINITY_DN3737_c0_g2,TRINITY_DN388334_c0_g1,TRINITY_DN429917_c0_g1,TRINITY_DN55546_c0_g1,TRINITY_DN73843_c0_g2,TRINITY_DN95008_c0_g2
BP	GO:0044403	symbiotic process	20	49	69	3128	0.00079	TRINITY_DN104409_c0_g1,TRINITY_DN11168_c0_g1,TRINITY_DN128214_c0_g2,TRINITY_DN129686_c0_g5,TRINITY_DN134799_c0_g1,TRINITY_DN15264_c0_g1,TRINITY_DN161880_c1_g1,TRINITY_DN200_c0_g1,TRINITY_DN24397_c0_g1,TRINITY_DN24935_c2_g1,TRINITY_DN26292_c0_g2,TRINITY_DN268412_c0_g1,TRINITY_DN31334_c0_g1,TRINITY_DN355_c0_g2,TRINITY_DN44060_c0_g1,TRINITY_DN445471_c0_g1,TRINITY_DN5294_c1_g1,TRINITY_DN67235_c0_g1,T…	TRINITY_DN104765_c0_g1,TRINITY_DN113314_c0_g1,TRINITY_DN114448_c0_g4,TRINITY_DN1186_c0_g1,TRINITY_DN119176_c1_g2,TRINITY_DN119688_c0_g1,TRINITY_DN125799_c0_g1,TRINITY_DN129006_c0_g1,TRINITY_DN134345_c0_g1,TRINITY_DN136051_c0_g1,TRINITY_DN158218_c2_g1,TRINITY_DN15857_c0_g2,TRINITY_DN160077_c0_g1,TRINITY_DN167136_c0_g2,TRINITY_DN176510_c0_g1,TRINITY_DN180456_c0_g1,TRINITY_DN18068_c0_g2,TRINITY_DN18…
BP	GO:0001505	regulation of neurotransmitter levels	29	40	69	3132	0.00081	TRINITY_DN10441_c1_g1,TRINITY_DN1200_c0_g3,TRINITY_DN129373_c0_g2,TRINITY_DN13310_c0_g2,TRINITY_DN14439_c1_g2,TRINITY_DN159724_c0_g1,TRINITY_DN1688_c2_g1,TRINITY_DN214253_c0_g1,TRINITY_DN2401_c0_g1,TRINITY_DN2401_c1_g1,TRINITY_DN24397_c0_g1,TRINITY_DN281406_c0_g1,TRINITY_DN2956_c0_g2,TRINITY_DN31171_c1_g1,TRINITY_DN314101_c0_g1,TRINITY_DN3195_c0_g1,TRINITY_DN34662_c0_g1,TRINITY_DN35292_c0_g1,TRIN…	TRINITY_DN100530_c1_g2,TRINITY_DN109205_c0_g1,TRINITY_DN114448_c0_g4,TRINITY_DN1186_c0_g1,TRINITY_DN12682_c2_g1,TRINITY_DN134345_c0_g1,TRINITY_DN137641_c0_g1,TRINITY_DN13849_c0_g1,TRINITY_DN1385_c3_g1,TRINITY_DN16286_c0_g4,TRINITY_DN168255_c0_g1,TRINITY_DN17097_c0_g2,TRINITY_DN184389_c0_g1,TRINITY_DN188987_c0_g1,TRINITY_DN19177_c0_g1,TRINITY_DN199998_c0_g1,TRINITY_DN206505_c0_g1,TRINITY_DN212231_…
BP	GO:0010232	vascular transport	1	2	3	13	0.00084	TRINITY_DN207455_c0_g1	TRINITY_DN290112_c0_g4,TRINITY_DN398762_c0_g1
BP	GO:0048058	compound eye corneal lens development	1	2	3	13	0.00084	TRINITY_DN207455_c0_g1	TRINITY_DN290112_c0_g4,TRINITY_DN398762_c0_g1
BP	GO:0150104	transport across blood-brain barrier	1	2	3	13	0.00084	TRINITY_DN207455_c0_g1	TRINITY_DN290112_c0_g4,TRINITY_DN398762_c0_g1
CC	GO:0034679	integrin alpha9-beta1 complex	0	3	3	13	0.00085	-	TRINITY_DN1186_c0_g1,TRINITY_DN134345_c0_g1,TRINITY_DN52961_c0_g2
CC	GO:0045252	oxoglutarate dehydrogenase complex	2	1	3	13	0.00085	TRINITY_DN129373_c0_g2,TRINITY_DN390863_c0_g2	TRINITY_DN104919_c0_g3
BP	GO:0060279	positive regulation of ovulation	0	4	4	29	0.00086	-	TRINITY_DN134345_c0_g1,TRINITY_DN158218_c2_g1,TRINITY_DN45736_c0_g1,TRINITY_DN52961_c0_g2
BP	GO:0009409	response to cold	5	13	18	516	0.00086	TRINITY_DN1200_c0_g3,TRINITY_DN13310_c0_g2,TRINITY_DN20639_c0_g1,TRINITY_DN269568_c0_g1,TRINITY_DN67235_c0_g1	TRINITY_DN12682_c2_g1,TRINITY_DN13849_c0_g1,TRINITY_DN18068_c0_g2,TRINITY_DN2767_c0_g1,TRINITY_DN285428_c0_g2,TRINITY_DN3719_c2_g1,TRINITY_DN3737_c0_g2,TRINITY_DN388334_c0_g1,TRINITY_DN429917_c0_g1,TRINITY_DN430683_c0_g1,TRINITY_DN5394_c0_g1,TRINITY_DN73843_c0_g2,TRINITY_DN77004_c0_g2
CC	GO:0005774	vacuolar membrane	18	32	50	2094	0.00091	TRINITY_DN103711_c0_g1,TRINITY_DN10995_c0_g2,TRINITY_DN11168_c0_g1,TRINITY_DN1200_c0_g3,TRINITY_DN165320_c0_g2,TRINITY_DN17407_c0_g1,TRINITY_DN185473_c1_g3,TRINITY_DN20704_c0_g1,TRINITY_DN21792_c2_g1,TRINITY_DN243995_c0_g1,TRINITY_DN25829_c0_g1,TRINITY_DN33773_c0_g1,TRINITY_DN438728_c0_g1,TRINITY_DN4655_c0_g1,TRINITY_DN485086_c0_g1,TRINITY_DN61933_c0_g1,TRINITY_DN67235_c0_g1,TRINITY_DN82888_c1_g1	TRINITY_DN10426_c0_g1,TRINITY_DN136051_c0_g1,TRINITY_DN13849_c0_g1,TRINITY_DN160077_c0_g1,TRINITY_DN168255_c0_g1,TRINITY_DN18068_c0_g2,TRINITY_DN20449_c1_g1,TRINITY_DN206505_c0_g1,TRINITY_DN212231_c3_g1,TRINITY_DN22343_c0_g1,TRINITY_DN234449_c0_g1,TRINITY_DN2388_c0_g1,TRINITY_DN25288_c1_g3,TRINITY_DN253203_c0_g1,TRINITY_DN2767_c0_g1,TRINITY_DN301330_c0_g2,TRINITY_DN32109_c1_g1,TRINITY_DN34343_c0_…
BP	GO:0019541	propionate metabolic process	1	3	4	30	0.00098	TRINITY_DN5294_c1_g1	TRINITY_DN202781_c0_g1,TRINITY_DN237613_c0_g1,TRINITY_DN24326_c0_g3
BP	GO:0014046	dopamine secretion	2	11	13	315	0.00099	TRINITY_DN14439_c1_g2,TRINITY_DN3195_c0_g1	TRINITY_DN114448_c0_g4,TRINITY_DN184389_c0_g1,TRINITY_DN22835_c0_g1,TRINITY_DN2988_c0_g1,TRINITY_DN5470_c2_g1,TRINITY_DN56239_c0_g1,TRINITY_DN61865_c5_g1,TRINITY_DN7343_c0_g1,TRINITY_DN79231_c0_g1,TRINITY_DN8731_c0_g1,TRINITY_DN88078_c0_g1
BP	GO:0014059	regulation of dopamine secretion	2	11	13	315	0.00099	TRINITY_DN14439_c1_g2,TRINITY_DN3195_c0_g1	TRINITY_DN114448_c0_g4,TRINITY_DN184389_c0_g1,TRINITY_DN22835_c0_g1,TRINITY_DN2988_c0_g1,TRINITY_DN5470_c2_g1,TRINITY_DN56239_c0_g1,TRINITY_DN61865_c5_g1,TRINITY_DN7343_c0_g1,TRINITY_DN79231_c0_g1,TRINITY_DN8731_c0_g1,TRINITY_DN88078_c0_g1
BP	GO:0017001	antibiotic catabolic process	2	6	8	136	0.00102	TRINITY_DN342_c0_g1,TRINITY_DN5294_c1_g1	TRINITY_DN134365_c0_g1,TRINITY_DN24326_c0_g3,TRINITY_DN2723_c1_g1,TRINITY_DN479375_c0_g1,TRINITY_DN52968_c0_g1,TRINITY_DN87545_c0_g1
CC	GO:1904813	ficolin-1-rich granule lumen	9	32	41	1633	0.00102	TRINITY_DN108017_c0_g2,TRINITY_DN1200_c0_g3,TRINITY_DN122135_c0_g1,TRINITY_DN134799_c0_g1,TRINITY_DN44060_c0_g1,TRINITY_DN4655_c0_g1,TRINITY_DN67235_c0_g1,TRINITY_DN68868_c0_g1,TRINITY_DN9798_c0_g1	TRINITY_DN112027_c0_g2,TRINITY_DN113090_c0_g3,TRINITY_DN13849_c0_g1,TRINITY_DN1415_c0_g1,TRINITY_DN14167_c0_g1,TRINITY_DN14967_c0_g1,TRINITY_DN16022_c1_g3,TRINITY_DN167136_c0_g2,TRINITY_DN180937_c0_g1,TRINITY_DN19018_c3_g1,TRINITY_DN1964_c0_g2,TRINITY_DN2043_c0_g1,TRINITY_DN21145_c4_g1,TRINITY_DN25288_c1_g3,TRINITY_DN253203_c0_g1,TRINITY_DN25581_c0_g1,TRINITY_DN2767_c0_g1,TRINITY_DN29182_c0_g2,TR…
BP	GO:0001707	mesoderm formation	1	9	10	204	0.00104	TRINITY_DN30029_c4_g1	TRINITY_DN1186_c0_g1,TRINITY_DN134345_c0_g1,TRINITY_DN208673_c0_g2,TRINITY_DN237909_c0_g1,TRINITY_DN27168_c0_g1,TRINITY_DN29370_c0_g2,TRINITY_DN3663_c0_g1,TRINITY_DN52961_c0_g2,TRINITY_DN88097_c0_g1
BP	GO:0072110	glomerular mesangial cell proliferation	0	3	3	14	0.00105	-	TRINITY_DN1186_c0_g1,TRINITY_DN134345_c0_g1,TRINITY_DN52961_c0_g2
BP	GO:0072124	regulation of glomerular mesangial cell proliferation	0	3	3	14	0.00105	-	TRINITY_DN1186_c0_g1,TRINITY_DN134345_c0_g1,TRINITY_DN52961_c0_g2
BP	GO:1901529	positive regulation of anion channel activity	1	2	3	14	0.00105	TRINITY_DN207455_c0_g1	TRINITY_DN290112_c0_g4,TRINITY_DN398762_c0_g1
BP	GO:1903426	regulation of reactive oxygen species biosynthetic process	7	15	22	707	0.00109	TRINITY_DN1200_c0_g3,TRINITY_DN13310_c0_g2,TRINITY_DN281406_c0_g1,TRINITY_DN4633_c0_g1,TRINITY_DN4655_c0_g1,TRINITY_DN67235_c0_g1,TRINITY_DN7540_c0_g1	TRINITY_DN114448_c0_g4,TRINITY_DN1186_c0_g1,TRINITY_DN12682_c2_g1,TRINITY_DN134345_c0_g1,TRINITY_DN13849_c0_g1,TRINITY_DN25288_c1_g3,TRINITY_DN2767_c0_g1,TRINITY_DN285428_c0_g2,TRINITY_DN34343_c0_g1,TRINITY_DN3719_c2_g1,TRINITY_DN3737_c0_g2,TRINITY_DN388334_c0_g1,TRINITY_DN429917_c0_g1,TRINITY_DN73843_c0_g2,TRINITY_DN95008_c0_g2
MF	GO:0090555	phosphatidylethanolamine flippase activity	1	2	3	14	0.00112	TRINITY_DN207455_c0_g1	TRINITY_DN290112_c0_g4,TRINITY_DN398762_c0_g1
MF	GO:0140333	glycerophospholipid flippase activity	1	2	3	14	0.00112	TRINITY_DN207455_c0_g1	TRINITY_DN290112_c0_g4,TRINITY_DN398762_c0_g1
MF	GO:0016903	oxidoreductase activity, acting on the aldehyde or oxo group of donors	4	6	10	202	0.00113	TRINITY_DN204351_c0_g1,TRINITY_DN207504_c0_g1,TRINITY_DN216105_c0_g1,TRINITY_DN445471_c0_g1	TRINITY_DN104919_c0_g3,TRINITY_DN2723_c1_g1,TRINITY_DN284471_c0_g1,TRINITY_DN39717_c0_g3,TRINITY_DN4383_c2_g3,TRINITY_DN478865_c0_g1
BP	GO:0045429	positive regulation of nitric oxide biosynthetic process	4	6	10	207	0.00116	TRINITY_DN1200_c0_g3,TRINITY_DN281406_c0_g1,TRINITY_DN4633_c0_g1,TRINITY_DN67235_c0_g1	TRINITY_DN1186_c0_g1,TRINITY_DN134345_c0_g1,TRINITY_DN13849_c0_g1,TRINITY_DN2767_c0_g1,TRINITY_DN3719_c2_g1,TRINITY_DN3737_c0_g2
BP	GO:1904407	positive regulation of nitric oxide metabolic process	4	6	10	207	0.00116	TRINITY_DN1200_c0_g3,TRINITY_DN281406_c0_g1,TRINITY_DN4633_c0_g1,TRINITY_DN67235_c0_g1	TRINITY_DN1186_c0_g1,TRINITY_DN134345_c0_g1,TRINITY_DN13849_c0_g1,TRINITY_DN2767_c0_g1,TRINITY_DN3719_c2_g1,TRINITY_DN3737_c0_g2
BP	GO:0006886	intracellular protein transport	69	84	153	8147	0.00126	TRINITY_DN103231_c0_g1,TRINITY_DN108017_c0_g2,TRINITY_DN11168_c0_g1,TRINITY_DN119185_c0_g1,TRINITY_DN1200_c0_g3,TRINITY_DN122135_c0_g1,TRINITY_DN12905_c0_g2,TRINITY_DN129686_c0_g5,TRINITY_DN13485_c0_g1,TRINITY_DN140859_c0_g1,TRINITY_DN15264_c0_g1,TRINITY_DN159180_c0_g1,TRINITY_DN159724_c0_g1,TRINITY_DN17988_c0_g1,TRINITY_DN197064_c0_g1,TRINITY_DN21792_c2_g1,TRINITY_DN23468_c0_g3,TRINITY_DN235429_…	TRINITY_DN104765_c0_g1,TRINITY_DN105276_c0_g1,TRINITY_DN113314_c0_g1,TRINITY_DN114448_c0_g4,TRINITY_DN117526_c0_g1,TRINITY_DN1186_c0_g1,TRINITY_DN119688_c0_g1,TRINITY_DN125799_c0_g1,TRINITY_DN129006_c0_g1,TRINITY_DN129701_c1_g1,TRINITY_DN134345_c0_g1,TRINITY_DN136051_c0_g1,TRINITY_DN137641_c0_g1,TRINITY_DN13849_c0_g1,TRINITY_DN141033_c0_g1,TRINITY_DN141469_c0_g1,TRINITY_DN16286_c0_g4,TRINITY_DN16…
MF	GO:0016769	transferase activity, transferring nitrogenous groups	8	2	10	205	0.00127	TRINITY_DN15170_c0_g2,TRINITY_DN19672_c0_g2,TRINITY_DN23321_c0_g1,TRINITY_DN28647_c0_g1,TRINITY_DN4326_c0_g1,TRINITY_DN445471_c0_g1,TRINITY_DN6722_c1_g1,TRINITY_DN9971_c1_g1	TRINITY_DN284471_c0_g1,TRINITY_DN478865_c0_g1
BP	GO:0061040	female gonad morphogenesis	0	2	2	4	0.0013	-	TRINITY_DN21056_c0_g2,TRINITY_DN67626_c0_g1
BP	GO:0034220	ion transmembrane transport	30	69	99	4916	0.0013	TRINITY_DN11979_c1_g1,TRINITY_DN127477_c0_g1,TRINITY_DN13310_c0_g2,TRINITY_DN14439_c1_g2,TRINITY_DN161880_c1_g1,TRINITY_DN165320_c0_g2,TRINITY_DN19255_c0_g1,TRINITY_DN20704_c0_g1,TRINITY_DN207455_c0_g1,TRINITY_DN21792_c2_g1,TRINITY_DN24397_c0_g1,TRINITY_DN243995_c0_g1,TRINITY_DN24935_c2_g1,TRINITY_DN27110_c1_g1,TRINITY_DN2799_c1_g1,TRINITY_DN281406_c0_g1,TRINITY_DN31171_c1_g1,TRINITY_DN31334_c0_g…	TRINITY_DN10458_c0_g1,TRINITY_DN10553_c0_g1,TRINITY_DN106990_c2_g2,TRINITY_DN1083_c0_g2,TRINITY_DN11443_c0_g1,TRINITY_DN11443_c2_g1,TRINITY_DN1186_c0_g1,TRINITY_DN12682_c2_g1,TRINITY_DN12682_c2_g4,TRINITY_DN127317_c0_g3,TRINITY_DN127478_c1_g1,TRINITY_DN127857_c0_g1,TRINITY_DN134345_c0_g1,TRINITY_DN1346_c6_g2,TRINITY_DN13729_c0_g1,TRINITY_DN14772_c0_g1,TRINITY_DN15961_c0_g2,TRINITY_DN160077_c0_g1,…
BP	GO:0009082	branched-chain amino acid biosynthetic process	3	0	3	15	0.0013	TRINITY_DN15170_c0_g2,TRINITY_DN19672_c0_g2,TRINITY_DN6722_c1_g1	-
BP	GO:0009098	leucine biosynthetic process	3	0	3	15	0.0013	TRINITY_DN15170_c0_g2,TRINITY_DN19672_c0_g2,TRINITY_DN6722_c1_g1	-
BP	GO:0009099	valine biosynthetic process	3	0	3	15	0.0013	TRINITY_DN15170_c0_g2,TRINITY_DN19672_c0_g2,TRINITY_DN6722_c1_g1	-
MF	GO:0043027	cysteine-type endopeptidase inhibitor activity involved in apoptotic process	3	3	6	79	0.00131	TRINITY_DN301129_c0_g1,TRINITY_DN342_c0_g1,TRINITY_DN9798_c0_g1	TRINITY_DN134365_c0_g1,TRINITY_DN208673_c0_g2,TRINITY_DN479375_c0_g1
CC	GO:0005616	larval serum protein complex	0	2	2	4	0.00131	-	TRINITY_DN1883_c0_g2,TRINITY_DN6405_c0_g1
CC	GO:0031258	lamellipodium membrane	0	3	3	15	0.00132	-	TRINITY_DN1186_c0_g1,TRINITY_DN134345_c0_g1,TRINITY_DN52961_c0_g2
BP	GO:0048332	mesoderm morphogenesis	1	9	10	211	0.00134	TRINITY_DN30029_c4_g1	TRINITY_DN1186_c0_g1,TRINITY_DN134345_c0_g1,TRINITY_DN208673_c0_g2,TRINITY_DN237909_c0_g1,TRINITY_DN27168_c0_g1,TRINITY_DN29370_c0_g2,TRINITY_DN3663_c0_g1,TRINITY_DN52961_c0_g2,TRINITY_DN88097_c0_g1
BP	GO:0006810	transport	170	250	420	25332	0.00137	TRINITY_DN103231_c0_g1,TRINITY_DN10441_c1_g1,TRINITY_DN108017_c0_g2,TRINITY_DN10995_c0_g2,TRINITY_DN11168_c0_g1,TRINITY_DN11357_c0_g1,TRINITY_DN113912_c6_g1,TRINITY_DN118919_c0_g1,TRINITY_DN119185_c0_g1,TRINITY_DN119215_c0_g1,TRINITY_DN11979_c1_g1,TRINITY_DN1200_c0_g3,TRINITY_DN122135_c0_g1,TRINITY_DN126532_c0_g2,TRINITY_DN127477_c0_g1,TRINITY_DN128214_c0_g2,TRINITY_DN12905_c0_g2,TRINITY_DN1291_c…	TRINITY_DN100530_c1_g2,TRINITY_DN10426_c0_g1,TRINITY_DN10458_c0_g1,TRINITY_DN104765_c0_g1,TRINITY_DN105276_c0_g1,TRINITY_DN10553_c0_g1,TRINITY_DN106990_c2_g2,TRINITY_DN10701_c0_g1,TRINITY_DN1083_c0_g2,TRINITY_DN109205_c0_g1,TRINITY_DN112027_c0_g2,TRINITY_DN11250_c0_g1,TRINITY_DN113090_c0_g3,TRINITY_DN113314_c0_g1,TRINITY_DN11443_c0_g1,TRINITY_DN11443_c2_g1,TRINITY_DN114448_c0_g4,TRINITY_DN114485_…
BP	GO:0055085	transmembrane transport	39	89	128	6649	0.00138	TRINITY_DN113912_c6_g1,TRINITY_DN11979_c1_g1,TRINITY_DN1200_c0_g3,TRINITY_DN127477_c0_g1,TRINITY_DN13310_c0_g2,TRINITY_DN140859_c0_g1,TRINITY_DN14439_c1_g2,TRINITY_DN15264_c0_g1,TRINITY_DN15557_c1_g1,TRINITY_DN161880_c1_g1,TRINITY_DN165320_c0_g2,TRINITY_DN19255_c0_g1,TRINITY_DN20704_c0_g1,TRINITY_DN207455_c0_g1,TRINITY_DN21202_c0_g1,TRINITY_DN21792_c2_g1,TRINITY_DN24397_c0_g1,TRINITY_DN243995_c0_…	TRINITY_DN10458_c0_g1,TRINITY_DN10553_c0_g1,TRINITY_DN106990_c2_g2,TRINITY_DN1083_c0_g2,TRINITY_DN11250_c0_g1,TRINITY_DN11443_c0_g1,TRINITY_DN11443_c2_g1,TRINITY_DN1186_c0_g1,TRINITY_DN12682_c2_g1,TRINITY_DN12682_c2_g4,TRINITY_DN127317_c0_g3,TRINITY_DN127478_c1_g1,TRINITY_DN127857_c0_g1,TRINITY_DN131125_c0_g3,TRINITY_DN134345_c0_g1,TRINITY_DN1346_c6_g2,TRINITY_DN13729_c0_g1,TRINITY_DN13849_c0_g1,…
MF	GO:0004084	branched-chain-amino-acid transaminase activity	3	0	3	15	0.00139	TRINITY_DN15170_c0_g2,TRINITY_DN19672_c0_g2,TRINITY_DN6722_c1_g1	-
MF	GO:0090554	phosphatidylcholine floppase activity	1	2	3	15	0.00139	TRINITY_DN207455_c0_g1	TRINITY_DN290112_c0_g4,TRINITY_DN398762_c0_g1
MF	GO:1904121	phosphatidylethanolamine transfer activity	1	2	3	15	0.00139	TRINITY_DN207455_c0_g1	TRINITY_DN290112_c0_g4,TRINITY_DN398762_c0_g1
BP	GO:0010039	response to iron ion	1	6	7	111	0.0014	TRINITY_DN323250_c0_g1	TRINITY_DN10740_c0_g1,TRINITY_DN11232_c0_g1,TRINITY_DN252706_c0_g1,TRINITY_DN62449_c0_g1,TRINITY_DN78003_c0_g1,TRINITY_DN8255_c0_g1
BP	GO:0022613	ribonucleoprotein complex biogenesis	33	40	73	3432	0.00147	TRINITY_DN119185_c0_g1,TRINITY_DN1200_c0_g3,TRINITY_DN121139_c0_g1,TRINITY_DN13480_c2_g1,TRINITY_DN13485_c0_g1,TRINITY_DN1693_c0_g2,TRINITY_DN180746_c0_g1,TRINITY_DN18522_c0_g5,TRINITY_DN211091_c0_g1,TRINITY_DN22184_c0_g1,TRINITY_DN235429_c0_g1,TRINITY_DN23656_c0_g1,TRINITY_DN23820_c0_g1,TRINITY_DN2445_c0_g1,TRINITY_DN25140_c0_g2,TRINITY_DN252423_c0_g1,TRINITY_DN268412_c0_g1,TRINITY_DN3078_c0_g4,…	TRINITY_DN131117_c0_g1,TRINITY_DN131941_c3_g2,TRINITY_DN13849_c0_g1,TRINITY_DN141033_c0_g1,TRINITY_DN141469_c0_g1,TRINITY_DN15004_c0_g3,TRINITY_DN15857_c0_g2,TRINITY_DN167136_c0_g2,TRINITY_DN176510_c0_g1,TRINITY_DN178395_c0_g1,TRINITY_DN208583_c0_g3,TRINITY_DN210556_c0_g1,TRINITY_DN22038_c0_g1,TRINITY_DN2331_c2_g1,TRINITY_DN263228_c0_g1,TRINITY_DN26751_c0_g1,TRINITY_DN2767_c0_g1,TRINITY_DN29592_c…
CC	GO:0098552	side of membrane	26	31	57	2525	0.00149	TRINITY_DN10441_c1_g1,TRINITY_DN119185_c0_g1,TRINITY_DN126532_c0_g2,TRINITY_DN12905_c0_g2,TRINITY_DN13310_c0_g2,TRINITY_DN134799_c0_g1,TRINITY_DN14439_c1_g2,TRINITY_DN14604_c0_g1,TRINITY_DN161284_c0_g1,TRINITY_DN187335_c0_g1,TRINITY_DN252423_c0_g1,TRINITY_DN281406_c0_g1,TRINITY_DN2956_c0_g2,TRINITY_DN301129_c0_g1,TRINITY_DN314101_c0_g1,TRINITY_DN42397_c0_g2,TRINITY_DN429632_c0_g1,TRINITY_DN433613…	TRINITY_DN1186_c0_g1,TRINITY_DN119384_c0_g1,TRINITY_DN12682_c2_g1,TRINITY_DN129701_c1_g1,TRINITY_DN134345_c0_g1,TRINITY_DN1385_c3_g1,TRINITY_DN141033_c0_g1,TRINITY_DN141469_c0_g1,TRINITY_DN1498_c0_g1,TRINITY_DN188987_c0_g1,TRINITY_DN206505_c0_g1,TRINITY_DN208673_c0_g2,TRINITY_DN212231_c3_g1,TRINITY_DN25288_c1_g3,TRINITY_DN253203_c0_g1,TRINITY_DN25928_c0_g1,TRINITY_DN285428_c0_g2,TRINITY_DN33301_c…
BP	GO:0010033	response to organic substance	99	165	264	15147	0.0015	TRINITY_DN103231_c0_g1,TRINITY_DN103711_c0_g1,TRINITY_DN104129_c0_g1,TRINITY_DN108017_c0_g2,TRINITY_DN10851_c1_g1,TRINITY_DN113912_c6_g1,TRINITY_DN1200_c0_g3,TRINITY_DN122135_c0_g1,TRINITY_DN127147_c0_g1,TRINITY_DN12905_c0_g2,TRINITY_DN130343_c1_g3,TRINITY_DN13310_c0_g2,TRINITY_DN134799_c0_g1,TRINITY_DN13480_c2_g1,TRINITY_DN140859_c0_g1,TRINITY_DN14439_c1_g2,TRINITY_DN14604_c0_g1,TRINITY_DN147319…	TRINITY_DN10427_c1_g1,TRINITY_DN10458_c0_g1,TRINITY_DN105276_c0_g1,TRINITY_DN106990_c2_g2,TRINITY_DN10701_c0_g1,TRINITY_DN10740_c0_g1,TRINITY_DN1083_c0_g2,TRINITY_DN11017_c0_g3,TRINITY_DN11133_c0_g1,TRINITY_DN112027_c0_g2,TRINITY_DN11232_c0_g1,TRINITY_DN113090_c0_g3,TRINITY_DN114448_c0_g4,TRINITY_DN1186_c0_g1,TRINITY_DN119384_c0_g1,TRINITY_DN12682_c2_g1,TRINITY_DN129006_c0_g1,TRINITY_DN13301_c1_g…
MF	GO:0016668	oxidoreductase activity, acting on a sulfur group of donors, NAD(P) as acceptor	4	5	9	175	0.00152	TRINITY_DN129373_c0_g2,TRINITY_DN31142_c0_g1,TRINITY_DN342_c0_g1,TRINITY_DN5294_c1_g1	TRINITY_DN125663_c0_g1,TRINITY_DN185636_c0_g2,TRINITY_DN24326_c0_g3,TRINITY_DN35880_c0_g1,TRINITY_DN479375_c0_g1
BP	GO:0051592	response to calcium ion	10	17	27	965	0.00152	TRINITY_DN159724_c0_g1,TRINITY_DN187335_c0_g1,TRINITY_DN195115_c0_g1,TRINITY_DN20775_c0_g2,TRINITY_DN2554_c0_g2,TRINITY_DN31229_c0_g1,TRINITY_DN31334_c0_g1,TRINITY_DN3195_c0_g1,TRINITY_DN327210_c0_g1,TRINITY_DN47266_c0_g1	TRINITY_DN10553_c0_g1,TRINITY_DN127478_c1_g1,TRINITY_DN137641_c0_g1,TRINITY_DN158218_c2_g1,TRINITY_DN180184_c0_g3,TRINITY_DN180456_c0_g1,TRINITY_DN184389_c0_g1,TRINITY_DN22835_c0_g1,TRINITY_DN23535_c0_g1,TRINITY_DN28747_c0_g1,TRINITY_DN39534_c0_g1,TRINITY_DN64583_c0_g1,TRINITY_DN6486_c1_g2,TRINITY_DN7030_c0_g1,TRINITY_DN79231_c0_g1,TRINITY_DN79694_c0_g1,TRINITY_DN8850_c0_g1
MF	GO:0015075	ion transmembrane transporter activity	23	47	70	3200	0.00154	TRINITY_DN11979_c1_g1,TRINITY_DN127477_c0_g1,TRINITY_DN13310_c0_g2,TRINITY_DN165320_c0_g2,TRINITY_DN19255_c0_g1,TRINITY_DN20704_c0_g1,TRINITY_DN207455_c0_g1,TRINITY_DN21792_c2_g1,TRINITY_DN243995_c0_g1,TRINITY_DN27110_c1_g1,TRINITY_DN2799_c1_g1,TRINITY_DN31171_c1_g1,TRINITY_DN3219_c1_g1,TRINITY_DN33090_c0_g1,TRINITY_DN37030_c0_g1,TRINITY_DN396194_c0_g1,TRINITY_DN412_c18_g1,TRINITY_DN41536_c0_g1,T…	TRINITY_DN10458_c0_g1,TRINITY_DN10553_c0_g1,TRINITY_DN106990_c2_g2,TRINITY_DN11443_c0_g1,TRINITY_DN11443_c2_g1,TRINITY_DN12682_c2_g1,TRINITY_DN12682_c2_g4,TRINITY_DN127317_c0_g3,TRINITY_DN127478_c1_g1,TRINITY_DN127857_c0_g1,TRINITY_DN1346_c6_g2,TRINITY_DN13729_c0_g1,TRINITY_DN15961_c0_g2,TRINITY_DN160077_c0_g1,TRINITY_DN17097_c0_g2,TRINITY_DN20449_c1_g1,TRINITY_DN209718_c0_g1,TRINITY_DN21862_c0_g…
BP	GO:0042254	ribosome biogenesis	24	22	46	1945	0.00156	TRINITY_DN119185_c0_g1,TRINITY_DN13480_c2_g1,TRINITY_DN180746_c0_g1,TRINITY_DN211091_c0_g1,TRINITY_DN22184_c0_g1,TRINITY_DN23656_c0_g1,TRINITY_DN23820_c0_g1,TRINITY_DN2445_c0_g1,TRINITY_DN25140_c0_g2,TRINITY_DN252423_c0_g1,TRINITY_DN3078_c0_g4,TRINITY_DN332298_c0_g1,TRINITY_DN38968_c0_g1,TRINITY_DN414783_c0_g1,TRINITY_DN417042_c0_g1,TRINITY_DN429632_c0_g1,TRINITY_DN433613_c0_g1,TRINITY_DN4494_c0_…	TRINITY_DN131117_c0_g1,TRINITY_DN131941_c3_g2,TRINITY_DN141033_c0_g1,TRINITY_DN141469_c0_g1,TRINITY_DN15004_c0_g3,TRINITY_DN167136_c0_g2,TRINITY_DN176510_c0_g1,TRINITY_DN210556_c0_g1,TRINITY_DN2331_c2_g1,TRINITY_DN263228_c0_g1,TRINITY_DN38311_c0_g2,TRINITY_DN39099_c0_g2,TRINITY_DN425143_c0_g1,TRINITY_DN42729_c0_g1,TRINITY_DN429532_c0_g1,TRINITY_DN448671_c0_g1,TRINITY_DN45748_c0_g1,TRINITY_DN46335…
BP	GO:0046459	short-chain fatty acid metabolic process	1	4	5	57	0.00158	TRINITY_DN5294_c1_g1	TRINITY_DN202781_c0_g1,TRINITY_DN237613_c0_g1,TRINITY_DN24326_c0_g3,TRINITY_DN32196_c2_g1
BP	GO:0090193	positive regulation of glomerulus development	0	3	3	16	0.00159	-	TRINITY_DN1186_c0_g1,TRINITY_DN134345_c0_g1,TRINITY_DN52961_c0_g2
BP	GO:1901722	regulation of cell proliferation involved in kidney development	0	3	3	16	0.00159	-	TRINITY_DN1186_c0_g1,TRINITY_DN134345_c0_g1,TRINITY_DN52961_c0_g2
BP	GO:0009063	cellular amino acid catabolic process	12	7	19	591	0.00161	TRINITY_DN129373_c0_g2,TRINITY_DN13310_c0_g2,TRINITY_DN15170_c0_g2,TRINITY_DN19672_c0_g2,TRINITY_DN204351_c0_g1,TRINITY_DN207504_c0_g1,TRINITY_DN214253_c0_g1,TRINITY_DN23321_c0_g1,TRINITY_DN27695_c1_g1,TRINITY_DN4326_c0_g1,TRINITY_DN6722_c1_g1,TRINITY_DN94063_c0_g1	TRINITY_DN12682_c2_g1,TRINITY_DN17264_c0_g2,TRINITY_DN285428_c0_g2,TRINITY_DN34222_c0_g1,TRINITY_DN6282_c0_g3,TRINITY_DN73843_c0_g2,TRINITY_DN95008_c0_g2
BP	GO:1903409	reactive oxygen species biosynthetic process	7	15	22	730	0.00163	TRINITY_DN1200_c0_g3,TRINITY_DN13310_c0_g2,TRINITY_DN281406_c0_g1,TRINITY_DN4633_c0_g1,TRINITY_DN4655_c0_g1,TRINITY_DN67235_c0_g1,TRINITY_DN7540_c0_g1	TRINITY_DN114448_c0_g4,TRINITY_DN1186_c0_g1,TRINITY_DN12682_c2_g1,TRINITY_DN134345_c0_g1,TRINITY_DN13849_c0_g1,TRINITY_DN25288_c1_g3,TRINITY_DN2767_c0_g1,TRINITY_DN285428_c0_g2,TRINITY_DN34343_c0_g1,TRINITY_DN3719_c2_g1,TRINITY_DN3737_c0_g2,TRINITY_DN388334_c0_g1,TRINITY_DN429917_c0_g1,TRINITY_DN73843_c0_g2,TRINITY_DN95008_c0_g2
BP	GO:1901605	alpha-amino acid metabolic process	19	12	31	1170	0.00167	TRINITY_DN129373_c0_g2,TRINITY_DN13310_c0_g2,TRINITY_DN1500_c10_g1,TRINITY_DN15170_c0_g2,TRINITY_DN1688_c2_g1,TRINITY_DN19672_c0_g2,TRINITY_DN214253_c0_g1,TRINITY_DN216105_c0_g1,TRINITY_DN23321_c0_g1,TRINITY_DN2392_c0_g1,TRINITY_DN2392_c2_g1,TRINITY_DN27695_c1_g1,TRINITY_DN28647_c0_g1,TRINITY_DN33344_c0_g1,TRINITY_DN4326_c0_g1,TRINITY_DN5294_c1_g1,TRINITY_DN6722_c1_g1,TRINITY_DN94063_c0_g1,TRINIT…	TRINITY_DN12682_c2_g1,TRINITY_DN131363_c0_g2,TRINITY_DN17264_c0_g2,TRINITY_DN285428_c0_g2,TRINITY_DN34222_c0_g1,TRINITY_DN375451_c0_g1,TRINITY_DN39717_c0_g3,TRINITY_DN6282_c0_g3,TRINITY_DN73843_c0_g2,TRINITY_DN76948_c0_g2,TRINITY_DN82609_c0_g2,TRINITY_DN95008_c0_g2
BP	GO:0043627	response to estrogen	6	11	17	504	0.00168	TRINITY_DN103711_c0_g1,TRINITY_DN1200_c0_g3,TRINITY_DN207455_c0_g1,TRINITY_DN5391_c0_g3,TRINITY_DN66_c2_g1,TRINITY_DN67235_c0_g1	TRINITY_DN106990_c2_g2,TRINITY_DN112027_c0_g2,TRINITY_DN11232_c0_g1,TRINITY_DN13849_c0_g1,TRINITY_DN16022_c1_g3,TRINITY_DN2767_c0_g1,TRINITY_DN3719_c2_g1,TRINITY_DN398762_c0_g1,TRINITY_DN429917_c0_g1,TRINITY_DN649_c0_g1,TRINITY_DN8255_c0_g1
BP	GO:0033273	response to vitamin	6	21	27	972	0.00168	TRINITY_DN13310_c0_g2,TRINITY_DN14439_c1_g2,TRINITY_DN207455_c0_g1,TRINITY_DN67235_c0_g1,TRINITY_DN7540_c0_g1,TRINITY_DN9798_c0_g1	TRINITY_DN113090_c0_g3,TRINITY_DN1186_c0_g1,TRINITY_DN12682_c2_g1,TRINITY_DN134345_c0_g1,TRINITY_DN1415_c0_g1,TRINITY_DN14967_c0_g1,TRINITY_DN285428_c0_g2,TRINITY_DN29105_c1_g1,TRINITY_DN2988_c0_g1,TRINITY_DN398762_c0_g1,TRINITY_DN40277_c0_g3,TRINITY_DN5014_c1_g1,TRINITY_DN52968_c0_g1,TRINITY_DN56239_c0_g1,TRINITY_DN58304_c0_g2,TRINITY_DN61865_c5_g1,TRINITY_DN6486_c1_g2,TRINITY_DN7343_c0_g1,TRINI…
CC	GO:0097524	sperm plasma membrane	3	4	7	114	0.00168	TRINITY_DN1200_c0_g3,TRINITY_DN50802_c1_g1,TRINITY_DN67235_c0_g1	TRINITY_DN13849_c0_g1,TRINITY_DN204171_c0_g1,TRINITY_DN2767_c0_g1,TRINITY_DN3719_c2_g1
BP	GO:0048871	multicellular organismal homeostasis	17	29	46	1954	0.0017	TRINITY_DN103711_c0_g1,TRINITY_DN10995_c0_g2,TRINITY_DN130343_c1_g3,TRINITY_DN14439_c1_g2,TRINITY_DN14604_c0_g1,TRINITY_DN15264_c0_g1,TRINITY_DN17988_c0_g1,TRINITY_DN19255_c0_g1,TRINITY_DN207455_c0_g1,TRINITY_DN281406_c0_g1,TRINITY_DN30029_c4_g1,TRINITY_DN30432_c0_g2,TRINITY_DN397023_c0_g1,TRINITY_DN7540_c0_g1,TRINITY_DN9106_c0_g2,TRINITY_DN9265_c0_g2,TRINITY_DN93283_c0_g1	TRINITY_DN1083_c0_g2,TRINITY_DN11443_c0_g1,TRINITY_DN11443_c2_g1,TRINITY_DN1186_c0_g1,TRINITY_DN119176_c1_g2,TRINITY_DN134345_c0_g1,TRINITY_DN134365_c0_g1,TRINITY_DN191959_c0_g1,TRINITY_DN237909_c0_g1,TRINITY_DN240934_c0_g1,TRINITY_DN2575_c0_g2,TRINITY_DN25928_c0_g1,TRINITY_DN2723_c1_g1,TRINITY_DN285882_c0_g3,TRINITY_DN290112_c0_g4,TRINITY_DN2988_c0_g1,TRINITY_DN3215_c0_g2,TRINITY_DN353432_c0_g1,…
MF	GO:0008379	thioredoxin peroxidase activity	1	3	4	34	0.00171	TRINITY_DN342_c0_g1	TRINITY_DN134365_c0_g1,TRINITY_DN479375_c0_g1,TRINITY_DN87545_c0_g1
BP	GO:0099024	plasma membrane invagination	10	7	17	505	0.00172	TRINITY_DN11357_c0_g1,TRINITY_DN2401_c0_g1,TRINITY_DN2401_c1_g1,TRINITY_DN24397_c0_g1,TRINITY_DN323250_c0_g1,TRINITY_DN6288_c0_g1,TRINITY_DN65374_c0_g1,TRINITY_DN9106_c0_g2,TRINITY_DN9265_c0_g2,TRINITY_DN9798_c0_g1	TRINITY_DN114448_c0_g4,TRINITY_DN1186_c0_g1,TRINITY_DN134345_c0_g1,TRINITY_DN276677_c0_g1,TRINITY_DN45347_c1_g1,TRINITY_DN49376_c1_g1,TRINITY_DN9010_c1_g1
BP	GO:0031341	regulation of cell killing	3	11	14	378	0.00179	TRINITY_DN113912_c6_g1,TRINITY_DN445471_c0_g1,TRINITY_DN67235_c0_g1	TRINITY_DN18068_c0_g2,TRINITY_DN253203_c0_g1,TRINITY_DN2767_c0_g1,TRINITY_DN284471_c0_g1,TRINITY_DN3495_c0_g1,TRINITY_DN3719_c2_g1,TRINITY_DN478865_c0_g1,TRINITY_DN5394_c0_g1,TRINITY_DN5470_c2_g1,TRINITY_DN77004_c0_g2,TRINITY_DN77177_c0_g1
BP	GO:0046903	secretion	70	117	187	10327	0.00184	TRINITY_DN103231_c0_g1,TRINITY_DN10441_c1_g1,TRINITY_DN108017_c0_g2,TRINITY_DN10995_c0_g2,TRINITY_DN11168_c0_g1,TRINITY_DN11979_c1_g1,TRINITY_DN1200_c0_g3,TRINITY_DN122135_c0_g1,TRINITY_DN127477_c0_g1,TRINITY_DN1291_c0_g2,TRINITY_DN130343_c1_g3,TRINITY_DN13310_c0_g2,TRINITY_DN134799_c0_g1,TRINITY_DN13480_c2_g1,TRINITY_DN139630_c0_g1,TRINITY_DN14439_c1_g2,TRINITY_DN14604_c0_g1,TRINITY_DN15170_c0_g…	TRINITY_DN100530_c1_g2,TRINITY_DN10426_c0_g1,TRINITY_DN10458_c0_g1,TRINITY_DN106990_c2_g2,TRINITY_DN10701_c0_g1,TRINITY_DN1083_c0_g2,TRINITY_DN109205_c0_g1,TRINITY_DN112027_c0_g2,TRINITY_DN113090_c0_g3,TRINITY_DN113314_c0_g1,TRINITY_DN114448_c0_g4,TRINITY_DN1186_c0_g1,TRINITY_DN119688_c0_g1,TRINITY_DN125799_c0_g1,TRINITY_DN12682_c2_g1,TRINITY_DN127317_c0_g3,TRINITY_DN134345_c0_g1,TRINITY_DN136051…
BP	GO:0044283	small molecule biosynthetic process	34	45	79	3809	0.00187	TRINITY_DN103711_c0_g1,TRINITY_DN13310_c0_g2,TRINITY_DN1500_c10_g1,TRINITY_DN15170_c0_g2,TRINITY_DN155004_c0_g2,TRINITY_DN1688_c2_g1,TRINITY_DN19672_c0_g2,TRINITY_DN207455_c0_g1,TRINITY_DN207504_c0_g1,TRINITY_DN214253_c0_g1,TRINITY_DN216105_c0_g1,TRINITY_DN23321_c0_g1,TRINITY_DN2392_c0_g1,TRINITY_DN2392_c2_g1,TRINITY_DN24136_c0_g3,TRINITY_DN28647_c0_g1,TRINITY_DN31142_c0_g1,TRINITY_DN33344_c0_g1,…	TRINITY_DN111010_c0_g1,TRINITY_DN113488_c0_g1,TRINITY_DN125061_c1_g1,TRINITY_DN125663_c0_g1,TRINITY_DN12682_c2_g1,TRINITY_DN1415_c0_g1,TRINITY_DN15048_c1_g1,TRINITY_DN176510_c0_g1,TRINITY_DN180037_c0_g1,TRINITY_DN180184_c0_g3,TRINITY_DN180937_c0_g1,TRINITY_DN18136_c0_g2,TRINITY_DN202781_c0_g1,TRINITY_DN206505_c0_g1,TRINITY_DN212231_c3_g1,TRINITY_DN237613_c0_g1,TRINITY_DN2380_c2_g1,TRINITY_DN24326…
MF	GO:0001786	phosphatidylserine binding	1	13	14	372	0.00188	TRINITY_DN3195_c0_g1	TRINITY_DN109205_c0_g1,TRINITY_DN180184_c0_g3,TRINITY_DN18068_c0_g2,TRINITY_DN184389_c0_g1,TRINITY_DN2043_c0_g1,TRINITY_DN22835_c0_g1,TRINITY_DN23535_c0_g1,TRINITY_DN253203_c0_g1,TRINITY_DN32229_c5_g1,TRINITY_DN5394_c0_g1,TRINITY_DN5470_c2_g1,TRINITY_DN77004_c0_g2,TRINITY_DN79231_c0_g1
MF	GO:0042834	peptidoglycan binding	1	4	5	58	0.00188	TRINITY_DN200_c0_g1	TRINITY_DN17057_c0_g1,TRINITY_DN180037_c0_g1,TRINITY_DN3058_c0_g1,TRINITY_DN55546_c0_g1
BP	GO:0035378	carbon dioxide transmembrane transport	0	3	3	17	0.0019	-	TRINITY_DN11443_c0_g1,TRINITY_DN11443_c2_g1,TRINITY_DN62679_c1_g1
BP	GO:0061060	negative regulation of peptidoglycan recognition protein signaling pathway	2	1	3	17	0.0019	TRINITY_DN200_c0_g1,TRINITY_DN8685_c0_g1	TRINITY_DN3058_c0_g1
MF	GO:0003723	RNA binding	40	73	113	5689	0.00191	TRINITY_DN10181_c0_g2,TRINITY_DN1200_c0_g3,TRINITY_DN121139_c0_g1,TRINITY_DN12416_c0_g1,TRINITY_DN12905_c0_g2,TRINITY_DN13480_c2_g1,TRINITY_DN13485_c0_g1,TRINITY_DN159180_c0_g1,TRINITY_DN1693_c0_g2,TRINITY_DN1827_c1_g1,TRINITY_DN235429_c0_g1,TRINITY_DN23656_c0_g1,TRINITY_DN2445_c0_g1,TRINITY_DN25140_c0_g2,TRINITY_DN252423_c0_g1,TRINITY_DN3078_c0_g4,TRINITY_DN316891_c0_g1,TRINITY_DN332298_c0_g1,TR…	TRINITY_DN104765_c0_g1,TRINITY_DN113090_c0_g3,TRINITY_DN129006_c0_g1,TRINITY_DN129701_c1_g1,TRINITY_DN131117_c0_g1,TRINITY_DN131363_c0_g2,TRINITY_DN13480_c0_g1,TRINITY_DN13849_c0_g1,TRINITY_DN141033_c0_g1,TRINITY_DN141469_c0_g1,TRINITY_DN14967_c0_g1,TRINITY_DN15004_c0_g3,TRINITY_DN15857_c0_g2,TRINITY_DN16349_c0_g1,TRINITY_DN16689_c0_g1,TRINITY_DN167136_c0_g2,TRINITY_DN1671_c0_g1,TRINITY_DN1671_c0…
BP	GO:0006970	response to osmotic stress	11	17	28	1032	0.00196	TRINITY_DN1200_c0_g3,TRINITY_DN14439_c1_g2,TRINITY_DN197064_c0_g1,TRINITY_DN207455_c0_g1,TRINITY_DN269568_c0_g1,TRINITY_DN281406_c0_g1,TRINITY_DN31334_c0_g1,TRINITY_DN53031_c0_g1,TRINITY_DN67235_c0_g1,TRINITY_DN9106_c0_g2,TRINITY_DN9265_c0_g2	TRINITY_DN13849_c0_g1,TRINITY_DN167136_c0_g2,TRINITY_DN180456_c0_g1,TRINITY_DN227039_c0_g1,TRINITY_DN2723_c1_g1,TRINITY_DN276677_c0_g1,TRINITY_DN2767_c0_g1,TRINITY_DN290112_c0_g4,TRINITY_DN2988_c0_g1,TRINITY_DN3719_c2_g1,TRINITY_DN398762_c0_g1,TRINITY_DN42022_c0_g1,TRINITY_DN56239_c0_g1,TRINITY_DN61865_c5_g1,TRINITY_DN6486_c1_g2,TRINITY_DN8731_c0_g1,TRINITY_DN88078_c0_g1
BP	GO:0015850	organic hydroxy compound transport	9	23	32	1234	0.00198	TRINITY_DN11168_c0_g1,TRINITY_DN14439_c1_g2,TRINITY_DN207455_c0_g1,TRINITY_DN27110_c1_g1,TRINITY_DN3195_c0_g1,TRINITY_DN4633_c0_g1,TRINITY_DN5186_c0_g2,TRINITY_DN66_c2_g1,TRINITY_DN7540_c0_g1	TRINITY_DN10458_c0_g1,TRINITY_DN106990_c2_g2,TRINITY_DN114448_c0_g4,TRINITY_DN127317_c0_g3,TRINITY_DN136051_c0_g1,TRINITY_DN180037_c0_g1,TRINITY_DN180184_c0_g3,TRINITY_DN184389_c0_g1,TRINITY_DN22835_c0_g1,TRINITY_DN290112_c0_g4,TRINITY_DN2988_c0_g1,TRINITY_DN32196_c2_g1,TRINITY_DN32229_c5_g1,TRINITY_DN398762_c0_g1,TRINITY_DN5470_c2_g1,TRINITY_DN55546_c0_g1,TRINITY_DN56239_c0_g1,TRINITY_DN61865_c5…
BP	GO:0015701	bicarbonate transport	0	5	5	60	0.00199	-	TRINITY_DN11443_c0_g1,TRINITY_DN11443_c2_g1,TRINITY_DN209718_c0_g1,TRINITY_DN431055_c0_g1,TRINITY_DN62679_c1_g1
CC	GO:0098805	whole membrane	55	94	149	7955	0.00199	TRINITY_DN103711_c0_g1,TRINITY_DN108017_c0_g2,TRINITY_DN10995_c0_g2,TRINITY_DN11168_c0_g1,TRINITY_DN11979_c1_g1,TRINITY_DN1200_c0_g3,TRINITY_DN127477_c0_g1,TRINITY_DN128214_c0_g2,TRINITY_DN13310_c0_g2,TRINITY_DN140859_c0_g1,TRINITY_DN14439_c1_g2,TRINITY_DN15264_c0_g1,TRINITY_DN16024_c0_g1,TRINITY_DN165320_c0_g2,TRINITY_DN17407_c0_g1,TRINITY_DN17988_c0_g1,TRINITY_DN185473_c1_g3,TRINITY_DN199533_c0…	TRINITY_DN10426_c0_g1,TRINITY_DN1083_c0_g2,TRINITY_DN113090_c0_g3,TRINITY_DN113314_c0_g1,TRINITY_DN114448_c0_g4,TRINITY_DN1186_c0_g1,TRINITY_DN119176_c1_g2,TRINITY_DN119688_c0_g1,TRINITY_DN125663_c0_g1,TRINITY_DN125799_c0_g1,TRINITY_DN12591_c0_g2,TRINITY_DN12682_c2_g1,TRINITY_DN12682_c2_g4,TRINITY_DN127317_c0_g3,TRINITY_DN134345_c0_g1,TRINITY_DN136051_c0_g1,TRINITY_DN13849_c0_g1,TRINITY_DN14772_c…
BP	GO:0042493	response to drug	40	84	124	6478	0.00201	TRINITY_DN103231_c0_g1,TRINITY_DN103711_c0_g1,TRINITY_DN108017_c0_g2,TRINITY_DN113912_c6_g1,TRINITY_DN1200_c0_g3,TRINITY_DN134799_c0_g1,TRINITY_DN140859_c0_g1,TRINITY_DN14439_c1_g2,TRINITY_DN147319_c0_g2,TRINITY_DN179054_c0_g1,TRINITY_DN195115_c0_g1,TRINITY_DN207455_c0_g1,TRINITY_DN20775_c0_g2,TRINITY_DN216105_c0_g1,TRINITY_DN2445_c0_g1,TRINITY_DN25829_c0_g1,TRINITY_DN269568_c0_g1,TRINITY_DN27110…	TRINITY_DN10427_c1_g1,TRINITY_DN10458_c0_g1,TRINITY_DN10553_c0_g1,TRINITY_DN106990_c2_g2,TRINITY_DN10740_c0_g1,TRINITY_DN11232_c0_g1,TRINITY_DN113090_c0_g3,TRINITY_DN11443_c0_g1,TRINITY_DN11443_c2_g1,TRINITY_DN114448_c0_g4,TRINITY_DN1186_c0_g1,TRINITY_DN127317_c0_g3,TRINITY_DN127478_c1_g1,TRINITY_DN134345_c0_g1,TRINITY_DN13849_c0_g1,TRINITY_DN140050_c1_g1,TRINITY_DN1415_c0_g1,TRINITY_DN14772_c0_g…
BP	GO:0014041	regulation of neuron maturation	13	1	14	383	0.00202	TRINITY_DN12718_c0_g2,TRINITY_DN14432_c0_g1,TRINITY_DN2401_c0_g1,TRINITY_DN2401_c1_g1,TRINITY_DN24397_c0_g1,TRINITY_DN323250_c0_g1,TRINITY_DN33313_c0_g1,TRINITY_DN6288_c0_g1,TRINITY_DN7103_c0_g1,TRINITY_DN8696_c0_g1,TRINITY_DN8696_c0_g3,TRINITY_DN9106_c0_g2,TRINITY_DN9265_c0_g2	TRINITY_DN423640_c0_g1
MF	GO:0016624	oxidoreductase activity, acting on the aldehyde or oxo group of donors, disulfide as acceptor	2	1	3	17	0.00203	TRINITY_DN204351_c0_g1,TRINITY_DN207504_c0_g1	TRINITY_DN104919_c0_g3
MF	GO:0035379	carbon dioxide transmembrane transporter activity	0	3	3	17	0.00203	-	TRINITY_DN11443_c0_g1,TRINITY_DN11443_c2_g1,TRINITY_DN62679_c1_g1
BP	GO:0009117	nucleotide metabolic process	24	51	75	3591	0.00203	TRINITY_DN104129_c0_g1,TRINITY_DN108017_c0_g2,TRINITY_DN122135_c0_g1,TRINITY_DN129373_c0_g2,TRINITY_DN130343_c1_g3,TRINITY_DN13310_c0_g2,TRINITY_DN140234_c0_g1,TRINITY_DN147319_c0_g2,TRINITY_DN204351_c0_g1,TRINITY_DN207504_c0_g1,TRINITY_DN216105_c0_g1,TRINITY_DN24136_c0_g3,TRINITY_DN26662_c1_g1,TRINITY_DN31142_c0_g1,TRINITY_DN372423_c0_g1,TRINITY_DN39315_c3_g1,TRINITY_DN429601_c0_g1,TRINITY_DN445…	TRINITY_DN104919_c0_g3,TRINITY_DN114448_c0_g4,TRINITY_DN125061_c1_g1,TRINITY_DN125663_c0_g1,TRINITY_DN12682_c2_g1,TRINITY_DN127857_c0_g1,TRINITY_DN134365_c0_g1,TRINITY_DN1346_c6_g2,TRINITY_DN1415_c0_g1,TRINITY_DN144177_c0_g1,TRINITY_DN14772_c0_g1,TRINITY_DN15048_c1_g1,TRINITY_DN176510_c0_g1,TRINITY_DN180037_c0_g1,TRINITY_DN18068_c0_g2,TRINITY_DN180937_c0_g1,TRINITY_DN19018_c3_g1,TRINITY_DN202781_…
MF	GO:0022857	transmembrane transporter activity	27	53	80	3804	0.00212	TRINITY_DN113912_c6_g1,TRINITY_DN11979_c1_g1,TRINITY_DN127477_c0_g1,TRINITY_DN13310_c0_g2,TRINITY_DN140859_c0_g1,TRINITY_DN15557_c1_g1,TRINITY_DN165320_c0_g2,TRINITY_DN19255_c0_g1,TRINITY_DN20704_c0_g1,TRINITY_DN207455_c0_g1,TRINITY_DN21202_c0_g1,TRINITY_DN21792_c2_g1,TRINITY_DN243995_c0_g1,TRINITY_DN27110_c1_g1,TRINITY_DN2799_c1_g1,TRINITY_DN31171_c1_g1,TRINITY_DN3219_c1_g1,TRINITY_DN33090_c0_g1…	TRINITY_DN10458_c0_g1,TRINITY_DN10553_c0_g1,TRINITY_DN106990_c2_g2,TRINITY_DN11250_c0_g1,TRINITY_DN11443_c0_g1,TRINITY_DN11443_c2_g1,TRINITY_DN12682_c2_g1,TRINITY_DN12682_c2_g4,TRINITY_DN127317_c0_g3,TRINITY_DN127478_c1_g1,TRINITY_DN127857_c0_g1,TRINITY_DN131125_c0_g3,TRINITY_DN1346_c6_g2,TRINITY_DN13729_c0_g1,TRINITY_DN15961_c0_g2,TRINITY_DN160077_c0_g1,TRINITY_DN17097_c0_g2,TRINITY_DN20449_c1_g…
BP	GO:1904799	regulation of neuron remodeling	10	1	11	263	0.00212	TRINITY_DN12718_c0_g2,TRINITY_DN14432_c0_g1,TRINITY_DN2401_c0_g1,TRINITY_DN2401_c1_g1,TRINITY_DN24397_c0_g1,TRINITY_DN33313_c0_g1,TRINITY_DN6288_c0_g1,TRINITY_DN7103_c0_g1,TRINITY_DN8696_c0_g1,TRINITY_DN8696_c0_g3	TRINITY_DN423640_c0_g1
BP	GO:0019679	propionate metabolic process, methylcitrate cycle	0	2	2	5	0.00214	-	TRINITY_DN202781_c0_g1,TRINITY_DN237613_c0_g1
BP	GO:0071469	cellular response to alkaline pH	0	2	2	5	0.00214	-	TRINITY_DN202781_c0_g1,TRINITY_DN237613_c0_g1
BP	GO:0006753	nucleoside phosphate metabolic process	24	51	75	3599	0.00215	TRINITY_DN104129_c0_g1,TRINITY_DN108017_c0_g2,TRINITY_DN122135_c0_g1,TRINITY_DN129373_c0_g2,TRINITY_DN130343_c1_g3,TRINITY_DN13310_c0_g2,TRINITY_DN140234_c0_g1,TRINITY_DN147319_c0_g2,TRINITY_DN204351_c0_g1,TRINITY_DN207504_c0_g1,TRINITY_DN216105_c0_g1,TRINITY_DN24136_c0_g3,TRINITY_DN26662_c1_g1,TRINITY_DN31142_c0_g1,TRINITY_DN372423_c0_g1,TRINITY_DN39315_c3_g1,TRINITY_DN429601_c0_g1,TRINITY_DN445…	TRINITY_DN104919_c0_g3,TRINITY_DN114448_c0_g4,TRINITY_DN125061_c1_g1,TRINITY_DN125663_c0_g1,TRINITY_DN12682_c2_g1,TRINITY_DN127857_c0_g1,TRINITY_DN134365_c0_g1,TRINITY_DN1346_c6_g2,TRINITY_DN1415_c0_g1,TRINITY_DN144177_c0_g1,TRINITY_DN14772_c0_g1,TRINITY_DN15048_c1_g1,TRINITY_DN176510_c0_g1,TRINITY_DN180037_c0_g1,TRINITY_DN18068_c0_g2,TRINITY_DN180937_c0_g1,TRINITY_DN19018_c3_g1,TRINITY_DN202781_…
BP	GO:0010045	response to nickel cation	0	6	6	89	0.00216	-	TRINITY_DN11232_c0_g1,TRINITY_DN18068_c0_g2,TRINITY_DN253203_c0_g1,TRINITY_DN5394_c0_g1,TRINITY_DN77004_c0_g2,TRINITY_DN8255_c0_g1
CC	GO:0017086	3-methyl-2-oxobutanoate dehydrogenase (lipoamide) complex	2	0	2	5	0.00216	TRINITY_DN204351_c0_g1,TRINITY_DN207504_c0_g1	-
BP	GO:0001894	tissue homeostasis	11	22	33	1293	0.00218	TRINITY_DN10995_c0_g2,TRINITY_DN14439_c1_g2,TRINITY_DN14604_c0_g1,TRINITY_DN17988_c0_g1,TRINITY_DN19255_c0_g1,TRINITY_DN207455_c0_g1,TRINITY_DN281406_c0_g1,TRINITY_DN30432_c0_g2,TRINITY_DN397023_c0_g1,TRINITY_DN9106_c0_g2,TRINITY_DN9265_c0_g2	TRINITY_DN1083_c0_g2,TRINITY_DN1186_c0_g1,TRINITY_DN119176_c1_g2,TRINITY_DN134345_c0_g1,TRINITY_DN134365_c0_g1,TRINITY_DN240934_c0_g1,TRINITY_DN25928_c0_g1,TRINITY_DN2723_c1_g1,TRINITY_DN285882_c0_g3,TRINITY_DN290112_c0_g4,TRINITY_DN2988_c0_g1,TRINITY_DN3215_c0_g2,TRINITY_DN353432_c0_g1,TRINITY_DN398762_c0_g1,TRINITY_DN42613_c1_g2,TRINITY_DN46299_c2_g1,TRINITY_DN52961_c0_g2,TRINITY_DN56239_c0_g1,…
CC	GO:0031430	M band	6	6	12	302	0.00218	TRINITY_DN24136_c0_g3,TRINITY_DN251095_c0_g1,TRINITY_DN31142_c0_g1,TRINITY_DN388475_c0_g1,TRINITY_DN445471_c0_g1,TRINITY_DN51880_c0_g1	TRINITY_DN125663_c0_g1,TRINITY_DN134345_c0_g1,TRINITY_DN284471_c0_g1,TRINITY_DN478865_c0_g1,TRINITY_DN49082_c0_g2,TRINITY_DN52961_c0_g2
BP	GO:0006811	ion transport	41	87	128	6736	0.0022	TRINITY_DN11979_c1_g1,TRINITY_DN126532_c0_g2,TRINITY_DN127477_c0_g1,TRINITY_DN13310_c0_g2,TRINITY_DN14439_c1_g2,TRINITY_DN14604_c0_g1,TRINITY_DN15557_c1_g1,TRINITY_DN161880_c1_g1,TRINITY_DN165320_c0_g2,TRINITY_DN19255_c0_g1,TRINITY_DN20704_c0_g1,TRINITY_DN207455_c0_g1,TRINITY_DN21792_c2_g1,TRINITY_DN24397_c0_g1,TRINITY_DN243995_c0_g1,TRINITY_DN24935_c2_g1,TRINITY_DN25829_c0_g1,TRINITY_DN27110_c1_…	TRINITY_DN10458_c0_g1,TRINITY_DN10553_c0_g1,TRINITY_DN106990_c2_g2,TRINITY_DN1083_c0_g2,TRINITY_DN11443_c0_g1,TRINITY_DN11443_c2_g1,TRINITY_DN114448_c0_g4,TRINITY_DN1186_c0_g1,TRINITY_DN12682_c2_g1,TRINITY_DN12682_c2_g4,TRINITY_DN127317_c0_g3,TRINITY_DN127478_c1_g1,TRINITY_DN127857_c0_g1,TRINITY_DN134345_c0_g1,TRINITY_DN1346_c6_g2,TRINITY_DN13729_c0_g1,TRINITY_DN1415_c0_g1,TRINITY_DN14772_c0_g1,T…
BP	GO:0007595	lactation	7	7	14	387	0.00222	TRINITY_DN103231_c0_g1,TRINITY_DN13310_c0_g2,TRINITY_DN15170_c0_g2,TRINITY_DN207455_c0_g1,TRINITY_DN216105_c0_g1,TRINITY_DN5307_c3_g1,TRINITY_DN6722_c1_g1	TRINITY_DN12682_c2_g1,TRINITY_DN180037_c0_g1,TRINITY_DN285428_c0_g2,TRINITY_DN388334_c0_g1,TRINITY_DN398762_c0_g1,TRINITY_DN55546_c0_g1,TRINITY_DN73843_c0_g2
BP	GO:0042026	protein refolding	4	10	14	387	0.00222	TRINITY_DN108017_c0_g2,TRINITY_DN1200_c0_g3,TRINITY_DN21374_c0_g1,TRINITY_DN67235_c0_g1	TRINITY_DN119384_c0_g1,TRINITY_DN13849_c0_g1,TRINITY_DN14500_c0_g1,TRINITY_DN18068_c0_g2,TRINITY_DN253203_c0_g1,TRINITY_DN29182_c0_g2,TRINITY_DN429917_c0_g1,TRINITY_DN5394_c0_g1,TRINITY_DN77004_c0_g2,TRINITY_DN94484_c0_g2
BP	GO:0070887	cellular response to chemical stimulus	92	153	245	14035	0.00223	TRINITY_DN103231_c0_g1,TRINITY_DN103711_c0_g1,TRINITY_DN108017_c0_g2,TRINITY_DN10851_c1_g1,TRINITY_DN1200_c0_g3,TRINITY_DN122135_c0_g1,TRINITY_DN127147_c0_g1,TRINITY_DN12905_c0_g2,TRINITY_DN130343_c1_g3,TRINITY_DN13310_c0_g2,TRINITY_DN134799_c0_g1,TRINITY_DN13480_c2_g1,TRINITY_DN14439_c1_g2,TRINITY_DN14604_c0_g1,TRINITY_DN15170_c0_g2,TRINITY_DN15264_c0_g1,TRINITY_DN159180_c0_g1,TRINITY_DN16024_c0…	TRINITY_DN10427_c1_g1,TRINITY_DN105276_c0_g1,TRINITY_DN10553_c0_g1,TRINITY_DN106990_c2_g2,TRINITY_DN10740_c0_g1,TRINITY_DN1083_c0_g2,TRINITY_DN11017_c0_g3,TRINITY_DN11133_c0_g1,TRINITY_DN113090_c0_g3,TRINITY_DN114448_c0_g4,TRINITY_DN1186_c0_g1,TRINITY_DN119176_c1_g2,TRINITY_DN119384_c0_g1,TRINITY_DN125663_c0_g1,TRINITY_DN12682_c2_g1,TRINITY_DN127478_c1_g1,TRINITY_DN129006_c0_g1,TRINITY_DN13301_c1…
MF	GO:0003826	alpha-ketoacid dehydrogenase activity	2	0	2	5	0.00224	TRINITY_DN204351_c0_g1,TRINITY_DN207504_c0_g1	-
MF	GO:0003863	3-methyl-2-oxobutanoate dehydrogenase (2-methylpropanoyl-transferring) activity	2	0	2	5	0.00224	TRINITY_DN204351_c0_g1,TRINITY_DN207504_c0_g1	-
MF	GO:0004040	amidase activity	1	1	2	5	0.00224	TRINITY_DN200_c0_g1	TRINITY_DN3058_c0_g1
MF	GO:0008745	N-acetylmuramoyl-L-alanine amidase activity	1	1	2	5	0.00224	TRINITY_DN200_c0_g1	TRINITY_DN3058_c0_g1
MF	GO:0008775	acetate CoA-transferase activity	0	2	2	5	0.00224	-	TRINITY_DN202781_c0_g1,TRINITY_DN237613_c0_g1
MF	GO:0008785	alkyl hydroperoxide reductase activity	1	1	2	5	0.00224	TRINITY_DN342_c0_g1	TRINITY_DN479375_c0_g1
BP	GO:0061058	regulation of peptidoglycan recognition protein signaling pathway	2	1	3	18	0.00226	TRINITY_DN200_c0_g1,TRINITY_DN8685_c0_g1	TRINITY_DN3058_c0_g1
BP	GO:0090192	regulation of glomerulus development	0	3	3	18	0.00226	-	TRINITY_DN1186_c0_g1,TRINITY_DN134345_c0_g1,TRINITY_DN52961_c0_g2
CC	GO:0005791	rough endoplasmic reticulum	7	14	21	699	0.00227	TRINITY_DN119185_c0_g1,TRINITY_DN12905_c0_g2,TRINITY_DN159180_c0_g1,TRINITY_DN252423_c0_g1,TRINITY_DN316891_c0_g1,TRINITY_DN429632_c0_g1,TRINITY_DN433613_c0_g1	TRINITY_DN11017_c0_g3,TRINITY_DN112027_c0_g2,TRINITY_DN129701_c1_g1,TRINITY_DN141033_c0_g1,TRINITY_DN141469_c0_g1,TRINITY_DN16022_c1_g3,TRINITY_DN429917_c0_g1,TRINITY_DN463352_c0_g1,TRINITY_DN485841_c0_g1,TRINITY_DN55470_c1_g1,TRINITY_DN62356_c0_g1,TRINITY_DN6282_c0_g3,TRINITY_DN649_c0_g1,TRINITY_DN72388_c3_g1
BP	GO:1903428	positive regulation of reactive oxygen species biosynthetic process	4	7	11	266	0.00232	TRINITY_DN1200_c0_g3,TRINITY_DN281406_c0_g1,TRINITY_DN4633_c0_g1,TRINITY_DN67235_c0_g1	TRINITY_DN1186_c0_g1,TRINITY_DN134345_c0_g1,TRINITY_DN13849_c0_g1,TRINITY_DN2767_c0_g1,TRINITY_DN3719_c2_g1,TRINITY_DN3737_c0_g2,TRINITY_DN388334_c0_g1
CC	GO:0016021	integral component of membrane	56	84	140	7442	0.00236	TRINITY_DN10441_c1_g1,TRINITY_DN113912_c6_g1,TRINITY_DN11979_c1_g1,TRINITY_DN127477_c0_g1,TRINITY_DN130343_c1_g3,TRINITY_DN13310_c0_g2,TRINITY_DN13679_c0_g1,TRINITY_DN140234_c0_g1,TRINITY_DN140859_c0_g1,TRINITY_DN14439_c1_g2,TRINITY_DN14604_c0_g1,TRINITY_DN15557_c1_g1,TRINITY_DN16024_c0_g1,TRINITY_DN165320_c0_g2,TRINITY_DN17407_c0_g1,TRINITY_DN19255_c0_g1,TRINITY_DN195115_c0_g1,TRINITY_DN20704_c0…	TRINITY_DN100530_c1_g2,TRINITY_DN10458_c0_g1,TRINITY_DN10553_c0_g1,TRINITY_DN106990_c2_g2,TRINITY_DN109205_c0_g1,TRINITY_DN11232_c0_g1,TRINITY_DN11443_c0_g1,TRINITY_DN11443_c2_g1,TRINITY_DN1186_c0_g1,TRINITY_DN11935_c0_g1,TRINITY_DN12682_c2_g1,TRINITY_DN12682_c2_g4,TRINITY_DN127317_c0_g3,TRINITY_DN127478_c1_g1,TRINITY_DN131125_c0_g3,TRINITY_DN134345_c0_g1,TRINITY_DN13729_c0_g1,TRINITY_DN1385_c3_g…
BP	GO:0072350	tricarboxylic acid metabolic process	5	4	9	191	0.00238	TRINITY_DN104129_c0_g1,TRINITY_DN122135_c0_g1,TRINITY_DN129373_c0_g2,TRINITY_DN390863_c0_g2,TRINITY_DN429601_c0_g1	TRINITY_DN104919_c0_g3,TRINITY_DN127857_c0_g1,TRINITY_DN1346_c6_g2,TRINITY_DN19018_c3_g1
CC	GO:0098589	membrane region	12	32	44	1871	0.00238	TRINITY_DN108017_c0_g2,TRINITY_DN13310_c0_g2,TRINITY_DN14439_c1_g2,TRINITY_DN16024_c0_g1,TRINITY_DN30029_c4_g1,TRINITY_DN301129_c0_g1,TRINITY_DN31142_c0_g1,TRINITY_DN31334_c0_g1,TRINITY_DN323250_c0_g1,TRINITY_DN50802_c1_g1,TRINITY_DN5391_c0_g3,TRINITY_DN73014_c0_g1	TRINITY_DN1083_c0_g2,TRINITY_DN113090_c0_g3,TRINITY_DN114448_c0_g4,TRINITY_DN1186_c0_g1,TRINITY_DN125663_c0_g1,TRINITY_DN12682_c2_g1,TRINITY_DN12682_c2_g4,TRINITY_DN134345_c0_g1,TRINITY_DN14967_c0_g1,TRINITY_DN180037_c0_g1,TRINITY_DN180184_c0_g3,TRINITY_DN180456_c0_g1,TRINITY_DN18068_c0_g2,TRINITY_DN237909_c0_g1,TRINITY_DN240934_c0_g1,TRINITY_DN253203_c0_g1,TRINITY_DN285428_c0_g2,TRINITY_DN29182_…
BP	GO:0006586	indolalkylamine metabolic process	3	1	4	38	0.00239	TRINITY_DN216105_c0_g1,TRINITY_DN23321_c0_g1,TRINITY_DN4326_c0_g1	TRINITY_DN8850_c0_g1
BP	GO:0045184	establishment of protein localization	85	126	211	11898	0.00242	TRINITY_DN103231_c0_g1,TRINITY_DN108017_c0_g2,TRINITY_DN11168_c0_g1,TRINITY_DN118919_c0_g1,TRINITY_DN119185_c0_g1,TRINITY_DN1200_c0_g3,TRINITY_DN122135_c0_g1,TRINITY_DN12905_c0_g2,TRINITY_DN1291_c0_g2,TRINITY_DN129686_c0_g5,TRINITY_DN13480_c2_g1,TRINITY_DN13485_c0_g1,TRINITY_DN139630_c0_g1,TRINITY_DN140859_c0_g1,TRINITY_DN14439_c1_g2,TRINITY_DN14604_c0_g1,TRINITY_DN15264_c0_g1,TRINITY_DN159180_c0…	TRINITY_DN104765_c0_g1,TRINITY_DN105276_c0_g1,TRINITY_DN1083_c0_g2,TRINITY_DN109205_c0_g1,TRINITY_DN113314_c0_g1,TRINITY_DN114448_c0_g4,TRINITY_DN117526_c0_g1,TRINITY_DN1186_c0_g1,TRINITY_DN119384_c0_g1,TRINITY_DN119688_c0_g1,TRINITY_DN125799_c0_g1,TRINITY_DN12591_c0_g2,TRINITY_DN129006_c0_g1,TRINITY_DN129701_c1_g1,TRINITY_DN134345_c0_g1,TRINITY_DN136051_c0_g1,TRINITY_DN137641_c0_g1,TRINITY_DN138…
BP	GO:0009308	amine metabolic process	7	12	19	614	0.00246	TRINITY_DN13310_c0_g2,TRINITY_DN216105_c0_g1,TRINITY_DN23321_c0_g1,TRINITY_DN31171_c1_g1,TRINITY_DN4326_c0_g1,TRINITY_DN6320_c0_g1,TRINITY_DN66_c2_g1	TRINITY_DN106990_c2_g2,TRINITY_DN114448_c0_g4,TRINITY_DN1186_c0_g1,TRINITY_DN12682_c2_g1,TRINITY_DN134345_c0_g1,TRINITY_DN19280_c1_g2,TRINITY_DN285428_c0_g2,TRINITY_DN32467_c0_g1,TRINITY_DN494892_c0_g1,TRINITY_DN73843_c0_g2,TRINITY_DN8850_c0_g1,TRINITY_DN95008_c0_g2
BP	GO:0044106	cellular amine metabolic process	7	12	19	614	0.00246	TRINITY_DN13310_c0_g2,TRINITY_DN216105_c0_g1,TRINITY_DN23321_c0_g1,TRINITY_DN31171_c1_g1,TRINITY_DN4326_c0_g1,TRINITY_DN6320_c0_g1,TRINITY_DN66_c2_g1	TRINITY_DN106990_c2_g2,TRINITY_DN114448_c0_g4,TRINITY_DN1186_c0_g1,TRINITY_DN12682_c2_g1,TRINITY_DN134345_c0_g1,TRINITY_DN19280_c1_g2,TRINITY_DN285428_c0_g2,TRINITY_DN32467_c0_g1,TRINITY_DN494892_c0_g1,TRINITY_DN73843_c0_g2,TRINITY_DN8850_c0_g1,TRINITY_DN95008_c0_g2
BP	GO:0006534	cysteine metabolic process	4	1	5	63	0.00247	TRINITY_DN214253_c0_g1,TRINITY_DN2392_c0_g1,TRINITY_DN2392_c2_g1,TRINITY_DN33344_c0_g1	TRINITY_DN82609_c0_g2
BP	GO:0048333	mesodermal cell differentiation	0	5	5	63	0.00247	-	TRINITY_DN1186_c0_g1,TRINITY_DN134345_c0_g1,TRINITY_DN27168_c0_g1,TRINITY_DN3663_c0_g1,TRINITY_DN52961_c0_g2
BP	GO:0006022	aminoglycan metabolic process	9	13	22	756	0.00249	TRINITY_DN1291_c0_g2,TRINITY_DN200_c0_g1,TRINITY_DN281406_c0_g1,TRINITY_DN31838_c0_g1,TRINITY_DN358013_c0_g1,TRINITY_DN39147_c0_g1,TRINITY_DN4633_c0_g1,TRINITY_DN485086_c0_g1,TRINITY_DN50802_c1_g1	TRINITY_DN112027_c0_g2,TRINITY_DN16022_c1_g3,TRINITY_DN206505_c0_g1,TRINITY_DN212231_c3_g1,TRINITY_DN24390_c1_g1,TRINITY_DN279078_c0_g1,TRINITY_DN3058_c0_g1,TRINITY_DN57653_c0_g1,TRINITY_DN62688_c0_g1,TRINITY_DN649_c0_g1,TRINITY_DN73341_c0_g1,TRINITY_DN88097_c0_g1,TRINITY_DN9010_c1_g1
BP	GO:0034698	response to gonadotropin	0	6	6	92	0.00256	-	TRINITY_DN1186_c0_g1,TRINITY_DN134345_c0_g1,TRINITY_DN140050_c1_g1,TRINITY_DN158218_c2_g1,TRINITY_DN39534_c0_g1,TRINITY_DN82609_c0_g2
BP	GO:1901700	response to oxygen-containing compound	62	104	166	9097	0.00257	TRINITY_DN103231_c0_g1,TRINITY_DN103711_c0_g1,TRINITY_DN104129_c0_g1,TRINITY_DN108017_c0_g2,TRINITY_DN10851_c1_g1,TRINITY_DN113912_c6_g1,TRINITY_DN1200_c0_g3,TRINITY_DN12905_c0_g2,TRINITY_DN130343_c1_g3,TRINITY_DN13310_c0_g2,TRINITY_DN134799_c0_g1,TRINITY_DN13480_c2_g1,TRINITY_DN140859_c0_g1,TRINITY_DN14439_c1_g2,TRINITY_DN147319_c0_g2,TRINITY_DN165320_c0_g2,TRINITY_DN195115_c0_g1,TRINITY_DN19706…	TRINITY_DN10427_c1_g1,TRINITY_DN10458_c0_g1,TRINITY_DN105276_c0_g1,TRINITY_DN106990_c2_g2,TRINITY_DN10740_c0_g1,TRINITY_DN11232_c0_g1,TRINITY_DN113090_c0_g3,TRINITY_DN114448_c0_g4,TRINITY_DN1186_c0_g1,TRINITY_DN12682_c2_g1,TRINITY_DN134345_c0_g1,TRINITY_DN134365_c0_g1,TRINITY_DN13849_c0_g1,TRINITY_DN140050_c1_g1,TRINITY_DN1415_c0_g1,TRINITY_DN14772_c0_g1,TRINITY_DN14967_c0_g1,TRINITY_DN158218_c2_…
BP	GO:0006790	sulfur compound metabolic process	17	23	40	1675	0.00259	TRINITY_DN10181_c0_g2,TRINITY_DN122135_c0_g1,TRINITY_DN129373_c0_g2,TRINITY_DN1688_c2_g1,TRINITY_DN1827_c1_g1,TRINITY_DN204351_c0_g1,TRINITY_DN207504_c0_g1,TRINITY_DN214253_c0_g1,TRINITY_DN2392_c0_g1,TRINITY_DN2392_c2_g1,TRINITY_DN27695_c1_g1,TRINITY_DN33344_c0_g1,TRINITY_DN34640_c0_g1,TRINITY_DN36173_c0_g4,TRINITY_DN39315_c3_g1,TRINITY_DN429601_c0_g1,TRINITY_DN66_c2_g1	TRINITY_DN10247_c0_g2,TRINITY_DN104919_c0_g3,TRINITY_DN106990_c2_g2,TRINITY_DN112027_c0_g2,TRINITY_DN125061_c1_g1,TRINITY_DN14772_c0_g1,TRINITY_DN16022_c1_g3,TRINITY_DN19018_c3_g1,TRINITY_DN202781_c0_g1,TRINITY_DN237613_c0_g1,TRINITY_DN2380_c2_g1,TRINITY_DN26797_c0_g1,TRINITY_DN27836_c0_g1,TRINITY_DN32196_c2_g1,TRINITY_DN375451_c0_g1,TRINITY_DN4383_c2_g3,TRINITY_DN48660_c0_g1,TRINITY_DN49387_c0_g…
BP	GO:0061057	peptidoglycan recognition protein signaling pathway	6	1	7	124	0.00262	TRINITY_DN10851_c1_g1,TRINITY_DN200_c0_g1,TRINITY_DN301129_c0_g1,TRINITY_DN36675_c0_g1,TRINITY_DN4633_c0_g1,TRINITY_DN8685_c0_g1	TRINITY_DN3058_c0_g1
BP	GO:1901656	glycoside transport	1	2	3	19	0.00265	TRINITY_DN207455_c0_g1	TRINITY_DN290112_c0_g4,TRINITY_DN398762_c0_g1
CC	GO:0036126	sperm flagellum	10	18	28	1050	0.00268	TRINITY_DN1200_c0_g3,TRINITY_DN13310_c0_g2,TRINITY_DN26662_c1_g1,TRINITY_DN297327_c1_g1,TRINITY_DN31142_c0_g1,TRINITY_DN355_c0_g2,TRINITY_DN397023_c0_g1,TRINITY_DN447677_c0_g1,TRINITY_DN5391_c0_g3,TRINITY_DN67235_c0_g1	TRINITY_DN125663_c0_g1,TRINITY_DN12682_c2_g1,TRINITY_DN129006_c0_g1,TRINITY_DN13849_c0_g1,TRINITY_DN15857_c0_g2,TRINITY_DN162065_c4_g1,TRINITY_DN176510_c0_g1,TRINITY_DN17669_c0_g1,TRINITY_DN180037_c0_g1,TRINITY_DN204171_c0_g1,TRINITY_DN24722_c0_g1,TRINITY_DN285428_c0_g2,TRINITY_DN285882_c0_g3,TRINITY_DN388181_c0_g1,TRINITY_DN55546_c0_g1,TRINITY_DN73843_c0_g2,TRINITY_DN9460_c0_g1,TRINITY_DN95008_c…
CC	GO:0045121	membrane raft	10	32	42	1776	0.00268	TRINITY_DN108017_c0_g2,TRINITY_DN13310_c0_g2,TRINITY_DN14439_c1_g2,TRINITY_DN16024_c0_g1,TRINITY_DN30029_c4_g1,TRINITY_DN301129_c0_g1,TRINITY_DN31142_c0_g1,TRINITY_DN31334_c0_g1,TRINITY_DN323250_c0_g1,TRINITY_DN5391_c0_g3	TRINITY_DN1083_c0_g2,TRINITY_DN113090_c0_g3,TRINITY_DN114448_c0_g4,TRINITY_DN1186_c0_g1,TRINITY_DN125663_c0_g1,TRINITY_DN12682_c2_g1,TRINITY_DN12682_c2_g4,TRINITY_DN134345_c0_g1,TRINITY_DN14967_c0_g1,TRINITY_DN180037_c0_g1,TRINITY_DN180184_c0_g3,TRINITY_DN180456_c0_g1,TRINITY_DN18068_c0_g2,TRINITY_DN237909_c0_g1,TRINITY_DN240934_c0_g1,TRINITY_DN253203_c0_g1,TRINITY_DN285428_c0_g2,TRINITY_DN29182_…
CC	GO:0098857	membrane microdomain	10	32	42	1776	0.00268	TRINITY_DN108017_c0_g2,TRINITY_DN13310_c0_g2,TRINITY_DN14439_c1_g2,TRINITY_DN16024_c0_g1,TRINITY_DN30029_c4_g1,TRINITY_DN301129_c0_g1,TRINITY_DN31142_c0_g1,TRINITY_DN31334_c0_g1,TRINITY_DN323250_c0_g1,TRINITY_DN5391_c0_g3	TRINITY_DN1083_c0_g2,TRINITY_DN113090_c0_g3,TRINITY_DN114448_c0_g4,TRINITY_DN1186_c0_g1,TRINITY_DN125663_c0_g1,TRINITY_DN12682_c2_g1,TRINITY_DN12682_c2_g4,TRINITY_DN134345_c0_g1,TRINITY_DN14967_c0_g1,TRINITY_DN180037_c0_g1,TRINITY_DN180184_c0_g3,TRINITY_DN180456_c0_g1,TRINITY_DN18068_c0_g2,TRINITY_DN237909_c0_g1,TRINITY_DN240934_c0_g1,TRINITY_DN253203_c0_g1,TRINITY_DN285428_c0_g2,TRINITY_DN29182_…
BP	GO:0006734	NADH metabolic process	7	9	16	483	0.00271	TRINITY_DN24136_c0_g3,TRINITY_DN31142_c0_g1,TRINITY_DN429601_c0_g1,TRINITY_DN445471_c0_g1,TRINITY_DN5294_c1_g1,TRINITY_DN5391_c0_g3,TRINITY_DN94063_c0_g1	TRINITY_DN104919_c0_g3,TRINITY_DN125663_c0_g1,TRINITY_DN180037_c0_g1,TRINITY_DN180937_c0_g1,TRINITY_DN24326_c0_g3,TRINITY_DN25581_c0_g1,TRINITY_DN284471_c0_g1,TRINITY_DN478865_c0_g1,TRINITY_DN55546_c0_g1
BP	GO:0045471	response to ethanol	16	29	45	1949	0.00273	TRINITY_DN108017_c0_g2,TRINITY_DN113912_c6_g1,TRINITY_DN134799_c0_g1,TRINITY_DN14439_c1_g2,TRINITY_DN216105_c0_g1,TRINITY_DN2445_c0_g1,TRINITY_DN30029_c4_g1,TRINITY_DN44060_c0_g1,TRINITY_DN4494_c0_g1,TRINITY_DN50633_c0_g1,TRINITY_DN5294_c1_g1,TRINITY_DN56159_c0_g2,TRINITY_DN6320_c0_g1,TRINITY_DN7540_c0_g1,TRINITY_DN81481_c0_g1,TRINITY_DN9798_c0_g1	TRINITY_DN11232_c0_g1,TRINITY_DN113090_c0_g3,TRINITY_DN14967_c0_g1,TRINITY_DN18068_c0_g2,TRINITY_DN210556_c0_g1,TRINITY_DN237909_c0_g1,TRINITY_DN24326_c0_g3,TRINITY_DN253203_c0_g1,TRINITY_DN29182_c0_g2,TRINITY_DN2988_c0_g1,TRINITY_DN3032_c0_g2,TRINITY_DN39534_c0_g1,TRINITY_DN39960_c0_g2,TRINITY_DN42022_c0_g1,TRINITY_DN431055_c0_g1,TRINITY_DN52968_c0_g1,TRINITY_DN5394_c0_g1,TRINITY_DN5470_c2_g1,TR…
BP	GO:0030949	positive regulation of vascular endothelial growth factor receptor signaling pathway	1	9	10	233	0.00276	TRINITY_DN14439_c1_g2	TRINITY_DN1186_c0_g1,TRINITY_DN134345_c0_g1,TRINITY_DN2988_c0_g1,TRINITY_DN52961_c0_g2,TRINITY_DN56239_c0_g1,TRINITY_DN61865_c5_g1,TRINITY_DN7343_c0_g1,TRINITY_DN8731_c0_g1,TRINITY_DN88078_c0_g1
CC	GO:0005765	lysosomal membrane	14	25	39	1620	0.00277	TRINITY_DN103711_c0_g1,TRINITY_DN10995_c0_g2,TRINITY_DN1200_c0_g3,TRINITY_DN165320_c0_g2,TRINITY_DN17407_c0_g1,TRINITY_DN185473_c1_g3,TRINITY_DN21792_c2_g1,TRINITY_DN25829_c0_g1,TRINITY_DN33773_c0_g1,TRINITY_DN438728_c0_g1,TRINITY_DN4655_c0_g1,TRINITY_DN485086_c0_g1,TRINITY_DN61933_c0_g1,TRINITY_DN67235_c0_g1	TRINITY_DN10426_c0_g1,TRINITY_DN13849_c0_g1,TRINITY_DN160077_c0_g1,TRINITY_DN18068_c0_g2,TRINITY_DN206505_c0_g1,TRINITY_DN212231_c3_g1,TRINITY_DN234449_c0_g1,TRINITY_DN2388_c0_g1,TRINITY_DN25288_c1_g3,TRINITY_DN253203_c0_g1,TRINITY_DN2767_c0_g1,TRINITY_DN301330_c0_g2,TRINITY_DN32109_c1_g1,TRINITY_DN34343_c0_g1,TRINITY_DN3719_c2_g1,TRINITY_DN40790_c2_g1,TRINITY_DN4122_c1_g1,TRINITY_DN45347_c1_g1,T…
MF	GO:0033142	progesterone receptor binding	0	3	3	19	0.00282	-	TRINITY_DN140050_c1_g1,TRINITY_DN5394_c0_g1,TRINITY_DN77004_c0_g2
BP	GO:0009123	nucleoside monophosphate metabolic process	14	25	39	1630	0.00282	TRINITY_DN108017_c0_g2,TRINITY_DN129373_c0_g2,TRINITY_DN147319_c0_g2,TRINITY_DN24136_c0_g3,TRINITY_DN26662_c1_g1,TRINITY_DN31142_c0_g1,TRINITY_DN372423_c0_g1,TRINITY_DN429601_c0_g1,TRINITY_DN445471_c0_g1,TRINITY_DN5294_c1_g1,TRINITY_DN5391_c0_g3,TRINITY_DN56758_c0_g1,TRINITY_DN85700_c4_g1,TRINITY_DN9381_c0_g1	TRINITY_DN125663_c0_g1,TRINITY_DN144177_c0_g1,TRINITY_DN15048_c1_g1,TRINITY_DN180037_c0_g1,TRINITY_DN18068_c0_g2,TRINITY_DN180937_c0_g1,TRINITY_DN24326_c0_g3,TRINITY_DN253203_c0_g1,TRINITY_DN25581_c0_g1,TRINITY_DN284471_c0_g1,TRINITY_DN29182_c0_g2,TRINITY_DN31956_c1_g1,TRINITY_DN340988_c0_g1,TRINITY_DN388334_c0_g1,TRINITY_DN478865_c0_g1,TRINITY_DN498673_c0_g1,TRINITY_DN51264_c0_g2,TRINITY_DN52004…
CC	GO:0098852	lytic vacuole membrane	14	25	39	1622	0.00283	TRINITY_DN103711_c0_g1,TRINITY_DN10995_c0_g2,TRINITY_DN1200_c0_g3,TRINITY_DN165320_c0_g2,TRINITY_DN17407_c0_g1,TRINITY_DN185473_c1_g3,TRINITY_DN21792_c2_g1,TRINITY_DN25829_c0_g1,TRINITY_DN33773_c0_g1,TRINITY_DN438728_c0_g1,TRINITY_DN4655_c0_g1,TRINITY_DN485086_c0_g1,TRINITY_DN61933_c0_g1,TRINITY_DN67235_c0_g1	TRINITY_DN10426_c0_g1,TRINITY_DN13849_c0_g1,TRINITY_DN160077_c0_g1,TRINITY_DN18068_c0_g2,TRINITY_DN206505_c0_g1,TRINITY_DN212231_c3_g1,TRINITY_DN234449_c0_g1,TRINITY_DN2388_c0_g1,TRINITY_DN25288_c1_g3,TRINITY_DN253203_c0_g1,TRINITY_DN2767_c0_g1,TRINITY_DN301330_c0_g2,TRINITY_DN32109_c1_g1,TRINITY_DN34343_c0_g1,TRINITY_DN3719_c2_g1,TRINITY_DN40790_c2_g1,TRINITY_DN4122_c1_g1,TRINITY_DN45347_c1_g1,T…
BP	GO:0097064	ncRNA export from nucleus	2	3	5	65	0.00284	TRINITY_DN119185_c0_g1,TRINITY_DN429632_c0_g1	TRINITY_DN104765_c0_g1,TRINITY_DN176510_c0_g1,TRINITY_DN463352_c0_g1
BP	GO:1903429	regulation of cell maturation	17	10	27	1011	0.00289	TRINITY_DN12718_c0_g2,TRINITY_DN14432_c0_g1,TRINITY_DN2401_c0_g1,TRINITY_DN2401_c1_g1,TRINITY_DN24397_c0_g1,TRINITY_DN30029_c4_g1,TRINITY_DN3195_c0_g1,TRINITY_DN323250_c0_g1,TRINITY_DN33313_c0_g1,TRINITY_DN55069_c2_g1,TRINITY_DN6288_c0_g1,TRINITY_DN7103_c0_g1,TRINITY_DN8696_c0_g1,TRINITY_DN8696_c0_g3,TRINITY_DN88765_c0_g1,TRINITY_DN9106_c0_g2,TRINITY_DN9265_c0_g2	TRINITY_DN15442_c0_g1,TRINITY_DN180937_c0_g1,TRINITY_DN184389_c0_g1,TRINITY_DN18884_c0_g1,TRINITY_DN2027_c0_g1,TRINITY_DN22835_c0_g1,TRINITY_DN237909_c0_g1,TRINITY_DN25581_c0_g1,TRINITY_DN423640_c0_g1,TRINITY_DN86208_c1_g2
CC	GO:0032587	ruffle membrane	6	9	15	440	0.00291	TRINITY_DN1200_c0_g3,TRINITY_DN281406_c0_g1,TRINITY_DN4655_c0_g1,TRINITY_DN67235_c0_g1,TRINITY_DN9106_c0_g2,TRINITY_DN9265_c0_g2	TRINITY_DN1186_c0_g1,TRINITY_DN134345_c0_g1,TRINITY_DN13849_c0_g1,TRINITY_DN208673_c0_g2,TRINITY_DN240934_c0_g1,TRINITY_DN25288_c1_g3,TRINITY_DN34343_c0_g1,TRINITY_DN493932_c0_g1,TRINITY_DN52961_c0_g2
BP	GO:0042743	hydrogen peroxide metabolic process	4	5	9	197	0.00293	TRINITY_DN342_c0_g1,TRINITY_DN56758_c0_g1,TRINITY_DN9106_c0_g2,TRINITY_DN9265_c0_g2	TRINITY_DN134365_c0_g1,TRINITY_DN388334_c0_g1,TRINITY_DN479375_c0_g1,TRINITY_DN52968_c0_g1,TRINITY_DN87545_c0_g1
CC	GO:0098796	membrane protein complex	24	55	79	3857	0.00296	TRINITY_DN11168_c0_g1,TRINITY_DN128214_c0_g2,TRINITY_DN140859_c0_g1,TRINITY_DN14439_c1_g2,TRINITY_DN147319_c0_g2,TRINITY_DN161284_c0_g1,TRINITY_DN17988_c0_g1,TRINITY_DN199533_c0_g2,TRINITY_DN20704_c0_g1,TRINITY_DN207455_c0_g1,TRINITY_DN23468_c0_g3,TRINITY_DN243995_c0_g1,TRINITY_DN301129_c0_g1,TRINITY_DN31229_c0_g1,TRINITY_DN327210_c0_g1,TRINITY_DN34662_c0_g1,TRINITY_DN36886_c0_g1,TRINITY_DN41536_…	TRINITY_DN1083_c0_g2,TRINITY_DN1186_c0_g1,TRINITY_DN12591_c0_g2,TRINITY_DN134345_c0_g1,TRINITY_DN136051_c0_g1,TRINITY_DN144177_c0_g1,TRINITY_DN160077_c0_g1,TRINITY_DN16224_c0_g1,TRINITY_DN16286_c0_g4,TRINITY_DN168255_c0_g1,TRINITY_DN18068_c0_g2,TRINITY_DN180937_c0_g1,TRINITY_DN188987_c0_g1,TRINITY_DN193749_c0_g1,TRINITY_DN20449_c1_g1,TRINITY_DN206505_c0_g1,TRINITY_DN206546_c0_g1,TRINITY_DN212231_…
MF	GO:0050840	extracellular matrix binding	4	4	8	158	0.003	TRINITY_DN119185_c0_g1,TRINITY_DN13480_c2_g1,TRINITY_DN38968_c0_g1,TRINITY_DN429632_c0_g1	TRINITY_DN1186_c0_g1,TRINITY_DN134345_c0_g1,TRINITY_DN463352_c0_g1,TRINITY_DN52961_c0_g2
BP	GO:0015837	amine transport	2	16	18	580	0.00305	TRINITY_DN14439_c1_g2,TRINITY_DN3195_c0_g1	TRINITY_DN11443_c2_g1,TRINITY_DN114448_c0_g4,TRINITY_DN180037_c0_g1,TRINITY_DN180184_c0_g3,TRINITY_DN184389_c0_g1,TRINITY_DN22835_c0_g1,TRINITY_DN2988_c0_g1,TRINITY_DN494892_c0_g1,TRINITY_DN5470_c2_g1,TRINITY_DN55546_c0_g1,TRINITY_DN56239_c0_g1,TRINITY_DN61865_c5_g1,TRINITY_DN7343_c0_g1,TRINITY_DN79231_c0_g1,TRINITY_DN8731_c0_g1,TRINITY_DN88078_c0_g1
BP	GO:0000028	ribosomal small subunit assembly	8	3	11	276	0.00308	TRINITY_DN119185_c0_g1,TRINITY_DN2445_c0_g1,TRINITY_DN429632_c0_g1,TRINITY_DN433613_c0_g1,TRINITY_DN4494_c0_g1,TRINITY_DN56159_c0_g2,TRINITY_DN6938_c0_g1,TRINITY_DN81481_c0_g1	TRINITY_DN210556_c0_g1,TRINITY_DN45748_c0_g1,TRINITY_DN463352_c0_g1
BP	GO:0032782	bile acid secretion	1	2	3	20	0.00309	TRINITY_DN207455_c0_g1	TRINITY_DN290112_c0_g4,TRINITY_DN398762_c0_g1
MF	GO:0098631	cell adhesion mediator activity	2	3	5	65	0.00311	TRINITY_DN119185_c0_g1,TRINITY_DN429632_c0_g1	TRINITY_DN1186_c0_g1,TRINITY_DN134345_c0_g1,TRINITY_DN463352_c0_g1
BP	GO:2000379	positive regulation of reactive oxygen species metabolic process	6	7	13	359	0.00311	TRINITY_DN1200_c0_g3,TRINITY_DN216105_c0_g1,TRINITY_DN281406_c0_g1,TRINITY_DN4633_c0_g1,TRINITY_DN67235_c0_g1,TRINITY_DN73014_c0_g1	TRINITY_DN1186_c0_g1,TRINITY_DN134345_c0_g1,TRINITY_DN13849_c0_g1,TRINITY_DN2767_c0_g1,TRINITY_DN3719_c2_g1,TRINITY_DN3737_c0_g2,TRINITY_DN388334_c0_g1
BP	GO:0099504	synaptic vesicle cycle	19	33	52	2348	0.00312	TRINITY_DN10441_c1_g1,TRINITY_DN14439_c1_g2,TRINITY_DN14604_c0_g1,TRINITY_DN2401_c0_g1,TRINITY_DN2401_c1_g1,TRINITY_DN24397_c0_g1,TRINITY_DN2956_c0_g2,TRINITY_DN314101_c0_g1,TRINITY_DN3195_c0_g1,TRINITY_DN34662_c0_g1,TRINITY_DN355734_c0_g1,TRINITY_DN3562_c0_g1,TRINITY_DN3935_c1_g1,TRINITY_DN42397_c0_g2,TRINITY_DN485086_c0_g1,TRINITY_DN53475_c0_g1,TRINITY_DN6288_c0_g1,TRINITY_DN82888_c1_g1,TRINITY…	TRINITY_DN100530_c1_g2,TRINITY_DN109205_c0_g1,TRINITY_DN1385_c3_g1,TRINITY_DN16286_c0_g4,TRINITY_DN168255_c0_g1,TRINITY_DN18068_c0_g2,TRINITY_DN184389_c0_g1,TRINITY_DN188987_c0_g1,TRINITY_DN19177_c0_g1,TRINITY_DN206505_c0_g1,TRINITY_DN212231_c3_g1,TRINITY_DN22835_c0_g1,TRINITY_DN23535_c0_g1,TRINITY_DN253203_c0_g1,TRINITY_DN25928_c0_g1,TRINITY_DN33301_c0_g1,TRINITY_DN3527_c0_g1,TRINITY_DN41230_c0_…
CC	GO:0035868	alphav-beta3 integrin-HMGB1 complex	0	3	3	20	0.00314	-	TRINITY_DN1186_c0_g1,TRINITY_DN134345_c0_g1,TRINITY_DN52961_c0_g2
CC	GO:1990904	ribonucleoprotein complex	50	77	127	6713	0.00317	TRINITY_DN103231_c0_g1,TRINITY_DN108017_c0_g2,TRINITY_DN119185_c0_g1,TRINITY_DN121139_c0_g1,TRINITY_DN12416_c0_g1,TRINITY_DN12905_c0_g2,TRINITY_DN13480_c2_g1,TRINITY_DN139790_c0_g1,TRINITY_DN14604_c0_g1,TRINITY_DN159180_c0_g1,TRINITY_DN1693_c0_g2,TRINITY_DN18522_c0_g5,TRINITY_DN205056_c0_g1,TRINITY_DN235429_c0_g1,TRINITY_DN23656_c0_g1,TRINITY_DN23820_c0_g1,TRINITY_DN24218_c0_g1,TRINITY_DN2445_c0_…	TRINITY_DN104765_c0_g1,TRINITY_DN113090_c0_g3,TRINITY_DN129701_c1_g1,TRINITY_DN131941_c3_g2,TRINITY_DN141033_c0_g1,TRINITY_DN141469_c0_g1,TRINITY_DN14967_c0_g1,TRINITY_DN15857_c0_g2,TRINITY_DN16349_c0_g1,TRINITY_DN16689_c0_g1,TRINITY_DN167136_c0_g2,TRINITY_DN1671_c0_g1,TRINITY_DN1671_c0_g2,TRINITY_DN176510_c0_g1,TRINITY_DN178395_c0_g1,TRINITY_DN18068_c0_g2,TRINITY_DN180937_c0_g1,TRINITY_DN18501_c…
BP	GO:0007161	calcium-independent cell-matrix adhesion	0	2	2	6	0.00318	-	TRINITY_DN1186_c0_g1,TRINITY_DN134345_c0_g1
BP	GO:0098662	inorganic cation transmembrane transport	18	43	61	2855	0.00319	TRINITY_DN127477_c0_g1,TRINITY_DN13310_c0_g2,TRINITY_DN161880_c1_g1,TRINITY_DN165320_c0_g2,TRINITY_DN19255_c0_g1,TRINITY_DN20704_c0_g1,TRINITY_DN207455_c0_g1,TRINITY_DN21792_c2_g1,TRINITY_DN24397_c0_g1,TRINITY_DN243995_c0_g1,TRINITY_DN31171_c1_g1,TRINITY_DN31334_c0_g1,TRINITY_DN37030_c0_g1,TRINITY_DN396194_c0_g1,TRINITY_DN41536_c0_g1,TRINITY_DN4184_c1_g1,TRINITY_DN53031_c0_g1,TRINITY_DN61933_c0_g1	TRINITY_DN1083_c0_g2,TRINITY_DN11443_c0_g1,TRINITY_DN11443_c2_g1,TRINITY_DN1186_c0_g1,TRINITY_DN12682_c2_g1,TRINITY_DN12682_c2_g4,TRINITY_DN127857_c0_g1,TRINITY_DN134345_c0_g1,TRINITY_DN1346_c6_g2,TRINITY_DN13729_c0_g1,TRINITY_DN15961_c0_g2,TRINITY_DN160077_c0_g1,TRINITY_DN17097_c0_g2,TRINITY_DN180456_c0_g1,TRINITY_DN20449_c1_g1,TRINITY_DN209718_c0_g1,TRINITY_DN22343_c0_g1,TRINITY_DN2388_c0_g1,TR…
CC	GO:0031526	brush border membrane	6	13	19	626	0.00321	TRINITY_DN1200_c0_g3,TRINITY_DN14439_c1_g2,TRINITY_DN207455_c0_g1,TRINITY_DN412_c18_g1,TRINITY_DN66_c2_g1,TRINITY_DN67235_c0_g1	TRINITY_DN106990_c2_g2,TRINITY_DN127317_c0_g3,TRINITY_DN13849_c0_g1,TRINITY_DN2767_c0_g1,TRINITY_DN290112_c0_g4,TRINITY_DN2988_c0_g1,TRINITY_DN3719_c2_g1,TRINITY_DN398762_c0_g1,TRINITY_DN56239_c0_g1,TRINITY_DN61865_c5_g1,TRINITY_DN7343_c0_g1,TRINITY_DN8731_c0_g1,TRINITY_DN88078_c0_g1
CC	GO:0034665	integrin alpha1-beta1 complex	0	2	2	6	0.00321	-	TRINITY_DN1186_c0_g1,TRINITY_DN134345_c0_g1
CC	GO:0034678	integrin alpha8-beta1 complex	0	2	2	6	0.00321	-	TRINITY_DN1186_c0_g1,TRINITY_DN134345_c0_g1
CC	GO:0034680	integrin alpha10-beta1 complex	0	2	2	6	0.00321	-	TRINITY_DN1186_c0_g1,TRINITY_DN134345_c0_g1
CC	GO:0034681	integrin alpha11-beta1 complex	0	2	2	6	0.00321	-	TRINITY_DN1186_c0_g1,TRINITY_DN134345_c0_g1
BP	GO:0007005	mitochondrion organization	27	27	54	2463	0.00322	TRINITY_DN103711_c0_g1,TRINITY_DN108017_c0_g2,TRINITY_DN1200_c0_g3,TRINITY_DN129686_c0_g5,TRINITY_DN140859_c0_g1,TRINITY_DN147319_c0_g2,TRINITY_DN17407_c0_g1,TRINITY_DN185473_c1_g3,TRINITY_DN21792_c2_g1,TRINITY_DN2401_c0_g1,TRINITY_DN2401_c1_g1,TRINITY_DN24397_c0_g1,TRINITY_DN281406_c0_g1,TRINITY_DN32193_c0_g1,TRINITY_DN323250_c0_g1,TRINITY_DN33773_c0_g1,TRINITY_DN342_c0_g1,TRINITY_DN355_c0_g2,TR…	TRINITY_DN114448_c0_g4,TRINITY_DN13849_c0_g1,TRINITY_DN144177_c0_g1,TRINITY_DN180037_c0_g1,TRINITY_DN191959_c0_g1,TRINITY_DN234449_c0_g1,TRINITY_DN238849_c0_g1,TRINITY_DN2388_c0_g1,TRINITY_DN24722_c0_g1,TRINITY_DN29182_c0_g2,TRINITY_DN32109_c1_g1,TRINITY_DN340988_c0_g1,TRINITY_DN3495_c0_g1,TRINITY_DN35756_c0_g2,TRINITY_DN41230_c0_g1,TRINITY_DN41715_c0_g2,TRINITY_DN429917_c0_g1,TRINITY_DN463964_c0…
BP	GO:0051937	catecholamine transport	2	14	16	492	0.00323	TRINITY_DN14439_c1_g2,TRINITY_DN3195_c0_g1	TRINITY_DN114448_c0_g4,TRINITY_DN180037_c0_g1,TRINITY_DN180184_c0_g3,TRINITY_DN184389_c0_g1,TRINITY_DN22835_c0_g1,TRINITY_DN2988_c0_g1,TRINITY_DN5470_c2_g1,TRINITY_DN55546_c0_g1,TRINITY_DN56239_c0_g1,TRINITY_DN61865_c5_g1,TRINITY_DN7343_c0_g1,TRINITY_DN79231_c0_g1,TRINITY_DN8731_c0_g1,TRINITY_DN88078_c0_g1
MF	GO:0019829	ATPase-coupled cation transmembrane transporter activity	8	19	27	999	0.00328	TRINITY_DN13310_c0_g2,TRINITY_DN165320_c0_g2,TRINITY_DN20704_c0_g1,TRINITY_DN207455_c0_g1,TRINITY_DN21792_c2_g1,TRINITY_DN243995_c0_g1,TRINITY_DN396194_c0_g1,TRINITY_DN61933_c0_g1	TRINITY_DN12682_c2_g1,TRINITY_DN12682_c2_g4,TRINITY_DN13729_c0_g1,TRINITY_DN160077_c0_g1,TRINITY_DN20449_c1_g1,TRINITY_DN22343_c0_g1,TRINITY_DN2388_c0_g1,TRINITY_DN285428_c0_g2,TRINITY_DN301330_c0_g2,TRINITY_DN326429_c0_g1,TRINITY_DN340988_c0_g1,TRINITY_DN35571_c0_g1,TRINITY_DN398762_c0_g1,TRINITY_DN40790_c2_g1,TRINITY_DN4122_c1_g1,TRINITY_DN61697_c0_g1,TRINITY_DN73843_c0_g2,TRINITY_DN9163_c4_g1,…
MF	GO:0008410	CoA-transferase activity	0	2	2	6	0.00332	-	TRINITY_DN202781_c0_g1,TRINITY_DN237613_c0_g1
MF	GO:0035274	diphenyl phthalate binding	2	0	2	6	0.00332	TRINITY_DN498097_c0_g1,TRINITY_DN7560_c1_g1	-
MF	GO:0035275	dibutyl phthalate binding	2	0	2	6	0.00332	TRINITY_DN498097_c0_g1,TRINITY_DN7560_c1_g1	-
MF	GO:0098634	cell-matrix adhesion mediator activity	0	2	2	6	0.00332	-	TRINITY_DN1186_c0_g1,TRINITY_DN134345_c0_g1
MF	GO:0098639	collagen binding involved in cell-matrix adhesion	0	2	2	6	0.00332	-	TRINITY_DN1186_c0_g1,TRINITY_DN134345_c0_g1
BP	GO:0002931	response to ischemia	2	12	14	405	0.00333	TRINITY_DN108017_c0_g2,TRINITY_DN355_c0_g2	TRINITY_DN113090_c0_g3,TRINITY_DN14967_c0_g1,TRINITY_DN180037_c0_g1,TRINITY_DN18068_c0_g2,TRINITY_DN209718_c0_g1,TRINITY_DN24722_c0_g1,TRINITY_DN29182_c0_g2,TRINITY_DN429917_c0_g1,TRINITY_DN5394_c0_g1,TRINITY_DN55546_c0_g1,TRINITY_DN58304_c0_g2,TRINITY_DN77004_c0_g2
CC	GO:0098798	mitochondrial protein complex	7	7	14	403	0.00334	TRINITY_DN129373_c0_g2,TRINITY_DN140859_c0_g1,TRINITY_DN147319_c0_g2,TRINITY_DN204351_c0_g1,TRINITY_DN207504_c0_g1,TRINITY_DN390863_c0_g2,TRINITY_DN429601_c0_g1	TRINITY_DN104919_c0_g3,TRINITY_DN144177_c0_g1,TRINITY_DN340988_c0_g1,TRINITY_DN388334_c0_g1,TRINITY_DN39099_c0_g2,TRINITY_DN6486_c1_g2,TRINITY_DN6699_c1_g1
BP	GO:0010324	membrane invagination	10	9	19	632	0.00336	TRINITY_DN11357_c0_g1,TRINITY_DN2401_c0_g1,TRINITY_DN2401_c1_g1,TRINITY_DN24397_c0_g1,TRINITY_DN323250_c0_g1,TRINITY_DN6288_c0_g1,TRINITY_DN65374_c0_g1,TRINITY_DN9106_c0_g2,TRINITY_DN9265_c0_g2,TRINITY_DN9798_c0_g1	TRINITY_DN109205_c0_g1,TRINITY_DN114448_c0_g4,TRINITY_DN1186_c0_g1,TRINITY_DN134345_c0_g1,TRINITY_DN276677_c0_g1,TRINITY_DN45347_c1_g1,TRINITY_DN49376_c1_g1,TRINITY_DN5470_c2_g1,TRINITY_DN9010_c1_g1
MF	GO:0048156	tau protein binding	4	8	12	314	0.00341	TRINITY_DN1200_c0_g3,TRINITY_DN179054_c0_g1,TRINITY_DN323250_c0_g1,TRINITY_DN67235_c0_g1	TRINITY_DN13849_c0_g1,TRINITY_DN18068_c0_g2,TRINITY_DN2767_c0_g1,TRINITY_DN3719_c2_g1,TRINITY_DN39534_c0_g1,TRINITY_DN5394_c0_g1,TRINITY_DN77004_c0_g2,TRINITY_DN91478_c0_g3
BP	GO:0008652	cellular amino acid biosynthetic process	13	6	19	633	0.00341	TRINITY_DN13310_c0_g2,TRINITY_DN15170_c0_g2,TRINITY_DN1688_c2_g1,TRINITY_DN19672_c0_g2,TRINITY_DN214253_c0_g1,TRINITY_DN23321_c0_g1,TRINITY_DN2392_c0_g1,TRINITY_DN2392_c2_g1,TRINITY_DN28647_c0_g1,TRINITY_DN33344_c0_g1,TRINITY_DN4326_c0_g1,TRINITY_DN6722_c1_g1,TRINITY_DN9971_c1_g1	TRINITY_DN12682_c2_g1,TRINITY_DN285428_c0_g2,TRINITY_DN375451_c0_g1,TRINITY_DN6282_c0_g3,TRINITY_DN73843_c0_g2,TRINITY_DN95008_c0_g2
BP	GO:0097305	response to alcohol	21	42	63	2979	0.00345	TRINITY_DN103231_c0_g1,TRINITY_DN108017_c0_g2,TRINITY_DN113912_c6_g1,TRINITY_DN13310_c0_g2,TRINITY_DN134799_c0_g1,TRINITY_DN14439_c1_g2,TRINITY_DN216105_c0_g1,TRINITY_DN2445_c0_g1,TRINITY_DN269568_c0_g1,TRINITY_DN281406_c0_g1,TRINITY_DN30029_c4_g1,TRINITY_DN372423_c0_g1,TRINITY_DN44060_c0_g1,TRINITY_DN4494_c0_g1,TRINITY_DN50633_c0_g1,TRINITY_DN5294_c1_g1,TRINITY_DN56159_c0_g2,TRINITY_DN6320_c0_g1…	TRINITY_DN11232_c0_g1,TRINITY_DN113090_c0_g3,TRINITY_DN114448_c0_g4,TRINITY_DN12682_c2_g1,TRINITY_DN14772_c0_g1,TRINITY_DN14967_c0_g1,TRINITY_DN158218_c2_g1,TRINITY_DN167136_c0_g2,TRINITY_DN18068_c0_g2,TRINITY_DN210556_c0_g1,TRINITY_DN237909_c0_g1,TRINITY_DN24326_c0_g3,TRINITY_DN253203_c0_g1,TRINITY_DN285428_c0_g2,TRINITY_DN29182_c0_g2,TRINITY_DN2988_c0_g1,TRINITY_DN3032_c0_g2,TRINITY_DN31956_c1_…
MF	GO:0044769	ATPase activity, coupled to transmembrane movement of ions, rotational mechanism	3	7	10	236	0.00353	TRINITY_DN20704_c0_g1,TRINITY_DN243995_c0_g1,TRINITY_DN61933_c0_g1	TRINITY_DN160077_c0_g1,TRINITY_DN20449_c1_g1,TRINITY_DN301330_c0_g2,TRINITY_DN340988_c0_g1,TRINITY_DN40790_c2_g1,TRINITY_DN4122_c1_g1,TRINITY_DN9163_c4_g1
BP	GO:0045055	regulated exocytosis	37	71	108	5622	0.00356	TRINITY_DN10441_c1_g1,TRINITY_DN108017_c0_g2,TRINITY_DN10995_c0_g2,TRINITY_DN11979_c1_g1,TRINITY_DN1200_c0_g3,TRINITY_DN122135_c0_g1,TRINITY_DN127477_c0_g1,TRINITY_DN134799_c0_g1,TRINITY_DN14439_c1_g2,TRINITY_DN159724_c0_g1,TRINITY_DN205977_c0_g1,TRINITY_DN20639_c0_g1,TRINITY_DN24397_c0_g1,TRINITY_DN25829_c0_g1,TRINITY_DN2956_c0_g2,TRINITY_DN314101_c0_g1,TRINITY_DN3195_c0_g1,TRINITY_DN3219_c1_g1,…	TRINITY_DN100530_c1_g2,TRINITY_DN10426_c0_g1,TRINITY_DN10701_c0_g1,TRINITY_DN1083_c0_g2,TRINITY_DN109205_c0_g1,TRINITY_DN112027_c0_g2,TRINITY_DN113090_c0_g3,TRINITY_DN1186_c0_g1,TRINITY_DN127317_c0_g3,TRINITY_DN134345_c0_g1,TRINITY_DN137641_c0_g1,TRINITY_DN13849_c0_g1,TRINITY_DN1385_c3_g1,TRINITY_DN1415_c0_g1,TRINITY_DN14167_c0_g1,TRINITY_DN14967_c0_g1,TRINITY_DN15961_c0_g2,TRINITY_DN16022_c1_g3,…
BP	GO:0006551	leucine metabolic process	3	0	3	21	0.00356	TRINITY_DN15170_c0_g2,TRINITY_DN19672_c0_g2,TRINITY_DN6722_c1_g1	-
CC	GO:0005903	brush border	11	17	28	1072	0.00356	TRINITY_DN1200_c0_g3,TRINITY_DN14439_c1_g2,TRINITY_DN20704_c0_g1,TRINITY_DN207455_c0_g1,TRINITY_DN25430_c0_g2,TRINITY_DN412_c18_g1,TRINITY_DN59944_c0_g1,TRINITY_DN6177_c1_g1,TRINITY_DN66_c2_g1,TRINITY_DN67235_c0_g1,TRINITY_DN9798_c0_g1	TRINITY_DN106990_c2_g2,TRINITY_DN11232_c0_g1,TRINITY_DN127317_c0_g3,TRINITY_DN13849_c0_g1,TRINITY_DN208673_c0_g2,TRINITY_DN2767_c0_g1,TRINITY_DN290112_c0_g4,TRINITY_DN2988_c0_g1,TRINITY_DN3719_c2_g1,TRINITY_DN398762_c0_g1,TRINITY_DN493932_c0_g1,TRINITY_DN56239_c0_g1,TRINITY_DN61865_c5_g1,TRINITY_DN7343_c0_g1,TRINITY_DN8255_c0_g1,TRINITY_DN8731_c0_g1,TRINITY_DN88078_c0_g1
BP	GO:0070555	response to interleukin-1	10	19	29	1129	0.00357	TRINITY_DN14439_c1_g2,TRINITY_DN15264_c0_g1,TRINITY_DN165320_c0_g2,TRINITY_DN216105_c0_g1,TRINITY_DN355_c0_g2,TRINITY_DN36675_c0_g1,TRINITY_DN4633_c0_g1,TRINITY_DN463585_c0_g1,TRINITY_DN5294_c1_g1,TRINITY_DN66_c2_g1	TRINITY_DN106990_c2_g2,TRINITY_DN158218_c2_g1,TRINITY_DN24722_c0_g1,TRINITY_DN2575_c0_g2,TRINITY_DN276677_c0_g1,TRINITY_DN2988_c0_g1,TRINITY_DN423640_c0_g1,TRINITY_DN5406_c0_g1,TRINITY_DN56239_c0_g1,TRINITY_DN58319_c0_g1,TRINITY_DN61865_c5_g1,TRINITY_DN62356_c0_g1,TRINITY_DN63257_c0_g1,TRINITY_DN80899_c0_g1,TRINITY_DN82609_c0_g2,TRINITY_DN8731_c0_g1,TRINITY_DN88078_c0_g1,TRINITY_DN89525_c1_g1,TRI…
BP	GO:1900424	regulation of defense response to bacterium	6	6	12	323	0.0036	TRINITY_DN10851_c1_g1,TRINITY_DN200_c0_g1,TRINITY_DN301129_c0_g1,TRINITY_DN36675_c0_g1,TRINITY_DN4633_c0_g1,TRINITY_DN8685_c0_g1	TRINITY_DN109205_c0_g1,TRINITY_DN3058_c0_g1,TRINITY_DN41525_c1_g1,TRINITY_DN5470_c2_g1,TRINITY_DN54809_c0_g1,TRINITY_DN649_c0_g1
BP	GO:0051234	establishment of localization	170	255	425	25965	0.00363	TRINITY_DN103231_c0_g1,TRINITY_DN10441_c1_g1,TRINITY_DN108017_c0_g2,TRINITY_DN10995_c0_g2,TRINITY_DN11168_c0_g1,TRINITY_DN11357_c0_g1,TRINITY_DN113912_c6_g1,TRINITY_DN118919_c0_g1,TRINITY_DN119185_c0_g1,TRINITY_DN119215_c0_g1,TRINITY_DN11979_c1_g1,TRINITY_DN1200_c0_g3,TRINITY_DN122135_c0_g1,TRINITY_DN126532_c0_g2,TRINITY_DN127477_c0_g1,TRINITY_DN128214_c0_g2,TRINITY_DN12905_c0_g2,TRINITY_DN1291_c…	TRINITY_DN100530_c1_g2,TRINITY_DN10426_c0_g1,TRINITY_DN10458_c0_g1,TRINITY_DN104765_c0_g1,TRINITY_DN105276_c0_g1,TRINITY_DN10553_c0_g1,TRINITY_DN106990_c2_g2,TRINITY_DN10701_c0_g1,TRINITY_DN1083_c0_g2,TRINITY_DN109205_c0_g1,TRINITY_DN112027_c0_g2,TRINITY_DN11250_c0_g1,TRINITY_DN113090_c0_g3,TRINITY_DN113314_c0_g1,TRINITY_DN11443_c0_g1,TRINITY_DN11443_c2_g1,TRINITY_DN114448_c0_g4,TRINITY_DN114485_…
MF	GO:0032564	dATP binding	3	4	7	129	0.00368	TRINITY_DN1200_c0_g3,TRINITY_DN21374_c0_g1,TRINITY_DN67235_c0_g1	TRINITY_DN13849_c0_g1,TRINITY_DN14500_c0_g1,TRINITY_DN2767_c0_g1,TRINITY_DN3719_c2_g1
BP	GO:1903533	regulation of protein targeting	5	10	15	454	0.0037	TRINITY_DN108017_c0_g2,TRINITY_DN159724_c0_g1,TRINITY_DN281406_c0_g1,TRINITY_DN323250_c0_g1,TRINITY_DN5186_c0_g2	TRINITY_DN114448_c0_g4,TRINITY_DN1186_c0_g1,TRINITY_DN134345_c0_g1,TRINITY_DN137641_c0_g1,TRINITY_DN29182_c0_g2,TRINITY_DN45347_c1_g1,TRINITY_DN479006_c0_g1,TRINITY_DN493932_c0_g1,TRINITY_DN5394_c0_g1,TRINITY_DN77004_c0_g2
BP	GO:0019674	NAD metabolic process	7	11	18	591	0.00371	TRINITY_DN24136_c0_g3,TRINITY_DN31142_c0_g1,TRINITY_DN429601_c0_g1,TRINITY_DN445471_c0_g1,TRINITY_DN5294_c1_g1,TRINITY_DN5391_c0_g3,TRINITY_DN94063_c0_g1	TRINITY_DN104919_c0_g3,TRINITY_DN125663_c0_g1,TRINITY_DN180037_c0_g1,TRINITY_DN180937_c0_g1,TRINITY_DN24326_c0_g3,TRINITY_DN25581_c0_g1,TRINITY_DN284471_c0_g1,TRINITY_DN3495_c0_g1,TRINITY_DN372611_c0_g1,TRINITY_DN478865_c0_g1,TRINITY_DN55546_c0_g1
BP	GO:0051092	positive regulation of NF-kappaB transcription factor activity	6	17	23	831	0.00372	TRINITY_DN108017_c0_g2,TRINITY_DN14439_c1_g2,TRINITY_DN15264_c0_g1,TRINITY_DN342_c0_g1,TRINITY_DN36675_c0_g1,TRINITY_DN4633_c0_g1	TRINITY_DN1186_c0_g1,TRINITY_DN134345_c0_g1,TRINITY_DN2575_c0_g2,TRINITY_DN29182_c0_g2,TRINITY_DN2988_c0_g1,TRINITY_DN479375_c0_g1,TRINITY_DN501434_c0_g1,TRINITY_DN52968_c0_g1,TRINITY_DN5394_c0_g1,TRINITY_DN56239_c0_g1,TRINITY_DN61865_c5_g1,TRINITY_DN62356_c0_g1,TRINITY_DN7343_c0_g1,TRINITY_DN77004_c0_g2,TRINITY_DN80899_c0_g1,TRINITY_DN8731_c0_g1,TRINITY_DN88078_c0_g1
BP	GO:0051591	response to cAMP	10	8	18	592	0.00377	TRINITY_DN103231_c0_g1,TRINITY_DN195115_c0_g1,TRINITY_DN204351_c0_g1,TRINITY_DN207504_c0_g1,TRINITY_DN20775_c0_g2,TRINITY_DN235429_c0_g1,TRINITY_DN27695_c1_g1,TRINITY_DN5186_c0_g2,TRINITY_DN5294_c1_g1,TRINITY_DN5391_c0_g3	TRINITY_DN158218_c2_g1,TRINITY_DN18501_c0_g1,TRINITY_DN24326_c0_g3,TRINITY_DN28747_c0_g1,TRINITY_DN439323_c0_g1,TRINITY_DN64583_c0_g1,TRINITY_DN79694_c0_g1,TRINITY_DN8850_c0_g1
BP	GO:0044650	adhesion of symbiont to host cell	1	3	4	43	0.00377	TRINITY_DN67235_c0_g1	TRINITY_DN158218_c2_g1,TRINITY_DN2767_c0_g1,TRINITY_DN3719_c2_g1
BP	GO:0015844	monoamine transport	2	14	16	500	0.00378	TRINITY_DN14439_c1_g2,TRINITY_DN3195_c0_g1	TRINITY_DN114448_c0_g4,TRINITY_DN180037_c0_g1,TRINITY_DN180184_c0_g3,TRINITY_DN184389_c0_g1,TRINITY_DN22835_c0_g1,TRINITY_DN2988_c0_g1,TRINITY_DN5470_c2_g1,TRINITY_DN55546_c0_g1,TRINITY_DN56239_c0_g1,TRINITY_DN61865_c5_g1,TRINITY_DN7343_c0_g1,TRINITY_DN79231_c0_g1,TRINITY_DN8731_c0_g1,TRINITY_DN88078_c0_g1
MF	GO:0032558	adenyl deoxyribonucleotide binding	3	4	7	130	0.00384	TRINITY_DN1200_c0_g3,TRINITY_DN21374_c0_g1,TRINITY_DN67235_c0_g1	TRINITY_DN13849_c0_g1,TRINITY_DN14500_c0_g1,TRINITY_DN2767_c0_g1,TRINITY_DN3719_c2_g1
MF	GO:0030911	TPR domain binding	2	4	6	98	0.0039	TRINITY_DN1200_c0_g3,TRINITY_DN67235_c0_g1	TRINITY_DN13849_c0_g1,TRINITY_DN2767_c0_g1,TRINITY_DN3719_c2_g1,TRINITY_DN3737_c0_g2
BP	GO:0097212	lysosomal membrane organization	1	4	5	70	0.00391	TRINITY_DN24397_c0_g1	TRINITY_DN18068_c0_g2,TRINITY_DN253203_c0_g1,TRINITY_DN5394_c0_g1,TRINITY_DN77004_c0_g2
BP	GO:0006082	organic acid metabolic process	42	60	102	5282	0.00396	TRINITY_DN104129_c0_g1,TRINITY_DN122135_c0_g1,TRINITY_DN129373_c0_g2,TRINITY_DN13310_c0_g2,TRINITY_DN1500_c10_g1,TRINITY_DN15170_c0_g2,TRINITY_DN1688_c2_g1,TRINITY_DN1827_c1_g1,TRINITY_DN19672_c0_g2,TRINITY_DN204351_c0_g1,TRINITY_DN207455_c0_g1,TRINITY_DN207504_c0_g1,TRINITY_DN214253_c0_g1,TRINITY_DN216105_c0_g1,TRINITY_DN23321_c0_g1,TRINITY_DN2392_c0_g1,TRINITY_DN2392_c2_g1,TRINITY_DN24136_c0_g3…	TRINITY_DN104919_c0_g3,TRINITY_DN106990_c2_g2,TRINITY_DN111010_c0_g1,TRINITY_DN112027_c0_g2,TRINITY_DN113488_c0_g1,TRINITY_DN125061_c1_g1,TRINITY_DN125118_c0_g1,TRINITY_DN125663_c0_g1,TRINITY_DN12682_c2_g1,TRINITY_DN127317_c0_g3,TRINITY_DN127857_c0_g1,TRINITY_DN131363_c0_g2,TRINITY_DN1346_c6_g2,TRINITY_DN1415_c0_g1,TRINITY_DN14772_c0_g1,TRINITY_DN15048_c1_g1,TRINITY_DN16022_c1_g3,TRINITY_DN17264_…
BP	GO:0019221	cytokine-mediated signaling pathway	16	31	47	2102	0.00405	TRINITY_DN103231_c0_g1,TRINITY_DN108017_c0_g2,TRINITY_DN1200_c0_g3,TRINITY_DN14604_c0_g1,TRINITY_DN15264_c0_g1,TRINITY_DN24397_c0_g1,TRINITY_DN281406_c0_g1,TRINITY_DN301129_c0_g1,TRINITY_DN355_c0_g2,TRINITY_DN36675_c0_g1,TRINITY_DN39315_c3_g1,TRINITY_DN4633_c0_g1,TRINITY_DN5307_c3_g1,TRINITY_DN59944_c0_g1,TRINITY_DN67235_c0_g1,TRINITY_DN7540_c0_g1	TRINITY_DN114448_c0_g4,TRINITY_DN1186_c0_g1,TRINITY_DN13301_c1_g1,TRINITY_DN134345_c0_g1,TRINITY_DN13849_c0_g1,TRINITY_DN1415_c0_g1,TRINITY_DN14772_c0_g1,TRINITY_DN160016_c0_g1,TRINITY_DN186730_c1_g1,TRINITY_DN2024_c0_g1,TRINITY_DN24722_c0_g1,TRINITY_DN253203_c0_g1,TRINITY_DN2575_c0_g2,TRINITY_DN25928_c0_g1,TRINITY_DN2678_c1_g1,TRINITY_DN2767_c0_g1,TRINITY_DN29182_c0_g2,TRINITY_DN3719_c2_g1,TRINI…
BP	GO:0060055	angiogenesis involved in wound healing	0	3	3	22	0.00408	-	TRINITY_DN1186_c0_g1,TRINITY_DN134345_c0_g1,TRINITY_DN52961_c0_g2
BP	GO:0046688	response to copper ion	4	9	13	371	0.00409	TRINITY_DN3219_c1_g1,TRINITY_DN372423_c0_g1,TRINITY_DN4633_c0_g1,TRINITY_DN65374_c0_g1	TRINITY_DN276677_c0_g1,TRINITY_DN31956_c1_g1,TRINITY_DN524_c2_g1,TRINITY_DN52968_c0_g1,TRINITY_DN6486_c1_g2,TRINITY_DN6699_c1_g1,TRINITY_DN77234_c0_g1,TRINITY_DN82609_c0_g2,TRINITY_DN8850_c0_g1
BP	GO:1904951	positive regulation of establishment of protein localization	22	35	57	2663	0.00414	TRINITY_DN108017_c0_g2,TRINITY_DN1200_c0_g3,TRINITY_DN1291_c0_g2,TRINITY_DN129686_c0_g5,TRINITY_DN13480_c2_g1,TRINITY_DN140859_c0_g1,TRINITY_DN165320_c0_g2,TRINITY_DN197064_c0_g1,TRINITY_DN21792_c2_g1,TRINITY_DN23468_c0_g3,TRINITY_DN24397_c0_g1,TRINITY_DN281406_c0_g1,TRINITY_DN301129_c0_g1,TRINITY_DN30432_c0_g2,TRINITY_DN323250_c0_g1,TRINITY_DN36920_c1_g1,TRINITY_DN38968_c0_g1,TRINITY_DN3935_c1_g…	TRINITY_DN113314_c0_g1,TRINITY_DN114448_c0_g4,TRINITY_DN1186_c0_g1,TRINITY_DN119688_c0_g1,TRINITY_DN125799_c0_g1,TRINITY_DN134345_c0_g1,TRINITY_DN13849_c0_g1,TRINITY_DN1415_c0_g1,TRINITY_DN176510_c0_g1,TRINITY_DN180037_c0_g1,TRINITY_DN186730_c1_g1,TRINITY_DN215974_c0_g1,TRINITY_DN23468_c0_g1,TRINITY_DN2388_c0_g1,TRINITY_DN24326_c0_g3,TRINITY_DN2767_c0_g1,TRINITY_DN284471_c0_g1,TRINITY_DN29182_c0_…
CC	GO:0031527	filopodium membrane	0	3	3	22	0.00414	-	TRINITY_DN1186_c0_g1,TRINITY_DN134345_c0_g1,TRINITY_DN52961_c0_g2
BP	GO:0001816	cytokine production	21	25	46	2050	0.00416	TRINITY_DN103711_c0_g1,TRINITY_DN108017_c0_g2,TRINITY_DN1291_c0_g2,TRINITY_DN13480_c2_g1,TRINITY_DN15425_c0_g1,TRINITY_DN15425_c1_g1,TRINITY_DN200_c0_g1,TRINITY_DN24935_c2_g1,TRINITY_DN301129_c0_g1,TRINITY_DN358013_c0_g1,TRINITY_DN36675_c0_g1,TRINITY_DN38968_c0_g1,TRINITY_DN445471_c0_g1,TRINITY_DN4633_c0_g1,TRINITY_DN67235_c0_g1,TRINITY_DN7540_c0_g1,TRINITY_DN8376_c0_g1,TRINITY_DN8435_c0_g1,TRINI…	TRINITY_DN109205_c0_g1,TRINITY_DN113314_c0_g1,TRINITY_DN119688_c0_g1,TRINITY_DN125799_c0_g1,TRINITY_DN131363_c0_g2,TRINITY_DN13301_c1_g1,TRINITY_DN1415_c0_g1,TRINITY_DN158218_c2_g1,TRINITY_DN167136_c0_g2,TRINITY_DN180037_c0_g1,TRINITY_DN2767_c0_g1,TRINITY_DN284471_c0_g1,TRINITY_DN29182_c0_g2,TRINITY_DN3495_c0_g1,TRINITY_DN3719_c2_g1,TRINITY_DN429917_c0_g1,TRINITY_DN478865_c0_g1,TRINITY_DN5394_c0_…
BP	GO:0031667	response to nutrient levels	27	59	86	4342	0.0042	TRINITY_DN103711_c0_g1,TRINITY_DN13310_c0_g2,TRINITY_DN14439_c1_g2,TRINITY_DN17407_c0_g1,TRINITY_DN195115_c0_g1,TRINITY_DN204351_c0_g1,TRINITY_DN207455_c0_g1,TRINITY_DN207504_c0_g1,TRINITY_DN20775_c0_g2,TRINITY_DN281406_c0_g1,TRINITY_DN323250_c0_g1,TRINITY_DN33773_c0_g1,TRINITY_DN3562_c0_g1,TRINITY_DN372423_c0_g1,TRINITY_DN388475_c0_g1,TRINITY_DN39315_c3_g1,TRINITY_DN397574_c0_g1,TRINITY_DN46046_…	TRINITY_DN105276_c0_g1,TRINITY_DN112027_c0_g2,TRINITY_DN11232_c0_g1,TRINITY_DN113090_c0_g3,TRINITY_DN114448_c0_g4,TRINITY_DN1186_c0_g1,TRINITY_DN119176_c1_g2,TRINITY_DN12682_c2_g1,TRINITY_DN134345_c0_g1,TRINITY_DN1415_c0_g1,TRINITY_DN14772_c0_g1,TRINITY_DN14967_c0_g1,TRINITY_DN158218_c2_g1,TRINITY_DN16022_c1_g3,TRINITY_DN16224_c0_g1,TRINITY_DN180037_c0_g1,TRINITY_DN18068_c0_g2,TRINITY_DN191959_c0…
CC	GO:0098556	cytoplasmic side of rough endoplasmic reticulum membrane	5	7	12	328	0.00423	TRINITY_DN119185_c0_g1,TRINITY_DN12905_c0_g2,TRINITY_DN252423_c0_g1,TRINITY_DN429632_c0_g1,TRINITY_DN433613_c0_g1	TRINITY_DN129701_c1_g1,TRINITY_DN141033_c0_g1,TRINITY_DN141469_c0_g1,TRINITY_DN463352_c0_g1,TRINITY_DN485841_c0_g1,TRINITY_DN62356_c0_g1,TRINITY_DN72388_c3_g1
BP	GO:0046907	intracellular transport	92	130	222	12740	0.00424	TRINITY_DN103231_c0_g1,TRINITY_DN10441_c1_g1,TRINITY_DN108017_c0_g2,TRINITY_DN11168_c0_g1,TRINITY_DN119185_c0_g1,TRINITY_DN1200_c0_g3,TRINITY_DN122135_c0_g1,TRINITY_DN128214_c0_g2,TRINITY_DN12905_c0_g2,TRINITY_DN129686_c0_g5,TRINITY_DN13485_c0_g1,TRINITY_DN140859_c0_g1,TRINITY_DN14439_c1_g2,TRINITY_DN15264_c0_g1,TRINITY_DN159180_c0_g1,TRINITY_DN159724_c0_g1,TRINITY_DN17407_c0_g1,TRINITY_DN17988_c…	TRINITY_DN100530_c1_g2,TRINITY_DN104765_c0_g1,TRINITY_DN105276_c0_g1,TRINITY_DN10701_c0_g1,TRINITY_DN1083_c0_g2,TRINITY_DN109205_c0_g1,TRINITY_DN113314_c0_g1,TRINITY_DN114448_c0_g4,TRINITY_DN117526_c0_g1,TRINITY_DN1186_c0_g1,TRINITY_DN119176_c1_g2,TRINITY_DN119688_c0_g1,TRINITY_DN125799_c0_g1,TRINITY_DN129006_c0_g1,TRINITY_DN129701_c1_g1,TRINITY_DN134345_c0_g1,TRINITY_DN136051_c0_g1,TRINITY_DN137…
BP	GO:0055076	transition metal ion homeostasis	5	13	18	599	0.00425	TRINITY_DN165320_c0_g2,TRINITY_DN21792_c2_g1,TRINITY_DN24397_c0_g1,TRINITY_DN5026_c0_g1,TRINITY_DN61933_c0_g1	TRINITY_DN11443_c0_g1,TRINITY_DN11443_c2_g1,TRINITY_DN114448_c0_g4,TRINITY_DN16789_c0_g1,TRINITY_DN17097_c0_g2,TRINITY_DN18950_c1_g1,TRINITY_DN2024_c0_g1,TRINITY_DN2388_c0_g1,TRINITY_DN301330_c0_g2,TRINITY_DN5406_c0_g1,TRINITY_DN56249_c0_g1,TRINITY_DN58319_c0_g1,TRINITY_DN62679_c1_g1
BP	GO:0006732	coenzyme metabolic process	17	32	49	2220	0.00431	TRINITY_DN104129_c0_g1,TRINITY_DN122135_c0_g1,TRINITY_DN129373_c0_g2,TRINITY_DN1500_c10_g1,TRINITY_DN204351_c0_g1,TRINITY_DN207504_c0_g1,TRINITY_DN24136_c0_g3,TRINITY_DN27695_c1_g1,TRINITY_DN31142_c0_g1,TRINITY_DN34640_c0_g1,TRINITY_DN39315_c3_g1,TRINITY_DN429601_c0_g1,TRINITY_DN445471_c0_g1,TRINITY_DN5294_c1_g1,TRINITY_DN5391_c0_g3,TRINITY_DN9381_c0_g1,TRINITY_DN94063_c0_g1	TRINITY_DN104919_c0_g3,TRINITY_DN125061_c1_g1,TRINITY_DN125663_c0_g1,TRINITY_DN127857_c0_g1,TRINITY_DN134365_c0_g1,TRINITY_DN1346_c6_g2,TRINITY_DN1415_c0_g1,TRINITY_DN14772_c0_g1,TRINITY_DN15048_c1_g1,TRINITY_DN180037_c0_g1,TRINITY_DN180937_c0_g1,TRINITY_DN19018_c3_g1,TRINITY_DN202781_c0_g1,TRINITY_DN237613_c0_g1,TRINITY_DN2380_c2_g1,TRINITY_DN24326_c0_g3,TRINITY_DN25581_c0_g1,TRINITY_DN26797_c0_…
CC	GO:0098590	plasma membrane region	35	75	110	5750	0.00433	TRINITY_DN108017_c0_g2,TRINITY_DN11979_c1_g1,TRINITY_DN1200_c0_g3,TRINITY_DN13310_c0_g2,TRINITY_DN134799_c0_g1,TRINITY_DN14439_c1_g2,TRINITY_DN16024_c0_g1,TRINITY_DN165320_c0_g2,TRINITY_DN19255_c0_g1,TRINITY_DN207455_c0_g1,TRINITY_DN2401_c0_g1,TRINITY_DN2401_c1_g1,TRINITY_DN24397_c0_g1,TRINITY_DN27110_c1_g1,TRINITY_DN27420_c0_g1,TRINITY_DN281406_c0_g1,TRINITY_DN30029_c4_g1,TRINITY_DN31334_c0_g1,T…	TRINITY_DN10458_c0_g1,TRINITY_DN106990_c2_g2,TRINITY_DN1083_c0_g2,TRINITY_DN109205_c0_g1,TRINITY_DN11232_c0_g1,TRINITY_DN113314_c0_g1,TRINITY_DN11406_c0_g1,TRINITY_DN11443_c2_g1,TRINITY_DN11789_c0_g1,TRINITY_DN1186_c0_g1,TRINITY_DN119688_c0_g1,TRINITY_DN125799_c0_g1,TRINITY_DN12591_c0_g2,TRINITY_DN12682_c2_g1,TRINITY_DN127317_c0_g3,TRINITY_DN134345_c0_g1,TRINITY_DN13849_c0_g1,TRINITY_DN17097_c0_g…
MF	GO:0004457	lactate dehydrogenase activity	2	1	3	22	0.00434	TRINITY_DN5294_c1_g1,TRINITY_DN5391_c0_g3	TRINITY_DN24326_c0_g3
MF	GO:0017042	glycosylceramidase activity	0	3	3	22	0.00434	-	TRINITY_DN11232_c0_g1,TRINITY_DN139617_c0_g1,TRINITY_DN8255_c0_g1
MF	GO:0022890	inorganic cation transmembrane transporter activity	15	33	48	2120	0.00435	TRINITY_DN127477_c0_g1,TRINITY_DN13310_c0_g2,TRINITY_DN165320_c0_g2,TRINITY_DN19255_c0_g1,TRINITY_DN20704_c0_g1,TRINITY_DN207455_c0_g1,TRINITY_DN21792_c2_g1,TRINITY_DN243995_c0_g1,TRINITY_DN31171_c1_g1,TRINITY_DN37030_c0_g1,TRINITY_DN396194_c0_g1,TRINITY_DN41536_c0_g1,TRINITY_DN4184_c1_g1,TRINITY_DN53031_c0_g1,TRINITY_DN61933_c0_g1	TRINITY_DN11443_c0_g1,TRINITY_DN11443_c2_g1,TRINITY_DN12682_c2_g1,TRINITY_DN12682_c2_g4,TRINITY_DN127857_c0_g1,TRINITY_DN1346_c6_g2,TRINITY_DN13729_c0_g1,TRINITY_DN15961_c0_g2,TRINITY_DN160077_c0_g1,TRINITY_DN17097_c0_g2,TRINITY_DN20449_c1_g1,TRINITY_DN209718_c0_g1,TRINITY_DN22343_c0_g1,TRINITY_DN2388_c0_g1,TRINITY_DN285428_c0_g2,TRINITY_DN301330_c0_g2,TRINITY_DN326429_c0_g1,TRINITY_DN340988_c0_g…
MF	GO:0055131	C3HC4-type RING finger domain binding	1	8	9	205	0.00438	TRINITY_DN108017_c0_g2	TRINITY_DN119384_c0_g1,TRINITY_DN1498_c0_g1,TRINITY_DN18068_c0_g2,TRINITY_DN253203_c0_g1,TRINITY_DN29182_c0_g2,TRINITY_DN30748_c0_g1,TRINITY_DN5394_c0_g1,TRINITY_DN77004_c0_g2
CC	GO:0030017	sarcomere	17	22	39	1666	0.00441	TRINITY_DN13310_c0_g2,TRINITY_DN159180_c0_g1,TRINITY_DN24136_c0_g3,TRINITY_DN24397_c0_g1,TRINITY_DN251095_c0_g1,TRINITY_DN25430_c0_g2,TRINITY_DN30432_c0_g2,TRINITY_DN31142_c0_g1,TRINITY_DN316891_c0_g1,TRINITY_DN355_c0_g2,TRINITY_DN388475_c0_g1,TRINITY_DN445471_c0_g1,TRINITY_DN50633_c0_g1,TRINITY_DN51880_c0_g1,TRINITY_DN59944_c0_g1,TRINITY_DN6160_c0_g1,TRINITY_DN67235_c0_g1	TRINITY_DN125663_c0_g1,TRINITY_DN12682_c2_g1,TRINITY_DN134345_c0_g1,TRINITY_DN138125_c0_g2,TRINITY_DN141033_c0_g1,TRINITY_DN145918_c0_g1,TRINITY_DN208673_c0_g2,TRINITY_DN24722_c0_g1,TRINITY_DN284471_c0_g1,TRINITY_DN285428_c0_g2,TRINITY_DN29444_c0_g2,TRINITY_DN3032_c0_g2,TRINITY_DN32640_c1_g1,TRINITY_DN3737_c0_g2,TRINITY_DN45736_c0_g1,TRINITY_DN478865_c0_g1,TRINITY_DN49082_c0_g2,TRINITY_DN52961_c0…
BP	GO:0051222	positive regulation of protein transport	22	32	54	2503	0.00444	TRINITY_DN108017_c0_g2,TRINITY_DN1200_c0_g3,TRINITY_DN1291_c0_g2,TRINITY_DN129686_c0_g5,TRINITY_DN13480_c2_g1,TRINITY_DN140859_c0_g1,TRINITY_DN165320_c0_g2,TRINITY_DN197064_c0_g1,TRINITY_DN21792_c2_g1,TRINITY_DN23468_c0_g3,TRINITY_DN24397_c0_g1,TRINITY_DN281406_c0_g1,TRINITY_DN301129_c0_g1,TRINITY_DN30432_c0_g2,TRINITY_DN323250_c0_g1,TRINITY_DN36920_c1_g1,TRINITY_DN38968_c0_g1,TRINITY_DN3935_c1_g…	TRINITY_DN113314_c0_g1,TRINITY_DN114448_c0_g4,TRINITY_DN1186_c0_g1,TRINITY_DN119688_c0_g1,TRINITY_DN125799_c0_g1,TRINITY_DN134345_c0_g1,TRINITY_DN13849_c0_g1,TRINITY_DN1415_c0_g1,TRINITY_DN176510_c0_g1,TRINITY_DN180037_c0_g1,TRINITY_DN23468_c0_g1,TRINITY_DN2388_c0_g1,TRINITY_DN24326_c0_g3,TRINITY_DN2767_c0_g1,TRINITY_DN284471_c0_g1,TRINITY_DN29182_c0_g2,TRINITY_DN29592_c0_g1,TRINITY_DN3719_c2_g1,…
BP	GO:0002227	innate immune response in mucosa	0	4	4	45	0.00445	-	TRINITY_DN1671_c0_g1,TRINITY_DN1671_c0_g2,TRINITY_DN410_c0_g1,TRINITY_DN76262_c0_g1
BP	GO:0010743	regulation of macrophage derived foam cell differentiation	1	3	4	45	0.00445	TRINITY_DN4633_c0_g1	TRINITY_DN1186_c0_g1,TRINITY_DN134345_c0_g1,TRINITY_DN52961_c0_g2
BP	GO:0046668	regulation of retinal cell programmed cell death	0	4	4	45	0.00445	-	TRINITY_DN10740_c0_g1,TRINITY_DN252706_c0_g1,TRINITY_DN62449_c0_g1,TRINITY_DN78003_c0_g1
CC	GO:0034666	integrin alpha2-beta1 complex	0	2	2	7	0.00446	-	TRINITY_DN1186_c0_g1,TRINITY_DN134345_c0_g1
CC	GO:0005887	integral component of plasma membrane	32	48	80	3980	0.0045	TRINITY_DN10441_c1_g1,TRINITY_DN11979_c1_g1,TRINITY_DN130343_c1_g3,TRINITY_DN13310_c0_g2,TRINITY_DN140234_c0_g1,TRINITY_DN14439_c1_g2,TRINITY_DN16024_c0_g1,TRINITY_DN165320_c0_g2,TRINITY_DN19255_c0_g1,TRINITY_DN207455_c0_g1,TRINITY_DN21202_c0_g1,TRINITY_DN21792_c2_g1,TRINITY_DN264687_c0_g1,TRINITY_DN27110_c1_g1,TRINITY_DN2956_c0_g2,TRINITY_DN301129_c0_g1,TRINITY_DN314101_c0_g1,TRINITY_DN3219_c1_g…	TRINITY_DN100530_c1_g2,TRINITY_DN10458_c0_g1,TRINITY_DN106990_c2_g2,TRINITY_DN109205_c0_g1,TRINITY_DN11232_c0_g1,TRINITY_DN11443_c0_g1,TRINITY_DN11443_c2_g1,TRINITY_DN1186_c0_g1,TRINITY_DN11935_c0_g1,TRINITY_DN12682_c2_g1,TRINITY_DN12682_c2_g4,TRINITY_DN127317_c0_g3,TRINITY_DN131125_c0_g3,TRINITY_DN134345_c0_g1,TRINITY_DN13729_c0_g1,TRINITY_DN1385_c3_g1,TRINITY_DN19177_c0_g1,TRINITY_DN209718_c0_g…
MF	GO:0140327	flippase activity	1	5	6	101	0.00452	TRINITY_DN207455_c0_g1	TRINITY_DN127317_c0_g3,TRINITY_DN290112_c0_g4,TRINITY_DN398762_c0_g1,TRINITY_DN73357_c0_g1,TRINITY_DN83438_c0_g1
BP	GO:0002711	positive regulation of T cell mediated immunity	1	6	7	137	0.00455	TRINITY_DN36675_c0_g1	TRINITY_DN18068_c0_g2,TRINITY_DN253203_c0_g1,TRINITY_DN3495_c0_g1,TRINITY_DN429917_c0_g1,TRINITY_DN5394_c0_g1,TRINITY_DN77004_c0_g2
MF	GO:0015126	canalicular bile acid transmembrane transporter activity	1	1	2	7	0.0046	TRINITY_DN207455_c0_g1	TRINITY_DN398762_c0_g1
BP	GO:0060586	multicellular organismal iron ion homeostasis	0	3	3	23	0.00464	-	TRINITY_DN11443_c0_g1,TRINITY_DN11443_c2_g1,TRINITY_DN62679_c1_g1
BP	GO:0072111	cell proliferation involved in kidney development	0	3	3	23	0.00464	-	TRINITY_DN1186_c0_g1,TRINITY_DN134345_c0_g1,TRINITY_DN52961_c0_g2
BP	GO:1904478	regulation of intestinal absorption	1	2	3	23	0.00464	TRINITY_DN207455_c0_g1	TRINITY_DN290112_c0_g4,TRINITY_DN398762_c0_g1
BP	GO:0043436	oxoacid metabolic process	42	59	101	5252	0.00466	TRINITY_DN104129_c0_g1,TRINITY_DN122135_c0_g1,TRINITY_DN129373_c0_g2,TRINITY_DN13310_c0_g2,TRINITY_DN1500_c10_g1,TRINITY_DN15170_c0_g2,TRINITY_DN1688_c2_g1,TRINITY_DN1827_c1_g1,TRINITY_DN19672_c0_g2,TRINITY_DN204351_c0_g1,TRINITY_DN207455_c0_g1,TRINITY_DN207504_c0_g1,TRINITY_DN214253_c0_g1,TRINITY_DN216105_c0_g1,TRINITY_DN23321_c0_g1,TRINITY_DN2392_c0_g1,TRINITY_DN2392_c2_g1,TRINITY_DN24136_c0_g3…	TRINITY_DN104919_c0_g3,TRINITY_DN106990_c2_g2,TRINITY_DN111010_c0_g1,TRINITY_DN112027_c0_g2,TRINITY_DN113488_c0_g1,TRINITY_DN125061_c1_g1,TRINITY_DN125118_c0_g1,TRINITY_DN125663_c0_g1,TRINITY_DN12682_c2_g1,TRINITY_DN127317_c0_g3,TRINITY_DN127857_c0_g1,TRINITY_DN131363_c0_g2,TRINITY_DN1346_c6_g2,TRINITY_DN1415_c0_g1,TRINITY_DN14772_c0_g1,TRINITY_DN15048_c1_g1,TRINITY_DN16022_c1_g3,TRINITY_DN17264_…
BP	GO:0031343	positive regulation of cell killing	2	9	11	292	0.00468	TRINITY_DN113912_c6_g1,TRINITY_DN445471_c0_g1	TRINITY_DN18068_c0_g2,TRINITY_DN253203_c0_g1,TRINITY_DN284471_c0_g1,TRINITY_DN3495_c0_g1,TRINITY_DN478865_c0_g1,TRINITY_DN5394_c0_g1,TRINITY_DN5470_c2_g1,TRINITY_DN77004_c0_g2,TRINITY_DN77177_c0_g1
BP	GO:0042737	drug catabolic process	9	9	18	605	0.0047	TRINITY_DN1291_c0_g2,TRINITY_DN129373_c0_g2,TRINITY_DN214253_c0_g1,TRINITY_DN23321_c0_g1,TRINITY_DN31838_c0_g1,TRINITY_DN342_c0_g1,TRINITY_DN358013_c0_g1,TRINITY_DN4326_c0_g1,TRINITY_DN5294_c1_g1	TRINITY_DN105276_c0_g1,TRINITY_DN134365_c0_g1,TRINITY_DN24326_c0_g3,TRINITY_DN39431_c1_g1,TRINITY_DN479375_c0_g1,TRINITY_DN52968_c0_g1,TRINITY_DN57653_c0_g1,TRINITY_DN73341_c0_g1,TRINITY_DN87545_c0_g1
CC	GO:0098554	cytoplasmic side of endoplasmic reticulum membrane	5	9	14	419	0.0047	TRINITY_DN119185_c0_g1,TRINITY_DN12905_c0_g2,TRINITY_DN252423_c0_g1,TRINITY_DN429632_c0_g1,TRINITY_DN433613_c0_g1	TRINITY_DN119384_c0_g1,TRINITY_DN129701_c1_g1,TRINITY_DN141033_c0_g1,TRINITY_DN141469_c0_g1,TRINITY_DN1498_c0_g1,TRINITY_DN463352_c0_g1,TRINITY_DN485841_c0_g1,TRINITY_DN62356_c0_g1,TRINITY_DN72388_c3_g1
CC	GO:0036128	CatSper complex	0	3	3	23	0.00471	-	TRINITY_DN18068_c0_g2,TRINITY_DN5394_c0_g1,TRINITY_DN77004_c0_g2
BP	GO:0006964	positive regulation of biosynthetic process of antibacterial peptides active against Gram-negative bacteria	4	0	4	46	0.00482	TRINITY_DN10851_c1_g1,TRINITY_DN301129_c0_g1,TRINITY_DN36675_c0_g1,TRINITY_DN4633_c0_g1	-
CC	GO:0070469	respirasome	1	7	8	174	0.00487	TRINITY_DN147319_c0_g2	TRINITY_DN127857_c0_g1,TRINITY_DN1346_c6_g2,TRINITY_DN144177_c0_g1,TRINITY_DN193749_c0_g1,TRINITY_DN388334_c0_g1,TRINITY_DN6486_c1_g2,TRINITY_DN6699_c1_g1
BP	GO:0050663	cytokine secretion	4	12	16	514	0.0049	TRINITY_DN1291_c0_g2,TRINITY_DN13480_c2_g1,TRINITY_DN38968_c0_g1,TRINITY_DN445471_c0_g1	TRINITY_DN109205_c0_g1,TRINITY_DN113314_c0_g1,TRINITY_DN119688_c0_g1,TRINITY_DN125799_c0_g1,TRINITY_DN1415_c0_g1,TRINITY_DN180037_c0_g1,TRINITY_DN284471_c0_g1,TRINITY_DN3495_c0_g1,TRINITY_DN429917_c0_g1,TRINITY_DN478865_c0_g1,TRINITY_DN5470_c2_g1,TRINITY_DN55546_c0_g1
MF	GO:0032554	purine deoxyribonucleotide binding	3	4	7	136	0.00491	TRINITY_DN1200_c0_g3,TRINITY_DN21374_c0_g1,TRINITY_DN67235_c0_g1	TRINITY_DN13849_c0_g1,TRINITY_DN14500_c0_g1,TRINITY_DN2767_c0_g1,TRINITY_DN3719_c2_g1
CC	GO:0005891	voltage-gated calcium channel complex	0	4	4	46	0.00491	-	TRINITY_DN18068_c0_g2,TRINITY_DN388023_c0_g1,TRINITY_DN5394_c0_g1,TRINITY_DN77004_c0_g2
CC	GO:0031224	intrinsic component of membrane	59	85	144	7844	0.00497	TRINITY_DN10441_c1_g1,TRINITY_DN113912_c6_g1,TRINITY_DN11979_c1_g1,TRINITY_DN127477_c0_g1,TRINITY_DN130343_c1_g3,TRINITY_DN13310_c0_g2,TRINITY_DN13679_c0_g1,TRINITY_DN140234_c0_g1,TRINITY_DN140859_c0_g1,TRINITY_DN14439_c1_g2,TRINITY_DN14604_c0_g1,TRINITY_DN15557_c1_g1,TRINITY_DN16024_c0_g1,TRINITY_DN165320_c0_g2,TRINITY_DN17407_c0_g1,TRINITY_DN187335_c0_g1,TRINITY_DN19255_c0_g1,TRINITY_DN195115_c…	TRINITY_DN100530_c1_g2,TRINITY_DN10458_c0_g1,TRINITY_DN10553_c0_g1,TRINITY_DN106990_c2_g2,TRINITY_DN109205_c0_g1,TRINITY_DN11232_c0_g1,TRINITY_DN11443_c0_g1,TRINITY_DN11443_c2_g1,TRINITY_DN1186_c0_g1,TRINITY_DN11935_c0_g1,TRINITY_DN12682_c2_g1,TRINITY_DN12682_c2_g4,TRINITY_DN127317_c0_g3,TRINITY_DN127478_c1_g1,TRINITY_DN131125_c0_g3,TRINITY_DN134345_c0_g1,TRINITY_DN13729_c0_g1,TRINITY_DN1385_c3_g…
CC	GO:0005604	basement membrane	3	8	11	293	0.00499	TRINITY_DN119185_c0_g1,TRINITY_DN429632_c0_g1,TRINITY_DN53475_c0_g1	TRINITY_DN1186_c0_g1,TRINITY_DN134345_c0_g1,TRINITY_DN208673_c0_g2,TRINITY_DN27168_c0_g1,TRINITY_DN3215_c0_g2,TRINITY_DN3663_c0_g1,TRINITY_DN463352_c0_g1,TRINITY_DN52961_c0_g2
MF	GO:0004601	peroxidase activity	1	7	8	172	0.00501	TRINITY_DN342_c0_g1	TRINITY_DN134365_c0_g1,TRINITY_DN39960_c0_g2,TRINITY_DN479375_c0_g1,TRINITY_DN48660_c0_g1,TRINITY_DN52968_c0_g1,TRINITY_DN76948_c0_g2,TRINITY_DN87545_c0_g1
MF	GO:0016620	oxidoreductase activity, acting on the aldehyde or oxo group of donors, NAD or NADP as acceptor	2	6	8	172	0.00501	TRINITY_DN204351_c0_g1,TRINITY_DN445471_c0_g1	TRINITY_DN104919_c0_g3,TRINITY_DN2723_c1_g1,TRINITY_DN284471_c0_g1,TRINITY_DN39717_c0_g3,TRINITY_DN4383_c2_g3,TRINITY_DN478865_c0_g1
CC	GO:0098562	cytoplasmic side of membrane	22	22	44	1953	0.0051	TRINITY_DN10441_c1_g1,TRINITY_DN119185_c0_g1,TRINITY_DN126532_c0_g2,TRINITY_DN12905_c0_g2,TRINITY_DN13310_c0_g2,TRINITY_DN14439_c1_g2,TRINITY_DN161284_c0_g1,TRINITY_DN187335_c0_g1,TRINITY_DN252423_c0_g1,TRINITY_DN281406_c0_g1,TRINITY_DN2956_c0_g2,TRINITY_DN301129_c0_g1,TRINITY_DN314101_c0_g1,TRINITY_DN42397_c0_g2,TRINITY_DN429632_c0_g1,TRINITY_DN433613_c0_g1,TRINITY_DN4655_c0_g1,TRINITY_DN47266_c…	TRINITY_DN119384_c0_g1,TRINITY_DN12682_c2_g1,TRINITY_DN129701_c1_g1,TRINITY_DN1385_c3_g1,TRINITY_DN141033_c0_g1,TRINITY_DN141469_c0_g1,TRINITY_DN1498_c0_g1,TRINITY_DN188987_c0_g1,TRINITY_DN206505_c0_g1,TRINITY_DN208673_c0_g2,TRINITY_DN212231_c3_g1,TRINITY_DN25288_c1_g3,TRINITY_DN285428_c0_g2,TRINITY_DN33301_c0_g1,TRINITY_DN34343_c0_g1,TRINITY_DN36554_c1_g3,TRINITY_DN463352_c0_g1,TRINITY_DN485841_…
BP	GO:0009605	response to external stimulus	94	141	235	13622	0.00513	TRINITY_DN103711_c0_g1,TRINITY_DN104409_c0_g1,TRINITY_DN108017_c0_g2,TRINITY_DN10851_c1_g1,TRINITY_DN11348_c3_g1,TRINITY_DN113912_c6_g1,TRINITY_DN1291_c0_g2,TRINITY_DN129686_c0_g5,TRINITY_DN130343_c1_g3,TRINITY_DN13310_c0_g2,TRINITY_DN134799_c0_g1,TRINITY_DN13480_c2_g1,TRINITY_DN14439_c1_g2,TRINITY_DN14713_c0_g1,TRINITY_DN15264_c0_g1,TRINITY_DN15425_c0_g1,TRINITY_DN15425_c1_g1,TRINITY_DN15835_c0_…	TRINITY_DN10458_c0_g1,TRINITY_DN105276_c0_g1,TRINITY_DN10694_c1_g1,TRINITY_DN106990_c2_g2,TRINITY_DN1083_c0_g2,TRINITY_DN109205_c0_g1,TRINITY_DN11133_c0_g1,TRINITY_DN112027_c0_g2,TRINITY_DN11232_c0_g1,TRINITY_DN113090_c0_g3,TRINITY_DN113314_c0_g1,TRINITY_DN114448_c0_g4,TRINITY_DN1186_c0_g1,TRINITY_DN119176_c1_g2,TRINITY_DN119688_c0_g1,TRINITY_DN125799_c0_g1,TRINITY_DN12682_c2_g1,TRINITY_DN127101_…
MF	GO:0072341	modified amino acid binding	1	13	14	417	0.00518	TRINITY_DN3195_c0_g1	TRINITY_DN109205_c0_g1,TRINITY_DN180184_c0_g3,TRINITY_DN18068_c0_g2,TRINITY_DN184389_c0_g1,TRINITY_DN2043_c0_g1,TRINITY_DN22835_c0_g1,TRINITY_DN23535_c0_g1,TRINITY_DN253203_c0_g1,TRINITY_DN32229_c5_g1,TRINITY_DN5394_c0_g1,TRINITY_DN5470_c2_g1,TRINITY_DN77004_c0_g2,TRINITY_DN79231_c0_g1
BP	GO:0033365	protein localization to organelle	51	77	128	6910	0.0052	TRINITY_DN103231_c0_g1,TRINITY_DN108017_c0_g2,TRINITY_DN11168_c0_g1,TRINITY_DN119185_c0_g1,TRINITY_DN1200_c0_g3,TRINITY_DN122135_c0_g1,TRINITY_DN12905_c0_g2,TRINITY_DN129686_c0_g5,TRINITY_DN140859_c0_g1,TRINITY_DN15264_c0_g1,TRINITY_DN159180_c0_g1,TRINITY_DN17988_c0_g1,TRINITY_DN195115_c0_g1,TRINITY_DN20775_c0_g2,TRINITY_DN235429_c0_g1,TRINITY_DN23656_c0_g1,TRINITY_DN24218_c0_g1,TRINITY_DN2445_c0…	TRINITY_DN104765_c0_g1,TRINITY_DN105276_c0_g1,TRINITY_DN109205_c0_g1,TRINITY_DN113314_c0_g1,TRINITY_DN114448_c0_g4,TRINITY_DN119384_c0_g1,TRINITY_DN119688_c0_g1,TRINITY_DN125799_c0_g1,TRINITY_DN129006_c0_g1,TRINITY_DN129701_c1_g1,TRINITY_DN131117_c0_g1,TRINITY_DN136051_c0_g1,TRINITY_DN138125_c0_g2,TRINITY_DN13849_c0_g1,TRINITY_DN141033_c0_g1,TRINITY_DN141469_c0_g1,TRINITY_DN1498_c0_g1,TRINITY_DN1…
BP	GO:0006535	cysteine biosynthetic process from serine	3	0	3	24	0.00525	TRINITY_DN2392_c0_g1,TRINITY_DN2392_c2_g1,TRINITY_DN33344_c0_g1	-
BP	GO:1900746	regulation of vascular endothelial growth factor signaling pathway	2	1	3	24	0.00525	TRINITY_DN216105_c0_g1,TRINITY_DN8435_c0_g1	TRINITY_DN493932_c0_g1
BP	GO:2001225	regulation of chloride transport	1	2	3	24	0.00525	TRINITY_DN207455_c0_g1	TRINITY_DN290112_c0_g4,TRINITY_DN398762_c0_g1
BP	GO:0060278	regulation of ovulation	1	4	5	75	0.00525	TRINITY_DN55069_c2_g1	TRINITY_DN134345_c0_g1,TRINITY_DN158218_c2_g1,TRINITY_DN45736_c0_g1,TRINITY_DN52961_c0_g2
CC	GO:0098797	plasma membrane protein complex	7	26	33	1365	0.0053	TRINITY_DN14439_c1_g2,TRINITY_DN161284_c0_g1,TRINITY_DN20704_c0_g1,TRINITY_DN207455_c0_g1,TRINITY_DN243995_c0_g1,TRINITY_DN301129_c0_g1,TRINITY_DN5026_c0_g1	TRINITY_DN1083_c0_g2,TRINITY_DN1186_c0_g1,TRINITY_DN12591_c0_g2,TRINITY_DN134345_c0_g1,TRINITY_DN160077_c0_g1,TRINITY_DN18068_c0_g2,TRINITY_DN20449_c1_g1,TRINITY_DN27168_c0_g1,TRINITY_DN2988_c0_g1,TRINITY_DN301330_c0_g2,TRINITY_DN3663_c0_g1,TRINITY_DN388023_c0_g1,TRINITY_DN4122_c1_g1,TRINITY_DN49373_c0_g1,TRINITY_DN49376_c1_g1,TRINITY_DN52961_c0_g2,TRINITY_DN5394_c0_g1,TRINITY_DN56239_c0_g1,TRINI…
BP	GO:0010359	regulation of anion channel activity	2	9	11	297	0.00531	TRINITY_DN14439_c1_g2,TRINITY_DN207455_c0_g1	TRINITY_DN180037_c0_g1,TRINITY_DN290112_c0_g4,TRINITY_DN2988_c0_g1,TRINITY_DN398762_c0_g1,TRINITY_DN55546_c0_g1,TRINITY_DN56239_c0_g1,TRINITY_DN61865_c5_g1,TRINITY_DN8731_c0_g1,TRINITY_DN88078_c0_g1
BP	GO:0015988	energy coupled proton transmembrane transport, against electrochemical gradient	3	8	11	297	0.00531	TRINITY_DN20704_c0_g1,TRINITY_DN243995_c0_g1,TRINITY_DN61933_c0_g1	TRINITY_DN160077_c0_g1,TRINITY_DN20449_c1_g1,TRINITY_DN301330_c0_g2,TRINITY_DN40790_c2_g1,TRINITY_DN4122_c1_g1,TRINITY_DN6486_c1_g2,TRINITY_DN6699_c1_g1,TRINITY_DN9163_c4_g1
BP	GO:0009991	response to extracellular stimulus	27	59	86	4384	0.00538	TRINITY_DN103711_c0_g1,TRINITY_DN13310_c0_g2,TRINITY_DN14439_c1_g2,TRINITY_DN17407_c0_g1,TRINITY_DN195115_c0_g1,TRINITY_DN204351_c0_g1,TRINITY_DN207455_c0_g1,TRINITY_DN207504_c0_g1,TRINITY_DN20775_c0_g2,TRINITY_DN281406_c0_g1,TRINITY_DN323250_c0_g1,TRINITY_DN33773_c0_g1,TRINITY_DN3562_c0_g1,TRINITY_DN372423_c0_g1,TRINITY_DN388475_c0_g1,TRINITY_DN39315_c3_g1,TRINITY_DN397574_c0_g1,TRINITY_DN46046_…	TRINITY_DN105276_c0_g1,TRINITY_DN112027_c0_g2,TRINITY_DN11232_c0_g1,TRINITY_DN113090_c0_g3,TRINITY_DN114448_c0_g4,TRINITY_DN1186_c0_g1,TRINITY_DN119176_c1_g2,TRINITY_DN12682_c2_g1,TRINITY_DN134345_c0_g1,TRINITY_DN1415_c0_g1,TRINITY_DN14772_c0_g1,TRINITY_DN14967_c0_g1,TRINITY_DN158218_c2_g1,TRINITY_DN16022_c1_g3,TRINITY_DN16224_c0_g1,TRINITY_DN180037_c0_g1,TRINITY_DN18068_c0_g2,TRINITY_DN191959_c0…
BP	GO:0006873	cellular ion homeostasis	16	50	66	3214	0.00539	TRINITY_DN13310_c0_g2,TRINITY_DN14439_c1_g2,TRINITY_DN14604_c0_g1,TRINITY_DN165320_c0_g2,TRINITY_DN20704_c0_g1,TRINITY_DN21792_c2_g1,TRINITY_DN24397_c0_g1,TRINITY_DN243995_c0_g1,TRINITY_DN31334_c0_g1,TRINITY_DN396194_c0_g1,TRINITY_DN5026_c0_g1,TRINITY_DN6160_c0_g1,TRINITY_DN61933_c0_g1,TRINITY_DN66_c2_g1,TRINITY_DN73014_c0_g1,TRINITY_DN842_c0_g2	TRINITY_DN106990_c2_g2,TRINITY_DN1083_c0_g2,TRINITY_DN11443_c0_g1,TRINITY_DN11443_c2_g1,TRINITY_DN1186_c0_g1,TRINITY_DN12682_c2_g1,TRINITY_DN12682_c2_g4,TRINITY_DN134345_c0_g1,TRINITY_DN13729_c0_g1,TRINITY_DN138125_c0_g2,TRINITY_DN160077_c0_g1,TRINITY_DN16789_c0_g1,TRINITY_DN17097_c0_g2,TRINITY_DN180037_c0_g1,TRINITY_DN180184_c0_g3,TRINITY_DN180456_c0_g1,TRINITY_DN18950_c1_g1,TRINITY_DN2024_c0_g1…
MF	GO:0030235	nitric-oxide synthase regulator activity	4	8	12	333	0.00541	TRINITY_DN1200_c0_g3,TRINITY_DN13310_c0_g2,TRINITY_DN281406_c0_g1,TRINITY_DN67235_c0_g1	TRINITY_DN12682_c2_g1,TRINITY_DN13849_c0_g1,TRINITY_DN2767_c0_g1,TRINITY_DN285428_c0_g2,TRINITY_DN3719_c2_g1,TRINITY_DN3737_c0_g2,TRINITY_DN73843_c0_g2,TRINITY_DN95008_c0_g2
BP	GO:0019752	carboxylic acid metabolic process	42	56	98	5100	0.00541	TRINITY_DN104129_c0_g1,TRINITY_DN122135_c0_g1,TRINITY_DN129373_c0_g2,TRINITY_DN13310_c0_g2,TRINITY_DN1500_c10_g1,TRINITY_DN15170_c0_g2,TRINITY_DN1688_c2_g1,TRINITY_DN1827_c1_g1,TRINITY_DN19672_c0_g2,TRINITY_DN204351_c0_g1,TRINITY_DN207455_c0_g1,TRINITY_DN207504_c0_g1,TRINITY_DN214253_c0_g1,TRINITY_DN216105_c0_g1,TRINITY_DN23321_c0_g1,TRINITY_DN2392_c0_g1,TRINITY_DN2392_c2_g1,TRINITY_DN24136_c0_g3…	TRINITY_DN104919_c0_g3,TRINITY_DN106990_c2_g2,TRINITY_DN111010_c0_g1,TRINITY_DN113488_c0_g1,TRINITY_DN125061_c1_g1,TRINITY_DN125118_c0_g1,TRINITY_DN125663_c0_g1,TRINITY_DN12682_c2_g1,TRINITY_DN127317_c0_g3,TRINITY_DN127857_c0_g1,TRINITY_DN131363_c0_g2,TRINITY_DN1346_c6_g2,TRINITY_DN1415_c0_g1,TRINITY_DN14772_c0_g1,TRINITY_DN15048_c1_g1,TRINITY_DN17264_c0_g2,TRINITY_DN180037_c0_g1,TRINITY_DN18136_…
BP	GO:0071806	protein transmembrane transport	4	8	12	341	0.0055	TRINITY_DN1200_c0_g3,TRINITY_DN140859_c0_g1,TRINITY_DN281406_c0_g1,TRINITY_DN67235_c0_g1	TRINITY_DN13849_c0_g1,TRINITY_DN18068_c0_g2,TRINITY_DN253203_c0_g1,TRINITY_DN2767_c0_g1,TRINITY_DN3719_c2_g1,TRINITY_DN429917_c0_g1,TRINITY_DN5394_c0_g1,TRINITY_DN77004_c0_g2
BP	GO:0009743	response to carbohydrate	14	29	43	1917	0.00551	TRINITY_DN104129_c0_g1,TRINITY_DN134799_c0_g1,TRINITY_DN14439_c1_g2,TRINITY_DN165320_c0_g2,TRINITY_DN269568_c0_g1,TRINITY_DN412_c18_g1,TRINITY_DN44060_c0_g1,TRINITY_DN4633_c0_g1,TRINITY_DN5186_c0_g2,TRINITY_DN5294_c1_g1,TRINITY_DN5391_c0_g3,TRINITY_DN5553_c0_g1,TRINITY_DN7540_c0_g1,TRINITY_DN91200_c0_g2	TRINITY_DN10740_c0_g1,TRINITY_DN11232_c0_g1,TRINITY_DN114448_c0_g4,TRINITY_DN14772_c0_g1,TRINITY_DN160016_c0_g1,TRINITY_DN180037_c0_g1,TRINITY_DN252706_c0_g1,TRINITY_DN276677_c0_g1,TRINITY_DN2988_c0_g1,TRINITY_DN35880_c0_g1,TRINITY_DN39534_c0_g1,TRINITY_DN41525_c1_g1,TRINITY_DN46299_c2_g1,TRINITY_DN49387_c0_g3,TRINITY_DN52968_c0_g1,TRINITY_DN55405_c1_g1,TRINITY_DN55546_c0_g1,TRINITY_DN55795_c0_g2…
MF	GO:0004124	cysteine synthase activity	3	0	3	24	0.00557	TRINITY_DN2392_c0_g1,TRINITY_DN2392_c2_g1,TRINITY_DN33344_c0_g1	-
MF	GO:0005055	laminin receptor activity	2	1	3	24	0.00557	TRINITY_DN119185_c0_g1,TRINITY_DN429632_c0_g1	TRINITY_DN463352_c0_g1
MF	GO:0016289	CoA hydrolase activity	1	3	4	47	0.00562	TRINITY_DN429601_c0_g1	TRINITY_DN202781_c0_g1,TRINITY_DN237613_c0_g1,TRINITY_DN32196_c2_g1
BP	GO:0050829	defense response to Gram-negative bacterium	10	6	16	522	0.00565	TRINITY_DN10851_c1_g1,TRINITY_DN14713_c0_g1,TRINITY_DN15835_c0_g1,TRINITY_DN15835_c0_g2,TRINITY_DN15835_c0_g3,TRINITY_DN301129_c0_g1,TRINITY_DN35655_c0_g1,TRINITY_DN36675_c0_g1,TRINITY_DN418_c0_g1,TRINITY_DN4633_c0_g1	TRINITY_DN14967_c0_g1,TRINITY_DN5406_c0_g1,TRINITY_DN58304_c0_g2,TRINITY_DN58319_c0_g1,TRINITY_DN62688_c0_g1,TRINITY_DN9913_c0_g1
BP	GO:2001057	reactive nitrogen species metabolic process	5	11	16	522	0.00565	TRINITY_DN1200_c0_g3,TRINITY_DN13310_c0_g2,TRINITY_DN281406_c0_g1,TRINITY_DN4633_c0_g1,TRINITY_DN67235_c0_g1	TRINITY_DN1186_c0_g1,TRINITY_DN12682_c2_g1,TRINITY_DN134345_c0_g1,TRINITY_DN134365_c0_g1,TRINITY_DN13849_c0_g1,TRINITY_DN2767_c0_g1,TRINITY_DN285428_c0_g2,TRINITY_DN3719_c2_g1,TRINITY_DN3737_c0_g2,TRINITY_DN73843_c0_g2,TRINITY_DN95008_c0_g2
CC	GO:0030662	coated vesicle membrane	7	18	25	957	0.00566	TRINITY_DN199533_c0_g2,TRINITY_DN23468_c0_g3,TRINITY_DN31229_c0_g1,TRINITY_DN3195_c0_g1,TRINITY_DN327210_c0_g1,TRINITY_DN485086_c0_g1,TRINITY_DN5186_c0_g2	TRINITY_DN12591_c0_g2,TRINITY_DN206505_c0_g1,TRINITY_DN212231_c3_g1,TRINITY_DN22835_c0_g1,TRINITY_DN23468_c0_g1,TRINITY_DN23535_c0_g1,TRINITY_DN253203_c0_g1,TRINITY_DN25964_c0_g1,TRINITY_DN376809_c0_g1,TRINITY_DN45347_c1_g1,TRINITY_DN49295_c0_g1,TRINITY_DN49373_c0_g1,TRINITY_DN49376_c1_g1,TRINITY_DN5394_c0_g1,TRINITY_DN65913_c0_g1,TRINITY_DN77004_c0_g2,TRINITY_DN85056_c0_g1,TRINITY_DN9010_c1_g1
BP	GO:0065003	protein-containing complex assembly	69	131	200	11421	0.00567	TRINITY_DN103711_c0_g1,TRINITY_DN104129_c0_g1,TRINITY_DN108017_c0_g2,TRINITY_DN113912_c6_g1,TRINITY_DN11645_c2_g1,TRINITY_DN119185_c0_g1,TRINITY_DN1200_c0_g3,TRINITY_DN121139_c0_g1,TRINITY_DN128214_c0_g2,TRINITY_DN13485_c0_g1,TRINITY_DN14604_c0_g1,TRINITY_DN14713_c0_g1,TRINITY_DN147319_c0_g2,TRINITY_DN15264_c0_g1,TRINITY_DN1693_c0_g2,TRINITY_DN173727_c0_g1,TRINITY_DN18522_c0_g5,TRINITY_DN19326_c0…	TRINITY_DN105276_c0_g1,TRINITY_DN10701_c0_g1,TRINITY_DN1083_c0_g2,TRINITY_DN109205_c0_g1,TRINITY_DN113314_c0_g1,TRINITY_DN114448_c0_g4,TRINITY_DN114863_c0_g1,TRINITY_DN119688_c0_g1,TRINITY_DN125799_c0_g1,TRINITY_DN131117_c0_g1,TRINITY_DN131941_c3_g2,TRINITY_DN13849_c0_g1,TRINITY_DN140050_c1_g1,TRINITY_DN141033_c0_g1,TRINITY_DN141469_c0_g1,TRINITY_DN1415_c0_g1,TRINITY_DN144177_c0_g1,TRINITY_DN1450…
CC	GO:0101002	ficolin-1-rich granule	9	35	44	1966	0.00572	TRINITY_DN108017_c0_g2,TRINITY_DN1200_c0_g3,TRINITY_DN122135_c0_g1,TRINITY_DN134799_c0_g1,TRINITY_DN44060_c0_g1,TRINITY_DN4655_c0_g1,TRINITY_DN67235_c0_g1,TRINITY_DN68868_c0_g1,TRINITY_DN9798_c0_g1	TRINITY_DN112027_c0_g2,TRINITY_DN113090_c0_g3,TRINITY_DN1186_c0_g1,TRINITY_DN134345_c0_g1,TRINITY_DN13849_c0_g1,TRINITY_DN1415_c0_g1,TRINITY_DN14167_c0_g1,TRINITY_DN14967_c0_g1,TRINITY_DN16022_c1_g3,TRINITY_DN167136_c0_g2,TRINITY_DN180937_c0_g1,TRINITY_DN19018_c3_g1,TRINITY_DN1964_c0_g2,TRINITY_DN2043_c0_g1,TRINITY_DN21145_c4_g1,TRINITY_DN25288_c1_g3,TRINITY_DN253203_c0_g1,TRINITY_DN25581_c0_g1,T…
MF	GO:0016651	oxidoreductase activity, acting on NAD(P)H	6	8	14	422	0.00573	TRINITY_DN129373_c0_g2,TRINITY_DN147319_c0_g2,TRINITY_DN31142_c0_g1,TRINITY_DN342_c0_g1,TRINITY_DN36173_c0_g4,TRINITY_DN5294_c1_g1	TRINITY_DN125663_c0_g1,TRINITY_DN127857_c0_g1,TRINITY_DN1346_c6_g2,TRINITY_DN144177_c0_g1,TRINITY_DN185636_c0_g2,TRINITY_DN24326_c0_g3,TRINITY_DN35880_c0_g1,TRINITY_DN479375_c0_g1
BP	GO:0015893	drug transport	5	24	29	1169	0.00573	TRINITY_DN14439_c1_g2,TRINITY_DN207455_c0_g1,TRINITY_DN27110_c1_g1,TRINITY_DN3195_c0_g1,TRINITY_DN66_c2_g1	TRINITY_DN10458_c0_g1,TRINITY_DN10553_c0_g1,TRINITY_DN106990_c2_g2,TRINITY_DN11443_c0_g1,TRINITY_DN11443_c2_g1,TRINITY_DN114448_c0_g4,TRINITY_DN127317_c0_g3,TRINITY_DN127478_c1_g1,TRINITY_DN184389_c0_g1,TRINITY_DN209718_c0_g1,TRINITY_DN22835_c0_g1,TRINITY_DN290112_c0_g4,TRINITY_DN2988_c0_g1,TRINITY_DN398762_c0_g1,TRINITY_DN5470_c2_g1,TRINITY_DN56239_c0_g1,TRINITY_DN61865_c5_g1,TRINITY_DN62679_c1_…
BP	GO:0046683	response to organophosphorus	10	10	20	714	0.00576	TRINITY_DN103231_c0_g1,TRINITY_DN195115_c0_g1,TRINITY_DN204351_c0_g1,TRINITY_DN207504_c0_g1,TRINITY_DN20775_c0_g2,TRINITY_DN235429_c0_g1,TRINITY_DN27695_c1_g1,TRINITY_DN5186_c0_g2,TRINITY_DN5294_c1_g1,TRINITY_DN5391_c0_g3	TRINITY_DN158218_c2_g1,TRINITY_DN18501_c0_g1,TRINITY_DN2024_c0_g1,TRINITY_DN24326_c0_g3,TRINITY_DN28747_c0_g1,TRINITY_DN429917_c0_g1,TRINITY_DN439323_c0_g1,TRINITY_DN64583_c0_g1,TRINITY_DN79694_c0_g1,TRINITY_DN8850_c0_g1
BP	GO:0006083	acetate metabolic process	0	2	2	8	0.00582	-	TRINITY_DN202781_c0_g1,TRINITY_DN237613_c0_g1
BP	GO:0006391	transcription initiation from mitochondrial promoter	2	0	2	8	0.00582	TRINITY_DN32193_c0_g1,TRINITY_DN37913_c0_g1	-
BP	GO:0016480	negative regulation of transcription by RNA polymerase III	1	1	2	8	0.00582	TRINITY_DN35267_c0_g1	TRINITY_DN134365_c0_g1
BP	GO:0043315	positive regulation of neutrophil degranulation	0	2	2	8	0.00582	-	TRINITY_DN1186_c0_g1,TRINITY_DN134345_c0_g1
BP	GO:1902565	positive regulation of neutrophil activation	0	2	2	8	0.00582	-	TRINITY_DN1186_c0_g1,TRINITY_DN134345_c0_g1
BP	GO:1904901	positive regulation of myosin II filament organization	0	2	2	8	0.00582	-	TRINITY_DN134345_c0_g1,TRINITY_DN52961_c0_g2
BP	GO:2000361	regulation of prostaglandin-E synthase activity	0	2	2	8	0.00582	-	TRINITY_DN1186_c0_g1,TRINITY_DN134345_c0_g1
BP	GO:2000363	positive regulation of prostaglandin-E synthase activity	0	2	2	8	0.00582	-	TRINITY_DN1186_c0_g1,TRINITY_DN134345_c0_g1
CC	GO:0009353	mitochondrial oxoglutarate dehydrogenase complex	1	1	2	8	0.00588	TRINITY_DN390863_c0_g2	TRINITY_DN104919_c0_g3
CC	GO:0034667	integrin alpha3-beta1 complex	0	2	2	8	0.00588	-	TRINITY_DN1186_c0_g1,TRINITY_DN134345_c0_g1
CC	GO:0034677	integrin alpha7-beta1 complex	0	2	2	8	0.00588	-	TRINITY_DN1186_c0_g1,TRINITY_DN134345_c0_g1
CC	GO:0034687	integrin alphaL-beta2 complex	0	2	2	8	0.00588	-	TRINITY_DN1186_c0_g1,TRINITY_DN134345_c0_g1
CC	GO:0034688	integrin alphaM-beta2 complex	0	2	2	8	0.00588	-	TRINITY_DN1186_c0_g1,TRINITY_DN134345_c0_g1
BP	GO:0010745	negative regulation of macrophage derived foam cell differentiation	0	3	3	25	0.0059	-	TRINITY_DN1186_c0_g1,TRINITY_DN134345_c0_g1,TRINITY_DN52961_c0_g2
BP	GO:1902547	regulation of cellular response to vascular endothelial growth factor stimulus	2	1	3	25	0.0059	TRINITY_DN216105_c0_g1,TRINITY_DN8435_c0_g1	TRINITY_DN493932_c0_g1
BP	GO:0014866	skeletal myofibril assembly	3	5	8	181	0.00596	TRINITY_DN30432_c0_g2,TRINITY_DN49496_c2_g1,TRINITY_DN67235_c0_g1	TRINITY_DN2107_c1_g1,TRINITY_DN30436_c0_g1,TRINITY_DN3737_c0_g2,TRINITY_DN45736_c0_g1,TRINITY_DN7030_c0_g1
BP	GO:1903214	regulation of protein targeting to mitochondrion	3	5	8	181	0.00596	TRINITY_DN108017_c0_g2,TRINITY_DN323250_c0_g1,TRINITY_DN5186_c0_g2	TRINITY_DN114448_c0_g4,TRINITY_DN29182_c0_g2,TRINITY_DN479006_c0_g1,TRINITY_DN5394_c0_g1,TRINITY_DN77004_c0_g2
MF	GO:0032552	deoxyribonucleotide binding	3	4	7	141	0.00597	TRINITY_DN1200_c0_g3,TRINITY_DN21374_c0_g1,TRINITY_DN67235_c0_g1	TRINITY_DN13849_c0_g1,TRINITY_DN14500_c0_g1,TRINITY_DN2767_c0_g1,TRINITY_DN3719_c2_g1
BP	GO:0002812	biosynthetic process of antibacterial peptides active against Gram-negative bacteria	4	0	4	49	0.00604	TRINITY_DN10851_c1_g1,TRINITY_DN301129_c0_g1,TRINITY_DN36675_c0_g1,TRINITY_DN4633_c0_g1	-
BP	GO:0002813	regulation of biosynthetic process of antibacterial peptides active against Gram-negative bacteria	4	0	4	49	0.00604	TRINITY_DN10851_c1_g1,TRINITY_DN301129_c0_g1,TRINITY_DN36675_c0_g1,TRINITY_DN4633_c0_g1	-
MF	GO:0003986	acetyl-CoA hydrolase activity	0	2	2	8	0.00607	-	TRINITY_DN202781_c0_g1,TRINITY_DN237613_c0_g1
MF	GO:0004059	aralkylamine N-acetyltransferase activity	0	2	2	8	0.00607	-	TRINITY_DN2951_c0_g1,TRINITY_DN8850_c0_g1
MF	GO:0030369	ICAM-3 receptor activity	0	2	2	8	0.00607	-	TRINITY_DN1186_c0_g1,TRINITY_DN134345_c0_g1
MF	GO:0051990	(R)-2-hydroxyglutarate dehydrogenase activity	1	1	2	8	0.00607	TRINITY_DN122135_c0_g1	TRINITY_DN19018_c3_g1
BP	GO:0042274	ribosomal small subunit biogenesis	13	5	18	621	0.0061	TRINITY_DN119185_c0_g1,TRINITY_DN180746_c0_g1,TRINITY_DN211091_c0_g1,TRINITY_DN22184_c0_g1,TRINITY_DN23820_c0_g1,TRINITY_DN2445_c0_g1,TRINITY_DN332298_c0_g1,TRINITY_DN429632_c0_g1,TRINITY_DN433613_c0_g1,TRINITY_DN4494_c0_g1,TRINITY_DN56159_c0_g2,TRINITY_DN6938_c0_g1,TRINITY_DN81481_c0_g1	TRINITY_DN210556_c0_g1,TRINITY_DN45748_c0_g1,TRINITY_DN463352_c0_g1,TRINITY_DN485501_c0_g1,TRINITY_DN70093_c0_g1
BP	GO:0009060	aerobic respiration	4	8	12	346	0.00615	TRINITY_DN104129_c0_g1,TRINITY_DN129373_c0_g2,TRINITY_DN390863_c0_g2,TRINITY_DN429601_c0_g1	TRINITY_DN104919_c0_g3,TRINITY_DN127857_c0_g1,TRINITY_DN1346_c6_g2,TRINITY_DN180937_c0_g1,TRINITY_DN25581_c0_g1,TRINITY_DN388334_c0_g1,TRINITY_DN52968_c0_g1,TRINITY_DN6699_c1_g1
BP	GO:0014823	response to activity	3	11	14	435	0.00617	TRINITY_DN281406_c0_g1,TRINITY_DN323250_c0_g1,TRINITY_DN5294_c1_g1	TRINITY_DN114448_c0_g4,TRINITY_DN1186_c0_g1,TRINITY_DN134345_c0_g1,TRINITY_DN18068_c0_g2,TRINITY_DN253203_c0_g1,TRINITY_DN35880_c0_g1,TRINITY_DN429917_c0_g1,TRINITY_DN52968_c0_g1,TRINITY_DN5394_c0_g1,TRINITY_DN77004_c0_g2,TRINITY_DN82609_c0_g2
CC	GO:0005615	extracellular space	23	44	67	3275	0.00617	TRINITY_DN103711_c0_g1,TRINITY_DN113912_c6_g1,TRINITY_DN1291_c0_g2,TRINITY_DN134799_c0_g1,TRINITY_DN195115_c0_g1,TRINITY_DN20775_c0_g2,TRINITY_DN216105_c0_g1,TRINITY_DN25829_c0_g1,TRINITY_DN28647_c0_g1,TRINITY_DN31142_c0_g1,TRINITY_DN35455_c0_g1,TRINITY_DN358013_c0_g1,TRINITY_DN418_c0_g1,TRINITY_DN42400_c0_g4,TRINITY_DN44060_c0_g1,TRINITY_DN44299_c0_g1,TRINITY_DN49490_c0_g1,TRINITY_DN60447_c0_g2,…	TRINITY_DN10247_c0_g2,TRINITY_DN105276_c0_g1,TRINITY_DN10701_c0_g1,TRINITY_DN125663_c0_g1,TRINITY_DN132575_c0_g1,TRINITY_DN1415_c0_g1,TRINITY_DN145610_c0_g2,TRINITY_DN15220_c2_g1,TRINITY_DN15220_c2_g2,TRINITY_DN158218_c2_g1,TRINITY_DN1671_c0_g1,TRINITY_DN1671_c0_g2,TRINITY_DN17284_c0_g1,TRINITY_DN18068_c0_g2,TRINITY_DN1883_c0_g2,TRINITY_DN20195_c0_g1,TRINITY_DN2024_c0_g1,TRINITY_DN20806_c0_g1,TRI…
MF	GO:0043236	laminin binding	4	3	7	142	0.0062	TRINITY_DN119185_c0_g1,TRINITY_DN13480_c2_g1,TRINITY_DN38968_c0_g1,TRINITY_DN429632_c0_g1	TRINITY_DN1186_c0_g1,TRINITY_DN134345_c0_g1,TRINITY_DN463352_c0_g1
MF	GO:0008324	cation transmembrane transporter activity	15	33	48	2164	0.00631	TRINITY_DN127477_c0_g1,TRINITY_DN13310_c0_g2,TRINITY_DN165320_c0_g2,TRINITY_DN19255_c0_g1,TRINITY_DN20704_c0_g1,TRINITY_DN207455_c0_g1,TRINITY_DN21792_c2_g1,TRINITY_DN243995_c0_g1,TRINITY_DN31171_c1_g1,TRINITY_DN37030_c0_g1,TRINITY_DN396194_c0_g1,TRINITY_DN41536_c0_g1,TRINITY_DN4184_c1_g1,TRINITY_DN53031_c0_g1,TRINITY_DN61933_c0_g1	TRINITY_DN11443_c0_g1,TRINITY_DN11443_c2_g1,TRINITY_DN12682_c2_g1,TRINITY_DN12682_c2_g4,TRINITY_DN127857_c0_g1,TRINITY_DN1346_c6_g2,TRINITY_DN13729_c0_g1,TRINITY_DN15961_c0_g2,TRINITY_DN160077_c0_g1,TRINITY_DN17097_c0_g2,TRINITY_DN20449_c1_g1,TRINITY_DN209718_c0_g1,TRINITY_DN22343_c0_g1,TRINITY_DN2388_c0_g1,TRINITY_DN285428_c0_g2,TRINITY_DN301330_c0_g2,TRINITY_DN326429_c0_g1,TRINITY_DN340988_c0_g…
BP	GO:0009069	serine family amino acid metabolic process	7	2	9	223	0.00653	TRINITY_DN129373_c0_g2,TRINITY_DN1688_c2_g1,TRINITY_DN214253_c0_g1,TRINITY_DN2392_c0_g1,TRINITY_DN2392_c2_g1,TRINITY_DN33344_c0_g1,TRINITY_DN5294_c1_g1	TRINITY_DN131363_c0_g2,TRINITY_DN82609_c0_g2
BP	GO:0009651	response to salt stress	5	7	12	349	0.00656	TRINITY_DN1200_c0_g3,TRINITY_DN269568_c0_g1,TRINITY_DN31334_c0_g1,TRINITY_DN53031_c0_g1,TRINITY_DN67235_c0_g1	TRINITY_DN13849_c0_g1,TRINITY_DN180456_c0_g1,TRINITY_DN227039_c0_g1,TRINITY_DN2723_c1_g1,TRINITY_DN2767_c0_g1,TRINITY_DN3719_c2_g1,TRINITY_DN6486_c1_g2
BP	GO:0071353	cellular response to interleukin-4	5	7	12	349	0.00656	TRINITY_DN103231_c0_g1,TRINITY_DN195115_c0_g1,TRINITY_DN20775_c0_g2,TRINITY_DN2445_c0_g1,TRINITY_DN67235_c0_g1	TRINITY_DN1083_c0_g2,TRINITY_DN210556_c0_g1,TRINITY_DN2767_c0_g1,TRINITY_DN28747_c0_g1,TRINITY_DN3719_c2_g1,TRINITY_DN429532_c0_g1,TRINITY_DN64583_c0_g1
BP	GO:0072109	glomerular mesangium development	0	3	3	26	0.00659	-	TRINITY_DN1186_c0_g1,TRINITY_DN134345_c0_g1,TRINITY_DN52961_c0_g2
BP	GO:0006805	xenobiotic metabolic process	5	13	18	626	0.0066	TRINITY_DN14439_c1_g2,TRINITY_DN1688_c2_g1,TRINITY_DN214253_c0_g1,TRINITY_DN39315_c3_g1,TRINITY_DN67235_c0_g1	TRINITY_DN14772_c0_g1,TRINITY_DN2767_c0_g1,TRINITY_DN2988_c0_g1,TRINITY_DN32196_c2_g1,TRINITY_DN3719_c2_g1,TRINITY_DN496583_c0_g1,TRINITY_DN56239_c0_g1,TRINITY_DN61865_c5_g1,TRINITY_DN64711_c0_g1,TRINITY_DN7343_c0_g1,TRINITY_DN8731_c0_g1,TRINITY_DN88078_c0_g1,TRINITY_DN9913_c0_g1
CC	GO:0016324	apical plasma membrane	17	31	48	2207	0.00672	TRINITY_DN108017_c0_g2,TRINITY_DN1200_c0_g3,TRINITY_DN13310_c0_g2,TRINITY_DN134799_c0_g1,TRINITY_DN165320_c0_g2,TRINITY_DN19255_c0_g1,TRINITY_DN207455_c0_g1,TRINITY_DN27420_c0_g1,TRINITY_DN34640_c0_g1,TRINITY_DN412_c18_g1,TRINITY_DN44060_c0_g1,TRINITY_DN46882_c1_g1,TRINITY_DN485086_c0_g1,TRINITY_DN59944_c0_g1,TRINITY_DN61933_c0_g1,TRINITY_DN66_c2_g1,TRINITY_DN67235_c0_g1	TRINITY_DN106990_c2_g2,TRINITY_DN109205_c0_g1,TRINITY_DN11232_c0_g1,TRINITY_DN11443_c2_g1,TRINITY_DN1186_c0_g1,TRINITY_DN12682_c2_g1,TRINITY_DN127317_c0_g3,TRINITY_DN134345_c0_g1,TRINITY_DN13849_c0_g1,TRINITY_DN17097_c0_g2,TRINITY_DN188987_c0_g1,TRINITY_DN206505_c0_g1,TRINITY_DN208673_c0_g2,TRINITY_DN212231_c3_g1,TRINITY_DN21935_c3_g1,TRINITY_DN26797_c0_g1,TRINITY_DN27420_c1_g1,TRINITY_DN2767_c0_…
BP	GO:0006986	response to unfolded protein	15	25	40	1775	0.00675	TRINITY_DN103711_c0_g1,TRINITY_DN108017_c0_g2,TRINITY_DN1200_c0_g3,TRINITY_DN14604_c0_g1,TRINITY_DN180746_c0_g1,TRINITY_DN195115_c0_g1,TRINITY_DN20775_c0_g2,TRINITY_DN211091_c0_g1,TRINITY_DN22184_c0_g1,TRINITY_DN323250_c0_g1,TRINITY_DN44299_c0_g1,TRINITY_DN447677_c0_g1,TRINITY_DN60447_c0_g2,TRINITY_DN67235_c0_g1,TRINITY_DN8260_c0_g1	TRINITY_DN11017_c0_g3,TRINITY_DN114448_c0_g4,TRINITY_DN119384_c0_g1,TRINITY_DN13849_c0_g1,TRINITY_DN1498_c0_g1,TRINITY_DN18068_c0_g2,TRINITY_DN180937_c0_g1,TRINITY_DN2024_c0_g1,TRINITY_DN253203_c0_g1,TRINITY_DN25581_c0_g1,TRINITY_DN25928_c0_g1,TRINITY_DN2767_c0_g1,TRINITY_DN28747_c0_g1,TRINITY_DN29182_c0_g2,TRINITY_DN3719_c2_g1,TRINITY_DN39229_c0_g1,TRINITY_DN41715_c0_g2,TRINITY_DN42613_c1_g2,TRI…
MF	GO:0016831	carboxy-lyase activity	4	1	5	78	0.00678	TRINITY_DN204351_c0_g1,TRINITY_DN214253_c0_g1,TRINITY_DN5294_c1_g1,TRINITY_DN6320_c0_g1	TRINITY_DN24326_c0_g3
BP	GO:0043900	regulation of multi-organism process	26	49	75	3776	0.00686	TRINITY_DN104409_c0_g1,TRINITY_DN10851_c1_g1,TRINITY_DN11168_c0_g1,TRINITY_DN11348_c3_g1,TRINITY_DN113912_c6_g1,TRINITY_DN128214_c0_g2,TRINITY_DN14439_c1_g2,TRINITY_DN15425_c0_g1,TRINITY_DN15425_c1_g1,TRINITY_DN200_c0_g1,TRINITY_DN24935_c2_g1,TRINITY_DN268412_c0_g1,TRINITY_DN30029_c4_g1,TRINITY_DN301129_c0_g1,TRINITY_DN3195_c0_g1,TRINITY_DN355_c0_g2,TRINITY_DN36675_c0_g1,TRINITY_DN39147_c0_g1,TRI…	TRINITY_DN109205_c0_g1,TRINITY_DN114448_c0_g4,TRINITY_DN119176_c1_g2,TRINITY_DN134345_c0_g1,TRINITY_DN136051_c0_g1,TRINITY_DN1415_c0_g1,TRINITY_DN15442_c0_g1,TRINITY_DN158218_c2_g1,TRINITY_DN15857_c0_g2,TRINITY_DN167136_c0_g2,TRINITY_DN18068_c0_g2,TRINITY_DN180937_c0_g1,TRINITY_DN184389_c0_g1,TRINITY_DN18884_c0_g1,TRINITY_DN2027_c0_g1,TRINITY_DN208583_c0_g3,TRINITY_DN208673_c0_g2,TRINITY_DN21145_…
BP	GO:0055080	cation homeostasis	15	50	65	3193	0.0069	TRINITY_DN13310_c0_g2,TRINITY_DN14439_c1_g2,TRINITY_DN14604_c0_g1,TRINITY_DN165320_c0_g2,TRINITY_DN20704_c0_g1,TRINITY_DN21792_c2_g1,TRINITY_DN24397_c0_g1,TRINITY_DN243995_c0_g1,TRINITY_DN31334_c0_g1,TRINITY_DN396194_c0_g1,TRINITY_DN5026_c0_g1,TRINITY_DN6160_c0_g1,TRINITY_DN61933_c0_g1,TRINITY_DN73014_c0_g1,TRINITY_DN842_c0_g2	TRINITY_DN1083_c0_g2,TRINITY_DN11443_c0_g1,TRINITY_DN11443_c2_g1,TRINITY_DN114448_c0_g4,TRINITY_DN1186_c0_g1,TRINITY_DN12682_c2_g1,TRINITY_DN12682_c2_g4,TRINITY_DN134345_c0_g1,TRINITY_DN13729_c0_g1,TRINITY_DN138125_c0_g2,TRINITY_DN160077_c0_g1,TRINITY_DN16789_c0_g1,TRINITY_DN17097_c0_g2,TRINITY_DN180037_c0_g1,TRINITY_DN180184_c0_g3,TRINITY_DN180456_c0_g1,TRINITY_DN18950_c1_g1,TRINITY_DN2024_c0_g1…
MF	GO:0030506	ankyrin binding	1	6	7	145	0.00692	TRINITY_DN485086_c0_g1	TRINITY_DN11443_c0_g1,TRINITY_DN11443_c2_g1,TRINITY_DN206505_c0_g1,TRINITY_DN208673_c0_g2,TRINITY_DN212231_c3_g1,TRINITY_DN62679_c1_g1
CC	GO:0030867	rough endoplasmic reticulum membrane	5	7	12	350	0.00698	TRINITY_DN119185_c0_g1,TRINITY_DN12905_c0_g2,TRINITY_DN252423_c0_g1,TRINITY_DN429632_c0_g1,TRINITY_DN433613_c0_g1	TRINITY_DN129701_c1_g1,TRINITY_DN141033_c0_g1,TRINITY_DN141469_c0_g1,TRINITY_DN463352_c0_g1,TRINITY_DN485841_c0_g1,TRINITY_DN62356_c0_g1,TRINITY_DN72388_c3_g1
CC	GO:0031226	intrinsic component of plasma membrane	34	49	83	4230	0.007	TRINITY_DN10441_c1_g1,TRINITY_DN11979_c1_g1,TRINITY_DN130343_c1_g3,TRINITY_DN13310_c0_g2,TRINITY_DN140234_c0_g1,TRINITY_DN14439_c1_g2,TRINITY_DN16024_c0_g1,TRINITY_DN165320_c0_g2,TRINITY_DN187335_c0_g1,TRINITY_DN19255_c0_g1,TRINITY_DN207455_c0_g1,TRINITY_DN21202_c0_g1,TRINITY_DN21792_c2_g1,TRINITY_DN264687_c0_g1,TRINITY_DN27110_c1_g1,TRINITY_DN2956_c0_g2,TRINITY_DN301129_c0_g1,TRINITY_DN314101_c0…	TRINITY_DN100530_c1_g2,TRINITY_DN10458_c0_g1,TRINITY_DN106990_c2_g2,TRINITY_DN109205_c0_g1,TRINITY_DN11232_c0_g1,TRINITY_DN11443_c0_g1,TRINITY_DN11443_c2_g1,TRINITY_DN1186_c0_g1,TRINITY_DN11935_c0_g1,TRINITY_DN12682_c2_g1,TRINITY_DN12682_c2_g4,TRINITY_DN127317_c0_g3,TRINITY_DN131125_c0_g3,TRINITY_DN134345_c0_g1,TRINITY_DN13729_c0_g1,TRINITY_DN1385_c3_g1,TRINITY_DN19177_c0_g1,TRINITY_DN209718_c0_g…
MF	GO:0009678	pyrophosphate hydrolysis-driven proton transmembrane transporter activity	3	7	10	261	0.00705	TRINITY_DN20704_c0_g1,TRINITY_DN243995_c0_g1,TRINITY_DN61933_c0_g1	TRINITY_DN160077_c0_g1,TRINITY_DN20449_c1_g1,TRINITY_DN301330_c0_g2,TRINITY_DN340988_c0_g1,TRINITY_DN40790_c2_g1,TRINITY_DN4122_c1_g1,TRINITY_DN9163_c4_g1
CC	GO:0000786	nucleosome	4	0	4	51	0.0071	TRINITY_DN14713_c0_g1,TRINITY_DN15835_c0_g1,TRINITY_DN15835_c0_g2,TRINITY_DN15835_c0_g3	-
MF	GO:0002135	CTP binding	2	3	5	79	0.00715	TRINITY_DN1200_c0_g3,TRINITY_DN67235_c0_g1	TRINITY_DN13849_c0_g1,TRINITY_DN2767_c0_g1,TRINITY_DN3719_c2_g1
MF	GO:0017098	sulfonylurea receptor binding	2	3	5	79	0.00715	TRINITY_DN1200_c0_g3,TRINITY_DN67235_c0_g1	TRINITY_DN13849_c0_g1,TRINITY_DN2767_c0_g1,TRINITY_DN3719_c2_g1
BP	GO:1902949	positive regulation of tau-protein kinase activity	2	3	5	81	0.00725	TRINITY_DN1200_c0_g3,TRINITY_DN67235_c0_g1	TRINITY_DN13849_c0_g1,TRINITY_DN2767_c0_g1,TRINITY_DN3719_c2_g1
CC	GO:0062023	collagen-containing extracellular matrix	3	8	11	309	0.00733	TRINITY_DN119185_c0_g1,TRINITY_DN429632_c0_g1,TRINITY_DN53475_c0_g1	TRINITY_DN1186_c0_g1,TRINITY_DN134345_c0_g1,TRINITY_DN208673_c0_g2,TRINITY_DN27168_c0_g1,TRINITY_DN3215_c0_g2,TRINITY_DN3663_c0_g1,TRINITY_DN463352_c0_g1,TRINITY_DN52961_c0_g2
BP	GO:0015670	carbon dioxide transport	0	3	3	27	0.00734	-	TRINITY_DN11443_c0_g1,TRINITY_DN11443_c2_g1,TRINITY_DN62679_c1_g1
BP	GO:0019666	nitrogenous compound fermentation	2	1	3	27	0.00734	TRINITY_DN5294_c1_g1,TRINITY_DN5391_c0_g3	TRINITY_DN24326_c0_g3
BP	GO:0006364	rRNA processing	19	11	30	1245	0.00741	TRINITY_DN119185_c0_g1,TRINITY_DN13480_c2_g1,TRINITY_DN180746_c0_g1,TRINITY_DN211091_c0_g1,TRINITY_DN22184_c0_g1,TRINITY_DN23820_c0_g1,TRINITY_DN2445_c0_g1,TRINITY_DN252423_c0_g1,TRINITY_DN3078_c0_g4,TRINITY_DN332298_c0_g1,TRINITY_DN38968_c0_g1,TRINITY_DN429632_c0_g1,TRINITY_DN433613_c0_g1,TRINITY_DN4494_c0_g1,TRINITY_DN490668_c0_g1,TRINITY_DN56159_c0_g2,TRINITY_DN6853_c0_g1,TRINITY_DN6938_c0_g1,…	TRINITY_DN131117_c0_g1,TRINITY_DN141469_c0_g1,TRINITY_DN15004_c0_g3,TRINITY_DN210556_c0_g1,TRINITY_DN38311_c0_g2,TRINITY_DN448671_c0_g1,TRINITY_DN45748_c0_g1,TRINITY_DN463352_c0_g1,TRINITY_DN485501_c0_g1,TRINITY_DN70093_c0_g1,TRINITY_DN72388_c3_g1
BP	GO:0021943	formation of radial glial scaffolds	0	2	2	9	0.00741	-	TRINITY_DN1186_c0_g1,TRINITY_DN134345_c0_g1
BP	GO:0045914	negative regulation of catecholamine metabolic process	0	2	2	9	0.00741	-	TRINITY_DN1186_c0_g1,TRINITY_DN134345_c0_g1
BP	GO:0045963	negative regulation of dopamine metabolic process	0	2	2	9	0.00741	-	TRINITY_DN1186_c0_g1,TRINITY_DN134345_c0_g1
BP	GO:0071217	cellular response to external biotic stimulus	1	1	2	9	0.00741	TRINITY_DN207455_c0_g1	TRINITY_DN398762_c0_g1
BP	GO:0098771	inorganic ion homeostasis	16	51	67	3322	0.00749	TRINITY_DN13310_c0_g2,TRINITY_DN14439_c1_g2,TRINITY_DN14604_c0_g1,TRINITY_DN165320_c0_g2,TRINITY_DN20704_c0_g1,TRINITY_DN21792_c2_g1,TRINITY_DN24397_c0_g1,TRINITY_DN243995_c0_g1,TRINITY_DN31334_c0_g1,TRINITY_DN396194_c0_g1,TRINITY_DN5026_c0_g1,TRINITY_DN6160_c0_g1,TRINITY_DN61933_c0_g1,TRINITY_DN66_c2_g1,TRINITY_DN73014_c0_g1,TRINITY_DN842_c0_g2	TRINITY_DN106990_c2_g2,TRINITY_DN1083_c0_g2,TRINITY_DN11443_c0_g1,TRINITY_DN11443_c2_g1,TRINITY_DN114448_c0_g4,TRINITY_DN1186_c0_g1,TRINITY_DN12682_c2_g1,TRINITY_DN12682_c2_g4,TRINITY_DN134345_c0_g1,TRINITY_DN13729_c0_g1,TRINITY_DN138125_c0_g2,TRINITY_DN160077_c0_g1,TRINITY_DN16789_c0_g1,TRINITY_DN17097_c0_g2,TRINITY_DN180037_c0_g1,TRINITY_DN180184_c0_g3,TRINITY_DN180456_c0_g1,TRINITY_DN18950_c1_…
BP	GO:0072330	monocarboxylic acid biosynthetic process	12	22	34	1460	0.00751	TRINITY_DN207455_c0_g1,TRINITY_DN207504_c0_g1,TRINITY_DN24136_c0_g3,TRINITY_DN31142_c0_g1,TRINITY_DN390863_c0_g2,TRINITY_DN429601_c0_g1,TRINITY_DN445471_c0_g1,TRINITY_DN5186_c0_g2,TRINITY_DN5294_c1_g1,TRINITY_DN5391_c0_g3,TRINITY_DN7540_c0_g1,TRINITY_DN9381_c0_g1	TRINITY_DN111010_c0_g1,TRINITY_DN113488_c0_g1,TRINITY_DN125061_c1_g1,TRINITY_DN125663_c0_g1,TRINITY_DN1415_c0_g1,TRINITY_DN15048_c1_g1,TRINITY_DN180037_c0_g1,TRINITY_DN18136_c0_g2,TRINITY_DN202781_c0_g1,TRINITY_DN237613_c0_g1,TRINITY_DN2380_c2_g1,TRINITY_DN24326_c0_g3,TRINITY_DN27836_c0_g1,TRINITY_DN284471_c0_g1,TRINITY_DN32229_c5_g1,TRINITY_DN34692_c0_g2,TRINITY_DN398762_c0_g1,TRINITY_DN478865_c…
BP	GO:0015872	dopamine transport	2	11	13	400	0.00753	TRINITY_DN14439_c1_g2,TRINITY_DN3195_c0_g1	TRINITY_DN114448_c0_g4,TRINITY_DN184389_c0_g1,TRINITY_DN22835_c0_g1,TRINITY_DN2988_c0_g1,TRINITY_DN5470_c2_g1,TRINITY_DN56239_c0_g1,TRINITY_DN61865_c5_g1,TRINITY_DN7343_c0_g1,TRINITY_DN79231_c0_g1,TRINITY_DN8731_c0_g1,TRINITY_DN88078_c0_g1
MF	GO:0001018	mitochondrial promoter sequence-specific DNA binding	2	0	2	9	0.00773	TRINITY_DN32193_c0_g1,TRINITY_DN37913_c0_g1	-
MF	GO:0034246	mitochondrial sequence-specific DNA-binding transcription factor activity	2	0	2	9	0.00773	TRINITY_DN32193_c0_g1,TRINITY_DN37913_c0_g1	-
BP	GO:0009725	response to hormone	35	79	114	6139	0.00774	TRINITY_DN103711_c0_g1,TRINITY_DN104129_c0_g1,TRINITY_DN122135_c0_g1,TRINITY_DN130343_c1_g3,TRINITY_DN13310_c0_g2,TRINITY_DN134799_c0_g1,TRINITY_DN140859_c0_g1,TRINITY_DN14439_c1_g2,TRINITY_DN204351_c0_g1,TRINITY_DN20704_c0_g1,TRINITY_DN207455_c0_g1,TRINITY_DN207504_c0_g1,TRINITY_DN2554_c0_g2,TRINITY_DN269568_c0_g1,TRINITY_DN27110_c1_g1,TRINITY_DN27695_c1_g1,TRINITY_DN281406_c0_g1,TRINITY_DN30029…	TRINITY_DN10458_c0_g1,TRINITY_DN105276_c0_g1,TRINITY_DN106990_c2_g2,TRINITY_DN10740_c0_g1,TRINITY_DN11232_c0_g1,TRINITY_DN113090_c0_g3,TRINITY_DN114448_c0_g4,TRINITY_DN1186_c0_g1,TRINITY_DN119384_c0_g1,TRINITY_DN12682_c2_g1,TRINITY_DN134345_c0_g1,TRINITY_DN140050_c1_g1,TRINITY_DN1415_c0_g1,TRINITY_DN14772_c0_g1,TRINITY_DN14967_c0_g1,TRINITY_DN1498_c0_g1,TRINITY_DN158218_c2_g1,TRINITY_DN160077_c0_…
CC	GO:0097729	9+2 motile cilium	11	18	29	1190	0.00775	TRINITY_DN1200_c0_g3,TRINITY_DN13310_c0_g2,TRINITY_DN26662_c1_g1,TRINITY_DN297327_c1_g1,TRINITY_DN31142_c0_g1,TRINITY_DN355_c0_g2,TRINITY_DN397023_c0_g1,TRINITY_DN447677_c0_g1,TRINITY_DN5391_c0_g3,TRINITY_DN54277_c0_g1,TRINITY_DN67235_c0_g1	TRINITY_DN125663_c0_g1,TRINITY_DN12682_c2_g1,TRINITY_DN129006_c0_g1,TRINITY_DN13849_c0_g1,TRINITY_DN15857_c0_g2,TRINITY_DN162065_c4_g1,TRINITY_DN176510_c0_g1,TRINITY_DN17669_c0_g1,TRINITY_DN180037_c0_g1,TRINITY_DN204171_c0_g1,TRINITY_DN24722_c0_g1,TRINITY_DN285428_c0_g2,TRINITY_DN285882_c0_g3,TRINITY_DN388181_c0_g1,TRINITY_DN55546_c0_g1,TRINITY_DN73843_c0_g2,TRINITY_DN9460_c0_g1,TRINITY_DN95008_c…
MF	GO:0022840	leak channel activity	0	3	3	27	0.00779	-	TRINITY_DN11443_c0_g1,TRINITY_DN11443_c2_g1,TRINITY_DN62679_c1_g1
MF	GO:0022842	narrow pore channel activity	0	3	3	27	0.00779	-	TRINITY_DN11443_c0_g1,TRINITY_DN11443_c2_g1,TRINITY_DN62679_c1_g1
BP	GO:0048259	regulation of receptor-mediated endocytosis	7	19	26	1040	0.00781	TRINITY_DN14439_c1_g2,TRINITY_DN2401_c0_g1,TRINITY_DN2401_c1_g1,TRINITY_DN24397_c0_g1,TRINITY_DN31334_c0_g1,TRINITY_DN485086_c0_g1,TRINITY_DN6288_c0_g1	TRINITY_DN109205_c0_g1,TRINITY_DN168255_c0_g1,TRINITY_DN180456_c0_g1,TRINITY_DN18068_c0_g2,TRINITY_DN188987_c0_g1,TRINITY_DN206505_c0_g1,TRINITY_DN212231_c3_g1,TRINITY_DN253203_c0_g1,TRINITY_DN2988_c0_g1,TRINITY_DN49373_c0_g1,TRINITY_DN5394_c0_g1,TRINITY_DN5470_c2_g1,TRINITY_DN56239_c0_g1,TRINITY_DN61865_c5_g1,TRINITY_DN7343_c0_g1,TRINITY_DN77004_c0_g2,TRINITY_DN8731_c0_g1,TRINITY_DN88078_c0_g1,T…
BP	GO:0009205	purine ribonucleoside triphosphate metabolic process	11	26	37	1627	0.00781	TRINITY_DN108017_c0_g2,TRINITY_DN129373_c0_g2,TRINITY_DN147319_c0_g2,TRINITY_DN24136_c0_g3,TRINITY_DN31142_c0_g1,TRINITY_DN429601_c0_g1,TRINITY_DN445471_c0_g1,TRINITY_DN5294_c1_g1,TRINITY_DN5391_c0_g3,TRINITY_DN56758_c0_g1,TRINITY_DN9381_c0_g1	TRINITY_DN114448_c0_g4,TRINITY_DN125663_c0_g1,TRINITY_DN1415_c0_g1,TRINITY_DN144177_c0_g1,TRINITY_DN15048_c1_g1,TRINITY_DN176510_c0_g1,TRINITY_DN180037_c0_g1,TRINITY_DN18068_c0_g2,TRINITY_DN180937_c0_g1,TRINITY_DN24326_c0_g3,TRINITY_DN253203_c0_g1,TRINITY_DN25581_c0_g1,TRINITY_DN284471_c0_g1,TRINITY_DN29182_c0_g2,TRINITY_DN340988_c0_g1,TRINITY_DN3495_c0_g1,TRINITY_DN388334_c0_g1,TRINITY_DN478865_…
BP	GO:0044406	adhesion of symbiont to host	1	3	4	53	0.00797	TRINITY_DN67235_c0_g1	TRINITY_DN158218_c2_g1,TRINITY_DN2767_c0_g1,TRINITY_DN3719_c2_g1
CC	GO:0030016	myofibril	17	23	40	1785	0.008	TRINITY_DN13310_c0_g2,TRINITY_DN159180_c0_g1,TRINITY_DN24136_c0_g3,TRINITY_DN24397_c0_g1,TRINITY_DN251095_c0_g1,TRINITY_DN25430_c0_g2,TRINITY_DN30432_c0_g2,TRINITY_DN31142_c0_g1,TRINITY_DN316891_c0_g1,TRINITY_DN355_c0_g2,TRINITY_DN388475_c0_g1,TRINITY_DN445471_c0_g1,TRINITY_DN50633_c0_g1,TRINITY_DN51880_c0_g1,TRINITY_DN59944_c0_g1,TRINITY_DN6160_c0_g1,TRINITY_DN67235_c0_g1	TRINITY_DN125663_c0_g1,TRINITY_DN12682_c2_g1,TRINITY_DN134345_c0_g1,TRINITY_DN138125_c0_g2,TRINITY_DN141033_c0_g1,TRINITY_DN145918_c0_g1,TRINITY_DN208673_c0_g2,TRINITY_DN2107_c1_g1,TRINITY_DN24722_c0_g1,TRINITY_DN284471_c0_g1,TRINITY_DN285428_c0_g2,TRINITY_DN29444_c0_g2,TRINITY_DN3032_c0_g2,TRINITY_DN32640_c1_g1,TRINITY_DN3737_c0_g2,TRINITY_DN45736_c0_g1,TRINITY_DN478865_c0_g1,TRINITY_DN49082_c0_…
BP	GO:1902947	regulation of tau-protein kinase activity	2	3	5	83	0.00803	TRINITY_DN1200_c0_g3,TRINITY_DN67235_c0_g1	TRINITY_DN13849_c0_g1,TRINITY_DN2767_c0_g1,TRINITY_DN3719_c2_g1
BP	GO:0055082	cellular chemical homeostasis	19	58	77	3922	0.0081	TRINITY_DN13310_c0_g2,TRINITY_DN14439_c1_g2,TRINITY_DN14604_c0_g1,TRINITY_DN165320_c0_g2,TRINITY_DN20704_c0_g1,TRINITY_DN21792_c2_g1,TRINITY_DN24397_c0_g1,TRINITY_DN243995_c0_g1,TRINITY_DN31334_c0_g1,TRINITY_DN396194_c0_g1,TRINITY_DN5026_c0_g1,TRINITY_DN5294_c1_g1,TRINITY_DN6160_c0_g1,TRINITY_DN61933_c0_g1,TRINITY_DN66_c2_g1,TRINITY_DN73014_c0_g1,TRINITY_DN7540_c0_g1,TRINITY_DN842_c0_g2,TRINITY_D…	TRINITY_DN106990_c2_g2,TRINITY_DN1083_c0_g2,TRINITY_DN11443_c0_g1,TRINITY_DN11443_c2_g1,TRINITY_DN114448_c0_g4,TRINITY_DN1186_c0_g1,TRINITY_DN12682_c2_g1,TRINITY_DN12682_c2_g4,TRINITY_DN134345_c0_g1,TRINITY_DN13729_c0_g1,TRINITY_DN138125_c0_g2,TRINITY_DN160016_c0_g1,TRINITY_DN160077_c0_g1,TRINITY_DN16789_c0_g1,TRINITY_DN17097_c0_g2,TRINITY_DN180037_c0_g1,TRINITY_DN180184_c0_g3,TRINITY_DN180456_c0…
BP	GO:0033690	positive regulation of osteoblast proliferation	0	3	3	28	0.00813	-	TRINITY_DN1186_c0_g1,TRINITY_DN134345_c0_g1,TRINITY_DN52961_c0_g2
BP	GO:0045723	positive regulation of fatty acid biosynthetic process	3	0	3	28	0.00813	TRINITY_DN207504_c0_g1,TRINITY_DN390863_c0_g2,TRINITY_DN5186_c0_g2	-
BP	GO:0071404	cellular response to low-density lipoprotein particle stimulus	1	2	3	28	0.00813	TRINITY_DN5186_c0_g2	TRINITY_DN1186_c0_g1,TRINITY_DN134345_c0_g1
BP	GO:0055086	nucleobase-containing small molecule metabolic process	26	55	81	4160	0.00815	TRINITY_DN104129_c0_g1,TRINITY_DN108017_c0_g2,TRINITY_DN122135_c0_g1,TRINITY_DN129373_c0_g2,TRINITY_DN130343_c1_g3,TRINITY_DN13310_c0_g2,TRINITY_DN140234_c0_g1,TRINITY_DN147319_c0_g2,TRINITY_DN204351_c0_g1,TRINITY_DN207504_c0_g1,TRINITY_DN214253_c0_g1,TRINITY_DN216105_c0_g1,TRINITY_DN24136_c0_g3,TRINITY_DN26662_c1_g1,TRINITY_DN31142_c0_g1,TRINITY_DN323250_c0_g1,TRINITY_DN372423_c0_g1,TRINITY_DN39…	TRINITY_DN104919_c0_g3,TRINITY_DN114448_c0_g4,TRINITY_DN125061_c1_g1,TRINITY_DN125663_c0_g1,TRINITY_DN12682_c2_g1,TRINITY_DN127857_c0_g1,TRINITY_DN134365_c0_g1,TRINITY_DN1346_c6_g2,TRINITY_DN1415_c0_g1,TRINITY_DN144177_c0_g1,TRINITY_DN14772_c0_g1,TRINITY_DN15048_c1_g1,TRINITY_DN176510_c0_g1,TRINITY_DN180037_c0_g1,TRINITY_DN18068_c0_g2,TRINITY_DN180937_c0_g1,TRINITY_DN19018_c3_g1,TRINITY_DN202781_…
MF	GO:0015078	proton transmembrane transporter activity	4	13	17	579	0.00819	TRINITY_DN20704_c0_g1,TRINITY_DN243995_c0_g1,TRINITY_DN37030_c0_g1,TRINITY_DN61933_c0_g1	TRINITY_DN127857_c0_g1,TRINITY_DN1346_c6_g2,TRINITY_DN160077_c0_g1,TRINITY_DN20449_c1_g1,TRINITY_DN301330_c0_g2,TRINITY_DN340988_c0_g1,TRINITY_DN388334_c0_g1,TRINITY_DN40790_c2_g1,TRINITY_DN4122_c1_g1,TRINITY_DN6699_c1_g1,TRINITY_DN78368_c0_g1,TRINITY_DN9163_c4_g1,TRINITY_DN9330_c0_g1
BP	GO:0001961	positive regulation of cytokine-mediated signaling pathway	1	6	7	153	0.0082	TRINITY_DN108017_c0_g2	TRINITY_DN114448_c0_g4,TRINITY_DN29182_c0_g2,TRINITY_DN4787_c1_g1,TRINITY_DN5394_c0_g1,TRINITY_DN77004_c0_g2,TRINITY_DN9510_c0_g1
CC	GO:0048770	pigment granule	2	13	15	494	0.00821	TRINITY_DN20704_c0_g1,TRINITY_DN44299_c0_g1	TRINITY_DN113314_c0_g1,TRINITY_DN1186_c0_g1,TRINITY_DN119688_c0_g1,TRINITY_DN125799_c0_g1,TRINITY_DN134345_c0_g1,TRINITY_DN2024_c0_g1,TRINITY_DN253203_c0_g1,TRINITY_DN463964_c0_g1,TRINITY_DN494892_c0_g1,TRINITY_DN52961_c0_g2,TRINITY_DN5394_c0_g1,TRINITY_DN77004_c0_g2,TRINITY_DN94491_c0_g1
MF	GO:0003746	translation elongation factor activity	4	7	11	309	0.00823	TRINITY_DN10181_c0_g2,TRINITY_DN1827_c1_g1,TRINITY_DN4655_c0_g1,TRINITY_DN73014_c0_g1	TRINITY_DN113090_c0_g3,TRINITY_DN14967_c0_g1,TRINITY_DN25288_c1_g3,TRINITY_DN33168_c0_g1,TRINITY_DN34343_c0_g1,TRINITY_DN58304_c0_g2,TRINITY_DN91123_c1_g1
BP	GO:1903532	positive regulation of secretion by cell	15	34	49	2301	0.00823	TRINITY_DN11168_c0_g1,TRINITY_DN1291_c0_g2,TRINITY_DN13480_c2_g1,TRINITY_DN14439_c1_g2,TRINITY_DN165320_c0_g2,TRINITY_DN21792_c2_g1,TRINITY_DN24397_c0_g1,TRINITY_DN30432_c0_g2,TRINITY_DN3195_c0_g1,TRINITY_DN38968_c0_g1,TRINITY_DN3935_c1_g1,TRINITY_DN412_c18_g1,TRINITY_DN445471_c0_g1,TRINITY_DN5294_c1_g1,TRINITY_DN7540_c0_g1	TRINITY_DN113314_c0_g1,TRINITY_DN114448_c0_g4,TRINITY_DN1186_c0_g1,TRINITY_DN119688_c0_g1,TRINITY_DN125799_c0_g1,TRINITY_DN134345_c0_g1,TRINITY_DN136051_c0_g1,TRINITY_DN1415_c0_g1,TRINITY_DN158218_c2_g1,TRINITY_DN180037_c0_g1,TRINITY_DN180184_c0_g3,TRINITY_DN184389_c0_g1,TRINITY_DN22835_c0_g1,TRINITY_DN23535_c0_g1,TRINITY_DN2388_c0_g1,TRINITY_DN24326_c0_g3,TRINITY_DN284471_c0_g1,TRINITY_DN29592_c…
BP	GO:0043933	protein-containing complex subunit organization	77	139	216	12543	0.00825	TRINITY_DN103711_c0_g1,TRINITY_DN104129_c0_g1,TRINITY_DN108017_c0_g2,TRINITY_DN11168_c0_g1,TRINITY_DN113912_c6_g1,TRINITY_DN11645_c2_g1,TRINITY_DN119185_c0_g1,TRINITY_DN1200_c0_g3,TRINITY_DN121139_c0_g1,TRINITY_DN128214_c0_g2,TRINITY_DN12905_c0_g2,TRINITY_DN13485_c0_g1,TRINITY_DN14604_c0_g1,TRINITY_DN14713_c0_g1,TRINITY_DN147319_c0_g2,TRINITY_DN15264_c0_g1,TRINITY_DN1693_c0_g2,TRINITY_DN173727_c0…	TRINITY_DN105276_c0_g1,TRINITY_DN10701_c0_g1,TRINITY_DN1083_c0_g2,TRINITY_DN109205_c0_g1,TRINITY_DN113314_c0_g1,TRINITY_DN114448_c0_g4,TRINITY_DN114863_c0_g1,TRINITY_DN119688_c0_g1,TRINITY_DN125799_c0_g1,TRINITY_DN131117_c0_g1,TRINITY_DN131941_c3_g2,TRINITY_DN136051_c0_g1,TRINITY_DN13849_c0_g1,TRINITY_DN140050_c1_g1,TRINITY_DN141033_c0_g1,TRINITY_DN141469_c0_g1,TRINITY_DN1415_c0_g1,TRINITY_DN1441…
BP	GO:0045428	regulation of nitric oxide biosynthetic process	5	10	15	497	0.00826	TRINITY_DN1200_c0_g3,TRINITY_DN13310_c0_g2,TRINITY_DN281406_c0_g1,TRINITY_DN4633_c0_g1,TRINITY_DN67235_c0_g1	TRINITY_DN1186_c0_g1,TRINITY_DN12682_c2_g1,TRINITY_DN134345_c0_g1,TRINITY_DN13849_c0_g1,TRINITY_DN2767_c0_g1,TRINITY_DN285428_c0_g2,TRINITY_DN3719_c2_g1,TRINITY_DN3737_c0_g2,TRINITY_DN73843_c0_g2,TRINITY_DN95008_c0_g2
BP	GO:0061844	antimicrobial humoral immune response mediated by antimicrobial peptide	6	6	12	360	0.00829	TRINITY_DN10851_c1_g1,TRINITY_DN11348_c3_g1,TRINITY_DN301129_c0_g1,TRINITY_DN36675_c0_g1,TRINITY_DN445471_c0_g1,TRINITY_DN4633_c0_g1	TRINITY_DN1671_c0_g1,TRINITY_DN1671_c0_g2,TRINITY_DN284471_c0_g1,TRINITY_DN410_c0_g1,TRINITY_DN478865_c0_g1,TRINITY_DN76262_c0_g1
BP	GO:0007028	cytoplasm organization	6	17	23	891	0.00833	TRINITY_DN1200_c0_g3,TRINITY_DN3195_c0_g1,TRINITY_DN485086_c0_g1,TRINITY_DN5294_c1_g1,TRINITY_DN67235_c0_g1,TRINITY_DN88765_c0_g1	TRINITY_DN13849_c0_g1,TRINITY_DN150947_c0_g1,TRINITY_DN160016_c0_g1,TRINITY_DN180937_c0_g1,TRINITY_DN184389_c0_g1,TRINITY_DN188987_c0_g1,TRINITY_DN2027_c0_g1,TRINITY_DN206505_c0_g1,TRINITY_DN212231_c3_g1,TRINITY_DN22835_c0_g1,TRINITY_DN24326_c0_g3,TRINITY_DN25581_c0_g1,TRINITY_DN2767_c0_g1,TRINITY_DN36322_c0_g1,TRINITY_DN3719_c2_g1,TRINITY_DN3737_c0_g2,TRINITY_DN41230_c0_g1
BP	GO:0042335	cuticle development	7	13	20	740	0.00836	TRINITY_DN10278_c0_g1,TRINITY_DN1291_c0_g2,TRINITY_DN1500_c10_g1,TRINITY_DN23468_c0_g3,TRINITY_DN281406_c0_g1,TRINITY_DN323250_c0_g1,TRINITY_DN412_c18_g1	TRINITY_DN122_c0_g1,TRINITY_DN145610_c0_g2,TRINITY_DN15004_c0_g3,TRINITY_DN15836_c3_g1,TRINITY_DN23468_c0_g1,TRINITY_DN24390_c1_g1,TRINITY_DN279078_c0_g1,TRINITY_DN29370_c0_g2,TRINITY_DN55405_c1_g1,TRINITY_DN68304_c0_g1,TRINITY_DN8166_c0_g1,TRINITY_DN82764_c0_g1,TRINITY_DN9411_c0_g1
BP	GO:1901606	alpha-amino acid catabolic process	9	7	16	545	0.00836	TRINITY_DN129373_c0_g2,TRINITY_DN13310_c0_g2,TRINITY_DN15170_c0_g2,TRINITY_DN214253_c0_g1,TRINITY_DN23321_c0_g1,TRINITY_DN27695_c1_g1,TRINITY_DN4326_c0_g1,TRINITY_DN6722_c1_g1,TRINITY_DN94063_c0_g1	TRINITY_DN12682_c2_g1,TRINITY_DN17264_c0_g2,TRINITY_DN285428_c0_g2,TRINITY_DN34222_c0_g1,TRINITY_DN6282_c0_g3,TRINITY_DN73843_c0_g2,TRINITY_DN95008_c0_g2
BP	GO:0009408	response to heat	16	35	51	2417	0.00839	TRINITY_DN108017_c0_g2,TRINITY_DN1200_c0_g3,TRINITY_DN14604_c0_g1,TRINITY_DN16024_c0_g1,TRINITY_DN216105_c0_g1,TRINITY_DN281406_c0_g1,TRINITY_DN31229_c0_g1,TRINITY_DN323250_c0_g1,TRINITY_DN3562_c0_g1,TRINITY_DN39147_c0_g1,TRINITY_DN41536_c0_g1,TRINITY_DN4184_c1_g1,TRINITY_DN60447_c0_g2,TRINITY_DN66_c2_g1,TRINITY_DN67235_c0_g1,TRINITY_DN7540_c0_g1	TRINITY_DN10426_c0_g1,TRINITY_DN106990_c2_g2,TRINITY_DN10740_c0_g1,TRINITY_DN13849_c0_g1,TRINITY_DN1415_c0_g1,TRINITY_DN16310_c0_g1,TRINITY_DN18068_c0_g2,TRINITY_DN2024_c0_g1,TRINITY_DN252706_c0_g1,TRINITY_DN253203_c0_g1,TRINITY_DN25928_c0_g1,TRINITY_DN276677_c0_g1,TRINITY_DN2767_c0_g1,TRINITY_DN29182_c0_g2,TRINITY_DN34720_c0_g1,TRINITY_DN353432_c0_g1,TRINITY_DN36554_c1_g3,TRINITY_DN3719_c2_g1,TR…
BP	GO:0009199	ribonucleoside triphosphate metabolic process	11	26	37	1635	0.0084	TRINITY_DN108017_c0_g2,TRINITY_DN129373_c0_g2,TRINITY_DN147319_c0_g2,TRINITY_DN24136_c0_g3,TRINITY_DN31142_c0_g1,TRINITY_DN429601_c0_g1,TRINITY_DN445471_c0_g1,TRINITY_DN5294_c1_g1,TRINITY_DN5391_c0_g3,TRINITY_DN56758_c0_g1,TRINITY_DN9381_c0_g1	TRINITY_DN114448_c0_g4,TRINITY_DN125663_c0_g1,TRINITY_DN1415_c0_g1,TRINITY_DN144177_c0_g1,TRINITY_DN15048_c1_g1,TRINITY_DN176510_c0_g1,TRINITY_DN180037_c0_g1,TRINITY_DN18068_c0_g2,TRINITY_DN180937_c0_g1,TRINITY_DN24326_c0_g3,TRINITY_DN253203_c0_g1,TRINITY_DN25581_c0_g1,TRINITY_DN284471_c0_g1,TRINITY_DN29182_c0_g2,TRINITY_DN340988_c0_g1,TRINITY_DN3495_c0_g1,TRINITY_DN388334_c0_g1,TRINITY_DN478865_…
BP	GO:0006520	cellular amino acid metabolic process	23	16	39	1745	0.00841	TRINITY_DN129373_c0_g2,TRINITY_DN13310_c0_g2,TRINITY_DN1500_c10_g1,TRINITY_DN15170_c0_g2,TRINITY_DN1688_c2_g1,TRINITY_DN1827_c1_g1,TRINITY_DN19672_c0_g2,TRINITY_DN204351_c0_g1,TRINITY_DN207504_c0_g1,TRINITY_DN214253_c0_g1,TRINITY_DN216105_c0_g1,TRINITY_DN23321_c0_g1,TRINITY_DN2392_c0_g1,TRINITY_DN2392_c2_g1,TRINITY_DN27695_c1_g1,TRINITY_DN28647_c0_g1,TRINITY_DN33344_c0_g1,TRINITY_DN4326_c0_g1,TRI…	TRINITY_DN125118_c0_g1,TRINITY_DN12682_c2_g1,TRINITY_DN131363_c0_g2,TRINITY_DN17264_c0_g2,TRINITY_DN21282_c0_g1,TRINITY_DN285413_c0_g2,TRINITY_DN285428_c0_g2,TRINITY_DN31093_c0_g1,TRINITY_DN34222_c0_g1,TRINITY_DN375451_c0_g1,TRINITY_DN39717_c0_g3,TRINITY_DN6282_c0_g3,TRINITY_DN73843_c0_g2,TRINITY_DN76948_c0_g2,TRINITY_DN82609_c0_g2,TRINITY_DN95008_c0_g2
BP	GO:0060811	intracellular mRNA localization involved in anterior/posterior axis specification	6	13	19	691	0.00843	TRINITY_DN1200_c0_g3,TRINITY_DN17988_c0_g1,TRINITY_DN3195_c0_g1,TRINITY_DN485086_c0_g1,TRINITY_DN67235_c0_g1,TRINITY_DN88765_c0_g1	TRINITY_DN13849_c0_g1,TRINITY_DN150947_c0_g1,TRINITY_DN180937_c0_g1,TRINITY_DN184389_c0_g1,TRINITY_DN188987_c0_g1,TRINITY_DN2027_c0_g1,TRINITY_DN206505_c0_g1,TRINITY_DN212231_c3_g1,TRINITY_DN22835_c0_g1,TRINITY_DN25581_c0_g1,TRINITY_DN2767_c0_g1,TRINITY_DN3719_c2_g1,TRINITY_DN3737_c0_g2
BP	GO:0070424	regulation of nucleotide-binding oligomerization domain containing signaling pathway	2	3	5	84	0.00843	TRINITY_DN108017_c0_g2,TRINITY_DN301129_c0_g1	TRINITY_DN29182_c0_g2,TRINITY_DN5394_c0_g1,TRINITY_DN77004_c0_g2
BP	GO:0030879	mammary gland development	9	7	16	546	0.0085	TRINITY_DN103231_c0_g1,TRINITY_DN126532_c0_g2,TRINITY_DN13310_c0_g2,TRINITY_DN15170_c0_g2,TRINITY_DN207455_c0_g1,TRINITY_DN216105_c0_g1,TRINITY_DN281406_c0_g1,TRINITY_DN5307_c3_g1,TRINITY_DN6722_c1_g1	TRINITY_DN12682_c2_g1,TRINITY_DN180037_c0_g1,TRINITY_DN285428_c0_g2,TRINITY_DN388334_c0_g1,TRINITY_DN398762_c0_g1,TRINITY_DN55546_c0_g1,TRINITY_DN73843_c0_g2
BP	GO:0032011	ARF protein signal transduction	4	0	4	54	0.00851	TRINITY_DN2401_c0_g1,TRINITY_DN2401_c1_g1,TRINITY_DN24397_c0_g1,TRINITY_DN6288_c0_g1	-
BP	GO:1903307	positive regulation of regulated secretory pathway	3	10	13	407	0.00863	TRINITY_DN24397_c0_g1,TRINITY_DN3195_c0_g1,TRINITY_DN3935_c1_g1	TRINITY_DN1186_c0_g1,TRINITY_DN134345_c0_g1,TRINITY_DN184389_c0_g1,TRINITY_DN22835_c0_g1,TRINITY_DN23535_c0_g1,TRINITY_DN41525_c1_g1,TRINITY_DN45347_c1_g1,TRINITY_DN5470_c2_g1,TRINITY_DN649_c0_g1,TRINITY_DN79231_c0_g1
BP	GO:0055072	iron ion homeostasis	3	11	14	453	0.00865	TRINITY_DN21792_c2_g1,TRINITY_DN5026_c0_g1,TRINITY_DN61933_c0_g1	TRINITY_DN11443_c0_g1,TRINITY_DN11443_c2_g1,TRINITY_DN16789_c0_g1,TRINITY_DN18950_c1_g1,TRINITY_DN2024_c0_g1,TRINITY_DN2388_c0_g1,TRINITY_DN301330_c0_g2,TRINITY_DN5406_c0_g1,TRINITY_DN56249_c0_g1,TRINITY_DN58319_c0_g1,TRINITY_DN62679_c1_g1
CC	GO:0030127	COPII vesicle coat	4	3	7	154	0.00872	TRINITY_DN199533_c0_g2,TRINITY_DN23468_c0_g3,TRINITY_DN31229_c0_g1,TRINITY_DN327210_c0_g1	TRINITY_DN23468_c0_g1,TRINITY_DN25964_c0_g1,TRINITY_DN65913_c0_g1
BP	GO:0031340	positive regulation of vesicle fusion	3	4	7	155	0.00877	TRINITY_DN281406_c0_g1,TRINITY_DN3195_c0_g1,TRINITY_DN3935_c1_g1	TRINITY_DN109205_c0_g1,TRINITY_DN184389_c0_g1,TRINITY_DN22835_c0_g1,TRINITY_DN5470_c2_g1
BP	GO:0001959	regulation of cytokine-mediated signaling pathway	3	10	13	408	0.0088	TRINITY_DN108017_c0_g2,TRINITY_DN301129_c0_g1,TRINITY_DN67235_c0_g1	TRINITY_DN114448_c0_g4,TRINITY_DN13301_c1_g1,TRINITY_DN2767_c0_g1,TRINITY_DN29182_c0_g2,TRINITY_DN3719_c2_g1,TRINITY_DN4787_c1_g1,TRINITY_DN5394_c0_g1,TRINITY_DN77004_c0_g2,TRINITY_DN89525_c1_g1,TRINITY_DN9510_c0_g1
MF	GO:0046961	proton-transporting ATPase activity, rotational mechanism	3	6	9	229	0.00881	TRINITY_DN20704_c0_g1,TRINITY_DN243995_c0_g1,TRINITY_DN61933_c0_g1	TRINITY_DN160077_c0_g1,TRINITY_DN20449_c1_g1,TRINITY_DN301330_c0_g2,TRINITY_DN40790_c2_g1,TRINITY_DN4122_c1_g1,TRINITY_DN9163_c4_g1
BP	GO:0001817	regulation of cytokine production	20	21	41	1861	0.00881	TRINITY_DN103711_c0_g1,TRINITY_DN108017_c0_g2,TRINITY_DN1291_c0_g2,TRINITY_DN13480_c2_g1,TRINITY_DN15425_c0_g1,TRINITY_DN15425_c1_g1,TRINITY_DN200_c0_g1,TRINITY_DN24935_c2_g1,TRINITY_DN301129_c0_g1,TRINITY_DN358013_c0_g1,TRINITY_DN36675_c0_g1,TRINITY_DN38968_c0_g1,TRINITY_DN445471_c0_g1,TRINITY_DN4633_c0_g1,TRINITY_DN67235_c0_g1,TRINITY_DN7540_c0_g1,TRINITY_DN8376_c0_g1,TRINITY_DN89944_c0_g1,TRIN…	TRINITY_DN109205_c0_g1,TRINITY_DN131363_c0_g2,TRINITY_DN13301_c1_g1,TRINITY_DN1415_c0_g1,TRINITY_DN158218_c2_g1,TRINITY_DN167136_c0_g2,TRINITY_DN180037_c0_g1,TRINITY_DN2767_c0_g1,TRINITY_DN284471_c0_g1,TRINITY_DN29182_c0_g2,TRINITY_DN3719_c2_g1,TRINITY_DN429917_c0_g1,TRINITY_DN478865_c0_g1,TRINITY_DN5394_c0_g1,TRINITY_DN5470_c2_g1,TRINITY_DN55546_c0_g1,TRINITY_DN57653_c0_g1,TRINITY_DN73515_c0_g1,…
CC	GO:0009986	cell surface	13	26	39	1742	0.00888	TRINITY_DN1200_c0_g3,TRINITY_DN134799_c0_g1,TRINITY_DN13480_c2_g1,TRINITY_DN195115_c0_g1,TRINITY_DN207455_c0_g1,TRINITY_DN20775_c0_g2,TRINITY_DN38968_c0_g1,TRINITY_DN39147_c0_g1,TRINITY_DN44060_c0_g1,TRINITY_DN5026_c0_g1,TRINITY_DN53475_c0_g1,TRINITY_DN66_c2_g1,TRINITY_DN67235_c0_g1	TRINITY_DN105276_c0_g1,TRINITY_DN106990_c2_g2,TRINITY_DN112027_c0_g2,TRINITY_DN1186_c0_g1,TRINITY_DN134345_c0_g1,TRINITY_DN13849_c0_g1,TRINITY_DN1415_c0_g1,TRINITY_DN16022_c1_g3,TRINITY_DN17057_c0_g1,TRINITY_DN18068_c0_g2,TRINITY_DN253203_c0_g1,TRINITY_DN27168_c0_g1,TRINITY_DN2767_c0_g1,TRINITY_DN28747_c0_g1,TRINITY_DN290112_c0_g4,TRINITY_DN3663_c0_g1,TRINITY_DN3719_c2_g1,TRINITY_DN398762_c0_g1,T…
BP	GO:0006407	rRNA export from nucleus	2	1	3	29	0.00896	TRINITY_DN119185_c0_g1,TRINITY_DN429632_c0_g1	TRINITY_DN463352_c0_g1
BP	GO:0015669	gas transport	0	3	3	29	0.00896	-	TRINITY_DN11443_c0_g1,TRINITY_DN11443_c2_g1,TRINITY_DN62679_c1_g1
BP	GO:0019755	one-carbon compound transport	0	3	3	29	0.00896	-	TRINITY_DN11443_c0_g1,TRINITY_DN11443_c2_g1,TRINITY_DN62679_c1_g1
BP	GO:0045713	low-density lipoprotein particle receptor biosynthetic process	0	3	3	29	0.00896	-	TRINITY_DN1186_c0_g1,TRINITY_DN134345_c0_g1,TRINITY_DN52961_c0_g2
BP	GO:0045714	regulation of low-density lipoprotein particle receptor biosynthetic process	0	3	3	29	0.00896	-	TRINITY_DN1186_c0_g1,TRINITY_DN134345_c0_g1,TRINITY_DN52961_c0_g2
BP	GO:0048878	chemical homeostasis	34	72	106	5685	0.00908	TRINITY_DN103711_c0_g1,TRINITY_DN10995_c0_g2,TRINITY_DN130343_c1_g3,TRINITY_DN13310_c0_g2,TRINITY_DN14439_c1_g2,TRINITY_DN14604_c0_g1,TRINITY_DN165320_c0_g2,TRINITY_DN20704_c0_g1,TRINITY_DN207455_c0_g1,TRINITY_DN21792_c2_g1,TRINITY_DN24136_c0_g3,TRINITY_DN24397_c0_g1,TRINITY_DN243995_c0_g1,TRINITY_DN25829_c0_g1,TRINITY_DN281406_c0_g1,TRINITY_DN30029_c4_g1,TRINITY_DN31334_c0_g1,TRINITY_DN36173_c0_…	TRINITY_DN106990_c2_g2,TRINITY_DN1083_c0_g2,TRINITY_DN113314_c0_g1,TRINITY_DN11443_c0_g1,TRINITY_DN11443_c2_g1,TRINITY_DN114448_c0_g4,TRINITY_DN1186_c0_g1,TRINITY_DN119688_c0_g1,TRINITY_DN125799_c0_g1,TRINITY_DN12682_c2_g1,TRINITY_DN12682_c2_g4,TRINITY_DN134345_c0_g1,TRINITY_DN13729_c0_g1,TRINITY_DN138125_c0_g2,TRINITY_DN160016_c0_g1,TRINITY_DN160077_c0_g1,TRINITY_DN16789_c0_g1,TRINITY_DN17097_c0…
BP	GO:0007316	pole plasm RNA localization	5	13	18	647	0.00908	TRINITY_DN1200_c0_g3,TRINITY_DN3195_c0_g1,TRINITY_DN485086_c0_g1,TRINITY_DN67235_c0_g1,TRINITY_DN88765_c0_g1	TRINITY_DN13849_c0_g1,TRINITY_DN150947_c0_g1,TRINITY_DN180937_c0_g1,TRINITY_DN184389_c0_g1,TRINITY_DN188987_c0_g1,TRINITY_DN2027_c0_g1,TRINITY_DN206505_c0_g1,TRINITY_DN212231_c3_g1,TRINITY_DN22835_c0_g1,TRINITY_DN25581_c0_g1,TRINITY_DN2767_c0_g1,TRINITY_DN3719_c2_g1,TRINITY_DN3737_c0_g2
BP	GO:0019094	pole plasm mRNA localization	5	13	18	647	0.00908	TRINITY_DN1200_c0_g3,TRINITY_DN3195_c0_g1,TRINITY_DN485086_c0_g1,TRINITY_DN67235_c0_g1,TRINITY_DN88765_c0_g1	TRINITY_DN13849_c0_g1,TRINITY_DN150947_c0_g1,TRINITY_DN180937_c0_g1,TRINITY_DN184389_c0_g1,TRINITY_DN188987_c0_g1,TRINITY_DN2027_c0_g1,TRINITY_DN206505_c0_g1,TRINITY_DN212231_c3_g1,TRINITY_DN22835_c0_g1,TRINITY_DN25581_c0_g1,TRINITY_DN2767_c0_g1,TRINITY_DN3719_c2_g1,TRINITY_DN3737_c0_g2
MF	GO:0001884	pyrimidine nucleoside binding	2	3	5	84	0.00921	TRINITY_DN1200_c0_g3,TRINITY_DN67235_c0_g1	TRINITY_DN13849_c0_g1,TRINITY_DN2767_c0_g1,TRINITY_DN3719_c2_g1
MF	GO:0002134	UTP binding	2	3	5	84	0.00921	TRINITY_DN1200_c0_g3,TRINITY_DN67235_c0_g1	TRINITY_DN13849_c0_g1,TRINITY_DN2767_c0_g1,TRINITY_DN3719_c2_g1
MF	GO:0032551	pyrimidine ribonucleoside binding	2	3	5	84	0.00921	TRINITY_DN1200_c0_g3,TRINITY_DN67235_c0_g1	TRINITY_DN13849_c0_g1,TRINITY_DN2767_c0_g1,TRINITY_DN3719_c2_g1
BP	GO:0019725	cellular homeostasis	26	70	96	5082	0.00923	TRINITY_DN103711_c0_g1,TRINITY_DN11645_c2_g1,TRINITY_DN13310_c0_g2,TRINITY_DN14439_c1_g2,TRINITY_DN14604_c0_g1,TRINITY_DN165320_c0_g2,TRINITY_DN20704_c0_g1,TRINITY_DN21792_c2_g1,TRINITY_DN24136_c0_g3,TRINITY_DN24397_c0_g1,TRINITY_DN243995_c0_g1,TRINITY_DN251095_c0_g1,TRINITY_DN31142_c0_g1,TRINITY_DN31334_c0_g1,TRINITY_DN396194_c0_g1,TRINITY_DN463585_c0_g1,TRINITY_DN5026_c0_g1,TRINITY_DN5294_c1_g1…	TRINITY_DN105276_c0_g1,TRINITY_DN106990_c2_g2,TRINITY_DN1083_c0_g2,TRINITY_DN11443_c0_g1,TRINITY_DN11443_c2_g1,TRINITY_DN114448_c0_g4,TRINITY_DN1186_c0_g1,TRINITY_DN125663_c0_g1,TRINITY_DN12682_c2_g1,TRINITY_DN12682_c2_g4,TRINITY_DN134345_c0_g1,TRINITY_DN134365_c0_g1,TRINITY_DN13729_c0_g1,TRINITY_DN138125_c0_g2,TRINITY_DN160016_c0_g1,TRINITY_DN160077_c0_g1,TRINITY_DN16789_c0_g1,TRINITY_DN17097_c0…
BP	GO:0061083	regulation of protein refolding	1	5	6	120	0.00927	TRINITY_DN21374_c0_g1	TRINITY_DN14500_c0_g1,TRINITY_DN18068_c0_g2,TRINITY_DN253203_c0_g1,TRINITY_DN5394_c0_g1,TRINITY_DN77004_c0_g2
BP	GO:0007427	epithelial cell migration, open tracheal system	2	5	7	157	0.00937	TRINITY_DN1500_c10_g1,TRINITY_DN281406_c0_g1	TRINITY_DN134345_c0_g1,TRINITY_DN240934_c0_g1,TRINITY_DN41230_c0_g1,TRINITY_DN52961_c0_g2,TRINITY_DN88097_c0_g1
BP	GO:0032355	response to estradiol	5	21	26	1057	0.00948	TRINITY_DN14439_c1_g2,TRINITY_DN269568_c0_g1,TRINITY_DN27110_c1_g1,TRINITY_DN323250_c0_g1,TRINITY_DN5307_c3_g1	TRINITY_DN10458_c0_g1,TRINITY_DN10740_c0_g1,TRINITY_DN113090_c0_g3,TRINITY_DN140050_c1_g1,TRINITY_DN1415_c0_g1,TRINITY_DN14967_c0_g1,TRINITY_DN18068_c0_g2,TRINITY_DN252706_c0_g1,TRINITY_DN253203_c0_g1,TRINITY_DN2988_c0_g1,TRINITY_DN52968_c0_g1,TRINITY_DN5394_c0_g1,TRINITY_DN56239_c0_g1,TRINITY_DN58304_c0_g2,TRINITY_DN61865_c5_g1,TRINITY_DN62449_c0_g1,TRINITY_DN77004_c0_g2,TRINITY_DN78003_c0_g1,TR…
BP	GO:0045921	positive regulation of exocytosis	6	18	24	953	0.00949	TRINITY_DN11168_c0_g1,TRINITY_DN14439_c1_g2,TRINITY_DN21792_c2_g1,TRINITY_DN24397_c0_g1,TRINITY_DN3195_c0_g1,TRINITY_DN3935_c1_g1	TRINITY_DN1186_c0_g1,TRINITY_DN134345_c0_g1,TRINITY_DN136051_c0_g1,TRINITY_DN184389_c0_g1,TRINITY_DN22835_c0_g1,TRINITY_DN23535_c0_g1,TRINITY_DN2388_c0_g1,TRINITY_DN2988_c0_g1,TRINITY_DN41525_c1_g1,TRINITY_DN45347_c1_g1,TRINITY_DN5470_c2_g1,TRINITY_DN56239_c0_g1,TRINITY_DN61865_c5_g1,TRINITY_DN649_c0_g1,TRINITY_DN79231_c0_g1,TRINITY_DN8731_c0_g1,TRINITY_DN87730_c0_g1,TRINITY_DN88078_c0_g1
CC	GO:0097452	GAIT complex	2	3	5	86	0.00949	TRINITY_DN235429_c0_g1,TRINITY_DN445471_c0_g1	TRINITY_DN284471_c0_g1,TRINITY_DN439323_c0_g1,TRINITY_DN478865_c0_g1
BP	GO:0006898	receptor-mediated endocytosis	12	31	43	1982	0.00952	TRINITY_DN1200_c0_g3,TRINITY_DN14439_c1_g2,TRINITY_DN14604_c0_g1,TRINITY_DN2401_c0_g1,TRINITY_DN2401_c1_g1,TRINITY_DN24397_c0_g1,TRINITY_DN24935_c2_g1,TRINITY_DN31334_c0_g1,TRINITY_DN485086_c0_g1,TRINITY_DN6288_c0_g1,TRINITY_DN67235_c0_g1,TRINITY_DN89944_c0_g1	TRINITY_DN109205_c0_g1,TRINITY_DN1186_c0_g1,TRINITY_DN12591_c0_g2,TRINITY_DN134345_c0_g1,TRINITY_DN13849_c0_g1,TRINITY_DN168255_c0_g1,TRINITY_DN17057_c0_g1,TRINITY_DN180456_c0_g1,TRINITY_DN18068_c0_g2,TRINITY_DN188987_c0_g1,TRINITY_DN2024_c0_g1,TRINITY_DN206505_c0_g1,TRINITY_DN212231_c3_g1,TRINITY_DN253203_c0_g1,TRINITY_DN25928_c0_g1,TRINITY_DN2988_c0_g1,TRINITY_DN41230_c0_g1,TRINITY_DN42613_c1_g…
BP	GO:0070830	bicellular tight junction assembly	4	5	9	237	0.00953	TRINITY_DN31334_c0_g1,TRINITY_DN4494_c0_g1,TRINITY_DN56159_c0_g2,TRINITY_DN81481_c0_g1	TRINITY_DN1186_c0_g1,TRINITY_DN134345_c0_g1,TRINITY_DN180456_c0_g1,TRINITY_DN493932_c0_g1,TRINITY_DN88117_c0_g2
BP	GO:0007339	binding of sperm to zona pellucida	3	9	12	368	0.00975	TRINITY_DN108017_c0_g2,TRINITY_DN14604_c0_g1,TRINITY_DN50802_c1_g1	TRINITY_DN186730_c1_g1,TRINITY_DN215974_c0_g1,TRINITY_DN25928_c0_g1,TRINITY_DN29182_c0_g2,TRINITY_DN352549_c0_g2,TRINITY_DN42613_c1_g2,TRINITY_DN5394_c0_g1,TRINITY_DN77004_c0_g2,TRINITY_DN84098_c0_g1
BP	GO:0035036	sperm-egg recognition	3	9	12	368	0.00975	TRINITY_DN108017_c0_g2,TRINITY_DN14604_c0_g1,TRINITY_DN50802_c1_g1	TRINITY_DN186730_c1_g1,TRINITY_DN215974_c0_g1,TRINITY_DN25928_c0_g1,TRINITY_DN29182_c0_g2,TRINITY_DN352549_c0_g2,TRINITY_DN42613_c1_g2,TRINITY_DN5394_c0_g1,TRINITY_DN77004_c0_g2,TRINITY_DN84098_c0_g1
BP	GO:0009150	purine ribonucleotide metabolic process	17	40	57	2783	0.00981	TRINITY_DN108017_c0_g2,TRINITY_DN129373_c0_g2,TRINITY_DN130343_c1_g3,TRINITY_DN13310_c0_g2,TRINITY_DN140234_c0_g1,TRINITY_DN147319_c0_g2,TRINITY_DN204351_c0_g1,TRINITY_DN207504_c0_g1,TRINITY_DN24136_c0_g3,TRINITY_DN31142_c0_g1,TRINITY_DN39315_c3_g1,TRINITY_DN429601_c0_g1,TRINITY_DN445471_c0_g1,TRINITY_DN5294_c1_g1,TRINITY_DN5391_c0_g3,TRINITY_DN56758_c0_g1,TRINITY_DN9381_c0_g1	TRINITY_DN104919_c0_g3,TRINITY_DN114448_c0_g4,TRINITY_DN125061_c1_g1,TRINITY_DN125663_c0_g1,TRINITY_DN12682_c2_g1,TRINITY_DN1415_c0_g1,TRINITY_DN144177_c0_g1,TRINITY_DN14772_c0_g1,TRINITY_DN15048_c1_g1,TRINITY_DN176510_c0_g1,TRINITY_DN180037_c0_g1,TRINITY_DN18068_c0_g2,TRINITY_DN180937_c0_g1,TRINITY_DN202781_c0_g1,TRINITY_DN237613_c0_g1,TRINITY_DN2380_c2_g1,TRINITY_DN24326_c0_g3,TRINITY_DN253203_…
BP	GO:0043519	regulation of myosin II filament organization	0	3	3	30	0.00985	-	TRINITY_DN134345_c0_g1,TRINITY_DN45736_c0_g1,TRINITY_DN52961_c0_g2
BP	GO:0044533	positive regulation of apoptotic process in other organism	1	2	3	30	0.00985	TRINITY_DN445471_c0_g1	TRINITY_DN284471_c0_g1,TRINITY_DN478865_c0_g1
BP	GO:0052042	positive regulation by symbiont of host programmed cell death	1	2	3	30	0.00985	TRINITY_DN445471_c0_g1	TRINITY_DN284471_c0_g1,TRINITY_DN478865_c0_g1
BP	GO:0052151	positive regulation by symbiont of host apoptotic process	1	2	3	30	0.00985	TRINITY_DN445471_c0_g1	TRINITY_DN284471_c0_g1,TRINITY_DN478865_c0_g1
BP	GO:0052330	positive regulation by organism of programmed cell death in other organism involved in symbiotic interaction	1	2	3	30	0.00985	TRINITY_DN445471_c0_g1	TRINITY_DN284471_c0_g1,TRINITY_DN478865_c0_g1
BP	GO:0052501	positive regulation by organism of apoptotic process in other organism involved in symbiotic interaction	1	2	3	30	0.00985	TRINITY_DN445471_c0_g1	TRINITY_DN284471_c0_g1,TRINITY_DN478865_c0_g1
BP	GO:1903416	response to glycoside	2	1	3	30	0.00985	TRINITY_DN207455_c0_g1,TRINITY_DN4633_c0_g1	TRINITY_DN398762_c0_g1
MF	GO:0042625	ATPase-coupled ion transmembrane transporter activity	13	24	37	1619	0.00996	TRINITY_DN11979_c1_g1,TRINITY_DN13310_c0_g2,TRINITY_DN165320_c0_g2,TRINITY_DN20704_c0_g1,TRINITY_DN207455_c0_g1,TRINITY_DN21792_c2_g1,TRINITY_DN243995_c0_g1,TRINITY_DN27110_c1_g1,TRINITY_DN3219_c1_g1,TRINITY_DN396194_c0_g1,TRINITY_DN61933_c0_g1,TRINITY_DN66_c2_g1,TRINITY_DN92697_c1_g1	TRINITY_DN10458_c0_g1,TRINITY_DN106990_c2_g2,TRINITY_DN12682_c2_g1,TRINITY_DN12682_c2_g4,TRINITY_DN13729_c0_g1,TRINITY_DN160077_c0_g1,TRINITY_DN20449_c1_g1,TRINITY_DN22343_c0_g1,TRINITY_DN2388_c0_g1,TRINITY_DN285428_c0_g2,TRINITY_DN301330_c0_g2,TRINITY_DN326429_c0_g1,TRINITY_DN340988_c0_g1,TRINITY_DN35571_c0_g1,TRINITY_DN398762_c0_g1,TRINITY_DN40790_c2_g1,TRINITY_DN4122_c1_g1,TRINITY_DN48663_c0_g…
BP	GO:0002705	positive regulation of leukocyte mediated immunity	1	9	10	281	0.00996	TRINITY_DN36675_c0_g1	TRINITY_DN1186_c0_g1,TRINITY_DN134345_c0_g1,TRINITY_DN18068_c0_g2,TRINITY_DN253203_c0_g1,TRINITY_DN3495_c0_g1,TRINITY_DN429917_c0_g1,TRINITY_DN45347_c1_g1,TRINITY_DN5394_c0_g1,TRINITY_DN77004_c0_g2
BP	GO:0000096	sulfur amino acid metabolic process	5	2	7	159	0.01001	TRINITY_DN214253_c0_g1,TRINITY_DN2392_c0_g1,TRINITY_DN2392_c2_g1,TRINITY_DN27695_c1_g1,TRINITY_DN33344_c0_g1	TRINITY_DN375451_c0_g1,TRINITY_DN82609_c0_g2
BP	GO:0048821	erythrocyte development	3	3	6	122	0.01001	TRINITY_DN4494_c0_g1,TRINITY_DN56159_c0_g2,TRINITY_DN81481_c0_g1	TRINITY_DN11443_c0_g1,TRINITY_DN11443_c2_g1,TRINITY_DN62679_c1_g1
BP	GO:0071320	cellular response to cAMP	5	6	11	325	0.01007	TRINITY_DN103231_c0_g1,TRINITY_DN195115_c0_g1,TRINITY_DN20775_c0_g2,TRINITY_DN235429_c0_g1,TRINITY_DN5294_c1_g1	TRINITY_DN158218_c2_g1,TRINITY_DN18501_c0_g1,TRINITY_DN28747_c0_g1,TRINITY_DN439323_c0_g1,TRINITY_DN64583_c0_g1,TRINITY_DN8850_c0_g1
CC	GO:0035866	alphav-beta3 integrin-PKCalpha complex	1	8	9	238	0.0101	TRINITY_DN14439_c1_g2	TRINITY_DN1186_c0_g1,TRINITY_DN134345_c0_g1,TRINITY_DN2988_c0_g1,TRINITY_DN52961_c0_g2,TRINITY_DN56239_c0_g1,TRINITY_DN61865_c5_g1,TRINITY_DN8731_c0_g1,TRINITY_DN88078_c0_g1
BP	GO:0099003	vesicle-mediated transport in synapse	19	33	52	2500	0.01012	TRINITY_DN10441_c1_g1,TRINITY_DN14439_c1_g2,TRINITY_DN14604_c0_g1,TRINITY_DN2401_c0_g1,TRINITY_DN2401_c1_g1,TRINITY_DN24397_c0_g1,TRINITY_DN2956_c0_g2,TRINITY_DN314101_c0_g1,TRINITY_DN3195_c0_g1,TRINITY_DN34662_c0_g1,TRINITY_DN355734_c0_g1,TRINITY_DN3562_c0_g1,TRINITY_DN3935_c1_g1,TRINITY_DN42397_c0_g2,TRINITY_DN485086_c0_g1,TRINITY_DN53475_c0_g1,TRINITY_DN6288_c0_g1,TRINITY_DN82888_c1_g1,TRINITY…	TRINITY_DN100530_c1_g2,TRINITY_DN109205_c0_g1,TRINITY_DN1385_c3_g1,TRINITY_DN16286_c0_g4,TRINITY_DN168255_c0_g1,TRINITY_DN18068_c0_g2,TRINITY_DN184389_c0_g1,TRINITY_DN188987_c0_g1,TRINITY_DN19177_c0_g1,TRINITY_DN206505_c0_g1,TRINITY_DN212231_c3_g1,TRINITY_DN22835_c0_g1,TRINITY_DN23535_c0_g1,TRINITY_DN253203_c0_g1,TRINITY_DN25928_c0_g1,TRINITY_DN33301_c0_g1,TRINITY_DN3527_c0_g1,TRINITY_DN41230_c0_…
BP	GO:0006816	calcium ion transport	10	35	45	2103	0.01019	TRINITY_DN126532_c0_g2,TRINITY_DN13310_c0_g2,TRINITY_DN14439_c1_g2,TRINITY_DN14604_c0_g1,TRINITY_DN21792_c2_g1,TRINITY_DN320654_c0_g1,TRINITY_DN396194_c0_g1,TRINITY_DN41536_c0_g1,TRINITY_DN4184_c1_g1,TRINITY_DN842_c0_g2	TRINITY_DN1083_c0_g2,TRINITY_DN1186_c0_g1,TRINITY_DN12682_c2_g1,TRINITY_DN12682_c2_g4,TRINITY_DN134345_c0_g1,TRINITY_DN13729_c0_g1,TRINITY_DN17097_c0_g2,TRINITY_DN180037_c0_g1,TRINITY_DN209718_c0_g1,TRINITY_DN22343_c0_g1,TRINITY_DN2388_c0_g1,TRINITY_DN25928_c0_g1,TRINITY_DN285428_c0_g2,TRINITY_DN2988_c0_g1,TRINITY_DN326429_c0_g1,TRINITY_DN35571_c0_g1,TRINITY_DN388023_c0_g1,TRINITY_DN39534_c0_g1,T…
BP	GO:0051223	regulation of protein transport	29	53	82	4262	0.0103	TRINITY_DN108017_c0_g2,TRINITY_DN1200_c0_g3,TRINITY_DN1291_c0_g2,TRINITY_DN129686_c0_g5,TRINITY_DN13480_c2_g1,TRINITY_DN140859_c0_g1,TRINITY_DN14439_c1_g2,TRINITY_DN159724_c0_g1,TRINITY_DN161880_c1_g1,TRINITY_DN165320_c0_g2,TRINITY_DN197064_c0_g1,TRINITY_DN21792_c2_g1,TRINITY_DN23468_c0_g3,TRINITY_DN24397_c0_g1,TRINITY_DN281406_c0_g1,TRINITY_DN301129_c0_g1,TRINITY_DN30432_c0_g2,TRINITY_DN323250_c…	TRINITY_DN109205_c0_g1,TRINITY_DN113314_c0_g1,TRINITY_DN114448_c0_g4,TRINITY_DN1186_c0_g1,TRINITY_DN119384_c0_g1,TRINITY_DN119688_c0_g1,TRINITY_DN125799_c0_g1,TRINITY_DN134345_c0_g1,TRINITY_DN137641_c0_g1,TRINITY_DN13849_c0_g1,TRINITY_DN1415_c0_g1,TRINITY_DN1498_c0_g1,TRINITY_DN158218_c2_g1,TRINITY_DN160016_c0_g1,TRINITY_DN176510_c0_g1,TRINITY_DN180037_c0_g1,TRINITY_DN23468_c0_g1,TRINITY_DN23535_…
BP	GO:0098660	inorganic ion transmembrane transport	21	44	65	3256	0.01031	TRINITY_DN11979_c1_g1,TRINITY_DN127477_c0_g1,TRINITY_DN13310_c0_g2,TRINITY_DN161880_c1_g1,TRINITY_DN165320_c0_g2,TRINITY_DN19255_c0_g1,TRINITY_DN20704_c0_g1,TRINITY_DN207455_c0_g1,TRINITY_DN21792_c2_g1,TRINITY_DN24397_c0_g1,TRINITY_DN243995_c0_g1,TRINITY_DN31171_c1_g1,TRINITY_DN31334_c0_g1,TRINITY_DN3219_c1_g1,TRINITY_DN37030_c0_g1,TRINITY_DN396194_c0_g1,TRINITY_DN41536_c0_g1,TRINITY_DN4184_c1_g1…	TRINITY_DN1083_c0_g2,TRINITY_DN11443_c0_g1,TRINITY_DN11443_c2_g1,TRINITY_DN1186_c0_g1,TRINITY_DN12682_c2_g1,TRINITY_DN12682_c2_g4,TRINITY_DN127857_c0_g1,TRINITY_DN134345_c0_g1,TRINITY_DN1346_c6_g2,TRINITY_DN13729_c0_g1,TRINITY_DN15961_c0_g2,TRINITY_DN160077_c0_g1,TRINITY_DN17097_c0_g2,TRINITY_DN180456_c0_g1,TRINITY_DN20449_c1_g1,TRINITY_DN209718_c0_g1,TRINITY_DN22343_c0_g1,TRINITY_DN2388_c0_g1,TR…
BP	GO:0009126	purine nucleoside monophosphate metabolic process	11	22	33	1440	0.0104	TRINITY_DN108017_c0_g2,TRINITY_DN129373_c0_g2,TRINITY_DN147319_c0_g2,TRINITY_DN24136_c0_g3,TRINITY_DN31142_c0_g1,TRINITY_DN429601_c0_g1,TRINITY_DN445471_c0_g1,TRINITY_DN5294_c1_g1,TRINITY_DN5391_c0_g3,TRINITY_DN56758_c0_g1,TRINITY_DN9381_c0_g1	TRINITY_DN125663_c0_g1,TRINITY_DN144177_c0_g1,TRINITY_DN15048_c1_g1,TRINITY_DN180037_c0_g1,TRINITY_DN18068_c0_g2,TRINITY_DN180937_c0_g1,TRINITY_DN24326_c0_g3,TRINITY_DN253203_c0_g1,TRINITY_DN25581_c0_g1,TRINITY_DN284471_c0_g1,TRINITY_DN29182_c0_g2,TRINITY_DN340988_c0_g1,TRINITY_DN388334_c0_g1,TRINITY_DN478865_c0_g1,TRINITY_DN51264_c0_g2,TRINITY_DN52004_c0_g1,TRINITY_DN5394_c0_g1,TRINITY_DN55546_c…
BP	GO:0009167	purine ribonucleoside monophosphate metabolic process	11	22	33	1440	0.0104	TRINITY_DN108017_c0_g2,TRINITY_DN129373_c0_g2,TRINITY_DN147319_c0_g2,TRINITY_DN24136_c0_g3,TRINITY_DN31142_c0_g1,TRINITY_DN429601_c0_g1,TRINITY_DN445471_c0_g1,TRINITY_DN5294_c1_g1,TRINITY_DN5391_c0_g3,TRINITY_DN56758_c0_g1,TRINITY_DN9381_c0_g1	TRINITY_DN125663_c0_g1,TRINITY_DN144177_c0_g1,TRINITY_DN15048_c1_g1,TRINITY_DN180037_c0_g1,TRINITY_DN18068_c0_g2,TRINITY_DN180937_c0_g1,TRINITY_DN24326_c0_g3,TRINITY_DN253203_c0_g1,TRINITY_DN25581_c0_g1,TRINITY_DN284471_c0_g1,TRINITY_DN29182_c0_g2,TRINITY_DN340988_c0_g1,TRINITY_DN388334_c0_g1,TRINITY_DN478865_c0_g1,TRINITY_DN51264_c0_g2,TRINITY_DN52004_c0_g1,TRINITY_DN5394_c0_g1,TRINITY_DN55546_c…
BP	GO:0042133	neurotransmitter metabolic process	11	11	22	858	0.01044	TRINITY_DN1200_c0_g3,TRINITY_DN129373_c0_g2,TRINITY_DN13310_c0_g2,TRINITY_DN1688_c2_g1,TRINITY_DN214253_c0_g1,TRINITY_DN281406_c0_g1,TRINITY_DN31171_c1_g1,TRINITY_DN4633_c0_g1,TRINITY_DN5294_c1_g1,TRINITY_DN6320_c0_g1,TRINITY_DN67235_c0_g1	TRINITY_DN1186_c0_g1,TRINITY_DN12682_c2_g1,TRINITY_DN134345_c0_g1,TRINITY_DN13849_c0_g1,TRINITY_DN2767_c0_g1,TRINITY_DN285428_c0_g2,TRINITY_DN3719_c2_g1,TRINITY_DN3737_c0_g2,TRINITY_DN6282_c0_g3,TRINITY_DN73843_c0_g2,TRINITY_DN95008_c0_g2
BP	GO:0042551	neuron maturation	14	8	22	858	0.01044	TRINITY_DN11168_c0_g1,TRINITY_DN12718_c0_g2,TRINITY_DN14432_c0_g1,TRINITY_DN2401_c0_g1,TRINITY_DN2401_c1_g1,TRINITY_DN24397_c0_g1,TRINITY_DN323250_c0_g1,TRINITY_DN33313_c0_g1,TRINITY_DN6288_c0_g1,TRINITY_DN7103_c0_g1,TRINITY_DN8696_c0_g1,TRINITY_DN8696_c0_g3,TRINITY_DN9106_c0_g2,TRINITY_DN9265_c0_g2	TRINITY_DN136051_c0_g1,TRINITY_DN150947_c0_g1,TRINITY_DN423640_c0_g1,TRINITY_DN5406_c0_g1,TRINITY_DN58319_c0_g1,TRINITY_DN69004_c0_g2,TRINITY_DN75674_c1_g1,TRINITY_DN87730_c0_g1
MF	GO:0019828	aspartic-type endopeptidase inhibitor activity	1	2	3	30	0.01045	TRINITY_DN445471_c0_g1	TRINITY_DN284471_c0_g1,TRINITY_DN478865_c0_g1
MF	GO:0043184	vascular endothelial growth factor receptor 2 binding	0	3	3	30	0.01045	-	TRINITY_DN1186_c0_g1,TRINITY_DN134345_c0_g1,TRINITY_DN52961_c0_g2
BP	GO:0006809	nitric oxide biosynthetic process	5	10	15	511	0.01045	TRINITY_DN1200_c0_g3,TRINITY_DN13310_c0_g2,TRINITY_DN281406_c0_g1,TRINITY_DN4633_c0_g1,TRINITY_DN67235_c0_g1	TRINITY_DN1186_c0_g1,TRINITY_DN12682_c2_g1,TRINITY_DN134345_c0_g1,TRINITY_DN13849_c0_g1,TRINITY_DN2767_c0_g1,TRINITY_DN285428_c0_g2,TRINITY_DN3719_c2_g1,TRINITY_DN3737_c0_g2,TRINITY_DN73843_c0_g2,TRINITY_DN95008_c0_g2
BP	GO:0009988	cell-cell recognition	4	11	15	511	0.01045	TRINITY_DN108017_c0_g2,TRINITY_DN113912_c6_g1,TRINITY_DN14604_c0_g1,TRINITY_DN50802_c1_g1	TRINITY_DN186730_c1_g1,TRINITY_DN215974_c0_g1,TRINITY_DN25928_c0_g1,TRINITY_DN29182_c0_g2,TRINITY_DN352549_c0_g2,TRINITY_DN42613_c1_g2,TRINITY_DN5394_c0_g1,TRINITY_DN5470_c2_g1,TRINITY_DN77004_c0_g2,TRINITY_DN77177_c0_g1,TRINITY_DN84098_c0_g1
BP	GO:0051952	regulation of amine transport	2	14	16	559	0.01046	TRINITY_DN14439_c1_g2,TRINITY_DN3195_c0_g1	TRINITY_DN114448_c0_g4,TRINITY_DN180037_c0_g1,TRINITY_DN180184_c0_g3,TRINITY_DN184389_c0_g1,TRINITY_DN22835_c0_g1,TRINITY_DN2988_c0_g1,TRINITY_DN5470_c2_g1,TRINITY_DN55546_c0_g1,TRINITY_DN56239_c0_g1,TRINITY_DN61865_c5_g1,TRINITY_DN7343_c0_g1,TRINITY_DN79231_c0_g1,TRINITY_DN8731_c0_g1,TRINITY_DN88078_c0_g1
BP	GO:0007269	neurotransmitter secretion	18	28	46	2163	0.01047	TRINITY_DN10441_c1_g1,TRINITY_DN14439_c1_g2,TRINITY_DN159724_c0_g1,TRINITY_DN2401_c0_g1,TRINITY_DN2401_c1_g1,TRINITY_DN24397_c0_g1,TRINITY_DN2956_c0_g2,TRINITY_DN314101_c0_g1,TRINITY_DN3195_c0_g1,TRINITY_DN34662_c0_g1,TRINITY_DN35292_c0_g1,TRINITY_DN355734_c0_g1,TRINITY_DN3562_c0_g1,TRINITY_DN3935_c1_g1,TRINITY_DN42397_c0_g2,TRINITY_DN485086_c0_g1,TRINITY_DN6288_c0_g1,TRINITY_DN82888_c1_g1	TRINITY_DN100530_c1_g2,TRINITY_DN109205_c0_g1,TRINITY_DN114448_c0_g4,TRINITY_DN137641_c0_g1,TRINITY_DN1385_c3_g1,TRINITY_DN16286_c0_g4,TRINITY_DN168255_c0_g1,TRINITY_DN17097_c0_g2,TRINITY_DN184389_c0_g1,TRINITY_DN188987_c0_g1,TRINITY_DN19177_c0_g1,TRINITY_DN199998_c0_g1,TRINITY_DN206505_c0_g1,TRINITY_DN212231_c3_g1,TRINITY_DN22835_c0_g1,TRINITY_DN23535_c0_g1,TRINITY_DN246541_c3_g1,TRINITY_DN33301…
BP	GO:0099643	signal release from synapse	18	28	46	2163	0.01047	TRINITY_DN10441_c1_g1,TRINITY_DN14439_c1_g2,TRINITY_DN159724_c0_g1,TRINITY_DN2401_c0_g1,TRINITY_DN2401_c1_g1,TRINITY_DN24397_c0_g1,TRINITY_DN2956_c0_g2,TRINITY_DN314101_c0_g1,TRINITY_DN3195_c0_g1,TRINITY_DN34662_c0_g1,TRINITY_DN35292_c0_g1,TRINITY_DN355734_c0_g1,TRINITY_DN3562_c0_g1,TRINITY_DN3935_c1_g1,TRINITY_DN42397_c0_g2,TRINITY_DN485086_c0_g1,TRINITY_DN6288_c0_g1,TRINITY_DN82888_c1_g1	TRINITY_DN100530_c1_g2,TRINITY_DN109205_c0_g1,TRINITY_DN114448_c0_g4,TRINITY_DN137641_c0_g1,TRINITY_DN1385_c3_g1,TRINITY_DN16286_c0_g4,TRINITY_DN168255_c0_g1,TRINITY_DN17097_c0_g2,TRINITY_DN184389_c0_g1,TRINITY_DN188987_c0_g1,TRINITY_DN19177_c0_g1,TRINITY_DN199998_c0_g1,TRINITY_DN206505_c0_g1,TRINITY_DN212231_c3_g1,TRINITY_DN22835_c0_g1,TRINITY_DN23535_c0_g1,TRINITY_DN246541_c3_g1,TRINITY_DN33301…
BP	GO:0006735	NADH regeneration	5	6	11	327	0.01051	TRINITY_DN24136_c0_g3,TRINITY_DN31142_c0_g1,TRINITY_DN429601_c0_g1,TRINITY_DN445471_c0_g1,TRINITY_DN5294_c1_g1	TRINITY_DN125663_c0_g1,TRINITY_DN180037_c0_g1,TRINITY_DN24326_c0_g3,TRINITY_DN284471_c0_g1,TRINITY_DN478865_c0_g1,TRINITY_DN55546_c0_g1
MF	GO:0043028	cysteine-type endopeptidase regulator activity involved in apoptotic process	3	3	6	121	0.01065	TRINITY_DN301129_c0_g1,TRINITY_DN342_c0_g1,TRINITY_DN9798_c0_g1	TRINITY_DN134365_c0_g1,TRINITY_DN208673_c0_g2,TRINITY_DN479375_c0_g1
BP	GO:0090063	positive regulation of microtubule nucleation	1	4	5	89	0.01068	TRINITY_DN108017_c0_g2	TRINITY_DN18068_c0_g2,TRINITY_DN29182_c0_g2,TRINITY_DN5394_c0_g1,TRINITY_DN77004_c0_g2
BP	GO:1903265	positive regulation of tumor necrosis factor-mediated signaling pathway	1	4	5	89	0.01068	TRINITY_DN108017_c0_g2	TRINITY_DN114448_c0_g4,TRINITY_DN29182_c0_g2,TRINITY_DN5394_c0_g1,TRINITY_DN77004_c0_g2
CC	GO:0044232	organelle membrane contact site	7	11	18	655	0.01073	TRINITY_DN10441_c1_g1,TRINITY_DN14439_c1_g2,TRINITY_DN14604_c0_g1,TRINITY_DN2956_c0_g2,TRINITY_DN314101_c0_g1,TRINITY_DN355734_c0_g1,TRINITY_DN42397_c0_g2	TRINITY_DN100530_c1_g2,TRINITY_DN1385_c3_g1,TRINITY_DN19177_c0_g1,TRINITY_DN25928_c0_g1,TRINITY_DN33301_c0_g1,TRINITY_DN42613_c1_g2,TRINITY_DN446507_c0_g1,TRINITY_DN463964_c0_g1,TRINITY_DN5814_c0_g1,TRINITY_DN84098_c0_g1,TRINITY_DN94491_c0_g1
BP	GO:0014029	neural crest formation	3	0	3	31	0.01079	TRINITY_DN199533_c0_g2,TRINITY_DN31229_c0_g1,TRINITY_DN327210_c0_g1	-
BP	GO:0035606	peptidyl-cysteine S-trans-nitrosylation	1	2	3	31	0.01079	TRINITY_DN445471_c0_g1	TRINITY_DN284471_c0_g1,TRINITY_DN478865_c0_g1
BP	GO:0038027	apolipoprotein A-I-mediated signaling pathway	0	3	3	31	0.01079	-	TRINITY_DN1186_c0_g1,TRINITY_DN134345_c0_g1,TRINITY_DN52961_c0_g2
BP	GO:0051029	rRNA transport	2	1	3	31	0.01079	TRINITY_DN119185_c0_g1,TRINITY_DN429632_c0_g1	TRINITY_DN463352_c0_g1
BP	GO:0060138	fetal process involved in parturition	1	2	3	31	0.01079	TRINITY_DN372423_c0_g1	TRINITY_DN31956_c1_g1,TRINITY_DN77234_c0_g1
BP	GO:0061437	renal system vasculature development	0	3	3	31	0.01079	-	TRINITY_DN1186_c0_g1,TRINITY_DN134345_c0_g1,TRINITY_DN52961_c0_g2
BP	GO:0061440	kidney vasculature development	0	3	3	31	0.01079	-	TRINITY_DN1186_c0_g1,TRINITY_DN134345_c0_g1,TRINITY_DN52961_c0_g2
BP	GO:0072012	glomerulus vasculature development	0	3	3	31	0.01079	-	TRINITY_DN1186_c0_g1,TRINITY_DN134345_c0_g1,TRINITY_DN52961_c0_g2
BP	GO:0006739	NADP metabolic process	2	7	9	242	0.01082	TRINITY_DN104129_c0_g1,TRINITY_DN122135_c0_g1	TRINITY_DN127857_c0_g1,TRINITY_DN134365_c0_g1,TRINITY_DN1346_c6_g2,TRINITY_DN180037_c0_g1,TRINITY_DN19018_c3_g1,TRINITY_DN55546_c0_g1,TRINITY_DN85479_c0_g1
BP	GO:0035627	ceramide transport	2	2	4	58	0.0109	TRINITY_DN207455_c0_g1,TRINITY_DN25829_c0_g1	TRINITY_DN290112_c0_g4,TRINITY_DN398762_c0_g1
CC	GO:0097386	glial cell projection	0	5	5	89	0.01091	-	TRINITY_DN1186_c0_g1,TRINITY_DN134345_c0_g1,TRINITY_DN2723_c1_g1,TRINITY_DN5470_c2_g1,TRINITY_DN6282_c0_g3
MF	GO:0015077	monovalent inorganic cation transmembrane transporter activity	9	18	27	1099	0.01095	TRINITY_DN127477_c0_g1,TRINITY_DN19255_c0_g1,TRINITY_DN20704_c0_g1,TRINITY_DN207455_c0_g1,TRINITY_DN243995_c0_g1,TRINITY_DN31171_c1_g1,TRINITY_DN37030_c0_g1,TRINITY_DN53031_c0_g1,TRINITY_DN61933_c0_g1	TRINITY_DN11443_c0_g1,TRINITY_DN11443_c2_g1,TRINITY_DN127857_c0_g1,TRINITY_DN1346_c6_g2,TRINITY_DN15961_c0_g2,TRINITY_DN160077_c0_g1,TRINITY_DN20449_c1_g1,TRINITY_DN301330_c0_g2,TRINITY_DN340988_c0_g1,TRINITY_DN388334_c0_g1,TRINITY_DN398762_c0_g1,TRINITY_DN40790_c2_g1,TRINITY_DN4122_c1_g1,TRINITY_DN62679_c1_g1,TRINITY_DN6699_c1_g1,TRINITY_DN78368_c0_g1,TRINITY_DN9163_c4_g1,TRINITY_DN9330_c0_g1
CC	GO:0005746	mitochondrial respirasome	1	6	7	161	0.01096	TRINITY_DN147319_c0_g2	TRINITY_DN127857_c0_g1,TRINITY_DN1346_c6_g2,TRINITY_DN144177_c0_g1,TRINITY_DN388334_c0_g1,TRINITY_DN6486_c1_g2,TRINITY_DN6699_c1_g1
BP	GO:0051649	establishment of localization in cell	114	178	292	17545	0.01102	TRINITY_DN103231_c0_g1,TRINITY_DN10441_c1_g1,TRINITY_DN108017_c0_g2,TRINITY_DN10995_c0_g2,TRINITY_DN11168_c0_g1,TRINITY_DN119185_c0_g1,TRINITY_DN11979_c1_g1,TRINITY_DN1200_c0_g3,TRINITY_DN122135_c0_g1,TRINITY_DN127477_c0_g1,TRINITY_DN128214_c0_g2,TRINITY_DN12905_c0_g2,TRINITY_DN129686_c0_g5,TRINITY_DN13310_c0_g2,TRINITY_DN134799_c0_g1,TRINITY_DN13485_c0_g1,TRINITY_DN140859_c0_g1,TRINITY_DN14439_c…	TRINITY_DN100530_c1_g2,TRINITY_DN10426_c0_g1,TRINITY_DN104765_c0_g1,TRINITY_DN105276_c0_g1,TRINITY_DN10701_c0_g1,TRINITY_DN1083_c0_g2,TRINITY_DN109205_c0_g1,TRINITY_DN112027_c0_g2,TRINITY_DN113090_c0_g3,TRINITY_DN113314_c0_g1,TRINITY_DN114448_c0_g4,TRINITY_DN117526_c0_g1,TRINITY_DN1186_c0_g1,TRINITY_DN119176_c1_g2,TRINITY_DN119688_c0_g1,TRINITY_DN125799_c0_g1,TRINITY_DN12682_c2_g1,TRINITY_DN12731…
BP	GO:0014074	response to purine-containing compound	11	11	22	863	0.0111	TRINITY_DN103231_c0_g1,TRINITY_DN195115_c0_g1,TRINITY_DN204351_c0_g1,TRINITY_DN207504_c0_g1,TRINITY_DN20775_c0_g2,TRINITY_DN235429_c0_g1,TRINITY_DN269568_c0_g1,TRINITY_DN27695_c1_g1,TRINITY_DN5186_c0_g2,TRINITY_DN5294_c1_g1,TRINITY_DN5391_c0_g3	TRINITY_DN158218_c2_g1,TRINITY_DN18501_c0_g1,TRINITY_DN2024_c0_g1,TRINITY_DN24326_c0_g3,TRINITY_DN28747_c0_g1,TRINITY_DN429917_c0_g1,TRINITY_DN439323_c0_g1,TRINITY_DN64583_c0_g1,TRINITY_DN79694_c0_g1,TRINITY_DN8850_c0_g1,TRINITY_DN9913_c0_g1
BP	GO:0009259	ribonucleotide metabolic process	17	41	58	2860	0.01114	TRINITY_DN108017_c0_g2,TRINITY_DN129373_c0_g2,TRINITY_DN130343_c1_g3,TRINITY_DN13310_c0_g2,TRINITY_DN140234_c0_g1,TRINITY_DN147319_c0_g2,TRINITY_DN204351_c0_g1,TRINITY_DN207504_c0_g1,TRINITY_DN24136_c0_g3,TRINITY_DN31142_c0_g1,TRINITY_DN39315_c3_g1,TRINITY_DN429601_c0_g1,TRINITY_DN445471_c0_g1,TRINITY_DN5294_c1_g1,TRINITY_DN5391_c0_g3,TRINITY_DN56758_c0_g1,TRINITY_DN9381_c0_g1	TRINITY_DN104919_c0_g3,TRINITY_DN114448_c0_g4,TRINITY_DN125061_c1_g1,TRINITY_DN125663_c0_g1,TRINITY_DN12682_c2_g1,TRINITY_DN1415_c0_g1,TRINITY_DN144177_c0_g1,TRINITY_DN14772_c0_g1,TRINITY_DN15048_c1_g1,TRINITY_DN176510_c0_g1,TRINITY_DN180037_c0_g1,TRINITY_DN18068_c0_g2,TRINITY_DN180937_c0_g1,TRINITY_DN202781_c0_g1,TRINITY_DN237613_c0_g1,TRINITY_DN2380_c2_g1,TRINITY_DN24326_c0_g3,TRINITY_DN253203_…
BP	GO:0061077	chaperone-mediated protein folding	5	23	28	1179	0.01129	TRINITY_DN14604_c0_g1,TRINITY_DN21374_c0_g1,TRINITY_DN53040_c0_g2,TRINITY_DN67235_c0_g1,TRINITY_DN8260_c0_g1	TRINITY_DN14500_c0_g1,TRINITY_DN17284_c0_g1,TRINITY_DN18068_c0_g2,TRINITY_DN186730_c1_g1,TRINITY_DN20806_c0_g1,TRINITY_DN215974_c0_g1,TRINITY_DN232348_c0_g1,TRINITY_DN253203_c0_g1,TRINITY_DN25928_c0_g1,TRINITY_DN29105_c1_g1,TRINITY_DN352549_c0_g2,TRINITY_DN417060_c0_g1,TRINITY_DN42072_c0_g3,TRINITY_DN42613_c1_g2,TRINITY_DN429917_c0_g1,TRINITY_DN479006_c0_g1,TRINITY_DN496583_c0_g1,TRINITY_DN5014_c…
BP	GO:0048488	synaptic vesicle endocytosis	7	17	24	968	0.0113	TRINITY_DN14604_c0_g1,TRINITY_DN2401_c0_g1,TRINITY_DN2401_c1_g1,TRINITY_DN24397_c0_g1,TRINITY_DN3195_c0_g1,TRINITY_DN53475_c0_g1,TRINITY_DN6288_c0_g1	TRINITY_DN109205_c0_g1,TRINITY_DN168255_c0_g1,TRINITY_DN18068_c0_g2,TRINITY_DN184389_c0_g1,TRINITY_DN22835_c0_g1,TRINITY_DN253203_c0_g1,TRINITY_DN25928_c0_g1,TRINITY_DN41230_c0_g1,TRINITY_DN42613_c1_g2,TRINITY_DN49373_c0_g1,TRINITY_DN49376_c1_g1,TRINITY_DN5394_c0_g1,TRINITY_DN5470_c2_g1,TRINITY_DN77004_c0_g2,TRINITY_DN84098_c0_g1,TRINITY_DN88117_c0_g2,TRINITY_DN9010_c1_g1
BP	GO:0140238	presynaptic endocytosis	7	17	24	968	0.0113	TRINITY_DN14604_c0_g1,TRINITY_DN2401_c0_g1,TRINITY_DN2401_c1_g1,TRINITY_DN24397_c0_g1,TRINITY_DN3195_c0_g1,TRINITY_DN53475_c0_g1,TRINITY_DN6288_c0_g1	TRINITY_DN109205_c0_g1,TRINITY_DN168255_c0_g1,TRINITY_DN18068_c0_g2,TRINITY_DN184389_c0_g1,TRINITY_DN22835_c0_g1,TRINITY_DN253203_c0_g1,TRINITY_DN25928_c0_g1,TRINITY_DN41230_c0_g1,TRINITY_DN42613_c1_g2,TRINITY_DN49373_c0_g1,TRINITY_DN49376_c1_g1,TRINITY_DN5394_c0_g1,TRINITY_DN5470_c2_g1,TRINITY_DN77004_c0_g2,TRINITY_DN84098_c0_g1,TRINITY_DN88117_c0_g2,TRINITY_DN9010_c1_g1
BP	GO:0047484	regulation of response to osmotic stress	2	7	9	244	0.01137	TRINITY_DN14439_c1_g2,TRINITY_DN207455_c0_g1	TRINITY_DN290112_c0_g4,TRINITY_DN2988_c0_g1,TRINITY_DN398762_c0_g1,TRINITY_DN56239_c0_g1,TRINITY_DN61865_c5_g1,TRINITY_DN8731_c0_g1,TRINITY_DN88078_c0_g1
CC	GO:0098862	cluster of actin-based cell projections	13	18	31	1334	0.01139	TRINITY_DN1200_c0_g3,TRINITY_DN14439_c1_g2,TRINITY_DN20704_c0_g1,TRINITY_DN207455_c0_g1,TRINITY_DN25430_c0_g2,TRINITY_DN412_c18_g1,TRINITY_DN59944_c0_g1,TRINITY_DN6177_c1_g1,TRINITY_DN66_c2_g1,TRINITY_DN67235_c0_g1,TRINITY_DN9106_c0_g2,TRINITY_DN9265_c0_g2,TRINITY_DN9798_c0_g1	TRINITY_DN106990_c2_g2,TRINITY_DN1083_c0_g2,TRINITY_DN11232_c0_g1,TRINITY_DN127317_c0_g3,TRINITY_DN13849_c0_g1,TRINITY_DN208673_c0_g2,TRINITY_DN2767_c0_g1,TRINITY_DN290112_c0_g4,TRINITY_DN2988_c0_g1,TRINITY_DN3719_c2_g1,TRINITY_DN398762_c0_g1,TRINITY_DN493932_c0_g1,TRINITY_DN56239_c0_g1,TRINITY_DN61865_c5_g1,TRINITY_DN7343_c0_g1,TRINITY_DN8255_c0_g1,TRINITY_DN8731_c0_g1,TRINITY_DN88078_c0_g1
BP	GO:0051702	interaction with symbiont	1	11	12	376	0.01141	TRINITY_DN445471_c0_g1	TRINITY_DN114448_c0_g4,TRINITY_DN18068_c0_g2,TRINITY_DN21145_c4_g1,TRINITY_DN253203_c0_g1,TRINITY_DN284471_c0_g1,TRINITY_DN293946_c0_g1,TRINITY_DN40277_c0_g3,TRINITY_DN429917_c0_g1,TRINITY_DN478865_c0_g1,TRINITY_DN5394_c0_g1,TRINITY_DN77004_c0_g2
BP	GO:0006979	response to oxidative stress	26	48	74	3804	0.01142	TRINITY_DN108017_c0_g2,TRINITY_DN122135_c0_g1,TRINITY_DN14439_c1_g2,TRINITY_DN147319_c0_g2,TRINITY_DN19326_c0_g1,TRINITY_DN197064_c0_g1,TRINITY_DN207455_c0_g1,TRINITY_DN216105_c0_g1,TRINITY_DN21792_c2_g1,TRINITY_DN25829_c0_g1,TRINITY_DN269568_c0_g1,TRINITY_DN281406_c0_g1,TRINITY_DN32193_c0_g1,TRINITY_DN3219_c1_g1,TRINITY_DN323250_c0_g1,TRINITY_DN342_c0_g1,TRINITY_DN35292_c0_g1,TRINITY_DN3562_c0_g…	TRINITY_DN10553_c0_g1,TRINITY_DN106990_c2_g2,TRINITY_DN10740_c0_g1,TRINITY_DN113090_c0_g3,TRINITY_DN114448_c0_g4,TRINITY_DN119176_c1_g2,TRINITY_DN127478_c1_g1,TRINITY_DN134365_c0_g1,TRINITY_DN1415_c0_g1,TRINITY_DN14967_c0_g1,TRINITY_DN166714_c0_g1,TRINITY_DN18068_c0_g2,TRINITY_DN19018_c3_g1,TRINITY_DN222396_c0_g1,TRINITY_DN2388_c0_g1,TRINITY_DN246541_c3_g1,TRINITY_DN252706_c0_g1,TRINITY_DN253203_…
MF	GO:0015026	coreceptor activity	0	3	3	31	0.01144	-	TRINITY_DN1186_c0_g1,TRINITY_DN134345_c0_g1,TRINITY_DN52961_c0_g2
MF	GO:0035605	peptidyl-cysteine S-nitrosylase activity	1	2	3	31	0.01144	TRINITY_DN445471_c0_g1	TRINITY_DN284471_c0_g1,TRINITY_DN478865_c0_g1
BP	GO:0050796	regulation of insulin secretion	8	19	27	1127	0.01144	TRINITY_DN14439_c1_g2,TRINITY_DN165320_c0_g2,TRINITY_DN3935_c1_g1,TRINITY_DN412_c18_g1,TRINITY_DN5186_c0_g2,TRINITY_DN5294_c1_g1,TRINITY_DN7540_c0_g1,TRINITY_DN91200_c0_g2	TRINITY_DN113314_c0_g1,TRINITY_DN114448_c0_g4,TRINITY_DN119688_c0_g1,TRINITY_DN125799_c0_g1,TRINITY_DN158218_c2_g1,TRINITY_DN160016_c0_g1,TRINITY_DN180037_c0_g1,TRINITY_DN23535_c0_g1,TRINITY_DN24326_c0_g3,TRINITY_DN29592_c0_g1,TRINITY_DN2988_c0_g1,TRINITY_DN55546_c0_g1,TRINITY_DN56239_c0_g1,TRINITY_DN61865_c5_g1,TRINITY_DN6282_c0_g3,TRINITY_DN79231_c0_g1,TRINITY_DN8731_c0_g1,TRINITY_DN88078_c0_g1…
MF	GO:0004869	cysteine-type endopeptidase inhibitor activity	3	3	6	123	0.01148	TRINITY_DN301129_c0_g1,TRINITY_DN342_c0_g1,TRINITY_DN9798_c0_g1	TRINITY_DN134365_c0_g1,TRINITY_DN208673_c0_g2,TRINITY_DN479375_c0_g1
MF	GO:0001851	complement component C3b binding	0	2	2	11	0.01158	-	TRINITY_DN1186_c0_g1,TRINITY_DN134345_c0_g1
BP	GO:1903320	regulation of protein modification by small protein conjugation or removal	18	31	49	2348	0.01164	TRINITY_DN108017_c0_g2,TRINITY_DN11645_c2_g1,TRINITY_DN1200_c0_g3,TRINITY_DN12905_c0_g2,TRINITY_DN14439_c1_g2,TRINITY_DN15264_c0_g1,TRINITY_DN195115_c0_g1,TRINITY_DN20775_c0_g2,TRINITY_DN2445_c0_g1,TRINITY_DN24935_c2_g1,TRINITY_DN281406_c0_g1,TRINITY_DN301129_c0_g1,TRINITY_DN31229_c0_g1,TRINITY_DN323250_c0_g1,TRINITY_DN327210_c0_g1,TRINITY_DN67235_c0_g1,TRINITY_DN8376_c0_g1,TRINITY_DN89944_c0_g1	TRINITY_DN113314_c0_g1,TRINITY_DN114448_c0_g4,TRINITY_DN119384_c0_g1,TRINITY_DN119688_c0_g1,TRINITY_DN125799_c0_g1,TRINITY_DN13849_c0_g1,TRINITY_DN140050_c1_g1,TRINITY_DN141469_c0_g1,TRINITY_DN1498_c0_g1,TRINITY_DN162065_c4_g1,TRINITY_DN17136_c1_g1,TRINITY_DN178395_c0_g1,TRINITY_DN180937_c0_g1,TRINITY_DN210556_c0_g1,TRINITY_DN227039_c0_g1,TRINITY_DN25581_c0_g1,TRINITY_DN2767_c0_g1,TRINITY_DN28747…
BP	GO:0034622	cellular protein-containing complex assembly	50	88	138	7714	0.01171	TRINITY_DN108017_c0_g2,TRINITY_DN11645_c2_g1,TRINITY_DN119185_c0_g1,TRINITY_DN1200_c0_g3,TRINITY_DN121139_c0_g1,TRINITY_DN128214_c0_g2,TRINITY_DN13485_c0_g1,TRINITY_DN14713_c0_g1,TRINITY_DN147319_c0_g2,TRINITY_DN15264_c0_g1,TRINITY_DN1693_c0_g2,TRINITY_DN173727_c0_g1,TRINITY_DN18522_c0_g5,TRINITY_DN22123_c0_g1,TRINITY_DN230714_c0_g1,TRINITY_DN23468_c0_g3,TRINITY_DN235429_c0_g1,TRINITY_DN23656_c0_…	TRINITY_DN1083_c0_g2,TRINITY_DN113314_c0_g1,TRINITY_DN114448_c0_g4,TRINITY_DN114863_c0_g1,TRINITY_DN119688_c0_g1,TRINITY_DN125799_c0_g1,TRINITY_DN131117_c0_g1,TRINITY_DN131941_c3_g2,TRINITY_DN13849_c0_g1,TRINITY_DN140050_c1_g1,TRINITY_DN141033_c0_g1,TRINITY_DN141469_c0_g1,TRINITY_DN144177_c0_g1,TRINITY_DN150947_c0_g1,TRINITY_DN15857_c0_g2,TRINITY_DN162065_c4_g1,TRINITY_DN167136_c0_g2,TRINITY_DN16…
MF	GO:0015399	primary active transmembrane transporter activity	15	28	43	1966	0.01175	TRINITY_DN11979_c1_g1,TRINITY_DN13310_c0_g2,TRINITY_DN140859_c0_g1,TRINITY_DN165320_c0_g2,TRINITY_DN20704_c0_g1,TRINITY_DN207455_c0_g1,TRINITY_DN21202_c0_g1,TRINITY_DN21792_c2_g1,TRINITY_DN243995_c0_g1,TRINITY_DN27110_c1_g1,TRINITY_DN3219_c1_g1,TRINITY_DN396194_c0_g1,TRINITY_DN61933_c0_g1,TRINITY_DN66_c2_g1,TRINITY_DN92697_c1_g1	TRINITY_DN10458_c0_g1,TRINITY_DN106990_c2_g2,TRINITY_DN11250_c0_g1,TRINITY_DN12682_c2_g1,TRINITY_DN12682_c2_g4,TRINITY_DN131125_c0_g3,TRINITY_DN13729_c0_g1,TRINITY_DN160077_c0_g1,TRINITY_DN20449_c1_g1,TRINITY_DN22343_c0_g1,TRINITY_DN2388_c0_g1,TRINITY_DN285428_c0_g2,TRINITY_DN290112_c0_g4,TRINITY_DN301330_c0_g2,TRINITY_DN326429_c0_g1,TRINITY_DN340988_c0_g1,TRINITY_DN35571_c0_g1,TRINITY_DN398762_c…
BP	GO:0001907	killing by symbiont of host cells	1	2	3	32	0.01178	TRINITY_DN445471_c0_g1	TRINITY_DN284471_c0_g1,TRINITY_DN478865_c0_g1
BP	GO:0009309	amine biosynthetic process	1	2	3	32	0.01178	TRINITY_DN6320_c0_g1	TRINITY_DN494892_c0_g1,TRINITY_DN8850_c0_g1
BP	GO:0035633	maintenance of blood-brain barrier	1	2	3	32	0.01178	TRINITY_DN207455_c0_g1	TRINITY_DN290112_c0_g4,TRINITY_DN398762_c0_g1
BP	GO:0042401	cellular biogenic amine biosynthetic process	1	2	3	32	0.01178	TRINITY_DN6320_c0_g1	TRINITY_DN494892_c0_g1,TRINITY_DN8850_c0_g1
BP	GO:0042439	ethanolamine-containing compound metabolic process	1	2	3	32	0.01178	TRINITY_DN6320_c0_g1	TRINITY_DN19280_c1_g2,TRINITY_DN32467_c0_g1
BP	GO:0055094	response to lipoprotein particle	1	2	3	32	0.01178	TRINITY_DN5186_c0_g2	TRINITY_DN1186_c0_g1,TRINITY_DN134345_c0_g1
BP	GO:0045187	regulation of circadian sleep/wake cycle, sleep	2	6	8	204	0.01179	TRINITY_DN1200_c0_g3,TRINITY_DN67235_c0_g1	TRINITY_DN13849_c0_g1,TRINITY_DN162065_c4_g1,TRINITY_DN2767_c0_g1,TRINITY_DN35637_c0_g1,TRINITY_DN3719_c2_g1,TRINITY_DN3737_c0_g2
BP	GO:0071347	cellular response to interleukin-1	8	13	21	817	0.01185	TRINITY_DN15264_c0_g1,TRINITY_DN216105_c0_g1,TRINITY_DN355_c0_g2,TRINITY_DN36675_c0_g1,TRINITY_DN4633_c0_g1,TRINITY_DN463585_c0_g1,TRINITY_DN5294_c1_g1,TRINITY_DN66_c2_g1	TRINITY_DN106990_c2_g2,TRINITY_DN158218_c2_g1,TRINITY_DN24722_c0_g1,TRINITY_DN2575_c0_g2,TRINITY_DN276677_c0_g1,TRINITY_DN423640_c0_g1,TRINITY_DN5406_c0_g1,TRINITY_DN58319_c0_g1,TRINITY_DN62356_c0_g1,TRINITY_DN63257_c0_g1,TRINITY_DN80899_c0_g1,TRINITY_DN89525_c1_g1,TRINITY_DN94483_c0_g2
CC	GO:0034704	calcium channel complex	2	5	7	164	0.01204	TRINITY_DN41536_c0_g1,TRINITY_DN4184_c1_g1	TRINITY_DN18068_c0_g2,TRINITY_DN388023_c0_g1,TRINITY_DN5394_c0_g1,TRINITY_DN77004_c0_g2,TRINITY_DN78458_c0_g1
BP	GO:0016032	viral process	17	40	57	2814	0.01205	TRINITY_DN104409_c0_g1,TRINITY_DN11168_c0_g1,TRINITY_DN128214_c0_g2,TRINITY_DN129686_c0_g5,TRINITY_DN134799_c0_g1,TRINITY_DN15264_c0_g1,TRINITY_DN161880_c1_g1,TRINITY_DN24397_c0_g1,TRINITY_DN24935_c2_g1,TRINITY_DN26292_c0_g2,TRINITY_DN268412_c0_g1,TRINITY_DN31334_c0_g1,TRINITY_DN44060_c0_g1,TRINITY_DN5294_c1_g1,TRINITY_DN67235_c0_g1,TRINITY_DN89944_c0_g1,TRINITY_DN9798_c0_g1	TRINITY_DN104765_c0_g1,TRINITY_DN113314_c0_g1,TRINITY_DN114448_c0_g4,TRINITY_DN1186_c0_g1,TRINITY_DN119688_c0_g1,TRINITY_DN125799_c0_g1,TRINITY_DN129006_c0_g1,TRINITY_DN134345_c0_g1,TRINITY_DN136051_c0_g1,TRINITY_DN15857_c0_g2,TRINITY_DN160077_c0_g1,TRINITY_DN167136_c0_g2,TRINITY_DN176510_c0_g1,TRINITY_DN180456_c0_g1,TRINITY_DN18068_c0_g2,TRINITY_DN180937_c0_g1,TRINITY_DN208583_c0_g3,TRINITY_DN21…
BP	GO:0051384	response to glucocorticoid	9	21	30	1293	0.01207	TRINITY_DN103711_c0_g1,TRINITY_DN13310_c0_g2,TRINITY_DN14439_c1_g2,TRINITY_DN204351_c0_g1,TRINITY_DN207455_c0_g1,TRINITY_DN207504_c0_g1,TRINITY_DN372423_c0_g1,TRINITY_DN5294_c1_g1,TRINITY_DN66_c2_g1	TRINITY_DN106990_c2_g2,TRINITY_DN114448_c0_g4,TRINITY_DN12682_c2_g1,TRINITY_DN1415_c0_g1,TRINITY_DN24326_c0_g3,TRINITY_DN285428_c0_g2,TRINITY_DN290112_c0_g4,TRINITY_DN2988_c0_g1,TRINITY_DN31956_c1_g1,TRINITY_DN35880_c0_g1,TRINITY_DN398762_c0_g1,TRINITY_DN429917_c0_g1,TRINITY_DN56239_c0_g1,TRINITY_DN61865_c5_g1,TRINITY_DN73843_c0_g2,TRINITY_DN77234_c0_g1,TRINITY_DN79694_c0_g1,TRINITY_DN8731_c0_g1,…
BP	GO:0046209	nitric oxide metabolic process	5	10	15	520	0.01209	TRINITY_DN1200_c0_g3,TRINITY_DN13310_c0_g2,TRINITY_DN281406_c0_g1,TRINITY_DN4633_c0_g1,TRINITY_DN67235_c0_g1	TRINITY_DN1186_c0_g1,TRINITY_DN12682_c2_g1,TRINITY_DN134345_c0_g1,TRINITY_DN13849_c0_g1,TRINITY_DN2767_c0_g1,TRINITY_DN285428_c0_g2,TRINITY_DN3719_c2_g1,TRINITY_DN3737_c0_g2,TRINITY_DN73843_c0_g2,TRINITY_DN95008_c0_g2
BP	GO:0009161	ribonucleoside monophosphate metabolic process	11	23	34	1512	0.0122	TRINITY_DN108017_c0_g2,TRINITY_DN129373_c0_g2,TRINITY_DN147319_c0_g2,TRINITY_DN24136_c0_g3,TRINITY_DN31142_c0_g1,TRINITY_DN429601_c0_g1,TRINITY_DN445471_c0_g1,TRINITY_DN5294_c1_g1,TRINITY_DN5391_c0_g3,TRINITY_DN56758_c0_g1,TRINITY_DN9381_c0_g1	TRINITY_DN125663_c0_g1,TRINITY_DN144177_c0_g1,TRINITY_DN15048_c1_g1,TRINITY_DN180037_c0_g1,TRINITY_DN18068_c0_g2,TRINITY_DN180937_c0_g1,TRINITY_DN24326_c0_g3,TRINITY_DN253203_c0_g1,TRINITY_DN25581_c0_g1,TRINITY_DN284471_c0_g1,TRINITY_DN29182_c0_g2,TRINITY_DN340988_c0_g1,TRINITY_DN388334_c0_g1,TRINITY_DN478865_c0_g1,TRINITY_DN498673_c0_g1,TRINITY_DN51264_c0_g2,TRINITY_DN52004_c0_g1,TRINITY_DN5394_…
BP	GO:0009141	nucleoside triphosphate metabolic process	13	26	39	1789	0.01221	TRINITY_DN108017_c0_g2,TRINITY_DN129373_c0_g2,TRINITY_DN147319_c0_g2,TRINITY_DN24136_c0_g3,TRINITY_DN26662_c1_g1,TRINITY_DN31142_c0_g1,TRINITY_DN429601_c0_g1,TRINITY_DN445471_c0_g1,TRINITY_DN5294_c1_g1,TRINITY_DN5391_c0_g3,TRINITY_DN56758_c0_g1,TRINITY_DN85700_c4_g1,TRINITY_DN9381_c0_g1	TRINITY_DN114448_c0_g4,TRINITY_DN125663_c0_g1,TRINITY_DN1415_c0_g1,TRINITY_DN144177_c0_g1,TRINITY_DN15048_c1_g1,TRINITY_DN176510_c0_g1,TRINITY_DN180037_c0_g1,TRINITY_DN18068_c0_g2,TRINITY_DN180937_c0_g1,TRINITY_DN24326_c0_g3,TRINITY_DN253203_c0_g1,TRINITY_DN25581_c0_g1,TRINITY_DN284471_c0_g1,TRINITY_DN29182_c0_g2,TRINITY_DN340988_c0_g1,TRINITY_DN3495_c0_g1,TRINITY_DN388334_c0_g1,TRINITY_DN478865_…
BP	GO:0016322	neuron remodeling	11	8	19	718	0.01224	TRINITY_DN11168_c0_g1,TRINITY_DN12718_c0_g2,TRINITY_DN14432_c0_g1,TRINITY_DN2401_c0_g1,TRINITY_DN2401_c1_g1,TRINITY_DN24397_c0_g1,TRINITY_DN33313_c0_g1,TRINITY_DN6288_c0_g1,TRINITY_DN7103_c0_g1,TRINITY_DN8696_c0_g1,TRINITY_DN8696_c0_g3	TRINITY_DN136051_c0_g1,TRINITY_DN150947_c0_g1,TRINITY_DN423640_c0_g1,TRINITY_DN5406_c0_g1,TRINITY_DN58319_c0_g1,TRINITY_DN69004_c0_g2,TRINITY_DN75674_c1_g1,TRINITY_DN87730_c0_g1
BP	GO:0006839	mitochondrial transport	10	16	26	1081	0.01233	TRINITY_DN108017_c0_g2,TRINITY_DN1200_c0_g3,TRINITY_DN129686_c0_g5,TRINITY_DN140859_c0_g1,TRINITY_DN185473_c1_g3,TRINITY_DN323250_c0_g1,TRINITY_DN5186_c0_g2,TRINITY_DN5623_c0_g2,TRINITY_DN60447_c0_g2,TRINITY_DN67235_c0_g1	TRINITY_DN10553_c0_g1,TRINITY_DN114448_c0_g4,TRINITY_DN127478_c1_g1,TRINITY_DN13849_c0_g1,TRINITY_DN180037_c0_g1,TRINITY_DN234449_c0_g1,TRINITY_DN238849_c0_g1,TRINITY_DN29182_c0_g2,TRINITY_DN340988_c0_g1,TRINITY_DN41715_c0_g2,TRINITY_DN429917_c0_g1,TRINITY_DN479006_c0_g1,TRINITY_DN5394_c0_g1,TRINITY_DN55546_c0_g1,TRINITY_DN77004_c0_g2,TRINITY_DN94922_c0_g1
BP	GO:0030003	cellular cation homeostasis	15	46	61	3051	0.01235	TRINITY_DN13310_c0_g2,TRINITY_DN14439_c1_g2,TRINITY_DN14604_c0_g1,TRINITY_DN165320_c0_g2,TRINITY_DN20704_c0_g1,TRINITY_DN21792_c2_g1,TRINITY_DN24397_c0_g1,TRINITY_DN243995_c0_g1,TRINITY_DN31334_c0_g1,TRINITY_DN396194_c0_g1,TRINITY_DN5026_c0_g1,TRINITY_DN6160_c0_g1,TRINITY_DN61933_c0_g1,TRINITY_DN73014_c0_g1,TRINITY_DN842_c0_g2	TRINITY_DN1083_c0_g2,TRINITY_DN1186_c0_g1,TRINITY_DN12682_c2_g1,TRINITY_DN12682_c2_g4,TRINITY_DN134345_c0_g1,TRINITY_DN13729_c0_g1,TRINITY_DN138125_c0_g2,TRINITY_DN160077_c0_g1,TRINITY_DN16789_c0_g1,TRINITY_DN17097_c0_g2,TRINITY_DN180037_c0_g1,TRINITY_DN180184_c0_g3,TRINITY_DN180456_c0_g1,TRINITY_DN18950_c1_g1,TRINITY_DN2024_c0_g1,TRINITY_DN20449_c1_g1,TRINITY_DN209718_c0_g1,TRINITY_DN22343_c0_g1…
BP	GO:0055065	metal ion homeostasis	13	43	56	2760	0.01237	TRINITY_DN13310_c0_g2,TRINITY_DN14439_c1_g2,TRINITY_DN14604_c0_g1,TRINITY_DN165320_c0_g2,TRINITY_DN21792_c2_g1,TRINITY_DN24397_c0_g1,TRINITY_DN31334_c0_g1,TRINITY_DN396194_c0_g1,TRINITY_DN5026_c0_g1,TRINITY_DN6160_c0_g1,TRINITY_DN61933_c0_g1,TRINITY_DN73014_c0_g1,TRINITY_DN842_c0_g2	TRINITY_DN1083_c0_g2,TRINITY_DN11443_c0_g1,TRINITY_DN11443_c2_g1,TRINITY_DN114448_c0_g4,TRINITY_DN1186_c0_g1,TRINITY_DN12682_c2_g1,TRINITY_DN12682_c2_g4,TRINITY_DN134345_c0_g1,TRINITY_DN13729_c0_g1,TRINITY_DN138125_c0_g2,TRINITY_DN16789_c0_g1,TRINITY_DN17097_c0_g2,TRINITY_DN180037_c0_g1,TRINITY_DN180184_c0_g3,TRINITY_DN180456_c0_g1,TRINITY_DN18950_c1_g1,TRINITY_DN2024_c0_g1,TRINITY_DN22343_c0_g1,…
BP	GO:0008219	cell death	88	134	222	13049	0.01238	TRINITY_DN1030_c0_g1,TRINITY_DN103711_c0_g1,TRINITY_DN104129_c0_g1,TRINITY_DN104409_c0_g1,TRINITY_DN108017_c0_g2,TRINITY_DN10851_c1_g1,TRINITY_DN113912_c6_g1,TRINITY_DN1200_c0_g3,TRINITY_DN127147_c0_g1,TRINITY_DN129686_c0_g5,TRINITY_DN130343_c1_g3,TRINITY_DN134799_c0_g1,TRINITY_DN13480_c2_g1,TRINITY_DN14439_c1_g2,TRINITY_DN148015_c1_g1,TRINITY_DN15264_c0_g1,TRINITY_DN17988_c0_g1,TRINITY_DN181281_…	TRINITY_DN10427_c1_g1,TRINITY_DN10553_c0_g1,TRINITY_DN10701_c0_g1,TRINITY_DN10740_c0_g1,TRINITY_DN1083_c0_g2,TRINITY_DN114448_c0_g4,TRINITY_DN114485_c1_g2,TRINITY_DN1186_c0_g1,TRINITY_DN119176_c1_g2,TRINITY_DN119384_c0_g1,TRINITY_DN127478_c1_g1,TRINITY_DN131941_c3_g2,TRINITY_DN13301_c1_g1,TRINITY_DN134345_c0_g1,TRINITY_DN134365_c0_g1,TRINITY_DN13849_c0_g1,TRINITY_DN140050_c1_g1,TRINITY_DN140419_c…
BP	GO:0031033	myosin filament organization	2	6	8	206	0.01245	TRINITY_DN388475_c0_g1,TRINITY_DN67235_c0_g1	TRINITY_DN134345_c0_g1,TRINITY_DN162065_c4_g1,TRINITY_DN3737_c0_g2,TRINITY_DN45736_c0_g1,TRINITY_DN49082_c0_g2,TRINITY_DN52961_c0_g2
BP	GO:0006749	glutathione metabolic process	3	4	7	166	0.01247	TRINITY_DN10181_c0_g2,TRINITY_DN122135_c0_g1,TRINITY_DN1827_c1_g1	TRINITY_DN10247_c0_g2,TRINITY_DN19018_c3_g1,TRINITY_DN48660_c0_g1,TRINITY_DN82609_c0_g2
BP	GO:0072319	vesicle uncoating	1	6	7	166	0.01247	TRINITY_DN11168_c0_g1	TRINITY_DN136051_c0_g1,TRINITY_DN18068_c0_g2,TRINITY_DN253203_c0_g1,TRINITY_DN5394_c0_g1,TRINITY_DN77004_c0_g2,TRINITY_DN87730_c0_g1
MF	GO:0008422	beta-glucosidase activity	0	3	3	32	0.01249	-	TRINITY_DN11232_c0_g1,TRINITY_DN139617_c0_g1,TRINITY_DN8255_c0_g1
MF	GO:0097159	organic cyclic compound binding	103	147	250	14556	0.01251	TRINITY_DN10181_c0_g2,TRINITY_DN104129_c0_g1,TRINITY_DN108017_c0_g2,TRINITY_DN11168_c0_g1,TRINITY_DN118919_c0_g1,TRINITY_DN1200_c0_g3,TRINITY_DN121139_c0_g1,TRINITY_DN122135_c0_g1,TRINITY_DN12416_c0_g1,TRINITY_DN127147_c0_g1,TRINITY_DN12905_c0_g2,TRINITY_DN129373_c0_g2,TRINITY_DN13310_c0_g2,TRINITY_DN13480_c2_g1,TRINITY_DN13485_c0_g1,TRINITY_DN14713_c0_g1,TRINITY_DN1500_c10_g1,TRINITY_DN15835_c0_…	TRINITY_DN10427_c1_g1,TRINITY_DN10458_c0_g1,TRINITY_DN104765_c0_g1,TRINITY_DN104919_c0_g3,TRINITY_DN105276_c0_g1,TRINITY_DN113090_c0_g3,TRINITY_DN113314_c0_g1,TRINITY_DN114448_c0_g4,TRINITY_DN114863_c0_g1,TRINITY_DN119688_c0_g1,TRINITY_DN125663_c0_g1,TRINITY_DN125799_c0_g1,TRINITY_DN12682_c2_g1,TRINITY_DN127857_c0_g1,TRINITY_DN129006_c0_g1,TRINITY_DN129701_c1_g1,TRINITY_DN131117_c0_g1,TRINITY_DN1…
BP	GO:0009144	purine nucleoside triphosphate metabolic process	11	26	37	1681	0.01255	TRINITY_DN108017_c0_g2,TRINITY_DN129373_c0_g2,TRINITY_DN147319_c0_g2,TRINITY_DN24136_c0_g3,TRINITY_DN31142_c0_g1,TRINITY_DN429601_c0_g1,TRINITY_DN445471_c0_g1,TRINITY_DN5294_c1_g1,TRINITY_DN5391_c0_g3,TRINITY_DN56758_c0_g1,TRINITY_DN9381_c0_g1	TRINITY_DN114448_c0_g4,TRINITY_DN125663_c0_g1,TRINITY_DN1415_c0_g1,TRINITY_DN144177_c0_g1,TRINITY_DN15048_c1_g1,TRINITY_DN176510_c0_g1,TRINITY_DN180037_c0_g1,TRINITY_DN18068_c0_g2,TRINITY_DN180937_c0_g1,TRINITY_DN24326_c0_g3,TRINITY_DN253203_c0_g1,TRINITY_DN25581_c0_g1,TRINITY_DN284471_c0_g1,TRINITY_DN29182_c0_g2,TRINITY_DN340988_c0_g1,TRINITY_DN3495_c0_g1,TRINITY_DN388334_c0_g1,TRINITY_DN478865_…
BP	GO:0006090	pyruvate metabolic process	11	9	20	771	0.01262	TRINITY_DN104129_c0_g1,TRINITY_DN129373_c0_g2,TRINITY_DN23321_c0_g1,TRINITY_DN24136_c0_g3,TRINITY_DN31142_c0_g1,TRINITY_DN429601_c0_g1,TRINITY_DN4326_c0_g1,TRINITY_DN445471_c0_g1,TRINITY_DN5294_c1_g1,TRINITY_DN5391_c0_g3,TRINITY_DN9381_c0_g1	TRINITY_DN125663_c0_g1,TRINITY_DN1415_c0_g1,TRINITY_DN15048_c1_g1,TRINITY_DN180037_c0_g1,TRINITY_DN24326_c0_g3,TRINITY_DN284471_c0_g1,TRINITY_DN478865_c0_g1,TRINITY_DN51264_c0_g2,TRINITY_DN55546_c0_g1
BP	GO:0060759	regulation of response to cytokine stimulus	3	10	13	428	0.0127	TRINITY_DN108017_c0_g2,TRINITY_DN301129_c0_g1,TRINITY_DN67235_c0_g1	TRINITY_DN114448_c0_g4,TRINITY_DN13301_c1_g1,TRINITY_DN2767_c0_g1,TRINITY_DN29182_c0_g2,TRINITY_DN3719_c2_g1,TRINITY_DN4787_c1_g1,TRINITY_DN5394_c0_g1,TRINITY_DN77004_c0_g2,TRINITY_DN89525_c1_g1,TRINITY_DN9510_c0_g1
BP	GO:0044281	small molecule metabolic process	59	102	161	9177	0.01279	TRINITY_DN103711_c0_g1,TRINITY_DN104129_c0_g1,TRINITY_DN108017_c0_g2,TRINITY_DN122135_c0_g1,TRINITY_DN129373_c0_g2,TRINITY_DN129686_c0_g5,TRINITY_DN130343_c1_g3,TRINITY_DN13310_c0_g2,TRINITY_DN13712_c0_g1,TRINITY_DN140234_c0_g1,TRINITY_DN14439_c1_g2,TRINITY_DN147319_c0_g2,TRINITY_DN1500_c10_g1,TRINITY_DN15170_c0_g2,TRINITY_DN155004_c0_g2,TRINITY_DN1688_c2_g1,TRINITY_DN1827_c1_g1,TRINITY_DN19672_c…	TRINITY_DN104919_c0_g3,TRINITY_DN106990_c2_g2,TRINITY_DN111010_c0_g1,TRINITY_DN112027_c0_g2,TRINITY_DN113488_c0_g1,TRINITY_DN114448_c0_g4,TRINITY_DN119176_c1_g2,TRINITY_DN125061_c1_g1,TRINITY_DN125118_c0_g1,TRINITY_DN125663_c0_g1,TRINITY_DN12682_c2_g1,TRINITY_DN127317_c0_g3,TRINITY_DN127857_c0_g1,TRINITY_DN131363_c0_g2,TRINITY_DN134365_c0_g1,TRINITY_DN1346_c6_g2,TRINITY_DN1415_c0_g1,TRINITY_DN144…
BP	GO:0006007	glucose catabolic process	6	6	12	382	0.01279	TRINITY_DN24136_c0_g3,TRINITY_DN31142_c0_g1,TRINITY_DN429601_c0_g1,TRINITY_DN445471_c0_g1,TRINITY_DN5294_c1_g1,TRINITY_DN5391_c0_g3	TRINITY_DN125663_c0_g1,TRINITY_DN180037_c0_g1,TRINITY_DN24326_c0_g3,TRINITY_DN284471_c0_g1,TRINITY_DN478865_c0_g1,TRINITY_DN55546_c0_g1
BP	GO:0000461	endonucleolytic cleavage to generate mature 3'-end of SSU-rRNA from (SSU-rRNA, 5.8S rRNA, LSU-rRNA)	2	1	3	33	0.01281	TRINITY_DN119185_c0_g1,TRINITY_DN429632_c0_g1	TRINITY_DN463352_c0_g1
BP	GO:0002309	T cell proliferation involved in immune response	3	0	3	33	0.01281	TRINITY_DN4494_c0_g1,TRINITY_DN56159_c0_g2,TRINITY_DN81481_c0_g1	-
BP	GO:0006568	tryptophan metabolic process	3	0	3	33	0.01281	TRINITY_DN216105_c0_g1,TRINITY_DN23321_c0_g1,TRINITY_DN4326_c0_g1	-
BP	GO:0022605	mammalian oogenesis stage	3	0	3	33	0.01281	TRINITY_DN4494_c0_g1,TRINITY_DN56159_c0_g2,TRINITY_DN81481_c0_g1	-
BP	GO:0031038	myosin II filament organization	0	3	3	33	0.01281	-	TRINITY_DN134345_c0_g1,TRINITY_DN45736_c0_g1,TRINITY_DN52961_c0_g2
BP	GO:0045672	positive regulation of osteoclast differentiation	0	3	3	33	0.01281	-	TRINITY_DN1186_c0_g1,TRINITY_DN134345_c0_g1,TRINITY_DN52961_c0_g2
BP	GO:0045780	positive regulation of bone resorption	1	8	9	249	0.01284	TRINITY_DN14439_c1_g2	TRINITY_DN1186_c0_g1,TRINITY_DN134345_c0_g1,TRINITY_DN2988_c0_g1,TRINITY_DN52961_c0_g2,TRINITY_DN56239_c0_g1,TRINITY_DN61865_c5_g1,TRINITY_DN8731_c0_g1,TRINITY_DN88078_c0_g1
BP	GO:0046852	positive regulation of bone remodeling	1	8	9	249	0.01284	TRINITY_DN14439_c1_g2	TRINITY_DN1186_c0_g1,TRINITY_DN134345_c0_g1,TRINITY_DN2988_c0_g1,TRINITY_DN52961_c0_g2,TRINITY_DN56239_c0_g1,TRINITY_DN61865_c5_g1,TRINITY_DN8731_c0_g1,TRINITY_DN88078_c0_g1
MF	GO:0051082	unfolded protein binding	7	26	33	1432	0.01287	TRINITY_DN108017_c0_g2,TRINITY_DN1200_c0_g3,TRINITY_DN14604_c0_g1,TRINITY_DN195115_c0_g1,TRINITY_DN20775_c0_g2,TRINITY_DN21374_c0_g1,TRINITY_DN67235_c0_g1	TRINITY_DN119384_c0_g1,TRINITY_DN13849_c0_g1,TRINITY_DN14500_c0_g1,TRINITY_DN18068_c0_g2,TRINITY_DN186730_c1_g1,TRINITY_DN2024_c0_g1,TRINITY_DN215974_c0_g1,TRINITY_DN232348_c0_g1,TRINITY_DN238849_c0_g1,TRINITY_DN253203_c0_g1,TRINITY_DN25928_c0_g1,TRINITY_DN2767_c0_g1,TRINITY_DN28747_c0_g1,TRINITY_DN29182_c0_g2,TRINITY_DN352549_c0_g2,TRINITY_DN3719_c2_g1,TRINITY_DN3737_c0_g2,TRINITY_DN417060_c0_g1…
BP	GO:0006103	2-oxoglutarate metabolic process	4	2	6	129	0.01293	TRINITY_DN122135_c0_g1,TRINITY_DN129373_c0_g2,TRINITY_DN28647_c0_g1,TRINITY_DN94063_c0_g1	TRINITY_DN104919_c0_g3,TRINITY_DN19018_c3_g1
BP	GO:0014032	neural crest cell development	3	3	6	129	0.01293	TRINITY_DN199533_c0_g2,TRINITY_DN31229_c0_g1,TRINITY_DN327210_c0_g1	TRINITY_DN1083_c0_g2,TRINITY_DN455332_c0_g1,TRINITY_DN7736_c0_g1
BP	GO:0007475	apposition of dorsal and ventral imaginal disc-derived wing surfaces	1	3	4	61	0.01295	TRINITY_DN10278_c0_g1	TRINITY_DN134345_c0_g1,TRINITY_DN208673_c0_g2,TRINITY_DN52961_c0_g2
CC	GO:0043235	receptor complex	2	10	12	381	0.01304	TRINITY_DN301129_c0_g1,TRINITY_DN67235_c0_g1	TRINITY_DN1186_c0_g1,TRINITY_DN134345_c0_g1,TRINITY_DN27168_c0_g1,TRINITY_DN2767_c0_g1,TRINITY_DN3663_c0_g1,TRINITY_DN3719_c2_g1,TRINITY_DN429917_c0_g1,TRINITY_DN52961_c0_g2,TRINITY_DN5394_c0_g1,TRINITY_DN77004_c0_g2
BP	GO:1904823	purine nucleobase transmembrane transport	1	1	2	12	0.01319	TRINITY_DN19255_c0_g1	TRINITY_DN494892_c0_g1
BP	GO:0060810	intracellular mRNA localization involved in pattern specification process	6	13	19	724	0.01325	TRINITY_DN1200_c0_g3,TRINITY_DN17988_c0_g1,TRINITY_DN3195_c0_g1,TRINITY_DN485086_c0_g1,TRINITY_DN67235_c0_g1,TRINITY_DN88765_c0_g1	TRINITY_DN13849_c0_g1,TRINITY_DN150947_c0_g1,TRINITY_DN180937_c0_g1,TRINITY_DN184389_c0_g1,TRINITY_DN188987_c0_g1,TRINITY_DN2027_c0_g1,TRINITY_DN206505_c0_g1,TRINITY_DN212231_c3_g1,TRINITY_DN22835_c0_g1,TRINITY_DN25581_c0_g1,TRINITY_DN2767_c0_g1,TRINITY_DN3719_c2_g1,TRINITY_DN3737_c0_g2
BP	GO:0070670	response to interleukin-4	7	7	14	479	0.01353	TRINITY_DN103231_c0_g1,TRINITY_DN134799_c0_g1,TRINITY_DN195115_c0_g1,TRINITY_DN20775_c0_g2,TRINITY_DN2445_c0_g1,TRINITY_DN44060_c0_g1,TRINITY_DN67235_c0_g1	TRINITY_DN1083_c0_g2,TRINITY_DN210556_c0_g1,TRINITY_DN2767_c0_g1,TRINITY_DN28747_c0_g1,TRINITY_DN3719_c2_g1,TRINITY_DN429532_c0_g1,TRINITY_DN64583_c0_g1
BP	GO:0006887	exocytosis	39	81	120	6633	0.01358	TRINITY_DN10441_c1_g1,TRINITY_DN108017_c0_g2,TRINITY_DN10995_c0_g2,TRINITY_DN11168_c0_g1,TRINITY_DN11979_c1_g1,TRINITY_DN1200_c0_g3,TRINITY_DN122135_c0_g1,TRINITY_DN127477_c0_g1,TRINITY_DN134799_c0_g1,TRINITY_DN14439_c1_g2,TRINITY_DN159724_c0_g1,TRINITY_DN205977_c0_g1,TRINITY_DN20639_c0_g1,TRINITY_DN21792_c2_g1,TRINITY_DN24397_c0_g1,TRINITY_DN25829_c0_g1,TRINITY_DN2956_c0_g2,TRINITY_DN314101_c0_g…	TRINITY_DN100530_c1_g2,TRINITY_DN10426_c0_g1,TRINITY_DN10701_c0_g1,TRINITY_DN1083_c0_g2,TRINITY_DN109205_c0_g1,TRINITY_DN112027_c0_g2,TRINITY_DN113090_c0_g3,TRINITY_DN114448_c0_g4,TRINITY_DN1186_c0_g1,TRINITY_DN127317_c0_g3,TRINITY_DN134345_c0_g1,TRINITY_DN136051_c0_g1,TRINITY_DN137641_c0_g1,TRINITY_DN13849_c0_g1,TRINITY_DN1385_c3_g1,TRINITY_DN1415_c0_g1,TRINITY_DN14167_c0_g1,TRINITY_DN14967_c0_g…
BP	GO:0060760	positive regulation of response to cytokine stimulus	1	6	7	169	0.01364	TRINITY_DN108017_c0_g2	TRINITY_DN114448_c0_g4,TRINITY_DN29182_c0_g2,TRINITY_DN4787_c1_g1,TRINITY_DN5394_c0_g1,TRINITY_DN77004_c0_g2,TRINITY_DN9510_c0_g1
CC	GO:0005886	plasma membrane	105	158	263	15651	0.01364	TRINITY_DN10441_c1_g1,TRINITY_DN108017_c0_g2,TRINITY_DN10995_c0_g2,TRINITY_DN11168_c0_g1,TRINITY_DN11357_c0_g1,TRINITY_DN113912_c6_g1,TRINITY_DN119185_c0_g1,TRINITY_DN119215_c0_g1,TRINITY_DN11979_c1_g1,TRINITY_DN1200_c0_g3,TRINITY_DN126532_c0_g2,TRINITY_DN127477_c0_g1,TRINITY_DN128214_c0_g2,TRINITY_DN129686_c0_g5,TRINITY_DN130343_c1_g3,TRINITY_DN13310_c0_g2,TRINITY_DN134799_c0_g1,TRINITY_DN13485_…	TRINITY_DN100530_c1_g2,TRINITY_DN10426_c0_g1,TRINITY_DN10458_c0_g1,TRINITY_DN105276_c0_g1,TRINITY_DN106990_c2_g2,TRINITY_DN1083_c0_g2,TRINITY_DN109205_c0_g1,TRINITY_DN11232_c0_g1,TRINITY_DN113090_c0_g3,TRINITY_DN113314_c0_g1,TRINITY_DN11406_c0_g1,TRINITY_DN11443_c0_g1,TRINITY_DN11443_c2_g1,TRINITY_DN11789_c0_g1,TRINITY_DN1186_c0_g1,TRINITY_DN11935_c0_g1,TRINITY_DN119688_c0_g1,TRINITY_DN125799_c0_…
BP	GO:0046034	ATP metabolic process	11	24	35	1580	0.01366	TRINITY_DN108017_c0_g2,TRINITY_DN129373_c0_g2,TRINITY_DN147319_c0_g2,TRINITY_DN24136_c0_g3,TRINITY_DN31142_c0_g1,TRINITY_DN429601_c0_g1,TRINITY_DN445471_c0_g1,TRINITY_DN5294_c1_g1,TRINITY_DN5391_c0_g3,TRINITY_DN56758_c0_g1,TRINITY_DN9381_c0_g1	TRINITY_DN114448_c0_g4,TRINITY_DN125663_c0_g1,TRINITY_DN1415_c0_g1,TRINITY_DN144177_c0_g1,TRINITY_DN15048_c1_g1,TRINITY_DN180037_c0_g1,TRINITY_DN18068_c0_g2,TRINITY_DN180937_c0_g1,TRINITY_DN24326_c0_g3,TRINITY_DN253203_c0_g1,TRINITY_DN25581_c0_g1,TRINITY_DN284471_c0_g1,TRINITY_DN29182_c0_g2,TRINITY_DN340988_c0_g1,TRINITY_DN388334_c0_g1,TRINITY_DN478865_c0_g1,TRINITY_DN51264_c0_g2,TRINITY_DN52004_…
BP	GO:0007589	body fluid secretion	7	8	15	528	0.01371	TRINITY_DN103231_c0_g1,TRINITY_DN13310_c0_g2,TRINITY_DN15170_c0_g2,TRINITY_DN207455_c0_g1,TRINITY_DN216105_c0_g1,TRINITY_DN5307_c3_g1,TRINITY_DN6722_c1_g1	TRINITY_DN12682_c2_g1,TRINITY_DN180037_c0_g1,TRINITY_DN285428_c0_g2,TRINITY_DN388334_c0_g1,TRINITY_DN398762_c0_g1,TRINITY_DN48721_c0_g1,TRINITY_DN55546_c0_g1,TRINITY_DN73843_c0_g2
MF	GO:1901363	heterocyclic compound binding	101	146	247	14395	0.01373	TRINITY_DN10181_c0_g2,TRINITY_DN104129_c0_g1,TRINITY_DN108017_c0_g2,TRINITY_DN11168_c0_g1,TRINITY_DN118919_c0_g1,TRINITY_DN1200_c0_g3,TRINITY_DN121139_c0_g1,TRINITY_DN122135_c0_g1,TRINITY_DN12416_c0_g1,TRINITY_DN127147_c0_g1,TRINITY_DN12905_c0_g2,TRINITY_DN129373_c0_g2,TRINITY_DN13310_c0_g2,TRINITY_DN13480_c2_g1,TRINITY_DN13485_c0_g1,TRINITY_DN14713_c0_g1,TRINITY_DN1500_c10_g1,TRINITY_DN15835_c0_…	TRINITY_DN10427_c1_g1,TRINITY_DN10458_c0_g1,TRINITY_DN104765_c0_g1,TRINITY_DN104919_c0_g3,TRINITY_DN105276_c0_g1,TRINITY_DN113090_c0_g3,TRINITY_DN113314_c0_g1,TRINITY_DN114448_c0_g4,TRINITY_DN114863_c0_g1,TRINITY_DN119688_c0_g1,TRINITY_DN125663_c0_g1,TRINITY_DN125799_c0_g1,TRINITY_DN12682_c2_g1,TRINITY_DN127857_c0_g1,TRINITY_DN129006_c0_g1,TRINITY_DN129701_c1_g1,TRINITY_DN131117_c0_g1,TRINITY_DN1…
MF	GO:0005345	purine nucleobase transmembrane transporter activity	1	1	2	12	0.01375	TRINITY_DN19255_c0_g1	TRINITY_DN494892_c0_g1
MF	GO:0015205	nucleobase transmembrane transporter activity	1	1	2	12	0.01375	TRINITY_DN19255_c0_g1	TRINITY_DN494892_c0_g1
BP	GO:0009719	response to endogenous stimulus	53	106	159	9072	0.01381	TRINITY_DN103231_c0_g1,TRINITY_DN103711_c0_g1,TRINITY_DN104129_c0_g1,TRINITY_DN108017_c0_g2,TRINITY_DN122135_c0_g1,TRINITY_DN12905_c0_g2,TRINITY_DN130343_c1_g3,TRINITY_DN13310_c0_g2,TRINITY_DN134799_c0_g1,TRINITY_DN13480_c2_g1,TRINITY_DN140859_c0_g1,TRINITY_DN14439_c1_g2,TRINITY_DN15264_c0_g1,TRINITY_DN159180_c0_g1,TRINITY_DN195115_c0_g1,TRINITY_DN204351_c0_g1,TRINITY_DN20704_c0_g1,TRINITY_DN2074…	TRINITY_DN10458_c0_g1,TRINITY_DN105276_c0_g1,TRINITY_DN106990_c2_g2,TRINITY_DN10740_c0_g1,TRINITY_DN1083_c0_g2,TRINITY_DN11133_c0_g1,TRINITY_DN11232_c0_g1,TRINITY_DN113090_c0_g3,TRINITY_DN114448_c0_g4,TRINITY_DN1186_c0_g1,TRINITY_DN119384_c0_g1,TRINITY_DN12682_c2_g1,TRINITY_DN134345_c0_g1,TRINITY_DN140050_c1_g1,TRINITY_DN1415_c0_g1,TRINITY_DN14772_c0_g1,TRINITY_DN14967_c0_g1,TRINITY_DN1498_c0_g1,…
BP	GO:0014031	mesenchymal cell development	3	3	6	131	0.01386	TRINITY_DN199533_c0_g2,TRINITY_DN31229_c0_g1,TRINITY_DN327210_c0_g1	TRINITY_DN1083_c0_g2,TRINITY_DN455332_c0_g1,TRINITY_DN7736_c0_g1
BP	GO:0048803	imaginal disc-derived male genitalia morphogenesis	1	4	5	95	0.01387	TRINITY_DN17988_c0_g1	TRINITY_DN134345_c0_g1,TRINITY_DN276677_c0_g1,TRINITY_DN493932_c0_g1,TRINITY_DN52961_c0_g2
BP	GO:0072604	interleukin-6 secretion	2	3	5	95	0.01387	TRINITY_DN13480_c2_g1,TRINITY_DN38968_c0_g1	TRINITY_DN109205_c0_g1,TRINITY_DN429917_c0_g1,TRINITY_DN5470_c2_g1
BP	GO:0019693	ribose phosphate metabolic process	17	42	59	2953	0.0139	TRINITY_DN108017_c0_g2,TRINITY_DN129373_c0_g2,TRINITY_DN130343_c1_g3,TRINITY_DN13310_c0_g2,TRINITY_DN140234_c0_g1,TRINITY_DN147319_c0_g2,TRINITY_DN204351_c0_g1,TRINITY_DN207504_c0_g1,TRINITY_DN24136_c0_g3,TRINITY_DN31142_c0_g1,TRINITY_DN39315_c3_g1,TRINITY_DN429601_c0_g1,TRINITY_DN445471_c0_g1,TRINITY_DN5294_c1_g1,TRINITY_DN5391_c0_g3,TRINITY_DN56758_c0_g1,TRINITY_DN9381_c0_g1	TRINITY_DN104919_c0_g3,TRINITY_DN114448_c0_g4,TRINITY_DN125061_c1_g1,TRINITY_DN125663_c0_g1,TRINITY_DN12682_c2_g1,TRINITY_DN1415_c0_g1,TRINITY_DN144177_c0_g1,TRINITY_DN14772_c0_g1,TRINITY_DN15048_c1_g1,TRINITY_DN176510_c0_g1,TRINITY_DN180037_c0_g1,TRINITY_DN18068_c0_g2,TRINITY_DN180937_c0_g1,TRINITY_DN202781_c0_g1,TRINITY_DN237613_c0_g1,TRINITY_DN2380_c2_g1,TRINITY_DN24326_c0_g3,TRINITY_DN253203_…
BP	GO:0019344	cysteine biosynthetic process	3	0	3	34	0.0139	TRINITY_DN2392_c0_g1,TRINITY_DN2392_c2_g1,TRINITY_DN33344_c0_g1	-
BP	GO:0051414	response to cortisol	1	2	3	34	0.0139	TRINITY_DN372423_c0_g1	TRINITY_DN31956_c1_g1,TRINITY_DN77234_c0_g1
BP	GO:0071402	cellular response to lipoprotein particle stimulus	1	2	3	34	0.0139	TRINITY_DN5186_c0_g2	TRINITY_DN1186_c0_g1,TRINITY_DN134345_c0_g1
BP	GO:1904467	regulation of tumor necrosis factor secretion	0	3	3	34	0.0139	-	TRINITY_DN109205_c0_g1,TRINITY_DN429917_c0_g1,TRINITY_DN5470_c2_g1
BP	GO:0006457	protein folding	12	46	58	2895	0.01394	TRINITY_DN108017_c0_g2,TRINITY_DN1200_c0_g3,TRINITY_DN14604_c0_g1,TRINITY_DN195115_c0_g1,TRINITY_DN205977_c0_g1,TRINITY_DN20775_c0_g2,TRINITY_DN21374_c0_g1,TRINITY_DN21792_c2_g1,TRINITY_DN44299_c0_g1,TRINITY_DN53040_c0_g2,TRINITY_DN67235_c0_g1,TRINITY_DN8260_c0_g1	TRINITY_DN119384_c0_g1,TRINITY_DN13849_c0_g1,TRINITY_DN14500_c0_g1,TRINITY_DN1498_c0_g1,TRINITY_DN17284_c0_g1,TRINITY_DN18068_c0_g2,TRINITY_DN180937_c0_g1,TRINITY_DN185636_c0_g2,TRINITY_DN186730_c1_g1,TRINITY_DN2024_c0_g1,TRINITY_DN20806_c0_g1,TRINITY_DN215974_c0_g1,TRINITY_DN22343_c0_g1,TRINITY_DN232348_c0_g1,TRINITY_DN238849_c0_g1,TRINITY_DN2388_c0_g1,TRINITY_DN253203_c0_g1,TRINITY_DN25581_c0_g…
BP	GO:0006099	tricarboxylic acid cycle	4	3	7	170	0.01405	TRINITY_DN104129_c0_g1,TRINITY_DN129373_c0_g2,TRINITY_DN390863_c0_g2,TRINITY_DN429601_c0_g1	TRINITY_DN104919_c0_g3,TRINITY_DN127857_c0_g1,TRINITY_DN1346_c6_g2
MF	GO:0001664	G protein-coupled receptor binding	8	15	23	915	0.01406	TRINITY_DN108017_c0_g2,TRINITY_DN24935_c2_g1,TRINITY_DN25829_c0_g1,TRINITY_DN31334_c0_g1,TRINITY_DN409676_c0_g1,TRINITY_DN447677_c0_g1,TRINITY_DN89944_c0_g1,TRINITY_DN99484_c0_g1	TRINITY_DN114448_c0_g4,TRINITY_DN119384_c0_g1,TRINITY_DN1498_c0_g1,TRINITY_DN180456_c0_g1,TRINITY_DN18068_c0_g2,TRINITY_DN253203_c0_g1,TRINITY_DN27168_c0_g1,TRINITY_DN29182_c0_g2,TRINITY_DN30748_c0_g1,TRINITY_DN3663_c0_g1,TRINITY_DN39534_c0_g1,TRINITY_DN41230_c0_g1,TRINITY_DN5394_c0_g1,TRINITY_DN77004_c0_g2,TRINITY_DN86318_c3_g1
BP	GO:0031960	response to corticosteroid	9	22	31	1364	0.01414	TRINITY_DN103711_c0_g1,TRINITY_DN13310_c0_g2,TRINITY_DN14439_c1_g2,TRINITY_DN204351_c0_g1,TRINITY_DN207455_c0_g1,TRINITY_DN207504_c0_g1,TRINITY_DN372423_c0_g1,TRINITY_DN5294_c1_g1,TRINITY_DN66_c2_g1	TRINITY_DN106990_c2_g2,TRINITY_DN114448_c0_g4,TRINITY_DN12682_c2_g1,TRINITY_DN1415_c0_g1,TRINITY_DN176510_c0_g1,TRINITY_DN24326_c0_g3,TRINITY_DN285428_c0_g2,TRINITY_DN290112_c0_g4,TRINITY_DN2988_c0_g1,TRINITY_DN31956_c1_g1,TRINITY_DN35880_c0_g1,TRINITY_DN398762_c0_g1,TRINITY_DN429917_c0_g1,TRINITY_DN56239_c0_g1,TRINITY_DN61865_c5_g1,TRINITY_DN73843_c0_g2,TRINITY_DN77234_c0_g1,TRINITY_DN79694_c0_g…
BP	GO:1901135	carbohydrate derivative metabolic process	34	75	109	5965	0.01417	TRINITY_DN1030_c0_g1,TRINITY_DN103711_c0_g1,TRINITY_DN108017_c0_g2,TRINITY_DN1291_c0_g2,TRINITY_DN129373_c0_g2,TRINITY_DN130343_c1_g3,TRINITY_DN13310_c0_g2,TRINITY_DN140234_c0_g1,TRINITY_DN147319_c0_g2,TRINITY_DN200_c0_g1,TRINITY_DN204351_c0_g1,TRINITY_DN207504_c0_g1,TRINITY_DN24136_c0_g3,TRINITY_DN25829_c0_g1,TRINITY_DN281406_c0_g1,TRINITY_DN31142_c0_g1,TRINITY_DN31838_c0_g1,TRINITY_DN323250_c0_…	TRINITY_DN104919_c0_g3,TRINITY_DN112027_c0_g2,TRINITY_DN11232_c0_g1,TRINITY_DN113314_c0_g1,TRINITY_DN114448_c0_g4,TRINITY_DN119688_c0_g1,TRINITY_DN125061_c1_g1,TRINITY_DN125663_c0_g1,TRINITY_DN125799_c0_g1,TRINITY_DN12682_c2_g1,TRINITY_DN139617_c0_g1,TRINITY_DN1415_c0_g1,TRINITY_DN144177_c0_g1,TRINITY_DN14772_c0_g1,TRINITY_DN15048_c1_g1,TRINITY_DN16022_c1_g3,TRINITY_DN16224_c0_g1,TRINITY_DN176510…
BP	GO:0045040	protein insertion into mitochondrial outer membrane	3	3	6	132	0.01434	TRINITY_DN1200_c0_g3,TRINITY_DN60447_c0_g2,TRINITY_DN67235_c0_g1	TRINITY_DN13849_c0_g1,TRINITY_DN41715_c0_g2,TRINITY_DN479006_c0_g1
BP	GO:0006836	neurotransmitter transport	20	32	52	2551	0.01437	TRINITY_DN10441_c1_g1,TRINITY_DN127477_c0_g1,TRINITY_DN14439_c1_g2,TRINITY_DN159724_c0_g1,TRINITY_DN2401_c0_g1,TRINITY_DN2401_c1_g1,TRINITY_DN24397_c0_g1,TRINITY_DN2956_c0_g2,TRINITY_DN31171_c1_g1,TRINITY_DN314101_c0_g1,TRINITY_DN3195_c0_g1,TRINITY_DN34662_c0_g1,TRINITY_DN35292_c0_g1,TRINITY_DN355734_c0_g1,TRINITY_DN3562_c0_g1,TRINITY_DN3935_c1_g1,TRINITY_DN42397_c0_g2,TRINITY_DN485086_c0_g1,TRIN…	TRINITY_DN100530_c1_g2,TRINITY_DN109205_c0_g1,TRINITY_DN114448_c0_g4,TRINITY_DN137641_c0_g1,TRINITY_DN1385_c3_g1,TRINITY_DN15961_c0_g2,TRINITY_DN16286_c0_g4,TRINITY_DN168255_c0_g1,TRINITY_DN17097_c0_g2,TRINITY_DN184389_c0_g1,TRINITY_DN188987_c0_g1,TRINITY_DN19177_c0_g1,TRINITY_DN199998_c0_g1,TRINITY_DN206505_c0_g1,TRINITY_DN212231_c3_g1,TRINITY_DN22835_c0_g1,TRINITY_DN23535_c0_g1,TRINITY_DN246541…
MF	GO:0016684	oxidoreductase activity, acting on peroxide as acceptor	1	7	8	207	0.01439	TRINITY_DN342_c0_g1	TRINITY_DN134365_c0_g1,TRINITY_DN39960_c0_g2,TRINITY_DN479375_c0_g1,TRINITY_DN48660_c0_g1,TRINITY_DN52968_c0_g1,TRINITY_DN76948_c0_g2,TRINITY_DN87545_c0_g1
BP	GO:0046666	retinal cell programmed cell death	1	8	9	254	0.01444	TRINITY_DN485086_c0_g1	TRINITY_DN10740_c0_g1,TRINITY_DN188987_c0_g1,TRINITY_DN206505_c0_g1,TRINITY_DN212231_c3_g1,TRINITY_DN252706_c0_g1,TRINITY_DN41230_c0_g1,TRINITY_DN62449_c0_g1,TRINITY_DN78003_c0_g1
BP	GO:0042592	homeostatic process	58	110	168	9654	0.01453	TRINITY_DN103711_c0_g1,TRINITY_DN108017_c0_g2,TRINITY_DN10995_c0_g2,TRINITY_DN11645_c2_g1,TRINITY_DN1200_c0_g3,TRINITY_DN130343_c1_g3,TRINITY_DN13310_c0_g2,TRINITY_DN14439_c1_g2,TRINITY_DN14604_c0_g1,TRINITY_DN15264_c0_g1,TRINITY_DN159594_c0_g1,TRINITY_DN165320_c0_g2,TRINITY_DN17988_c0_g1,TRINITY_DN19255_c0_g1,TRINITY_DN195115_c0_g1,TRINITY_DN20704_c0_g1,TRINITY_DN207455_c0_g1,TRINITY_DN20775_c0_…	TRINITY_DN105276_c0_g1,TRINITY_DN106990_c2_g2,TRINITY_DN1083_c0_g2,TRINITY_DN113314_c0_g1,TRINITY_DN11443_c0_g1,TRINITY_DN11443_c2_g1,TRINITY_DN114448_c0_g4,TRINITY_DN1186_c0_g1,TRINITY_DN119176_c1_g2,TRINITY_DN119688_c0_g1,TRINITY_DN125663_c0_g1,TRINITY_DN125799_c0_g1,TRINITY_DN12682_c2_g1,TRINITY_DN12682_c2_g4,TRINITY_DN131941_c3_g2,TRINITY_DN134345_c0_g1,TRINITY_DN134365_c0_g1,TRINITY_DN13729_…
BP	GO:0023061	signal release	32	53	85	4510	0.01467	TRINITY_DN10441_c1_g1,TRINITY_DN11979_c1_g1,TRINITY_DN1291_c0_g2,TRINITY_DN13480_c2_g1,TRINITY_DN14439_c1_g2,TRINITY_DN159724_c0_g1,TRINITY_DN165320_c0_g2,TRINITY_DN2401_c0_g1,TRINITY_DN2401_c1_g1,TRINITY_DN24397_c0_g1,TRINITY_DN281406_c0_g1,TRINITY_DN2956_c0_g2,TRINITY_DN314101_c0_g1,TRINITY_DN3195_c0_g1,TRINITY_DN3219_c1_g1,TRINITY_DN34662_c0_g1,TRINITY_DN35292_c0_g1,TRINITY_DN355734_c0_g1,TRIN…	TRINITY_DN100530_c1_g2,TRINITY_DN109205_c0_g1,TRINITY_DN113314_c0_g1,TRINITY_DN114448_c0_g4,TRINITY_DN119688_c0_g1,TRINITY_DN125799_c0_g1,TRINITY_DN137641_c0_g1,TRINITY_DN1385_c3_g1,TRINITY_DN1415_c0_g1,TRINITY_DN158218_c2_g1,TRINITY_DN160016_c0_g1,TRINITY_DN16286_c0_g4,TRINITY_DN168255_c0_g1,TRINITY_DN17097_c0_g2,TRINITY_DN180037_c0_g1,TRINITY_DN180184_c0_g3,TRINITY_DN184389_c0_g1,TRINITY_DN1889…
BP	GO:0006955	immune response	56	89	145	8210	0.01475	TRINITY_DN104409_c0_g1,TRINITY_DN108017_c0_g2,TRINITY_DN10851_c1_g1,TRINITY_DN10995_c0_g2,TRINITY_DN11348_c3_g1,TRINITY_DN113912_c6_g1,TRINITY_DN1200_c0_g3,TRINITY_DN122135_c0_g1,TRINITY_DN127477_c0_g1,TRINITY_DN1291_c0_g2,TRINITY_DN134799_c0_g1,TRINITY_DN14439_c1_g2,TRINITY_DN14713_c0_g1,TRINITY_DN15264_c0_g1,TRINITY_DN15835_c0_g1,TRINITY_DN15835_c0_g2,TRINITY_DN15835_c0_g3,TRINITY_DN159724_c0_g…	TRINITY_DN10426_c0_g1,TRINITY_DN10701_c0_g1,TRINITY_DN1083_c0_g2,TRINITY_DN112027_c0_g2,TRINITY_DN113090_c0_g3,TRINITY_DN1186_c0_g1,TRINITY_DN127317_c0_g3,TRINITY_DN134345_c0_g1,TRINITY_DN134365_c0_g1,TRINITY_DN137641_c0_g1,TRINITY_DN13849_c0_g1,TRINITY_DN1415_c0_g1,TRINITY_DN14167_c0_g1,TRINITY_DN14967_c0_g1,TRINITY_DN15961_c0_g2,TRINITY_DN16022_c1_g3,TRINITY_DN166714_c0_g1,TRINITY_DN167136_c0_g…
BP	GO:0002699	positive regulation of immune effector process	8	13	21	835	0.01476	TRINITY_DN10851_c1_g1,TRINITY_DN11348_c3_g1,TRINITY_DN301129_c0_g1,TRINITY_DN320654_c0_g1,TRINITY_DN36675_c0_g1,TRINITY_DN4633_c0_g1,TRINITY_DN9106_c0_g2,TRINITY_DN9265_c0_g2	TRINITY_DN1186_c0_g1,TRINITY_DN134345_c0_g1,TRINITY_DN1415_c0_g1,TRINITY_DN180037_c0_g1,TRINITY_DN18068_c0_g2,TRINITY_DN253203_c0_g1,TRINITY_DN3495_c0_g1,TRINITY_DN42022_c0_g1,TRINITY_DN429917_c0_g1,TRINITY_DN45347_c1_g1,TRINITY_DN5394_c0_g1,TRINITY_DN55546_c0_g1,TRINITY_DN77004_c0_g2
BP	GO:0046850	regulation of bone remodeling	1	9	10	299	0.01483	TRINITY_DN14439_c1_g2	TRINITY_DN1186_c0_g1,TRINITY_DN134345_c0_g1,TRINITY_DN2988_c0_g1,TRINITY_DN52961_c0_g2,TRINITY_DN56239_c0_g1,TRINITY_DN61865_c5_g1,TRINITY_DN79231_c0_g1,TRINITY_DN8731_c0_g1,TRINITY_DN88078_c0_g1
BP	GO:0007008	outer mitochondrial membrane organization	3	3	6	133	0.01484	TRINITY_DN1200_c0_g3,TRINITY_DN60447_c0_g2,TRINITY_DN67235_c0_g1	TRINITY_DN13849_c0_g1,TRINITY_DN41715_c0_g2,TRINITY_DN479006_c0_g1
BP	GO:0032605	hepatocyte growth factor production	0	1	1	1	0.01486	-	TRINITY_DN158218_c2_g1
BP	GO:0032646	regulation of hepatocyte growth factor production	0	1	1	1	0.01486	-	TRINITY_DN158218_c2_g1
BP	GO:0032686	negative regulation of hepatocyte growth factor production	0	1	1	1	0.01486	-	TRINITY_DN158218_c2_g1
BP	GO:0035848	oviduct morphogenesis	0	1	1	1	0.01486	-	TRINITY_DN3215_c0_g2
BP	GO:0038158	granulocyte colony-stimulating factor signaling pathway	0	1	1	1	0.01486	-	TRINITY_DN160016_c0_g1
BP	GO:0048175	hepatocyte growth factor biosynthetic process	0	1	1	1	0.01486	-	TRINITY_DN158218_c2_g1
BP	GO:0048176	regulation of hepatocyte growth factor biosynthetic process	0	1	1	1	0.01486	-	TRINITY_DN158218_c2_g1
BP	GO:0048178	negative regulation of hepatocyte growth factor biosynthetic process	0	1	1	1	0.01486	-	TRINITY_DN158218_c2_g1
MF	GO:0042626	ATPase-coupled transmembrane transporter activity	14	28	42	1941	0.0149	TRINITY_DN11979_c1_g1,TRINITY_DN13310_c0_g2,TRINITY_DN165320_c0_g2,TRINITY_DN20704_c0_g1,TRINITY_DN207455_c0_g1,TRINITY_DN21202_c0_g1,TRINITY_DN21792_c2_g1,TRINITY_DN243995_c0_g1,TRINITY_DN27110_c1_g1,TRINITY_DN3219_c1_g1,TRINITY_DN396194_c0_g1,TRINITY_DN61933_c0_g1,TRINITY_DN66_c2_g1,TRINITY_DN92697_c1_g1	TRINITY_DN10458_c0_g1,TRINITY_DN106990_c2_g2,TRINITY_DN11250_c0_g1,TRINITY_DN12682_c2_g1,TRINITY_DN12682_c2_g4,TRINITY_DN131125_c0_g3,TRINITY_DN13729_c0_g1,TRINITY_DN160077_c0_g1,TRINITY_DN20449_c1_g1,TRINITY_DN22343_c0_g1,TRINITY_DN2388_c0_g1,TRINITY_DN285428_c0_g2,TRINITY_DN290112_c0_g4,TRINITY_DN301330_c0_g2,TRINITY_DN326429_c0_g1,TRINITY_DN340988_c0_g1,TRINITY_DN35571_c0_g1,TRINITY_DN398762_c…
MF	GO:0005509	calcium ion binding	24	32	56	2730	0.01491	TRINITY_DN10441_c1_g1,TRINITY_DN113912_c6_g1,TRINITY_DN13310_c0_g2,TRINITY_DN13480_c2_g1,TRINITY_DN14604_c0_g1,TRINITY_DN195115_c0_g1,TRINITY_DN197223_c0_g1,TRINITY_DN20775_c0_g2,TRINITY_DN2956_c0_g2,TRINITY_DN31229_c0_g1,TRINITY_DN314101_c0_g1,TRINITY_DN3195_c0_g1,TRINITY_DN327210_c0_g1,TRINITY_DN35292_c0_g1,TRINITY_DN38968_c0_g1,TRINITY_DN3935_c1_g1,TRINITY_DN42397_c0_g2,TRINITY_DN430005_c0_g1,…	TRINITY_DN10553_c0_g1,TRINITY_DN12682_c2_g1,TRINITY_DN127478_c1_g1,TRINITY_DN1385_c3_g1,TRINITY_DN14167_c0_g1,TRINITY_DN145918_c0_g1,TRINITY_DN180184_c0_g3,TRINITY_DN184389_c0_g1,TRINITY_DN199998_c0_g1,TRINITY_DN2024_c0_g1,TRINITY_DN216846_c0_g1,TRINITY_DN22835_c0_g1,TRINITY_DN23535_c0_g1,TRINITY_DN246541_c3_g1,TRINITY_DN25928_c0_g1,TRINITY_DN2642_c0_g1,TRINITY_DN2678_c1_g1,TRINITY_DN27629_c1_g1,…
BP	GO:0030203	glycosaminoglycan metabolic process	5	9	14	485	0.01491	TRINITY_DN200_c0_g1,TRINITY_DN281406_c0_g1,TRINITY_DN4633_c0_g1,TRINITY_DN485086_c0_g1,TRINITY_DN50802_c1_g1	TRINITY_DN112027_c0_g2,TRINITY_DN16022_c1_g3,TRINITY_DN206505_c0_g1,TRINITY_DN212231_c3_g1,TRINITY_DN3058_c0_g1,TRINITY_DN62688_c0_g1,TRINITY_DN649_c0_g1,TRINITY_DN88097_c0_g1,TRINITY_DN9010_c1_g1
CC	GO:0043511	inhibin complex	0	1	1	1	0.01494	-	TRINITY_DN158218_c2_g1
CC	GO:0043513	inhibin B complex	0	1	1	1	0.01494	-	TRINITY_DN158218_c2_g1
BP	GO:0035126	post-embryonic genitalia morphogenesis	1	4	5	97	0.01506	TRINITY_DN17988_c0_g1	TRINITY_DN134345_c0_g1,TRINITY_DN276677_c0_g1,TRINITY_DN493932_c0_g1,TRINITY_DN52961_c0_g2
BP	GO:0048805	imaginal disc-derived genitalia morphogenesis	1	4	5	97	0.01506	TRINITY_DN17988_c0_g1	TRINITY_DN134345_c0_g1,TRINITY_DN276677_c0_g1,TRINITY_DN493932_c0_g1,TRINITY_DN52961_c0_g2
BP	GO:1903332	regulation of protein folding	3	8	11	345	0.01512	TRINITY_DN195115_c0_g1,TRINITY_DN20775_c0_g2,TRINITY_DN21374_c0_g1	TRINITY_DN14500_c0_g1,TRINITY_DN18068_c0_g2,TRINITY_DN253203_c0_g1,TRINITY_DN28747_c0_g1,TRINITY_DN479006_c0_g1,TRINITY_DN5394_c0_g1,TRINITY_DN64583_c0_g1,TRINITY_DN77004_c0_g2
MF	GO:0004068	aspartate 1-decarboxylase activity	1	0	1	1	0.01519	TRINITY_DN214253_c0_g1	-
MF	GO:0004306	ethanolamine-phosphate cytidylyltransferase activity	0	1	1	1	0.01519	-	TRINITY_DN32467_c0_g1
MF	GO:0004782	sulfinoalanine decarboxylase activity	1	0	1	1	0.01519	TRINITY_DN214253_c0_g1	-
MF	GO:0019186	acyl-CoA N-acyltransferase activity	0	1	1	1	0.01519	-	TRINITY_DN2951_c0_g1
MF	GO:0030407	formimidoyltransferase activity	0	1	1	1	0.01519	-	TRINITY_DN34222_c0_g1
MF	GO:0030409	glutamate formimidoyltransferase activity	0	1	1	1	0.01519	-	TRINITY_DN34222_c0_g1
MF	GO:0030412	formimidoyltetrahydrofolate cyclodeaminase activity	0	1	1	1	0.01519	-	TRINITY_DN34222_c0_g1
MF	GO:0035302	ecdysteroid 25-hydroxylase activity	1	0	1	1	0.01519	TRINITY_DN155004_c0_g2	-
MF	GO:0046789	host cell surface receptor binding	0	1	1	1	0.01519	-	TRINITY_DN158218_c2_g1
MF	GO:0046812	host cell surface binding	0	1	1	1	0.01519	-	TRINITY_DN158218_c2_g1
MF	GO:0047196	long-chain-alcohol O-fatty-acyltransferase activity	1	0	1	1	0.01519	TRINITY_DN255853_c0_g1	-
BP	GO:0060338	regulation of type I interferon-mediated signaling pathway	1	5	6	134	0.01534	TRINITY_DN67235_c0_g1	TRINITY_DN2767_c0_g1,TRINITY_DN3719_c2_g1,TRINITY_DN4787_c1_g1,TRINITY_DN89525_c1_g1,TRINITY_DN9510_c0_g1
BP	GO:0006550	isoleucine catabolic process	2	0	2	13	0.01544	TRINITY_DN15170_c0_g2,TRINITY_DN6722_c1_g1	-
BP	GO:1900748	positive regulation of vascular endothelial growth factor signaling pathway	1	1	2	13	0.01544	TRINITY_DN8435_c0_g1	TRINITY_DN493932_c0_g1
BP	GO:0010529	negative regulation of transposition	5	5	10	301	0.01547	TRINITY_DN1200_c0_g3,TRINITY_DN320654_c0_g1,TRINITY_DN405429_c0_g1,TRINITY_DN67235_c0_g1,TRINITY_DN88765_c0_g1	TRINITY_DN13849_c0_g1,TRINITY_DN2027_c0_g1,TRINITY_DN2767_c0_g1,TRINITY_DN3719_c2_g1,TRINITY_DN3737_c0_g2
BP	GO:0050801	ion homeostasis	18	52	70	3621	0.01551	TRINITY_DN13310_c0_g2,TRINITY_DN14439_c1_g2,TRINITY_DN14604_c0_g1,TRINITY_DN165320_c0_g2,TRINITY_DN20704_c0_g1,TRINITY_DN21792_c2_g1,TRINITY_DN24397_c0_g1,TRINITY_DN243995_c0_g1,TRINITY_DN31334_c0_g1,TRINITY_DN396194_c0_g1,TRINITY_DN5026_c0_g1,TRINITY_DN5186_c0_g2,TRINITY_DN6160_c0_g1,TRINITY_DN61933_c0_g1,TRINITY_DN66_c2_g1,TRINITY_DN73014_c0_g1,TRINITY_DN7540_c0_g1,TRINITY_DN842_c0_g2	TRINITY_DN106990_c2_g2,TRINITY_DN1083_c0_g2,TRINITY_DN11443_c0_g1,TRINITY_DN11443_c2_g1,TRINITY_DN114448_c0_g4,TRINITY_DN1186_c0_g1,TRINITY_DN12682_c2_g1,TRINITY_DN12682_c2_g4,TRINITY_DN134345_c0_g1,TRINITY_DN13729_c0_g1,TRINITY_DN138125_c0_g2,TRINITY_DN160077_c0_g1,TRINITY_DN16789_c0_g1,TRINITY_DN17097_c0_g2,TRINITY_DN180037_c0_g1,TRINITY_DN180184_c0_g3,TRINITY_DN180456_c0_g1,TRINITY_DN18950_c1_…
BP	GO:0006163	purine nucleotide metabolic process	18	41	59	2973	0.01572	TRINITY_DN108017_c0_g2,TRINITY_DN129373_c0_g2,TRINITY_DN130343_c1_g3,TRINITY_DN13310_c0_g2,TRINITY_DN140234_c0_g1,TRINITY_DN147319_c0_g2,TRINITY_DN204351_c0_g1,TRINITY_DN207504_c0_g1,TRINITY_DN216105_c0_g1,TRINITY_DN24136_c0_g3,TRINITY_DN31142_c0_g1,TRINITY_DN39315_c3_g1,TRINITY_DN429601_c0_g1,TRINITY_DN445471_c0_g1,TRINITY_DN5294_c1_g1,TRINITY_DN5391_c0_g3,TRINITY_DN56758_c0_g1,TRINITY_DN9381_c0…	TRINITY_DN104919_c0_g3,TRINITY_DN114448_c0_g4,TRINITY_DN125061_c1_g1,TRINITY_DN125663_c0_g1,TRINITY_DN12682_c2_g1,TRINITY_DN1415_c0_g1,TRINITY_DN144177_c0_g1,TRINITY_DN14772_c0_g1,TRINITY_DN15048_c1_g1,TRINITY_DN176510_c0_g1,TRINITY_DN180037_c0_g1,TRINITY_DN18068_c0_g2,TRINITY_DN180937_c0_g1,TRINITY_DN202781_c0_g1,TRINITY_DN237613_c0_g1,TRINITY_DN2380_c2_g1,TRINITY_DN24326_c0_g3,TRINITY_DN253203_…
BP	GO:0045765	regulation of angiogenesis	7	18	25	1051	0.01574	TRINITY_DN14439_c1_g2,TRINITY_DN281406_c0_g1,TRINITY_DN31142_c0_g1,TRINITY_DN31229_c0_g1,TRINITY_DN60447_c0_g2,TRINITY_DN7540_c0_g1,TRINITY_DN87463_c0_g1	TRINITY_DN1186_c0_g1,TRINITY_DN125663_c0_g1,TRINITY_DN131363_c0_g2,TRINITY_DN134345_c0_g1,TRINITY_DN180037_c0_g1,TRINITY_DN21282_c0_g1,TRINITY_DN240934_c0_g1,TRINITY_DN2794_c0_g3,TRINITY_DN2988_c0_g1,TRINITY_DN41715_c0_g2,TRINITY_DN42022_c0_g1,TRINITY_DN52961_c0_g2,TRINITY_DN55546_c0_g1,TRINITY_DN56239_c0_g1,TRINITY_DN61865_c5_g1,TRINITY_DN7343_c0_g1,TRINITY_DN8731_c0_g1,TRINITY_DN88078_c0_g1
CC	GO:0045177	apical part of cell	22	39	61	3076	0.01587	TRINITY_DN108017_c0_g2,TRINITY_DN1200_c0_g3,TRINITY_DN13310_c0_g2,TRINITY_DN134799_c0_g1,TRINITY_DN14439_c1_g2,TRINITY_DN165320_c0_g2,TRINITY_DN19255_c0_g1,TRINITY_DN207455_c0_g1,TRINITY_DN2401_c0_g1,TRINITY_DN2401_c1_g1,TRINITY_DN24397_c0_g1,TRINITY_DN27420_c0_g1,TRINITY_DN34640_c0_g1,TRINITY_DN412_c18_g1,TRINITY_DN44060_c0_g1,TRINITY_DN46882_c1_g1,TRINITY_DN485086_c0_g1,TRINITY_DN59944_c0_g1,TR…	TRINITY_DN106990_c2_g2,TRINITY_DN109205_c0_g1,TRINITY_DN11232_c0_g1,TRINITY_DN11443_c2_g1,TRINITY_DN1186_c0_g1,TRINITY_DN12682_c2_g1,TRINITY_DN127317_c0_g3,TRINITY_DN134345_c0_g1,TRINITY_DN13849_c0_g1,TRINITY_DN17097_c0_g2,TRINITY_DN188987_c0_g1,TRINITY_DN206505_c0_g1,TRINITY_DN208673_c0_g2,TRINITY_DN212231_c3_g1,TRINITY_DN213050_c0_g1,TRINITY_DN21935_c3_g1,TRINITY_DN24390_c1_g1,TRINITY_DN26797_c…
MF	GO:0004797	thymidine kinase activity	1	2	3	35	0.01594	TRINITY_DN372423_c0_g1	TRINITY_DN31956_c1_g1,TRINITY_DN77234_c0_g1
MF	GO:0019136	deoxynucleoside kinase activity	1	2	3	35	0.01594	TRINITY_DN372423_c0_g1	TRINITY_DN31956_c1_g1,TRINITY_DN77234_c0_g1
BP	GO:0019659	glucose catabolic process to lactate	2	1	3	36	0.01623	TRINITY_DN5294_c1_g1,TRINITY_DN5391_c0_g3	TRINITY_DN24326_c0_g3
BP	GO:0019661	glucose catabolic process to lactate via pyruvate	2	1	3	36	0.01623	TRINITY_DN5294_c1_g1,TRINITY_DN5391_c0_g3	TRINITY_DN24326_c0_g3
BP	GO:0034113	heterotypic cell-cell adhesion	0	3	3	36	0.01623	-	TRINITY_DN1186_c0_g1,TRINITY_DN134345_c0_g1,TRINITY_DN52961_c0_g2
CC	GO:0000221	vacuolar proton-transporting V-type ATPase, V1 domain	1	5	6	135	0.01624	TRINITY_DN20704_c0_g1	TRINITY_DN160077_c0_g1,TRINITY_DN301330_c0_g2,TRINITY_DN40790_c2_g1,TRINITY_DN4122_c1_g1,TRINITY_DN9163_c4_g1
CC	GO:0033180	proton-transporting V-type ATPase, V1 domain	1	5	6	135	0.01624	TRINITY_DN20704_c0_g1	TRINITY_DN160077_c0_g1,TRINITY_DN301330_c0_g2,TRINITY_DN40790_c2_g1,TRINITY_DN4122_c1_g1,TRINITY_DN9163_c4_g1
CC	GO:0016469	proton-transporting two-sector ATPase complex	3	7	10	302	0.01633	TRINITY_DN20704_c0_g1,TRINITY_DN243995_c0_g1,TRINITY_DN61933_c0_g1	TRINITY_DN160077_c0_g1,TRINITY_DN20449_c1_g1,TRINITY_DN301330_c0_g2,TRINITY_DN340988_c0_g1,TRINITY_DN40790_c2_g1,TRINITY_DN4122_c1_g1,TRINITY_DN9163_c4_g1
BP	GO:1905323	telomerase holoenzyme complex assembly	2	4	6	136	0.01639	TRINITY_DN1200_c0_g3,TRINITY_DN67235_c0_g1	TRINITY_DN13849_c0_g1,TRINITY_DN2767_c0_g1,TRINITY_DN3719_c2_g1,TRINITY_DN496583_c0_g1
BP	GO:0010528	regulation of transposition	5	5	10	304	0.01646	TRINITY_DN1200_c0_g3,TRINITY_DN320654_c0_g1,TRINITY_DN405429_c0_g1,TRINITY_DN67235_c0_g1,TRINITY_DN88765_c0_g1	TRINITY_DN13849_c0_g1,TRINITY_DN2027_c0_g1,TRINITY_DN2767_c0_g1,TRINITY_DN3719_c2_g1,TRINITY_DN3737_c0_g2
BP	GO:0032196	transposition	5	5	10	304	0.01646	TRINITY_DN1200_c0_g3,TRINITY_DN320654_c0_g1,TRINITY_DN405429_c0_g1,TRINITY_DN67235_c0_g1,TRINITY_DN88765_c0_g1	TRINITY_DN13849_c0_g1,TRINITY_DN2027_c0_g1,TRINITY_DN2767_c0_g1,TRINITY_DN3719_c2_g1,TRINITY_DN3737_c0_g2
BP	GO:0070201	regulation of establishment of protein localization	29	56	85	4534	0.01653	TRINITY_DN108017_c0_g2,TRINITY_DN1200_c0_g3,TRINITY_DN1291_c0_g2,TRINITY_DN129686_c0_g5,TRINITY_DN13480_c2_g1,TRINITY_DN140859_c0_g1,TRINITY_DN14439_c1_g2,TRINITY_DN159724_c0_g1,TRINITY_DN161880_c1_g1,TRINITY_DN165320_c0_g2,TRINITY_DN197064_c0_g1,TRINITY_DN21792_c2_g1,TRINITY_DN23468_c0_g3,TRINITY_DN24397_c0_g1,TRINITY_DN281406_c0_g1,TRINITY_DN301129_c0_g1,TRINITY_DN30432_c0_g2,TRINITY_DN323250_c…	TRINITY_DN109205_c0_g1,TRINITY_DN113314_c0_g1,TRINITY_DN114448_c0_g4,TRINITY_DN1186_c0_g1,TRINITY_DN119384_c0_g1,TRINITY_DN119688_c0_g1,TRINITY_DN125799_c0_g1,TRINITY_DN134345_c0_g1,TRINITY_DN137641_c0_g1,TRINITY_DN13849_c0_g1,TRINITY_DN1415_c0_g1,TRINITY_DN1498_c0_g1,TRINITY_DN158218_c2_g1,TRINITY_DN160016_c0_g1,TRINITY_DN176510_c0_g1,TRINITY_DN180037_c0_g1,TRINITY_DN186730_c1_g1,TRINITY_DN21597…
BP	GO:0001525	angiogenesis	12	23	35	1604	0.01672	TRINITY_DN13480_c2_g1,TRINITY_DN14439_c1_g2,TRINITY_DN268412_c0_g1,TRINITY_DN281406_c0_g1,TRINITY_DN31142_c0_g1,TRINITY_DN31229_c0_g1,TRINITY_DN36173_c0_g4,TRINITY_DN36675_c0_g1,TRINITY_DN38968_c0_g1,TRINITY_DN60447_c0_g2,TRINITY_DN7540_c0_g1,TRINITY_DN87463_c0_g1	TRINITY_DN1186_c0_g1,TRINITY_DN125663_c0_g1,TRINITY_DN131363_c0_g2,TRINITY_DN134345_c0_g1,TRINITY_DN180037_c0_g1,TRINITY_DN180184_c0_g3,TRINITY_DN208583_c0_g3,TRINITY_DN21282_c0_g1,TRINITY_DN240934_c0_g1,TRINITY_DN2794_c0_g3,TRINITY_DN2988_c0_g1,TRINITY_DN41715_c0_g2,TRINITY_DN42022_c0_g1,TRINITY_DN52961_c0_g2,TRINITY_DN55546_c0_g1,TRINITY_DN56239_c0_g1,TRINITY_DN61865_c5_g1,TRINITY_DN63257_c0_g1…
CC	GO:0005853	eukaryotic translation elongation factor 1 complex	2	4	6	136	0.01678	TRINITY_DN10181_c0_g2,TRINITY_DN4655_c0_g1	TRINITY_DN25288_c1_g3,TRINITY_DN33168_c0_g1,TRINITY_DN34343_c0_g1,TRINITY_DN91123_c1_g1
BP	GO:0051047	positive regulation of secretion	15	34	49	2401	0.01682	TRINITY_DN11168_c0_g1,TRINITY_DN1291_c0_g2,TRINITY_DN13480_c2_g1,TRINITY_DN14439_c1_g2,TRINITY_DN165320_c0_g2,TRINITY_DN21792_c2_g1,TRINITY_DN24397_c0_g1,TRINITY_DN30432_c0_g2,TRINITY_DN3195_c0_g1,TRINITY_DN38968_c0_g1,TRINITY_DN3935_c1_g1,TRINITY_DN412_c18_g1,TRINITY_DN445471_c0_g1,TRINITY_DN5294_c1_g1,TRINITY_DN7540_c0_g1	TRINITY_DN113314_c0_g1,TRINITY_DN114448_c0_g4,TRINITY_DN1186_c0_g1,TRINITY_DN119688_c0_g1,TRINITY_DN125799_c0_g1,TRINITY_DN134345_c0_g1,TRINITY_DN136051_c0_g1,TRINITY_DN1415_c0_g1,TRINITY_DN158218_c2_g1,TRINITY_DN180037_c0_g1,TRINITY_DN180184_c0_g3,TRINITY_DN184389_c0_g1,TRINITY_DN22835_c0_g1,TRINITY_DN23535_c0_g1,TRINITY_DN2388_c0_g1,TRINITY_DN24326_c0_g3,TRINITY_DN284471_c0_g1,TRINITY_DN29592_c…
BP	GO:1990832	slow axonal transport	0	4	4	66	0.01689	-	TRINITY_DN18068_c0_g2,TRINITY_DN253203_c0_g1,TRINITY_DN5394_c0_g1,TRINITY_DN77004_c0_g2
BP	GO:0033280	response to vitamin D	2	12	14	493	0.01692	TRINITY_DN13310_c0_g2,TRINITY_DN14439_c1_g2	TRINITY_DN1186_c0_g1,TRINITY_DN12682_c2_g1,TRINITY_DN134345_c0_g1,TRINITY_DN285428_c0_g2,TRINITY_DN2988_c0_g1,TRINITY_DN40277_c0_g3,TRINITY_DN56239_c0_g1,TRINITY_DN61865_c5_g1,TRINITY_DN7343_c0_g1,TRINITY_DN73843_c0_g2,TRINITY_DN8731_c0_g1,TRINITY_DN88078_c0_g1
BP	GO:0001916	positive regulation of T cell mediated cytotoxicity	0	5	5	100	0.01698	-	TRINITY_DN18068_c0_g2,TRINITY_DN253203_c0_g1,TRINITY_DN3495_c0_g1,TRINITY_DN5394_c0_g1,TRINITY_DN77004_c0_g2
CC	GO:0042470	melanosome	2	12	14	491	0.01708	TRINITY_DN20704_c0_g1,TRINITY_DN44299_c0_g1	TRINITY_DN113314_c0_g1,TRINITY_DN1186_c0_g1,TRINITY_DN119688_c0_g1,TRINITY_DN125799_c0_g1,TRINITY_DN134345_c0_g1,TRINITY_DN2024_c0_g1,TRINITY_DN253203_c0_g1,TRINITY_DN463964_c0_g1,TRINITY_DN52961_c0_g2,TRINITY_DN5394_c0_g1,TRINITY_DN77004_c0_g2,TRINITY_DN94491_c0_g1
BP	GO:0015695	organic cation transport	3	7	10	306	0.01714	TRINITY_DN127477_c0_g1,TRINITY_DN207455_c0_g1,TRINITY_DN31171_c1_g1	TRINITY_DN11443_c0_g1,TRINITY_DN11443_c2_g1,TRINITY_DN15961_c0_g2,TRINITY_DN290112_c0_g4,TRINITY_DN398762_c0_g1,TRINITY_DN62679_c1_g1,TRINITY_DN88117_c0_g2
MF	GO:0005172	vascular endothelial growth factor receptor binding	0	3	3	36	0.01719	-	TRINITY_DN1186_c0_g1,TRINITY_DN134345_c0_g1,TRINITY_DN52961_c0_g2
BP	GO:0043902	positive regulation of multi-organism process	12	33	45	2174	0.01721	TRINITY_DN10851_c1_g1,TRINITY_DN11168_c0_g1,TRINITY_DN11348_c3_g1,TRINITY_DN113912_c6_g1,TRINITY_DN128214_c0_g2,TRINITY_DN14439_c1_g2,TRINITY_DN268412_c0_g1,TRINITY_DN301129_c0_g1,TRINITY_DN36675_c0_g1,TRINITY_DN39147_c0_g1,TRINITY_DN445471_c0_g1,TRINITY_DN4633_c0_g1	TRINITY_DN119176_c1_g2,TRINITY_DN134345_c0_g1,TRINITY_DN136051_c0_g1,TRINITY_DN1415_c0_g1,TRINITY_DN15442_c0_g1,TRINITY_DN158218_c2_g1,TRINITY_DN167136_c0_g2,TRINITY_DN18068_c0_g2,TRINITY_DN180937_c0_g1,TRINITY_DN18884_c0_g1,TRINITY_DN208583_c0_g3,TRINITY_DN208673_c0_g2,TRINITY_DN253203_c0_g1,TRINITY_DN25581_c0_g1,TRINITY_DN284471_c0_g1,TRINITY_DN2988_c0_g1,TRINITY_DN3527_c0_g1,TRINITY_DN40277_c0…
BP	GO:1901342	regulation of vasculature development	8	18	26	1114	0.01732	TRINITY_DN14439_c1_g2,TRINITY_DN216105_c0_g1,TRINITY_DN281406_c0_g1,TRINITY_DN31142_c0_g1,TRINITY_DN31229_c0_g1,TRINITY_DN60447_c0_g2,TRINITY_DN7540_c0_g1,TRINITY_DN87463_c0_g1	TRINITY_DN1186_c0_g1,TRINITY_DN125663_c0_g1,TRINITY_DN131363_c0_g2,TRINITY_DN134345_c0_g1,TRINITY_DN180037_c0_g1,TRINITY_DN21282_c0_g1,TRINITY_DN240934_c0_g1,TRINITY_DN2794_c0_g3,TRINITY_DN2988_c0_g1,TRINITY_DN41715_c0_g2,TRINITY_DN42022_c0_g1,TRINITY_DN52961_c0_g2,TRINITY_DN55546_c0_g1,TRINITY_DN56239_c0_g1,TRINITY_DN61865_c5_g1,TRINITY_DN7343_c0_g1,TRINITY_DN8731_c0_g1,TRINITY_DN88078_c0_g1
MF	GO:0047134	protein-disulfide reductase activity	2	4	6	135	0.01746	TRINITY_DN31142_c0_g1,TRINITY_DN5294_c1_g1	TRINITY_DN125663_c0_g1,TRINITY_DN185636_c0_g2,TRINITY_DN24326_c0_g3,TRINITY_DN35880_c0_g1
BP	GO:0044531	modulation of programmed cell death in other organism	1	2	3	37	0.01747	TRINITY_DN445471_c0_g1	TRINITY_DN284471_c0_g1,TRINITY_DN478865_c0_g1
BP	GO:0044532	modulation of apoptotic process in other organism	1	2	3	37	0.01747	TRINITY_DN445471_c0_g1	TRINITY_DN284471_c0_g1,TRINITY_DN478865_c0_g1
BP	GO:0052150	modulation by symbiont of host apoptotic process	1	2	3	37	0.01747	TRINITY_DN445471_c0_g1	TRINITY_DN284471_c0_g1,TRINITY_DN478865_c0_g1
BP	GO:0052248	modulation of programmed cell death in other organism involved in symbiotic interaction	1	2	3	37	0.01747	TRINITY_DN445471_c0_g1	TRINITY_DN284471_c0_g1,TRINITY_DN478865_c0_g1
BP	GO:0052433	modulation by organism of apoptotic process in other organism involved in symbiotic interaction	1	2	3	37	0.01747	TRINITY_DN445471_c0_g1	TRINITY_DN284471_c0_g1,TRINITY_DN478865_c0_g1
MF	GO:0008483	transaminase activity	7	0	7	174	0.01755	TRINITY_DN15170_c0_g2,TRINITY_DN19672_c0_g2,TRINITY_DN23321_c0_g1,TRINITY_DN28647_c0_g1,TRINITY_DN4326_c0_g1,TRINITY_DN6722_c1_g1,TRINITY_DN9971_c1_g1	-
BP	GO:0006101	citrate metabolic process	4	3	7	178	0.01765	TRINITY_DN104129_c0_g1,TRINITY_DN129373_c0_g2,TRINITY_DN390863_c0_g2,TRINITY_DN429601_c0_g1	TRINITY_DN104919_c0_g3,TRINITY_DN127857_c0_g1,TRINITY_DN1346_c6_g2
BP	GO:0046929	negative regulation of neurotransmitter secretion	0	4	4	67	0.01775	-	TRINITY_DN109205_c0_g1,TRINITY_DN114448_c0_g4,TRINITY_DN17097_c0_g2,TRINITY_DN5470_c2_g1
BP	GO:0061740	protein targeting to lysosome involved in chaperone-mediated autophagy	0	4	4	67	0.01775	-	TRINITY_DN18068_c0_g2,TRINITY_DN253203_c0_g1,TRINITY_DN5394_c0_g1,TRINITY_DN77004_c0_g2
BP	GO:0032799	low-density lipoprotein receptor particle metabolic process	1	7	8	220	0.0178	TRINITY_DN485086_c0_g1	TRINITY_DN1186_c0_g1,TRINITY_DN134345_c0_g1,TRINITY_DN206505_c0_g1,TRINITY_DN212231_c3_g1,TRINITY_DN49373_c0_g1,TRINITY_DN52961_c0_g2,TRINITY_DN9010_c1_g1
BP	GO:0050764	regulation of phagocytosis	7	18	25	1063	0.01781	TRINITY_DN14439_c1_g2,TRINITY_DN323250_c0_g1,TRINITY_DN44299_c0_g1,TRINITY_DN46046_c1_g2,TRINITY_DN5752_c0_g1,TRINITY_DN9106_c0_g2,TRINITY_DN9265_c0_g2	TRINITY_DN109205_c0_g1,TRINITY_DN114448_c0_g4,TRINITY_DN1186_c0_g1,TRINITY_DN134345_c0_g1,TRINITY_DN17057_c0_g1,TRINITY_DN18068_c0_g2,TRINITY_DN253203_c0_g1,TRINITY_DN2988_c0_g1,TRINITY_DN3997_c5_g1,TRINITY_DN46299_c2_g1,TRINITY_DN5394_c0_g1,TRINITY_DN5470_c2_g1,TRINITY_DN56239_c0_g1,TRINITY_DN61865_c5_g1,TRINITY_DN77004_c0_g2,TRINITY_DN79231_c0_g1,TRINITY_DN8731_c0_g1,TRINITY_DN88078_c0_g1
BP	GO:0006034	cuticle chitin metabolic process	0	2	2	14	0.01783	-	TRINITY_DN24390_c1_g1,TRINITY_DN279078_c0_g1
BP	GO:0006035	cuticle chitin biosynthetic process	0	2	2	14	0.01783	-	TRINITY_DN24390_c1_g1,TRINITY_DN279078_c0_g1
BP	GO:0006549	isoleucine metabolic process	2	0	2	14	0.01783	TRINITY_DN15170_c0_g2,TRINITY_DN6722_c1_g1	-
CC	GO:0043292	contractile fiber	17	23	40	1884	0.01789	TRINITY_DN13310_c0_g2,TRINITY_DN159180_c0_g1,TRINITY_DN24136_c0_g3,TRINITY_DN24397_c0_g1,TRINITY_DN251095_c0_g1,TRINITY_DN25430_c0_g2,TRINITY_DN30432_c0_g2,TRINITY_DN31142_c0_g1,TRINITY_DN316891_c0_g1,TRINITY_DN355_c0_g2,TRINITY_DN388475_c0_g1,TRINITY_DN445471_c0_g1,TRINITY_DN50633_c0_g1,TRINITY_DN51880_c0_g1,TRINITY_DN59944_c0_g1,TRINITY_DN6160_c0_g1,TRINITY_DN67235_c0_g1	TRINITY_DN125663_c0_g1,TRINITY_DN12682_c2_g1,TRINITY_DN134345_c0_g1,TRINITY_DN138125_c0_g2,TRINITY_DN141033_c0_g1,TRINITY_DN145918_c0_g1,TRINITY_DN208673_c0_g2,TRINITY_DN2107_c1_g1,TRINITY_DN24722_c0_g1,TRINITY_DN284471_c0_g1,TRINITY_DN285428_c0_g2,TRINITY_DN29444_c0_g2,TRINITY_DN3032_c0_g2,TRINITY_DN32640_c1_g1,TRINITY_DN3737_c0_g2,TRINITY_DN45736_c0_g1,TRINITY_DN478865_c0_g1,TRINITY_DN49082_c0_…
BP	GO:0043065	positive regulation of apoptotic process	25	49	74	3887	0.01793	TRINITY_DN104409_c0_g1,TRINITY_DN127147_c0_g1,TRINITY_DN129686_c0_g5,TRINITY_DN15264_c0_g1,TRINITY_DN181281_c0_g1,TRINITY_DN1827_c1_g1,TRINITY_DN216105_c0_g1,TRINITY_DN268412_c0_g1,TRINITY_DN275576_c0_g1,TRINITY_DN281406_c0_g1,TRINITY_DN31229_c0_g1,TRINITY_DN320654_c0_g1,TRINITY_DN323250_c0_g1,TRINITY_DN355_c0_g2,TRINITY_DN445471_c0_g1,TRINITY_DN4494_c0_g1,TRINITY_DN5391_c0_g3,TRINITY_DN56159_c0_…	TRINITY_DN10701_c0_g1,TRINITY_DN10740_c0_g1,TRINITY_DN114448_c0_g4,TRINITY_DN1186_c0_g1,TRINITY_DN119176_c1_g2,TRINITY_DN119384_c0_g1,TRINITY_DN134345_c0_g1,TRINITY_DN141469_c0_g1,TRINITY_DN1498_c0_g1,TRINITY_DN158218_c2_g1,TRINITY_DN162065_c4_g1,TRINITY_DN167136_c0_g2,TRINITY_DN180937_c0_g1,TRINITY_DN1964_c0_g2,TRINITY_DN208583_c0_g3,TRINITY_DN208673_c0_g2,TRINITY_DN213050_c0_g1,TRINITY_DN240934…
BP	GO:0072511	divalent inorganic cation transport	12	36	48	2353	0.01797	TRINITY_DN126532_c0_g2,TRINITY_DN13310_c0_g2,TRINITY_DN14439_c1_g2,TRINITY_DN14604_c0_g1,TRINITY_DN165320_c0_g2,TRINITY_DN21792_c2_g1,TRINITY_DN320654_c0_g1,TRINITY_DN396194_c0_g1,TRINITY_DN41536_c0_g1,TRINITY_DN4184_c1_g1,TRINITY_DN66_c2_g1,TRINITY_DN842_c0_g2	TRINITY_DN106990_c2_g2,TRINITY_DN1083_c0_g2,TRINITY_DN1186_c0_g1,TRINITY_DN12682_c2_g1,TRINITY_DN12682_c2_g4,TRINITY_DN134345_c0_g1,TRINITY_DN13729_c0_g1,TRINITY_DN17097_c0_g2,TRINITY_DN180037_c0_g1,TRINITY_DN209718_c0_g1,TRINITY_DN22343_c0_g1,TRINITY_DN2388_c0_g1,TRINITY_DN25928_c0_g1,TRINITY_DN285428_c0_g2,TRINITY_DN2988_c0_g1,TRINITY_DN326429_c0_g1,TRINITY_DN35571_c0_g1,TRINITY_DN388023_c0_g1,…
BP	GO:0055114	oxidation-reduction process	33	45	78	4128	0.01797	TRINITY_DN104129_c0_g1,TRINITY_DN11979_c1_g1,TRINITY_DN122135_c0_g1,TRINITY_DN129373_c0_g2,TRINITY_DN13712_c0_g1,TRINITY_DN147319_c0_g2,TRINITY_DN155004_c0_g2,TRINITY_DN1688_c2_g1,TRINITY_DN204351_c0_g1,TRINITY_DN207504_c0_g1,TRINITY_DN216105_c0_g1,TRINITY_DN24136_c0_g3,TRINITY_DN269568_c0_g1,TRINITY_DN281406_c0_g1,TRINITY_DN31142_c0_g1,TRINITY_DN3219_c1_g1,TRINITY_DN323250_c0_g1,TRINITY_DN342_c0…	TRINITY_DN10427_c1_g1,TRINITY_DN104919_c0_g3,TRINITY_DN119176_c1_g2,TRINITY_DN125663_c0_g1,TRINITY_DN127857_c0_g1,TRINITY_DN134365_c0_g1,TRINITY_DN1346_c6_g2,TRINITY_DN144177_c0_g1,TRINITY_DN14772_c0_g1,TRINITY_DN180037_c0_g1,TRINITY_DN180937_c0_g1,TRINITY_DN185636_c0_g2,TRINITY_DN19018_c3_g1,TRINITY_DN24326_c0_g3,TRINITY_DN248186_c0_g2,TRINITY_DN25581_c0_g1,TRINITY_DN26797_c0_g1,TRINITY_DN2723_c…
BP	GO:0033993	response to lipid	30	60	90	4855	0.01798	TRINITY_DN103231_c0_g1,TRINITY_DN103711_c0_g1,TRINITY_DN10851_c1_g1,TRINITY_DN122135_c0_g1,TRINITY_DN13310_c0_g2,TRINITY_DN13480_c2_g1,TRINITY_DN14439_c1_g2,TRINITY_DN204351_c0_g1,TRINITY_DN207455_c0_g1,TRINITY_DN207504_c0_g1,TRINITY_DN216105_c0_g1,TRINITY_DN235429_c0_g1,TRINITY_DN26292_c0_g2,TRINITY_DN269568_c0_g1,TRINITY_DN27110_c1_g1,TRINITY_DN281406_c0_g1,TRINITY_DN31334_c0_g1,TRINITY_DN32325…	TRINITY_DN10458_c0_g1,TRINITY_DN106990_c2_g2,TRINITY_DN10740_c0_g1,TRINITY_DN113090_c0_g3,TRINITY_DN114448_c0_g4,TRINITY_DN1186_c0_g1,TRINITY_DN119384_c0_g1,TRINITY_DN12682_c2_g1,TRINITY_DN134345_c0_g1,TRINITY_DN140050_c1_g1,TRINITY_DN1415_c0_g1,TRINITY_DN14772_c0_g1,TRINITY_DN14967_c0_g1,TRINITY_DN1498_c0_g1,TRINITY_DN158218_c2_g1,TRINITY_DN167136_c0_g2,TRINITY_DN176510_c0_g1,TRINITY_DN180184_c0…
BP	GO:0050707	regulation of cytokine secretion	4	8	12	401	0.01801	TRINITY_DN1291_c0_g2,TRINITY_DN13480_c2_g1,TRINITY_DN38968_c0_g1,TRINITY_DN445471_c0_g1	TRINITY_DN109205_c0_g1,TRINITY_DN1415_c0_g1,TRINITY_DN180037_c0_g1,TRINITY_DN284471_c0_g1,TRINITY_DN429917_c0_g1,TRINITY_DN478865_c0_g1,TRINITY_DN5470_c2_g1,TRINITY_DN55546_c0_g1
CC	GO:0035748	myelin sheath abaxonal region	0	2	2	14	0.01802	-	TRINITY_DN1186_c0_g1,TRINITY_DN134345_c0_g1
CC	GO:0033181	plasma membrane proton-transporting V-type ATPase complex	2	5	7	178	0.01812	TRINITY_DN20704_c0_g1,TRINITY_DN243995_c0_g1	TRINITY_DN160077_c0_g1,TRINITY_DN20449_c1_g1,TRINITY_DN301330_c0_g2,TRINITY_DN4122_c1_g1,TRINITY_DN9163_c4_g1
BP	GO:0061738	late endosomal microautophagy	1	6	7	179	0.01814	TRINITY_DN11168_c0_g1	TRINITY_DN136051_c0_g1,TRINITY_DN18068_c0_g2,TRINITY_DN253203_c0_g1,TRINITY_DN5394_c0_g1,TRINITY_DN77004_c0_g2,TRINITY_DN87730_c0_g1
BP	GO:0042749	regulation of circadian sleep/wake cycle	2	6	8	221	0.01824	TRINITY_DN1200_c0_g3,TRINITY_DN67235_c0_g1	TRINITY_DN13849_c0_g1,TRINITY_DN162065_c4_g1,TRINITY_DN2767_c0_g1,TRINITY_DN35637_c0_g1,TRINITY_DN3719_c2_g1,TRINITY_DN3737_c0_g2
MF	GO:0015318	inorganic molecular entity transmembrane transporter activity	21	39	60	2993	0.01835	TRINITY_DN11979_c1_g1,TRINITY_DN127477_c0_g1,TRINITY_DN13310_c0_g2,TRINITY_DN165320_c0_g2,TRINITY_DN19255_c0_g1,TRINITY_DN20704_c0_g1,TRINITY_DN207455_c0_g1,TRINITY_DN21792_c2_g1,TRINITY_DN243995_c0_g1,TRINITY_DN27110_c1_g1,TRINITY_DN2799_c1_g1,TRINITY_DN31171_c1_g1,TRINITY_DN3219_c1_g1,TRINITY_DN37030_c0_g1,TRINITY_DN396194_c0_g1,TRINITY_DN41536_c0_g1,TRINITY_DN4184_c1_g1,TRINITY_DN53031_c0_g1,T…	TRINITY_DN10458_c0_g1,TRINITY_DN106990_c2_g2,TRINITY_DN11443_c0_g1,TRINITY_DN11443_c2_g1,TRINITY_DN12682_c2_g1,TRINITY_DN12682_c2_g4,TRINITY_DN127857_c0_g1,TRINITY_DN1346_c6_g2,TRINITY_DN13729_c0_g1,TRINITY_DN15961_c0_g2,TRINITY_DN160077_c0_g1,TRINITY_DN17097_c0_g2,TRINITY_DN20449_c1_g1,TRINITY_DN209718_c0_g1,TRINITY_DN21862_c0_g1,TRINITY_DN22343_c0_g1,TRINITY_DN2388_c0_g1,TRINITY_DN285428_c0_g2,…
BP	GO:0042136	neurotransmitter biosynthetic process	7	10	17	648	0.01846	TRINITY_DN1200_c0_g3,TRINITY_DN13310_c0_g2,TRINITY_DN214253_c0_g1,TRINITY_DN281406_c0_g1,TRINITY_DN4633_c0_g1,TRINITY_DN6320_c0_g1,TRINITY_DN67235_c0_g1	TRINITY_DN1186_c0_g1,TRINITY_DN12682_c2_g1,TRINITY_DN134345_c0_g1,TRINITY_DN13849_c0_g1,TRINITY_DN2767_c0_g1,TRINITY_DN285428_c0_g2,TRINITY_DN3719_c2_g1,TRINITY_DN3737_c0_g2,TRINITY_DN73843_c0_g2,TRINITY_DN95008_c0_g2
MF	GO:0016846	carbon-sulfur lyase activity	3	0	3	37	0.0185	TRINITY_DN23321_c0_g1,TRINITY_DN33344_c0_g1,TRINITY_DN4326_c0_g1	-
CC	GO:0030133	transport vesicle	19	36	55	2751	0.01855	TRINITY_DN10441_c1_g1,TRINITY_DN14439_c1_g2,TRINITY_DN159724_c0_g1,TRINITY_DN165320_c0_g2,TRINITY_DN199533_c0_g2,TRINITY_DN21792_c2_g1,TRINITY_DN23468_c0_g3,TRINITY_DN2956_c0_g2,TRINITY_DN31229_c0_g1,TRINITY_DN314101_c0_g1,TRINITY_DN3195_c0_g1,TRINITY_DN327210_c0_g1,TRINITY_DN34662_c0_g1,TRINITY_DN35292_c0_g1,TRINITY_DN355734_c0_g1,TRINITY_DN36886_c0_g1,TRINITY_DN3935_c1_g1,TRINITY_DN42397_c0_g2,…	TRINITY_DN100530_c1_g2,TRINITY_DN109205_c0_g1,TRINITY_DN113314_c0_g1,TRINITY_DN114448_c0_g4,TRINITY_DN119688_c0_g1,TRINITY_DN125799_c0_g1,TRINITY_DN137641_c0_g1,TRINITY_DN1385_c3_g1,TRINITY_DN18068_c0_g2,TRINITY_DN184389_c0_g1,TRINITY_DN19177_c0_g1,TRINITY_DN22835_c0_g1,TRINITY_DN23468_c0_g1,TRINITY_DN23535_c0_g1,TRINITY_DN2388_c0_g1,TRINITY_DN246541_c3_g1,TRINITY_DN253203_c0_g1,TRINITY_DN25964_c…
BP	GO:0098655	cation transmembrane transport	18	43	61	3119	0.01859	TRINITY_DN127477_c0_g1,TRINITY_DN13310_c0_g2,TRINITY_DN161880_c1_g1,TRINITY_DN165320_c0_g2,TRINITY_DN19255_c0_g1,TRINITY_DN20704_c0_g1,TRINITY_DN207455_c0_g1,TRINITY_DN21792_c2_g1,TRINITY_DN24397_c0_g1,TRINITY_DN243995_c0_g1,TRINITY_DN31171_c1_g1,TRINITY_DN31334_c0_g1,TRINITY_DN37030_c0_g1,TRINITY_DN396194_c0_g1,TRINITY_DN41536_c0_g1,TRINITY_DN4184_c1_g1,TRINITY_DN53031_c0_g1,TRINITY_DN61933_c0_g1	TRINITY_DN1083_c0_g2,TRINITY_DN11443_c0_g1,TRINITY_DN11443_c2_g1,TRINITY_DN1186_c0_g1,TRINITY_DN12682_c2_g1,TRINITY_DN12682_c2_g4,TRINITY_DN127857_c0_g1,TRINITY_DN134345_c0_g1,TRINITY_DN1346_c6_g2,TRINITY_DN13729_c0_g1,TRINITY_DN15961_c0_g2,TRINITY_DN160077_c0_g1,TRINITY_DN17097_c0_g2,TRINITY_DN180456_c0_g1,TRINITY_DN20449_c1_g1,TRINITY_DN209718_c0_g1,TRINITY_DN22343_c0_g1,TRINITY_DN2388_c0_g1,TR…
BP	GO:0009749	response to glucose	11	23	34	1561	0.01859	TRINITY_DN134799_c0_g1,TRINITY_DN14439_c1_g2,TRINITY_DN165320_c0_g2,TRINITY_DN412_c18_g1,TRINITY_DN44060_c0_g1,TRINITY_DN5186_c0_g2,TRINITY_DN5294_c1_g1,TRINITY_DN5391_c0_g3,TRINITY_DN5553_c0_g1,TRINITY_DN7540_c0_g1,TRINITY_DN91200_c0_g2	TRINITY_DN10740_c0_g1,TRINITY_DN114448_c0_g4,TRINITY_DN14772_c0_g1,TRINITY_DN160016_c0_g1,TRINITY_DN180037_c0_g1,TRINITY_DN252706_c0_g1,TRINITY_DN2988_c0_g1,TRINITY_DN35880_c0_g1,TRINITY_DN39534_c0_g1,TRINITY_DN41525_c1_g1,TRINITY_DN49387_c0_g3,TRINITY_DN55546_c0_g1,TRINITY_DN55795_c0_g2,TRINITY_DN56239_c0_g1,TRINITY_DN61865_c5_g1,TRINITY_DN62449_c0_g1,TRINITY_DN6282_c0_g3,TRINITY_DN649_c0_g1,TRI…
BP	GO:0014033	neural crest cell differentiation	3	3	6	140	0.01863	TRINITY_DN199533_c0_g2,TRINITY_DN31229_c0_g1,TRINITY_DN327210_c0_g1	TRINITY_DN1083_c0_g2,TRINITY_DN455332_c0_g1,TRINITY_DN7736_c0_g1
BP	GO:0000097	sulfur amino acid biosynthetic process	3	1	4	68	0.01865	TRINITY_DN2392_c0_g1,TRINITY_DN2392_c2_g1,TRINITY_DN33344_c0_g1	TRINITY_DN375451_c0_g1
BP	GO:0000447	endonucleolytic cleavage in ITS1 to separate SSU-rRNA from 5.8S rRNA and LSU-rRNA from tricistronic rRNA transcript (SSU-rRNA, 5.8S rRNA, LSU-rRNA)	2	2	4	68	0.01865	TRINITY_DN119185_c0_g1,TRINITY_DN429632_c0_g1	TRINITY_DN45748_c0_g1,TRINITY_DN463352_c0_g1
BP	GO:0097213	regulation of lysosomal membrane permeability	0	4	4	68	0.01865	-	TRINITY_DN18068_c0_g2,TRINITY_DN253203_c0_g1,TRINITY_DN5394_c0_g1,TRINITY_DN77004_c0_g2
BP	GO:0097214	positive regulation of lysosomal membrane permeability	0	4	4	68	0.01865	-	TRINITY_DN18068_c0_g2,TRINITY_DN253203_c0_g1,TRINITY_DN5394_c0_g1,TRINITY_DN77004_c0_g2
BP	GO:1904592	positive regulation of protein refolding	0	4	4	68	0.01865	-	TRINITY_DN18068_c0_g2,TRINITY_DN253203_c0_g1,TRINITY_DN5394_c0_g1,TRINITY_DN77004_c0_g2
BP	GO:1904764	chaperone-mediated autophagy translocation complex disassembly	0	4	4	68	0.01865	-	TRINITY_DN18068_c0_g2,TRINITY_DN253203_c0_g1,TRINITY_DN5394_c0_g1,TRINITY_DN77004_c0_g2
CC	GO:0044294	dendritic growth cone	2	3	5	102	0.01872	TRINITY_DN1200_c0_g3,TRINITY_DN67235_c0_g1	TRINITY_DN13849_c0_g1,TRINITY_DN2767_c0_g1,TRINITY_DN3719_c2_g1
BP	GO:0090087	regulation of peptide transport	29	53	82	4378	0.01875	TRINITY_DN108017_c0_g2,TRINITY_DN1200_c0_g3,TRINITY_DN1291_c0_g2,TRINITY_DN129686_c0_g5,TRINITY_DN13480_c2_g1,TRINITY_DN140859_c0_g1,TRINITY_DN14439_c1_g2,TRINITY_DN159724_c0_g1,TRINITY_DN161880_c1_g1,TRINITY_DN165320_c0_g2,TRINITY_DN197064_c0_g1,TRINITY_DN21792_c2_g1,TRINITY_DN23468_c0_g3,TRINITY_DN24397_c0_g1,TRINITY_DN281406_c0_g1,TRINITY_DN301129_c0_g1,TRINITY_DN30432_c0_g2,TRINITY_DN323250_c…	TRINITY_DN109205_c0_g1,TRINITY_DN113314_c0_g1,TRINITY_DN114448_c0_g4,TRINITY_DN1186_c0_g1,TRINITY_DN119384_c0_g1,TRINITY_DN119688_c0_g1,TRINITY_DN125799_c0_g1,TRINITY_DN134345_c0_g1,TRINITY_DN137641_c0_g1,TRINITY_DN13849_c0_g1,TRINITY_DN1415_c0_g1,TRINITY_DN1498_c0_g1,TRINITY_DN158218_c2_g1,TRINITY_DN160016_c0_g1,TRINITY_DN176510_c0_g1,TRINITY_DN180037_c0_g1,TRINITY_DN23468_c0_g1,TRINITY_DN23535_…
BP	GO:0090184	positive regulation of kidney development	0	3	3	38	0.01876	-	TRINITY_DN1186_c0_g1,TRINITY_DN134345_c0_g1,TRINITY_DN52961_c0_g2
BP	GO:1904766	negative regulation of macroautophagy by TORC1 signaling	2	1	3	38	0.01876	TRINITY_DN17407_c0_g1,TRINITY_DN33773_c0_g1	TRINITY_DN32109_c1_g1
BP	GO:0070838	divalent metal ion transport	11	35	46	2244	0.01877	TRINITY_DN126532_c0_g2,TRINITY_DN13310_c0_g2,TRINITY_DN14439_c1_g2,TRINITY_DN14604_c0_g1,TRINITY_DN165320_c0_g2,TRINITY_DN21792_c2_g1,TRINITY_DN320654_c0_g1,TRINITY_DN396194_c0_g1,TRINITY_DN41536_c0_g1,TRINITY_DN4184_c1_g1,TRINITY_DN842_c0_g2	TRINITY_DN1083_c0_g2,TRINITY_DN1186_c0_g1,TRINITY_DN12682_c2_g1,TRINITY_DN12682_c2_g4,TRINITY_DN134345_c0_g1,TRINITY_DN13729_c0_g1,TRINITY_DN17097_c0_g2,TRINITY_DN180037_c0_g1,TRINITY_DN209718_c0_g1,TRINITY_DN22343_c0_g1,TRINITY_DN2388_c0_g1,TRINITY_DN25928_c0_g1,TRINITY_DN285428_c0_g2,TRINITY_DN2988_c0_g1,TRINITY_DN326429_c0_g1,TRINITY_DN35571_c0_g1,TRINITY_DN388023_c0_g1,TRINITY_DN39534_c0_g1,T…
CC	GO:0099523	presynaptic cytosol	0	4	4	68	0.01898	-	TRINITY_DN18068_c0_g2,TRINITY_DN253203_c0_g1,TRINITY_DN5394_c0_g1,TRINITY_DN77004_c0_g2
CC	GO:1990836	lysosomal matrix	0	4	4	68	0.01898	-	TRINITY_DN18068_c0_g2,TRINITY_DN253203_c0_g1,TRINITY_DN5394_c0_g1,TRINITY_DN77004_c0_g2
BP	GO:0044249	cellular biosynthetic process	153	214	367	22683	0.01901	TRINITY_DN10181_c0_g2,TRINITY_DN1030_c0_g1,TRINITY_DN103231_c0_g1,TRINITY_DN103711_c0_g1,TRINITY_DN104129_c0_g1,TRINITY_DN107345_c0_g1,TRINITY_DN108017_c0_g2,TRINITY_DN10851_c1_g1,TRINITY_DN10995_c0_g2,TRINITY_DN11348_c3_g1,TRINITY_DN119185_c0_g1,TRINITY_DN1200_c0_g3,TRINITY_DN122135_c0_g1,TRINITY_DN12416_c0_g1,TRINITY_DN127147_c0_g1,TRINITY_DN127477_c0_g1,TRINITY_DN12905_c0_g2,TRINITY_DN129373_c…	TRINITY_DN10694_c1_g1,TRINITY_DN111010_c0_g1,TRINITY_DN11133_c0_g1,TRINITY_DN113090_c0_g3,TRINITY_DN113488_c0_g1,TRINITY_DN114448_c0_g4,TRINITY_DN1186_c0_g1,TRINITY_DN125061_c1_g1,TRINITY_DN125118_c0_g1,TRINITY_DN125663_c0_g1,TRINITY_DN12682_c2_g1,TRINITY_DN127101_c0_g3,TRINITY_DN127317_c0_g3,TRINITY_DN129701_c1_g1,TRINITY_DN131117_c0_g1,TRINITY_DN131363_c0_g2,TRINITY_DN13301_c1_g1,TRINITY_DN1343…
MF	GO:0016829	lyase activity	10	4	14	490	0.01905	TRINITY_DN130343_c1_g3,TRINITY_DN140234_c0_g1,TRINITY_DN204351_c0_g1,TRINITY_DN214253_c0_g1,TRINITY_DN23321_c0_g1,TRINITY_DN33344_c0_g1,TRINITY_DN4326_c0_g1,TRINITY_DN5294_c1_g1,TRINITY_DN56758_c0_g1,TRINITY_DN6320_c0_g1	TRINITY_DN24326_c0_g3,TRINITY_DN34222_c0_g1,TRINITY_DN431055_c0_g1,TRINITY_DN48660_c0_g1
BP	GO:0036465	synaptic vesicle recycling	7	18	25	1070	0.01911	TRINITY_DN14604_c0_g1,TRINITY_DN2401_c0_g1,TRINITY_DN2401_c1_g1,TRINITY_DN24397_c0_g1,TRINITY_DN3195_c0_g1,TRINITY_DN53475_c0_g1,TRINITY_DN6288_c0_g1	TRINITY_DN109205_c0_g1,TRINITY_DN168255_c0_g1,TRINITY_DN18068_c0_g2,TRINITY_DN184389_c0_g1,TRINITY_DN22835_c0_g1,TRINITY_DN253203_c0_g1,TRINITY_DN25928_c0_g1,TRINITY_DN41230_c0_g1,TRINITY_DN42613_c1_g2,TRINITY_DN49373_c0_g1,TRINITY_DN49376_c1_g1,TRINITY_DN5394_c0_g1,TRINITY_DN5470_c2_g1,TRINITY_DN77004_c0_g2,TRINITY_DN79231_c0_g1,TRINITY_DN84098_c0_g1,TRINITY_DN88117_c0_g2,TRINITY_DN9010_c1_g1
BP	GO:0050802	circadian sleep/wake cycle, sleep	2	6	8	223	0.01913	TRINITY_DN1200_c0_g3,TRINITY_DN67235_c0_g1	TRINITY_DN13849_c0_g1,TRINITY_DN162065_c4_g1,TRINITY_DN2767_c0_g1,TRINITY_DN35637_c0_g1,TRINITY_DN3719_c2_g1,TRINITY_DN3737_c0_g2
BP	GO:0035002	liquid clearance, open tracheal system	3	3	6	141	0.01922	TRINITY_DN119215_c0_g1,TRINITY_DN485086_c0_g1,TRINITY_DN53031_c0_g1	TRINITY_DN188987_c0_g1,TRINITY_DN206505_c0_g1,TRINITY_DN212231_c3_g1
BP	GO:0097581	lamellipodium organization	10	6	16	601	0.01933	TRINITY_DN1200_c0_g3,TRINITY_DN25430_c0_g2,TRINITY_DN30432_c0_g2,TRINITY_DN364879_c0_g1,TRINITY_DN59944_c0_g1,TRINITY_DN65374_c0_g1,TRINITY_DN67235_c0_g1,TRINITY_DN9106_c0_g2,TRINITY_DN9265_c0_g2,TRINITY_DN9798_c0_g1	TRINITY_DN1083_c0_g2,TRINITY_DN1186_c0_g1,TRINITY_DN134345_c0_g1,TRINITY_DN13849_c0_g1,TRINITY_DN213050_c0_g1,TRINITY_DN276677_c0_g1
BP	GO:0070863	positive regulation of protein exit from endoplasmic reticulum	1	3	4	69	0.01957	TRINITY_DN23468_c0_g3	TRINITY_DN23468_c0_g1,TRINITY_DN73357_c0_g1,TRINITY_DN83438_c0_g1
BP	GO:0007483	genital disc morphogenesis	1	4	5	104	0.01977	TRINITY_DN17988_c0_g1	TRINITY_DN134345_c0_g1,TRINITY_DN276677_c0_g1,TRINITY_DN493932_c0_g1,TRINITY_DN52961_c0_g2
MF	GO:0004365	glyceraldehyde-3-phosphate dehydrogenase (NAD+) (phosphorylating) activity	1	2	3	38	0.01987	TRINITY_DN445471_c0_g1	TRINITY_DN284471_c0_g1,TRINITY_DN478865_c0_g1
MF	GO:0043891	glyceraldehyde-3-phosphate dehydrogenase (NAD(P)+) (phosphorylating) activity	1	2	3	38	0.01987	TRINITY_DN445471_c0_g1	TRINITY_DN284471_c0_g1,TRINITY_DN478865_c0_g1
BP	GO:0015696	ammonium transport	3	9	12	407	0.01995	TRINITY_DN127477_c0_g1,TRINITY_DN207455_c0_g1,TRINITY_DN31171_c1_g1	TRINITY_DN11443_c0_g1,TRINITY_DN11443_c2_g1,TRINITY_DN114448_c0_g4,TRINITY_DN15961_c0_g2,TRINITY_DN290112_c0_g4,TRINITY_DN398762_c0_g1,TRINITY_DN494892_c0_g1,TRINITY_DN62679_c1_g1,TRINITY_DN88117_c0_g2
MF	GO:0030348	syntaxin-3 binding	1	3	4	68	0.02002	TRINITY_DN3195_c0_g1	TRINITY_DN184389_c0_g1,TRINITY_DN22835_c0_g1,TRINITY_DN5470_c2_g1
MF	GO:0031686	A1 adenosine receptor binding	0	4	4	68	0.02002	-	TRINITY_DN18068_c0_g2,TRINITY_DN253203_c0_g1,TRINITY_DN5394_c0_g1,TRINITY_DN77004_c0_g2
MF	GO:0051920	peroxiredoxin activity	1	3	4	68	0.02002	TRINITY_DN342_c0_g1	TRINITY_DN134365_c0_g1,TRINITY_DN479375_c0_g1,TRINITY_DN87545_c0_g1
MF	GO:1904593	prostaglandin binding	0	4	4	68	0.02002	-	TRINITY_DN18068_c0_g2,TRINITY_DN253203_c0_g1,TRINITY_DN5394_c0_g1,TRINITY_DN77004_c0_g2
MF	GO:1990833	clathrin-uncoating ATPase activity	0	4	4	68	0.02002	-	TRINITY_DN18068_c0_g2,TRINITY_DN253203_c0_g1,TRINITY_DN5394_c0_g1,TRINITY_DN77004_c0_g2
BP	GO:0050715	positive regulation of cytokine secretion	4	6	10	314	0.02009	TRINITY_DN1291_c0_g2,TRINITY_DN13480_c2_g1,TRINITY_DN38968_c0_g1,TRINITY_DN445471_c0_g1	TRINITY_DN1415_c0_g1,TRINITY_DN180037_c0_g1,TRINITY_DN284471_c0_g1,TRINITY_DN429917_c0_g1,TRINITY_DN478865_c0_g1,TRINITY_DN55546_c0_g1
BP	GO:0051818	disruption of cells of other organism involved in symbiotic interaction	1	2	3	39	0.0201	TRINITY_DN445471_c0_g1	TRINITY_DN284471_c0_g1,TRINITY_DN478865_c0_g1
BP	GO:0097186	amelogenesis	0	3	3	39	0.0201	-	TRINITY_DN27168_c0_g1,TRINITY_DN3663_c0_g1,TRINITY_DN7736_c0_g1
BP	GO:0045124	regulation of bone resorption	1	8	9	269	0.02014	TRINITY_DN14439_c1_g2	TRINITY_DN1186_c0_g1,TRINITY_DN134345_c0_g1,TRINITY_DN2988_c0_g1,TRINITY_DN52961_c0_g2,TRINITY_DN56239_c0_g1,TRINITY_DN61865_c5_g1,TRINITY_DN8731_c0_g1,TRINITY_DN88078_c0_g1
BP	GO:1902600	proton transmembrane transport	4	14	18	706	0.02018	TRINITY_DN20704_c0_g1,TRINITY_DN243995_c0_g1,TRINITY_DN37030_c0_g1,TRINITY_DN61933_c0_g1	TRINITY_DN127857_c0_g1,TRINITY_DN1346_c6_g2,TRINITY_DN160077_c0_g1,TRINITY_DN20449_c1_g1,TRINITY_DN301330_c0_g2,TRINITY_DN340988_c0_g1,TRINITY_DN388334_c0_g1,TRINITY_DN40790_c2_g1,TRINITY_DN4122_c1_g1,TRINITY_DN6486_c1_g2,TRINITY_DN6699_c1_g1,TRINITY_DN78368_c0_g1,TRINITY_DN9163_c4_g1,TRINITY_DN9330_c0_g1
BP	GO:0009266	response to temperature stimulus	19	42	61	3134	0.02026	TRINITY_DN108017_c0_g2,TRINITY_DN1200_c0_g3,TRINITY_DN13310_c0_g2,TRINITY_DN14604_c0_g1,TRINITY_DN16024_c0_g1,TRINITY_DN20639_c0_g1,TRINITY_DN216105_c0_g1,TRINITY_DN269568_c0_g1,TRINITY_DN281406_c0_g1,TRINITY_DN31229_c0_g1,TRINITY_DN323250_c0_g1,TRINITY_DN3562_c0_g1,TRINITY_DN39147_c0_g1,TRINITY_DN41536_c0_g1,TRINITY_DN4184_c1_g1,TRINITY_DN60447_c0_g2,TRINITY_DN66_c2_g1,TRINITY_DN67235_c0_g1,TRIN…	TRINITY_DN10426_c0_g1,TRINITY_DN10694_c1_g1,TRINITY_DN106990_c2_g2,TRINITY_DN10740_c0_g1,TRINITY_DN12682_c2_g1,TRINITY_DN13849_c0_g1,TRINITY_DN1415_c0_g1,TRINITY_DN16310_c0_g1,TRINITY_DN18068_c0_g2,TRINITY_DN2024_c0_g1,TRINITY_DN252706_c0_g1,TRINITY_DN253203_c0_g1,TRINITY_DN25928_c0_g1,TRINITY_DN276677_c0_g1,TRINITY_DN2767_c0_g1,TRINITY_DN285428_c0_g2,TRINITY_DN29182_c0_g2,TRINITY_DN34720_c0_g1,T…
CC	GO:0005782	peroxisomal matrix	1	5	6	142	0.0203	TRINITY_DN122135_c0_g1	TRINITY_DN105276_c0_g1,TRINITY_DN134365_c0_g1,TRINITY_DN19018_c3_g1,TRINITY_DN429917_c0_g1,TRINITY_DN52968_c0_g1
CC	GO:0031907	microbody lumen	1	5	6	142	0.0203	TRINITY_DN122135_c0_g1	TRINITY_DN105276_c0_g1,TRINITY_DN134365_c0_g1,TRINITY_DN19018_c3_g1,TRINITY_DN429917_c0_g1,TRINITY_DN52968_c0_g1
BP	GO:0045639	positive regulation of myeloid cell differentiation	2	12	14	505	0.02031	TRINITY_DN108017_c0_g2,TRINITY_DN14439_c1_g2	TRINITY_DN1186_c0_g1,TRINITY_DN134345_c0_g1,TRINITY_DN29182_c0_g2,TRINITY_DN2988_c0_g1,TRINITY_DN36554_c1_g3,TRINITY_DN52961_c0_g2,TRINITY_DN5394_c0_g1,TRINITY_DN56239_c0_g1,TRINITY_DN61865_c5_g1,TRINITY_DN77004_c0_g2,TRINITY_DN8731_c0_g1,TRINITY_DN88078_c0_g1
CC	GO:0045178	basal part of cell	2	10	12	406	0.02034	TRINITY_DN27420_c0_g1,TRINITY_DN5026_c0_g1	TRINITY_DN11443_c2_g1,TRINITY_DN134345_c0_g1,TRINITY_DN180037_c0_g1,TRINITY_DN208673_c0_g2,TRINITY_DN27168_c0_g1,TRINITY_DN27420_c1_g1,TRINITY_DN3663_c0_g1,TRINITY_DN493932_c0_g1,TRINITY_DN52961_c0_g2,TRINITY_DN55546_c0_g1
BP	GO:0032971	regulation of muscle filament sliding	0	2	2	15	0.02038	-	TRINITY_DN145918_c0_g1,TRINITY_DN7030_c0_g1
BP	GO:0032972	regulation of muscle filament sliding speed	0	2	2	15	0.02038	-	TRINITY_DN145918_c0_g1,TRINITY_DN7030_c0_g1
BP	GO:0043313	regulation of neutrophil degranulation	0	2	2	15	0.02038	-	TRINITY_DN1186_c0_g1,TRINITY_DN134345_c0_g1
BP	GO:1901301	regulation of cargo loading into COPII-coated vesicle	1	1	2	15	0.02038	TRINITY_DN23468_c0_g3	TRINITY_DN23468_c0_g1
BP	GO:1901303	negative regulation of cargo loading into COPII-coated vesicle	1	1	2	15	0.02038	TRINITY_DN23468_c0_g3	TRINITY_DN23468_c0_g1
BP	GO:1902563	regulation of neutrophil activation	0	2	2	15	0.02038	-	TRINITY_DN1186_c0_g1,TRINITY_DN134345_c0_g1
BP	GO:0019359	nicotinamide nucleotide biosynthetic process	7	9	16	605	0.02041	TRINITY_DN104129_c0_g1,TRINITY_DN24136_c0_g3,TRINITY_DN31142_c0_g1,TRINITY_DN429601_c0_g1,TRINITY_DN445471_c0_g1,TRINITY_DN5391_c0_g3,TRINITY_DN9381_c0_g1	TRINITY_DN125663_c0_g1,TRINITY_DN15048_c1_g1,TRINITY_DN180037_c0_g1,TRINITY_DN284471_c0_g1,TRINITY_DN3495_c0_g1,TRINITY_DN372611_c0_g1,TRINITY_DN478865_c0_g1,TRINITY_DN51264_c0_g2,TRINITY_DN55546_c0_g1
BP	GO:0019363	pyridine nucleotide biosynthetic process	7	9	16	605	0.02041	TRINITY_DN104129_c0_g1,TRINITY_DN24136_c0_g3,TRINITY_DN31142_c0_g1,TRINITY_DN429601_c0_g1,TRINITY_DN445471_c0_g1,TRINITY_DN5391_c0_g3,TRINITY_DN9381_c0_g1	TRINITY_DN125663_c0_g1,TRINITY_DN15048_c1_g1,TRINITY_DN180037_c0_g1,TRINITY_DN284471_c0_g1,TRINITY_DN3495_c0_g1,TRINITY_DN372611_c0_g1,TRINITY_DN478865_c0_g1,TRINITY_DN51264_c0_g2,TRINITY_DN55546_c0_g1
BP	GO:0045333	cellular respiration	6	10	16	605	0.02041	TRINITY_DN104129_c0_g1,TRINITY_DN129373_c0_g2,TRINITY_DN147319_c0_g2,TRINITY_DN390863_c0_g2,TRINITY_DN429601_c0_g1,TRINITY_DN56758_c0_g1	TRINITY_DN104919_c0_g3,TRINITY_DN127857_c0_g1,TRINITY_DN1346_c6_g2,TRINITY_DN144177_c0_g1,TRINITY_DN180937_c0_g1,TRINITY_DN25581_c0_g1,TRINITY_DN388334_c0_g1,TRINITY_DN52968_c0_g1,TRINITY_DN6486_c1_g2,TRINITY_DN6699_c1_g1
CC	GO:0030665	clathrin-coated vesicle membrane	2	14	16	602	0.02047	TRINITY_DN3195_c0_g1,TRINITY_DN485086_c0_g1	TRINITY_DN12591_c0_g2,TRINITY_DN206505_c0_g1,TRINITY_DN212231_c3_g1,TRINITY_DN22835_c0_g1,TRINITY_DN23535_c0_g1,TRINITY_DN253203_c0_g1,TRINITY_DN376809_c0_g1,TRINITY_DN45347_c1_g1,TRINITY_DN49373_c0_g1,TRINITY_DN49376_c1_g1,TRINITY_DN5394_c0_g1,TRINITY_DN77004_c0_g2,TRINITY_DN85056_c0_g1,TRINITY_DN9010_c1_g1
BP	GO:0071216	cellular response to biotic stimulus	13	12	25	1077	0.02049	TRINITY_DN10851_c1_g1,TRINITY_DN13480_c2_g1,TRINITY_DN14439_c1_g2,TRINITY_DN195115_c0_g1,TRINITY_DN207455_c0_g1,TRINITY_DN20775_c0_g2,TRINITY_DN281406_c0_g1,TRINITY_DN323250_c0_g1,TRINITY_DN36675_c0_g1,TRINITY_DN38968_c0_g1,TRINITY_DN4633_c0_g1,TRINITY_DN463585_c0_g1,TRINITY_DN66_c2_g1	TRINITY_DN106990_c2_g2,TRINITY_DN1415_c0_g1,TRINITY_DN276677_c0_g1,TRINITY_DN28747_c0_g1,TRINITY_DN2988_c0_g1,TRINITY_DN398762_c0_g1,TRINITY_DN56239_c0_g1,TRINITY_DN61865_c5_g1,TRINITY_DN64583_c0_g1,TRINITY_DN8731_c0_g1,TRINITY_DN88078_c0_g1,TRINITY_DN89525_c1_g1
BP	GO:0007485	imaginal disc-derived male genitalia development	1	4	5	105	0.02051	TRINITY_DN17988_c0_g1	TRINITY_DN134345_c0_g1,TRINITY_DN276677_c0_g1,TRINITY_DN493932_c0_g1,TRINITY_DN52961_c0_g2
BP	GO:0030001	metal ion transport	23	45	68	3554	0.02062	TRINITY_DN126532_c0_g2,TRINITY_DN13310_c0_g2,TRINITY_DN14439_c1_g2,TRINITY_DN14604_c0_g1,TRINITY_DN161880_c1_g1,TRINITY_DN165320_c0_g2,TRINITY_DN19255_c0_g1,TRINITY_DN20704_c0_g1,TRINITY_DN207455_c0_g1,TRINITY_DN21792_c2_g1,TRINITY_DN24397_c0_g1,TRINITY_DN281406_c0_g1,TRINITY_DN31334_c0_g1,TRINITY_DN320654_c0_g1,TRINITY_DN396194_c0_g1,TRINITY_DN41536_c0_g1,TRINITY_DN4184_c1_g1,TRINITY_DN485086_c0…	TRINITY_DN106990_c2_g2,TRINITY_DN1083_c0_g2,TRINITY_DN1186_c0_g1,TRINITY_DN12682_c2_g1,TRINITY_DN12682_c2_g4,TRINITY_DN134345_c0_g1,TRINITY_DN13729_c0_g1,TRINITY_DN1415_c0_g1,TRINITY_DN160077_c0_g1,TRINITY_DN17097_c0_g2,TRINITY_DN180037_c0_g1,TRINITY_DN180456_c0_g1,TRINITY_DN206505_c0_g1,TRINITY_DN209718_c0_g1,TRINITY_DN212231_c3_g1,TRINITY_DN22343_c0_g1,TRINITY_DN2388_c0_g1,TRINITY_DN25928_c0_g1…
BP	GO:0090276	regulation of peptide hormone secretion	9	19	28	1241	0.02064	TRINITY_DN14439_c1_g2,TRINITY_DN165320_c0_g2,TRINITY_DN281406_c0_g1,TRINITY_DN3935_c1_g1,TRINITY_DN412_c18_g1,TRINITY_DN5186_c0_g2,TRINITY_DN5294_c1_g1,TRINITY_DN7540_c0_g1,TRINITY_DN91200_c0_g2	TRINITY_DN113314_c0_g1,TRINITY_DN114448_c0_g4,TRINITY_DN119688_c0_g1,TRINITY_DN125799_c0_g1,TRINITY_DN158218_c2_g1,TRINITY_DN160016_c0_g1,TRINITY_DN180037_c0_g1,TRINITY_DN23535_c0_g1,TRINITY_DN24326_c0_g3,TRINITY_DN29592_c0_g1,TRINITY_DN2988_c0_g1,TRINITY_DN55546_c0_g1,TRINITY_DN56239_c0_g1,TRINITY_DN61865_c5_g1,TRINITY_DN6282_c0_g3,TRINITY_DN79231_c0_g1,TRINITY_DN8731_c0_g1,TRINITY_DN88078_c0_g1…
BP	GO:0061620	glycolytic process through glucose-6-phosphate	4	7	11	362	0.02074	TRINITY_DN24136_c0_g3,TRINITY_DN31142_c0_g1,TRINITY_DN429601_c0_g1,TRINITY_DN445471_c0_g1	TRINITY_DN125663_c0_g1,TRINITY_DN15048_c1_g1,TRINITY_DN180037_c0_g1,TRINITY_DN284471_c0_g1,TRINITY_DN478865_c0_g1,TRINITY_DN51264_c0_g2,TRINITY_DN55546_c0_g1
MF	GO:0005080	protein kinase C binding	3	11	14	496	0.02088	TRINITY_DN14439_c1_g2,TRINITY_DN281406_c0_g1,TRINITY_DN355_c0_g2	TRINITY_DN1186_c0_g1,TRINITY_DN134345_c0_g1,TRINITY_DN24722_c0_g1,TRINITY_DN2988_c0_g1,TRINITY_DN49295_c0_g1,TRINITY_DN52961_c0_g2,TRINITY_DN56239_c0_g1,TRINITY_DN61865_c5_g1,TRINITY_DN7343_c0_g1,TRINITY_DN8731_c0_g1,TRINITY_DN88078_c0_g1
MF	GO:0050750	low-density lipoprotein particle receptor binding	2	10	12	401	0.0209	TRINITY_DN3195_c0_g1,TRINITY_DN485086_c0_g1	TRINITY_DN119384_c0_g1,TRINITY_DN1498_c0_g1,TRINITY_DN184389_c0_g1,TRINITY_DN2024_c0_g1,TRINITY_DN206505_c0_g1,TRINITY_DN212231_c3_g1,TRINITY_DN22835_c0_g1,TRINITY_DN30748_c0_g1,TRINITY_DN49373_c0_g1,TRINITY_DN9010_c1_g1
MF	GO:0050542	icosanoid binding	0	4	4	69	0.02101	-	TRINITY_DN18068_c0_g2,TRINITY_DN253203_c0_g1,TRINITY_DN5394_c0_g1,TRINITY_DN77004_c0_g2
MF	GO:0061783	peptidoglycan muralytic activity	2	2	4	69	0.02101	TRINITY_DN1291_c0_g2,TRINITY_DN200_c0_g1	TRINITY_DN3058_c0_g1,TRINITY_DN62688_c0_g1
BP	GO:0001706	endoderm formation	2	4	6	144	0.02108	TRINITY_DN10851_c1_g1,TRINITY_DN36675_c0_g1	TRINITY_DN1186_c0_g1,TRINITY_DN134345_c0_g1,TRINITY_DN455332_c0_g1,TRINITY_DN79694_c0_g1
BP	GO:0097628	distal tip cell migration	3	3	6	144	0.02108	TRINITY_DN323250_c0_g1,TRINITY_DN9106_c0_g2,TRINITY_DN9265_c0_g2	TRINITY_DN134345_c0_g1,TRINITY_DN3215_c0_g2,TRINITY_DN52961_c0_g2
BP	GO:1903354	regulation of distal tip cell migration	3	3	6	144	0.02108	TRINITY_DN323250_c0_g1,TRINITY_DN9106_c0_g2,TRINITY_DN9265_c0_g2	TRINITY_DN134345_c0_g1,TRINITY_DN3215_c0_g2,TRINITY_DN52961_c0_g2
BP	GO:0035966	response to topologically incorrect protein	15	27	42	2031	0.02113	TRINITY_DN103711_c0_g1,TRINITY_DN108017_c0_g2,TRINITY_DN1200_c0_g3,TRINITY_DN14604_c0_g1,TRINITY_DN180746_c0_g1,TRINITY_DN195115_c0_g1,TRINITY_DN20775_c0_g2,TRINITY_DN211091_c0_g1,TRINITY_DN22184_c0_g1,TRINITY_DN323250_c0_g1,TRINITY_DN44299_c0_g1,TRINITY_DN447677_c0_g1,TRINITY_DN60447_c0_g2,TRINITY_DN67235_c0_g1,TRINITY_DN8260_c0_g1	TRINITY_DN11017_c0_g3,TRINITY_DN114448_c0_g4,TRINITY_DN119384_c0_g1,TRINITY_DN13849_c0_g1,TRINITY_DN1498_c0_g1,TRINITY_DN162065_c4_g1,TRINITY_DN18068_c0_g2,TRINITY_DN180937_c0_g1,TRINITY_DN2024_c0_g1,TRINITY_DN253203_c0_g1,TRINITY_DN25581_c0_g1,TRINITY_DN25928_c0_g1,TRINITY_DN2767_c0_g1,TRINITY_DN28747_c0_g1,TRINITY_DN29182_c0_g2,TRINITY_DN3719_c2_g1,TRINITY_DN39229_c0_g1,TRINITY_DN41715_c0_g2,TR…
MF	GO:0004450	isocitrate dehydrogenase (NADP+) activity	1	1	2	15	0.02123	TRINITY_DN122135_c0_g1	TRINITY_DN19018_c3_g1
BP	GO:0000478	endonucleolytic cleavage involved in rRNA processing	2	3	5	106	0.02127	TRINITY_DN119185_c0_g1,TRINITY_DN429632_c0_g1	TRINITY_DN15004_c0_g3,TRINITY_DN45748_c0_g1,TRINITY_DN463352_c0_g1
BP	GO:1901576	organic substance biosynthetic process	153	217	370	22927	0.02131	TRINITY_DN10181_c0_g2,TRINITY_DN1030_c0_g1,TRINITY_DN103231_c0_g1,TRINITY_DN103711_c0_g1,TRINITY_DN104129_c0_g1,TRINITY_DN107345_c0_g1,TRINITY_DN108017_c0_g2,TRINITY_DN10851_c1_g1,TRINITY_DN10995_c0_g2,TRINITY_DN11348_c3_g1,TRINITY_DN119185_c0_g1,TRINITY_DN1200_c0_g3,TRINITY_DN122135_c0_g1,TRINITY_DN12416_c0_g1,TRINITY_DN127147_c0_g1,TRINITY_DN127477_c0_g1,TRINITY_DN12905_c0_g2,TRINITY_DN129373_c…	TRINITY_DN10694_c1_g1,TRINITY_DN111010_c0_g1,TRINITY_DN11133_c0_g1,TRINITY_DN113090_c0_g3,TRINITY_DN113488_c0_g1,TRINITY_DN114448_c0_g4,TRINITY_DN1186_c0_g1,TRINITY_DN125061_c1_g1,TRINITY_DN125118_c0_g1,TRINITY_DN125663_c0_g1,TRINITY_DN12682_c2_g1,TRINITY_DN127101_c0_g3,TRINITY_DN127317_c0_g3,TRINITY_DN129701_c1_g1,TRINITY_DN131117_c0_g1,TRINITY_DN131363_c0_g2,TRINITY_DN13301_c1_g1,TRINITY_DN1343…
BP	GO:0007006	mitochondrial membrane organization	7	11	18	711	0.02147	TRINITY_DN108017_c0_g2,TRINITY_DN1200_c0_g3,TRINITY_DN129686_c0_g5,TRINITY_DN185473_c1_g3,TRINITY_DN323250_c0_g1,TRINITY_DN60447_c0_g2,TRINITY_DN67235_c0_g1	TRINITY_DN13849_c0_g1,TRINITY_DN180037_c0_g1,TRINITY_DN234449_c0_g1,TRINITY_DN29182_c0_g2,TRINITY_DN340988_c0_g1,TRINITY_DN41715_c0_g2,TRINITY_DN479006_c0_g1,TRINITY_DN5394_c0_g1,TRINITY_DN55546_c0_g1,TRINITY_DN77004_c0_g2,TRINITY_DN94922_c0_g1
BP	GO:0034284	response to monosaccharide	11	24	35	1635	0.02148	TRINITY_DN134799_c0_g1,TRINITY_DN14439_c1_g2,TRINITY_DN165320_c0_g2,TRINITY_DN412_c18_g1,TRINITY_DN44060_c0_g1,TRINITY_DN5186_c0_g2,TRINITY_DN5294_c1_g1,TRINITY_DN5391_c0_g3,TRINITY_DN5553_c0_g1,TRINITY_DN7540_c0_g1,TRINITY_DN91200_c0_g2	TRINITY_DN10740_c0_g1,TRINITY_DN114448_c0_g4,TRINITY_DN14772_c0_g1,TRINITY_DN160016_c0_g1,TRINITY_DN180037_c0_g1,TRINITY_DN252706_c0_g1,TRINITY_DN2988_c0_g1,TRINITY_DN35880_c0_g1,TRINITY_DN39534_c0_g1,TRINITY_DN41525_c1_g1,TRINITY_DN49387_c0_g3,TRINITY_DN52968_c0_g1,TRINITY_DN55546_c0_g1,TRINITY_DN55795_c0_g2,TRINITY_DN56239_c0_g1,TRINITY_DN61865_c5_g1,TRINITY_DN62449_c0_g1,TRINITY_DN6282_c0_g3,T…
BP	GO:0006116	NADH oxidation	2	1	3	40	0.0215	TRINITY_DN5294_c1_g1,TRINITY_DN94063_c0_g1	TRINITY_DN24326_c0_g3
BP	GO:0051873	killing by host of symbiont cells	1	2	3	40	0.0215	TRINITY_DN445471_c0_g1	TRINITY_DN284471_c0_g1,TRINITY_DN478865_c0_g1
BP	GO:0060547	negative regulation of necrotic cell death	2	1	3	40	0.0215	TRINITY_DN301129_c0_g1,TRINITY_DN36675_c0_g1	TRINITY_DN56249_c0_g1
BP	GO:0010629	negative regulation of gene expression	70	87	157	9071	0.02157	TRINITY_DN103231_c0_g1,TRINITY_DN103711_c0_g1,TRINITY_DN108017_c0_g2,TRINITY_DN119185_c0_g1,TRINITY_DN121139_c0_g1,TRINITY_DN12905_c0_g2,TRINITY_DN13480_c2_g1,TRINITY_DN14439_c1_g2,TRINITY_DN15264_c0_g1,TRINITY_DN15425_c0_g1,TRINITY_DN15425_c1_g1,TRINITY_DN158949_c0_g1,TRINITY_DN159180_c0_g1,TRINITY_DN159594_c0_g1,TRINITY_DN161880_c1_g1,TRINITY_DN1693_c0_g2,TRINITY_DN179054_c0_g1,TRINITY_DN195115…	TRINITY_DN104765_c0_g1,TRINITY_DN109205_c0_g1,TRINITY_DN114448_c0_g4,TRINITY_DN127101_c0_g3,TRINITY_DN127317_c0_g3,TRINITY_DN129701_c1_g1,TRINITY_DN131363_c0_g2,TRINITY_DN13301_c1_g1,TRINITY_DN134365_c0_g1,TRINITY_DN141033_c0_g1,TRINITY_DN141469_c0_g1,TRINITY_DN1415_c0_g1,TRINITY_DN14967_c0_g1,TRINITY_DN158218_c2_g1,TRINITY_DN15857_c0_g2,TRINITY_DN162065_c4_g1,TRINITY_DN16689_c0_g1,TRINITY_DN1671…
CC	GO:0033178	proton-transporting two-sector ATPase complex, catalytic domain	1	5	6	144	0.02157	TRINITY_DN20704_c0_g1	TRINITY_DN160077_c0_g1,TRINITY_DN301330_c0_g2,TRINITY_DN40790_c2_g1,TRINITY_DN4122_c1_g1,TRINITY_DN9163_c4_g1
BP	GO:0046660	female sex differentiation	6	15	21	869	0.02177	TRINITY_DN122135_c0_g1,TRINITY_DN14439_c1_g2,TRINITY_DN15264_c0_g1,TRINITY_DN30432_c0_g2,TRINITY_DN7540_c0_g1,TRINITY_DN93283_c0_g1	TRINITY_DN158218_c2_g1,TRINITY_DN19018_c3_g1,TRINITY_DN21056_c0_g2,TRINITY_DN2575_c0_g2,TRINITY_DN2988_c0_g1,TRINITY_DN5406_c0_g1,TRINITY_DN56239_c0_g1,TRINITY_DN58319_c0_g1,TRINITY_DN61865_c5_g1,TRINITY_DN67626_c0_g1,TRINITY_DN7343_c0_g1,TRINITY_DN8731_c0_g1,TRINITY_DN88078_c0_g1,TRINITY_DN88117_c0_g2,TRINITY_DN9169_c0_g1
BP	GO:0070633	transepithelial transport	3	4	7	186	0.02185	TRINITY_DN119215_c0_g1,TRINITY_DN485086_c0_g1,TRINITY_DN53031_c0_g1	TRINITY_DN11443_c2_g1,TRINITY_DN188987_c0_g1,TRINITY_DN206505_c0_g1,TRINITY_DN212231_c3_g1
BP	GO:0007041	lysosomal transport	8	19	27	1193	0.02196	TRINITY_DN11168_c0_g1,TRINITY_DN128214_c0_g2,TRINITY_DN17407_c0_g1,TRINITY_DN19326_c0_g1,TRINITY_DN24397_c0_g1,TRINITY_DN31334_c0_g1,TRINITY_DN33773_c0_g1,TRINITY_DN80720_c0_g1	TRINITY_DN112027_c0_g2,TRINITY_DN114448_c0_g4,TRINITY_DN136051_c0_g1,TRINITY_DN16022_c1_g3,TRINITY_DN166714_c0_g1,TRINITY_DN180456_c0_g1,TRINITY_DN18068_c0_g2,TRINITY_DN180937_c0_g1,TRINITY_DN222396_c0_g1,TRINITY_DN253203_c0_g1,TRINITY_DN25581_c0_g1,TRINITY_DN2794_c0_g3,TRINITY_DN32109_c1_g1,TRINITY_DN45347_c1_g1,TRINITY_DN5394_c0_g1,TRINITY_DN649_c0_g1,TRINITY_DN77004_c0_g2,TRINITY_DN85056_c0_g1…
MF	GO:0005544	calcium-dependent phospholipid binding	10	13	23	956	0.02209	TRINITY_DN10441_c1_g1,TRINITY_DN14439_c1_g2,TRINITY_DN16024_c0_g1,TRINITY_DN2956_c0_g2,TRINITY_DN314101_c0_g1,TRINITY_DN3195_c0_g1,TRINITY_DN355734_c0_g1,TRINITY_DN3935_c1_g1,TRINITY_DN42397_c0_g2,TRINITY_DN430005_c0_g1	TRINITY_DN100530_c1_g2,TRINITY_DN109205_c0_g1,TRINITY_DN1385_c3_g1,TRINITY_DN180184_c0_g3,TRINITY_DN184389_c0_g1,TRINITY_DN19177_c0_g1,TRINITY_DN22835_c0_g1,TRINITY_DN23535_c0_g1,TRINITY_DN33301_c0_g1,TRINITY_DN446507_c0_g1,TRINITY_DN5470_c2_g1,TRINITY_DN5814_c0_g1,TRINITY_DN79231_c0_g1
BP	GO:0006637	acyl-CoA metabolic process	5	11	16	611	0.02211	TRINITY_DN129373_c0_g2,TRINITY_DN204351_c0_g1,TRINITY_DN207504_c0_g1,TRINITY_DN39315_c3_g1,TRINITY_DN429601_c0_g1	TRINITY_DN104919_c0_g3,TRINITY_DN125061_c1_g1,TRINITY_DN14772_c0_g1,TRINITY_DN202781_c0_g1,TRINITY_DN237613_c0_g1,TRINITY_DN2380_c2_g1,TRINITY_DN27836_c0_g1,TRINITY_DN32196_c2_g1,TRINITY_DN4383_c2_g3,TRINITY_DN49387_c0_g3,TRINITY_DN55795_c0_g2
BP	GO:0035383	thioester metabolic process	5	11	16	611	0.02211	TRINITY_DN129373_c0_g2,TRINITY_DN204351_c0_g1,TRINITY_DN207504_c0_g1,TRINITY_DN39315_c3_g1,TRINITY_DN429601_c0_g1	TRINITY_DN104919_c0_g3,TRINITY_DN125061_c1_g1,TRINITY_DN14772_c0_g1,TRINITY_DN202781_c0_g1,TRINITY_DN237613_c0_g1,TRINITY_DN2380_c2_g1,TRINITY_DN27836_c0_g1,TRINITY_DN32196_c2_g1,TRINITY_DN4383_c2_g3,TRINITY_DN49387_c0_g3,TRINITY_DN55795_c0_g2
BP	GO:0031396	regulation of protein ubiquitination	16	27	43	2095	0.02211	TRINITY_DN108017_c0_g2,TRINITY_DN11645_c2_g1,TRINITY_DN1200_c0_g3,TRINITY_DN12905_c0_g2,TRINITY_DN14439_c1_g2,TRINITY_DN15264_c0_g1,TRINITY_DN195115_c0_g1,TRINITY_DN20775_c0_g2,TRINITY_DN2445_c0_g1,TRINITY_DN281406_c0_g1,TRINITY_DN301129_c0_g1,TRINITY_DN31229_c0_g1,TRINITY_DN323250_c0_g1,TRINITY_DN327210_c0_g1,TRINITY_DN67235_c0_g1,TRINITY_DN8376_c0_g1	TRINITY_DN113314_c0_g1,TRINITY_DN114448_c0_g4,TRINITY_DN119384_c0_g1,TRINITY_DN119688_c0_g1,TRINITY_DN125799_c0_g1,TRINITY_DN13849_c0_g1,TRINITY_DN141469_c0_g1,TRINITY_DN1498_c0_g1,TRINITY_DN162065_c4_g1,TRINITY_DN17136_c1_g1,TRINITY_DN178395_c0_g1,TRINITY_DN210556_c0_g1,TRINITY_DN2767_c0_g1,TRINITY_DN28747_c0_g1,TRINITY_DN29182_c0_g2,TRINITY_DN2988_c0_g1,TRINITY_DN30748_c0_g1,TRINITY_DN3719_c2_g…
BP	GO:0010942	positive regulation of cell death	28	55	83	4473	0.02212	TRINITY_DN104409_c0_g1,TRINITY_DN127147_c0_g1,TRINITY_DN129686_c0_g5,TRINITY_DN15264_c0_g1,TRINITY_DN181281_c0_g1,TRINITY_DN1827_c1_g1,TRINITY_DN20704_c0_g1,TRINITY_DN216105_c0_g1,TRINITY_DN268412_c0_g1,TRINITY_DN275576_c0_g1,TRINITY_DN281406_c0_g1,TRINITY_DN31229_c0_g1,TRINITY_DN3195_c0_g1,TRINITY_DN320654_c0_g1,TRINITY_DN323250_c0_g1,TRINITY_DN355_c0_g2,TRINITY_DN445471_c0_g1,TRINITY_DN4494_c0_…	TRINITY_DN10701_c0_g1,TRINITY_DN10740_c0_g1,TRINITY_DN114448_c0_g4,TRINITY_DN1186_c0_g1,TRINITY_DN119176_c1_g2,TRINITY_DN119384_c0_g1,TRINITY_DN134345_c0_g1,TRINITY_DN141469_c0_g1,TRINITY_DN1498_c0_g1,TRINITY_DN158218_c2_g1,TRINITY_DN162065_c4_g1,TRINITY_DN167136_c0_g2,TRINITY_DN180937_c0_g1,TRINITY_DN184389_c0_g1,TRINITY_DN191959_c0_g1,TRINITY_DN1964_c0_g2,TRINITY_DN208583_c0_g3,TRINITY_DN208673…
BP	GO:0009058	biosynthetic process	155	218	373	23142	0.02216	TRINITY_DN10181_c0_g2,TRINITY_DN1030_c0_g1,TRINITY_DN103231_c0_g1,TRINITY_DN103711_c0_g1,TRINITY_DN104129_c0_g1,TRINITY_DN107345_c0_g1,TRINITY_DN108017_c0_g2,TRINITY_DN10851_c1_g1,TRINITY_DN10995_c0_g2,TRINITY_DN11348_c3_g1,TRINITY_DN119185_c0_g1,TRINITY_DN1200_c0_g3,TRINITY_DN122135_c0_g1,TRINITY_DN12416_c0_g1,TRINITY_DN127147_c0_g1,TRINITY_DN127477_c0_g1,TRINITY_DN12905_c0_g2,TRINITY_DN129373_c…	TRINITY_DN10694_c1_g1,TRINITY_DN111010_c0_g1,TRINITY_DN11133_c0_g1,TRINITY_DN113090_c0_g3,TRINITY_DN113488_c0_g1,TRINITY_DN114448_c0_g4,TRINITY_DN1186_c0_g1,TRINITY_DN125061_c1_g1,TRINITY_DN125118_c0_g1,TRINITY_DN125663_c0_g1,TRINITY_DN12682_c2_g1,TRINITY_DN127101_c0_g3,TRINITY_DN127317_c0_g3,TRINITY_DN129701_c1_g1,TRINITY_DN131117_c0_g1,TRINITY_DN131363_c0_g2,TRINITY_DN13301_c1_g1,TRINITY_DN1343…
CC	GO:0098803	respiratory chain complex	1	5	6	145	0.02223	TRINITY_DN147319_c0_g2	TRINITY_DN144177_c0_g1,TRINITY_DN193749_c0_g1,TRINITY_DN388334_c0_g1,TRINITY_DN6486_c1_g2,TRINITY_DN6699_c1_g1
BP	GO:0051851	modulation by host of symbiont process	1	10	11	366	0.02226	TRINITY_DN445471_c0_g1	TRINITY_DN114448_c0_g4,TRINITY_DN18068_c0_g2,TRINITY_DN21145_c4_g1,TRINITY_DN253203_c0_g1,TRINITY_DN284471_c0_g1,TRINITY_DN293946_c0_g1,TRINITY_DN40277_c0_g3,TRINITY_DN478865_c0_g1,TRINITY_DN5394_c0_g1,TRINITY_DN77004_c0_g2
BP	GO:0007315	pole plasm assembly	5	14	19	766	0.02228	TRINITY_DN1200_c0_g3,TRINITY_DN3195_c0_g1,TRINITY_DN485086_c0_g1,TRINITY_DN67235_c0_g1,TRINITY_DN88765_c0_g1	TRINITY_DN13849_c0_g1,TRINITY_DN150947_c0_g1,TRINITY_DN180937_c0_g1,TRINITY_DN184389_c0_g1,TRINITY_DN188987_c0_g1,TRINITY_DN2027_c0_g1,TRINITY_DN206505_c0_g1,TRINITY_DN212231_c3_g1,TRINITY_DN22835_c0_g1,TRINITY_DN25581_c0_g1,TRINITY_DN2767_c0_g1,TRINITY_DN36322_c0_g1,TRINITY_DN3719_c2_g1,TRINITY_DN3737_c0_g2
BP	GO:0071310	cellular response to organic substance	76	125	201	11888	0.02234	TRINITY_DN103231_c0_g1,TRINITY_DN103711_c0_g1,TRINITY_DN108017_c0_g2,TRINITY_DN10851_c1_g1,TRINITY_DN1200_c0_g3,TRINITY_DN127147_c0_g1,TRINITY_DN12905_c0_g2,TRINITY_DN130343_c1_g3,TRINITY_DN13310_c0_g2,TRINITY_DN134799_c0_g1,TRINITY_DN13480_c2_g1,TRINITY_DN14439_c1_g2,TRINITY_DN14604_c0_g1,TRINITY_DN15170_c0_g2,TRINITY_DN15264_c0_g1,TRINITY_DN159180_c0_g1,TRINITY_DN16024_c0_g1,TRINITY_DN180746_c0…	TRINITY_DN10427_c1_g1,TRINITY_DN105276_c0_g1,TRINITY_DN106990_c2_g2,TRINITY_DN10740_c0_g1,TRINITY_DN1083_c0_g2,TRINITY_DN11017_c0_g3,TRINITY_DN11133_c0_g1,TRINITY_DN113090_c0_g3,TRINITY_DN114448_c0_g4,TRINITY_DN1186_c0_g1,TRINITY_DN119384_c0_g1,TRINITY_DN12682_c2_g1,TRINITY_DN129006_c0_g1,TRINITY_DN13301_c1_g1,TRINITY_DN134345_c0_g1,TRINITY_DN13849_c0_g1,TRINITY_DN140050_c1_g1,TRINITY_DN1415_c0_g…
BP	GO:0035215	genital disc development	2	4	6	146	0.02238	TRINITY_DN17988_c0_g1,TRINITY_DN74294_c0_g1	TRINITY_DN134345_c0_g1,TRINITY_DN276677_c0_g1,TRINITY_DN493932_c0_g1,TRINITY_DN52961_c0_g2
BP	GO:1904714	regulation of chaperone-mediated autophagy	3	3	6	146	0.02238	TRINITY_DN197064_c0_g1,TRINITY_DN21792_c2_g1,TRINITY_DN4655_c0_g1	TRINITY_DN2388_c0_g1,TRINITY_DN25288_c1_g3,TRINITY_DN34343_c0_g1
BP	GO:0001818	negative regulation of cytokine production	13	9	22	925	0.02246	TRINITY_DN103711_c0_g1,TRINITY_DN15425_c0_g1,TRINITY_DN15425_c1_g1,TRINITY_DN200_c0_g1,TRINITY_DN24935_c2_g1,TRINITY_DN358013_c0_g1,TRINITY_DN4633_c0_g1,TRINITY_DN67235_c0_g1,TRINITY_DN7540_c0_g1,TRINITY_DN8376_c0_g1,TRINITY_DN89944_c0_g1,TRINITY_DN9106_c0_g2,TRINITY_DN9265_c0_g2	TRINITY_DN109205_c0_g1,TRINITY_DN131363_c0_g2,TRINITY_DN13301_c1_g1,TRINITY_DN158218_c2_g1,TRINITY_DN2767_c0_g1,TRINITY_DN3719_c2_g1,TRINITY_DN5470_c2_g1,TRINITY_DN57653_c0_g1,TRINITY_DN89525_c1_g1
CC	GO:0036020	endolysosome membrane	3	5	8	229	0.02264	TRINITY_DN17407_c0_g1,TRINITY_DN33773_c0_g1,TRINITY_DN485086_c0_g1	TRINITY_DN206505_c0_g1,TRINITY_DN212231_c3_g1,TRINITY_DN32109_c1_g1,TRINITY_DN49373_c0_g1,TRINITY_DN9010_c1_g1
CC	GO:0042734	presynaptic membrane	1	12	13	461	0.02275	TRINITY_DN3195_c0_g1	TRINITY_DN109205_c0_g1,TRINITY_DN134345_c0_g1,TRINITY_DN184389_c0_g1,TRINITY_DN22835_c0_g1,TRINITY_DN3527_c0_g1,TRINITY_DN41525_c1_g1,TRINITY_DN49376_c1_g1,TRINITY_DN52961_c0_g2,TRINITY_DN5470_c2_g1,TRINITY_DN649_c0_g1,TRINITY_DN79231_c0_g1,TRINITY_DN9010_c1_g1
BP	GO:1901654	response to ketone	11	33	44	2157	0.02277	TRINITY_DN103231_c0_g1,TRINITY_DN103711_c0_g1,TRINITY_DN13310_c0_g2,TRINITY_DN14439_c1_g2,TRINITY_DN207455_c0_g1,TRINITY_DN281406_c0_g1,TRINITY_DN372423_c0_g1,TRINITY_DN5186_c0_g2,TRINITY_DN5294_c1_g1,TRINITY_DN66_c2_g1,TRINITY_DN7540_c0_g1	TRINITY_DN10427_c1_g1,TRINITY_DN106990_c2_g2,TRINITY_DN10740_c0_g1,TRINITY_DN114448_c0_g4,TRINITY_DN12682_c2_g1,TRINITY_DN140050_c1_g1,TRINITY_DN1415_c0_g1,TRINITY_DN167136_c0_g2,TRINITY_DN18068_c0_g2,TRINITY_DN204171_c0_g1,TRINITY_DN24326_c0_g3,TRINITY_DN252706_c0_g1,TRINITY_DN253203_c0_g1,TRINITY_DN2723_c1_g1,TRINITY_DN285428_c0_g2,TRINITY_DN290112_c0_g4,TRINITY_DN2988_c0_g1,TRINITY_DN31956_c1_…
BP	GO:0051402	neuron apoptotic process	15	25	40	1927	0.02279	TRINITY_DN127147_c0_g1,TRINITY_DN14439_c1_g2,TRINITY_DN181281_c0_g1,TRINITY_DN195115_c0_g1,TRINITY_DN20775_c0_g2,TRINITY_DN268412_c0_g1,TRINITY_DN281406_c0_g1,TRINITY_DN320654_c0_g1,TRINITY_DN323250_c0_g1,TRINITY_DN342_c0_g1,TRINITY_DN445471_c0_g1,TRINITY_DN67235_c0_g1,TRINITY_DN7540_c0_g1,TRINITY_DN8376_c0_g1,TRINITY_DN8645_c1_g1	TRINITY_DN10740_c0_g1,TRINITY_DN1083_c0_g2,TRINITY_DN114448_c0_g4,TRINITY_DN180937_c0_g1,TRINITY_DN208583_c0_g3,TRINITY_DN252706_c0_g1,TRINITY_DN25581_c0_g1,TRINITY_DN276677_c0_g1,TRINITY_DN2767_c0_g1,TRINITY_DN284471_c0_g1,TRINITY_DN28747_c0_g1,TRINITY_DN2988_c0_g1,TRINITY_DN3719_c2_g1,TRINITY_DN42022_c0_g1,TRINITY_DN429917_c0_g1,TRINITY_DN478865_c0_g1,TRINITY_DN479375_c0_g1,TRINITY_DN56239_c0_g…
BP	GO:0097480	establishment of synaptic vesicle localization	13	24	37	1756	0.02281	TRINITY_DN10441_c1_g1,TRINITY_DN14439_c1_g2,TRINITY_DN24397_c0_g1,TRINITY_DN2956_c0_g2,TRINITY_DN314101_c0_g1,TRINITY_DN3195_c0_g1,TRINITY_DN34662_c0_g1,TRINITY_DN355734_c0_g1,TRINITY_DN3562_c0_g1,TRINITY_DN3935_c1_g1,TRINITY_DN42397_c0_g2,TRINITY_DN485086_c0_g1,TRINITY_DN82888_c1_g1	TRINITY_DN100530_c1_g2,TRINITY_DN109205_c0_g1,TRINITY_DN1385_c3_g1,TRINITY_DN16286_c0_g4,TRINITY_DN168255_c0_g1,TRINITY_DN184389_c0_g1,TRINITY_DN188987_c0_g1,TRINITY_DN19177_c0_g1,TRINITY_DN206505_c0_g1,TRINITY_DN212231_c3_g1,TRINITY_DN22835_c0_g1,TRINITY_DN23535_c0_g1,TRINITY_DN33301_c0_g1,TRINITY_DN3527_c0_g1,TRINITY_DN41230_c0_g1,TRINITY_DN41525_c1_g1,TRINITY_DN446507_c0_g1,TRINITY_DN49373_c0_…
BP	GO:0071364	cellular response to epidermal growth factor stimulus	5	4	9	275	0.02283	TRINITY_DN13480_c2_g1,TRINITY_DN281406_c0_g1,TRINITY_DN38968_c0_g1,TRINITY_DN4655_c0_g1,TRINITY_DN9798_c0_g1	TRINITY_DN25288_c1_g3,TRINITY_DN34343_c0_g1,TRINITY_DN42022_c0_g1,TRINITY_DN94483_c0_g2
BP	GO:0030240	skeletal muscle thin filament assembly	2	3	5	108	0.02285	TRINITY_DN30432_c0_g2,TRINITY_DN67235_c0_g1	TRINITY_DN2107_c1_g1,TRINITY_DN3737_c0_g2,TRINITY_DN7030_c0_g1
CC	GO:0097226	sperm mitochondrial sheath	2	2	4	72	0.02289	TRINITY_DN1200_c0_g3,TRINITY_DN67235_c0_g1	TRINITY_DN13849_c0_g1,TRINITY_DN9460_c0_g1
BP	GO:0006031	chitin biosynthetic process	1	2	3	41	0.02295	TRINITY_DN39147_c0_g1	TRINITY_DN24390_c1_g1,TRINITY_DN279078_c0_g1
BP	GO:0035160	maintenance of epithelial integrity, open tracheal system	0	3	3	41	0.02295	-	TRINITY_DN134345_c0_g1,TRINITY_DN240934_c0_g1,TRINITY_DN52961_c0_g2
BP	GO:1903659	regulation of complement-dependent cytotoxicity	1	2	3	41	0.02295	TRINITY_DN67235_c0_g1	TRINITY_DN2767_c0_g1,TRINITY_DN3719_c2_g1
BP	GO:1903660	negative regulation of complement-dependent cytotoxicity	1	2	3	41	0.02295	TRINITY_DN67235_c0_g1	TRINITY_DN2767_c0_g1,TRINITY_DN3719_c2_g1
BP	GO:0045766	positive regulation of angiogenesis	6	14	20	821	0.02295	TRINITY_DN14439_c1_g2,TRINITY_DN281406_c0_g1,TRINITY_DN31229_c0_g1,TRINITY_DN60447_c0_g2,TRINITY_DN7540_c0_g1,TRINITY_DN87463_c0_g1	TRINITY_DN1186_c0_g1,TRINITY_DN134345_c0_g1,TRINITY_DN180037_c0_g1,TRINITY_DN2794_c0_g3,TRINITY_DN2988_c0_g1,TRINITY_DN41715_c0_g2,TRINITY_DN42022_c0_g1,TRINITY_DN52961_c0_g2,TRINITY_DN55546_c0_g1,TRINITY_DN56239_c0_g1,TRINITY_DN61865_c5_g1,TRINITY_DN7343_c0_g1,TRINITY_DN8731_c0_g1,TRINITY_DN88078_c0_g1
CC	GO:0031090	organelle membrane	72	149	221	13119	0.02298	TRINITY_DN103711_c0_g1,TRINITY_DN10441_c1_g1,TRINITY_DN10995_c0_g2,TRINITY_DN11168_c0_g1,TRINITY_DN119185_c0_g1,TRINITY_DN11979_c1_g1,TRINITY_DN1200_c0_g3,TRINITY_DN126532_c0_g2,TRINITY_DN127477_c0_g1,TRINITY_DN128214_c0_g2,TRINITY_DN12905_c0_g2,TRINITY_DN13712_c0_g1,TRINITY_DN140859_c0_g1,TRINITY_DN14439_c1_g2,TRINITY_DN14604_c0_g1,TRINITY_DN147319_c0_g2,TRINITY_DN148015_c1_g1,TRINITY_DN15264_c0…	TRINITY_DN100530_c1_g2,TRINITY_DN10426_c0_g1,TRINITY_DN104919_c0_g3,TRINITY_DN10553_c0_g1,TRINITY_DN10701_c0_g1,TRINITY_DN113314_c0_g1,TRINITY_DN11443_c2_g1,TRINITY_DN114448_c0_g4,TRINITY_DN1186_c0_g1,TRINITY_DN119384_c0_g1,TRINITY_DN119688_c0_g1,TRINITY_DN125799_c0_g1,TRINITY_DN12591_c0_g2,TRINITY_DN127317_c0_g3,TRINITY_DN127478_c1_g1,TRINITY_DN127857_c0_g1,TRINITY_DN129701_c1_g1,TRINITY_DN13434…
BP	GO:0010669	epithelial structure maintenance	2	5	7	188	0.023	TRINITY_DN17988_c0_g1,TRINITY_DN30432_c0_g2	TRINITY_DN119176_c1_g2,TRINITY_DN134345_c0_g1,TRINITY_DN240934_c0_g1,TRINITY_DN3215_c0_g2,TRINITY_DN52961_c0_g2
BP	GO:0002523	leukocyte migration involved in inflammatory response	0	2	2	16	0.02306	-	TRINITY_DN1186_c0_g1,TRINITY_DN134345_c0_g1
BP	GO:0007508	larval heart development	0	2	2	16	0.02306	-	TRINITY_DN134345_c0_g1,TRINITY_DN52961_c0_g2
BP	GO:0015672	monovalent inorganic cation transport	14	31	45	2217	0.0231	TRINITY_DN127477_c0_g1,TRINITY_DN13310_c0_g2,TRINITY_DN161880_c1_g1,TRINITY_DN19255_c0_g1,TRINITY_DN20704_c0_g1,TRINITY_DN207455_c0_g1,TRINITY_DN24397_c0_g1,TRINITY_DN243995_c0_g1,TRINITY_DN281406_c0_g1,TRINITY_DN31171_c1_g1,TRINITY_DN31334_c0_g1,TRINITY_DN37030_c0_g1,TRINITY_DN53031_c0_g1,TRINITY_DN61933_c0_g1	TRINITY_DN11443_c0_g1,TRINITY_DN11443_c2_g1,TRINITY_DN114448_c0_g4,TRINITY_DN12682_c2_g1,TRINITY_DN127857_c0_g1,TRINITY_DN1346_c6_g2,TRINITY_DN1415_c0_g1,TRINITY_DN15961_c0_g2,TRINITY_DN160077_c0_g1,TRINITY_DN180037_c0_g1,TRINITY_DN180456_c0_g1,TRINITY_DN20449_c1_g1,TRINITY_DN285428_c0_g2,TRINITY_DN290112_c0_g4,TRINITY_DN301330_c0_g2,TRINITY_DN340988_c0_g1,TRINITY_DN388334_c0_g1,TRINITY_DN398762_…
BP	GO:0072583	clathrin-dependent endocytosis	3	19	22	928	0.02318	TRINITY_DN14439_c1_g2,TRINITY_DN14604_c0_g1,TRINITY_DN485086_c0_g1	TRINITY_DN109205_c0_g1,TRINITY_DN12591_c0_g2,TRINITY_DN188987_c0_g1,TRINITY_DN206505_c0_g1,TRINITY_DN212231_c3_g1,TRINITY_DN25928_c0_g1,TRINITY_DN2988_c0_g1,TRINITY_DN41230_c0_g1,TRINITY_DN42613_c1_g2,TRINITY_DN49373_c0_g1,TRINITY_DN49376_c1_g1,TRINITY_DN5470_c2_g1,TRINITY_DN56239_c0_g1,TRINITY_DN61865_c5_g1,TRINITY_DN7343_c0_g1,TRINITY_DN84098_c0_g1,TRINITY_DN8731_c0_g1,TRINITY_DN88078_c0_g1,TRI…
CC	GO:1990913	sperm head plasma membrane	1	2	3	41	0.02327	TRINITY_DN67235_c0_g1	TRINITY_DN2767_c0_g1,TRINITY_DN3719_c2_g1
CC	GO:1990917	ooplasm	1	2	3	41	0.02327	TRINITY_DN67235_c0_g1	TRINITY_DN2767_c0_g1,TRINITY_DN3719_c2_g1
MF	GO:0004857	enzyme inhibitor activity	11	19	30	1336	0.0233	TRINITY_DN12905_c0_g2,TRINITY_DN13310_c0_g2,TRINITY_DN30029_c4_g1,TRINITY_DN301129_c0_g1,TRINITY_DN342_c0_g1,TRINITY_DN39147_c0_g1,TRINITY_DN445471_c0_g1,TRINITY_DN5307_c3_g1,TRINITY_DN55069_c2_g1,TRINITY_DN87463_c0_g1,TRINITY_DN9798_c0_g1	TRINITY_DN12682_c2_g1,TRINITY_DN134365_c0_g1,TRINITY_DN141469_c0_g1,TRINITY_DN208673_c0_g2,TRINITY_DN21282_c0_g1,TRINITY_DN22042_c1_g2,TRINITY_DN237909_c0_g1,TRINITY_DN284471_c0_g1,TRINITY_DN285428_c0_g2,TRINITY_DN430683_c0_g1,TRINITY_DN478865_c0_g1,TRINITY_DN479375_c0_g1,TRINITY_DN489546_c0_g1,TRINITY_DN72388_c3_g1,TRINITY_DN73843_c0_g2,TRINITY_DN7709_c0_g1,TRINITY_DN86775_c0_g3,TRINITY_DN88117_…
BP	GO:0001890	placenta development	10	6	16	615	0.0233	TRINITY_DN134799_c0_g1,TRINITY_DN207455_c0_g1,TRINITY_DN281406_c0_g1,TRINITY_DN301129_c0_g1,TRINITY_DN342_c0_g1,TRINITY_DN44060_c0_g1,TRINITY_DN4494_c0_g1,TRINITY_DN56159_c0_g2,TRINITY_DN67235_c0_g1,TRINITY_DN81481_c0_g1	TRINITY_DN180184_c0_g3,TRINITY_DN2767_c0_g1,TRINITY_DN3719_c2_g1,TRINITY_DN398762_c0_g1,TRINITY_DN479375_c0_g1,TRINITY_DN86318_c3_g1
CC	GO:0000506	glycosylphosphatidylinositol-N-acetylglucosaminyltransferase (GPI-GnT) complex	0	2	2	16	0.0233	-	TRINITY_DN206546_c0_g1,TRINITY_DN464595_c0_g1
BP	GO:0006875	cellular metal ion homeostasis	13	39	52	2627	0.02334	TRINITY_DN13310_c0_g2,TRINITY_DN14439_c1_g2,TRINITY_DN14604_c0_g1,TRINITY_DN165320_c0_g2,TRINITY_DN21792_c2_g1,TRINITY_DN24397_c0_g1,TRINITY_DN31334_c0_g1,TRINITY_DN396194_c0_g1,TRINITY_DN5026_c0_g1,TRINITY_DN6160_c0_g1,TRINITY_DN61933_c0_g1,TRINITY_DN73014_c0_g1,TRINITY_DN842_c0_g2	TRINITY_DN1083_c0_g2,TRINITY_DN1186_c0_g1,TRINITY_DN12682_c2_g1,TRINITY_DN12682_c2_g4,TRINITY_DN134345_c0_g1,TRINITY_DN13729_c0_g1,TRINITY_DN138125_c0_g2,TRINITY_DN16789_c0_g1,TRINITY_DN17097_c0_g2,TRINITY_DN180037_c0_g1,TRINITY_DN180184_c0_g3,TRINITY_DN180456_c0_g1,TRINITY_DN18950_c1_g1,TRINITY_DN2024_c0_g1,TRINITY_DN22343_c0_g1,TRINITY_DN2388_c0_g1,TRINITY_DN25928_c0_g1,TRINITY_DN285428_c0_g2,T…
BP	GO:0046849	bone remodeling	3	9	12	417	0.02352	TRINITY_DN14439_c1_g2,TRINITY_DN9106_c0_g2,TRINITY_DN9265_c0_g2	TRINITY_DN1186_c0_g1,TRINITY_DN134345_c0_g1,TRINITY_DN2988_c0_g1,TRINITY_DN52961_c0_g2,TRINITY_DN56239_c0_g1,TRINITY_DN61865_c5_g1,TRINITY_DN79231_c0_g1,TRINITY_DN8731_c0_g1,TRINITY_DN88078_c0_g1
BP	GO:0051589	negative regulation of neurotransmitter transport	0	4	4	73	0.02353	-	TRINITY_DN109205_c0_g1,TRINITY_DN114448_c0_g4,TRINITY_DN17097_c0_g2,TRINITY_DN5470_c2_g1
BP	GO:1902380	positive regulation of endoribonuclease activity	1	3	4	73	0.02353	TRINITY_DN108017_c0_g2	TRINITY_DN29182_c0_g2,TRINITY_DN5394_c0_g1,TRINITY_DN77004_c0_g2
CC	GO:0044841	gut granule membrane	2	4	6	147	0.02358	TRINITY_DN165320_c0_g2,TRINITY_DN207455_c0_g1	TRINITY_DN290112_c0_g4,TRINITY_DN398762_c0_g1,TRINITY_DN463964_c0_g1,TRINITY_DN94491_c0_g1
BP	GO:0032024	positive regulation of insulin secretion	4	9	13	466	0.02364	TRINITY_DN165320_c0_g2,TRINITY_DN3935_c1_g1,TRINITY_DN5294_c1_g1,TRINITY_DN7540_c0_g1	TRINITY_DN113314_c0_g1,TRINITY_DN114448_c0_g4,TRINITY_DN119688_c0_g1,TRINITY_DN125799_c0_g1,TRINITY_DN180037_c0_g1,TRINITY_DN24326_c0_g3,TRINITY_DN29592_c0_g1,TRINITY_DN55546_c0_g1,TRINITY_DN6282_c0_g3
BP	GO:0009746	response to hexose	11	23	34	1591	0.02367	TRINITY_DN134799_c0_g1,TRINITY_DN14439_c1_g2,TRINITY_DN165320_c0_g2,TRINITY_DN412_c18_g1,TRINITY_DN44060_c0_g1,TRINITY_DN5186_c0_g2,TRINITY_DN5294_c1_g1,TRINITY_DN5391_c0_g3,TRINITY_DN5553_c0_g1,TRINITY_DN7540_c0_g1,TRINITY_DN91200_c0_g2	TRINITY_DN10740_c0_g1,TRINITY_DN114448_c0_g4,TRINITY_DN14772_c0_g1,TRINITY_DN160016_c0_g1,TRINITY_DN180037_c0_g1,TRINITY_DN252706_c0_g1,TRINITY_DN2988_c0_g1,TRINITY_DN35880_c0_g1,TRINITY_DN39534_c0_g1,TRINITY_DN41525_c1_g1,TRINITY_DN49387_c0_g3,TRINITY_DN55546_c0_g1,TRINITY_DN55795_c0_g2,TRINITY_DN56239_c0_g1,TRINITY_DN61865_c5_g1,TRINITY_DN62449_c0_g1,TRINITY_DN6282_c0_g3,TRINITY_DN649_c0_g1,TRI…
MF	GO:0070325	lipoprotein particle receptor binding	2	10	12	409	0.02389	TRINITY_DN3195_c0_g1,TRINITY_DN485086_c0_g1	TRINITY_DN119384_c0_g1,TRINITY_DN1498_c0_g1,TRINITY_DN184389_c0_g1,TRINITY_DN2024_c0_g1,TRINITY_DN206505_c0_g1,TRINITY_DN212231_c3_g1,TRINITY_DN22835_c0_g1,TRINITY_DN30748_c0_g1,TRINITY_DN49373_c0_g1,TRINITY_DN9010_c1_g1
MF	GO:0047312	L-phenylalanine:pyruvate aminotransferase activity	2	0	2	16	0.02402	TRINITY_DN23321_c0_g1,TRINITY_DN4326_c0_g1	-
MF	GO:0047316	glutamine-phenylpyruvate transaminase activity	2	0	2	16	0.02402	TRINITY_DN23321_c0_g1,TRINITY_DN4326_c0_g1	-
MF	GO:0047945	L-glutamine:pyruvate aminotransferase activity	2	0	2	16	0.02402	TRINITY_DN23321_c0_g1,TRINITY_DN4326_c0_g1	-
MF	GO:0070546	L-phenylalanine aminotransferase activity	2	0	2	16	0.02402	TRINITY_DN23321_c0_g1,TRINITY_DN4326_c0_g1	-
BP	GO:0022410	circadian sleep/wake cycle process	2	6	8	233	0.02409	TRINITY_DN1200_c0_g3,TRINITY_DN67235_c0_g1	TRINITY_DN13849_c0_g1,TRINITY_DN162065_c4_g1,TRINITY_DN2767_c0_g1,TRINITY_DN35637_c0_g1,TRINITY_DN3719_c2_g1,TRINITY_DN3737_c0_g2
BP	GO:0007498	mesoderm development	1	14	15	567	0.02414	TRINITY_DN30029_c4_g1	TRINITY_DN1186_c0_g1,TRINITY_DN134345_c0_g1,TRINITY_DN158218_c2_g1,TRINITY_DN208673_c0_g2,TRINITY_DN237909_c0_g1,TRINITY_DN27168_c0_g1,TRINITY_DN29370_c0_g2,TRINITY_DN32640_c1_g1,TRINITY_DN3663_c0_g1,TRINITY_DN39534_c0_g1,TRINITY_DN493932_c0_g1,TRINITY_DN52961_c0_g2,TRINITY_DN7030_c0_g1,TRINITY_DN88097_c0_g1
BP	GO:0001954	positive regulation of cell-matrix adhesion	3	4	7	190	0.02419	TRINITY_DN323250_c0_g1,TRINITY_DN9106_c0_g2,TRINITY_DN9265_c0_g2	TRINITY_DN1186_c0_g1,TRINITY_DN134345_c0_g1,TRINITY_DN389715_c0_g2,TRINITY_DN52961_c0_g2
BP	GO:0097066	response to thyroid hormone	5	6	11	371	0.02427	TRINITY_DN103711_c0_g1,TRINITY_DN134799_c0_g1,TRINITY_DN140859_c0_g1,TRINITY_DN44060_c0_g1,TRINITY_DN73014_c0_g1	TRINITY_DN158218_c2_g1,TRINITY_DN209718_c0_g1,TRINITY_DN2723_c1_g1,TRINITY_DN35880_c0_g1,TRINITY_DN82609_c0_g2,TRINITY_DN9460_c0_g1
BP	GO:1903747	regulation of establishment of protein localization to mitochondrion	4	8	12	419	0.02429	TRINITY_DN108017_c0_g2,TRINITY_DN129686_c0_g5,TRINITY_DN323250_c0_g1,TRINITY_DN5186_c0_g2	TRINITY_DN114448_c0_g4,TRINITY_DN119384_c0_g1,TRINITY_DN1498_c0_g1,TRINITY_DN29182_c0_g2,TRINITY_DN30748_c0_g1,TRINITY_DN479006_c0_g1,TRINITY_DN5394_c0_g1,TRINITY_DN77004_c0_g2
BP	GO:0090316	positive regulation of intracellular protein transport	10	15	25	1095	0.02439	TRINITY_DN108017_c0_g2,TRINITY_DN1200_c0_g3,TRINITY_DN129686_c0_g5,TRINITY_DN197064_c0_g1,TRINITY_DN23468_c0_g3,TRINITY_DN281406_c0_g1,TRINITY_DN301129_c0_g1,TRINITY_DN323250_c0_g1,TRINITY_DN36920_c1_g1,TRINITY_DN67235_c0_g1	TRINITY_DN1186_c0_g1,TRINITY_DN134345_c0_g1,TRINITY_DN13849_c0_g1,TRINITY_DN176510_c0_g1,TRINITY_DN23468_c0_g1,TRINITY_DN2767_c0_g1,TRINITY_DN29182_c0_g2,TRINITY_DN3719_c2_g1,TRINITY_DN479006_c0_g1,TRINITY_DN493932_c0_g1,TRINITY_DN5394_c0_g1,TRINITY_DN73357_c0_g1,TRINITY_DN77004_c0_g2,TRINITY_DN83438_c0_g1,TRINITY_DN86775_c0_g3
BP	GO:0001906	cell killing	3	14	17	670	0.02445	TRINITY_DN113912_c6_g1,TRINITY_DN445471_c0_g1,TRINITY_DN67235_c0_g1	TRINITY_DN10701_c0_g1,TRINITY_DN1083_c0_g2,TRINITY_DN18068_c0_g2,TRINITY_DN253203_c0_g1,TRINITY_DN2767_c0_g1,TRINITY_DN284471_c0_g1,TRINITY_DN3495_c0_g1,TRINITY_DN3719_c2_g1,TRINITY_DN45347_c1_g1,TRINITY_DN478865_c0_g1,TRINITY_DN5394_c0_g1,TRINITY_DN5470_c2_g1,TRINITY_DN77004_c0_g2,TRINITY_DN77177_c0_g1
BP	GO:0019062	virion attachment to host cell	1	2	3	42	0.02445	TRINITY_DN67235_c0_g1	TRINITY_DN2767_c0_g1,TRINITY_DN3719_c2_g1
BP	GO:0051883	killing of cells in other organism involved in symbiotic interaction	1	2	3	42	0.02445	TRINITY_DN445471_c0_g1	TRINITY_DN284471_c0_g1,TRINITY_DN478865_c0_g1
BP	GO:1990927	calcium ion regulated lysosome exocytosis	0	3	3	42	0.02445	-	TRINITY_DN109205_c0_g1,TRINITY_DN5470_c2_g1,TRINITY_DN79231_c0_g1
BP	GO:0007484	imaginal disc-derived genitalia development	1	4	5	110	0.0245	TRINITY_DN17988_c0_g1	TRINITY_DN134345_c0_g1,TRINITY_DN276677_c0_g1,TRINITY_DN493932_c0_g1,TRINITY_DN52961_c0_g2
BP	GO:0030947	regulation of vascular endothelial growth factor receptor signaling pathway	4	10	14	518	0.02454	TRINITY_DN14439_c1_g2,TRINITY_DN16024_c0_g1,TRINITY_DN31229_c0_g1,TRINITY_DN31334_c0_g1	TRINITY_DN1186_c0_g1,TRINITY_DN134345_c0_g1,TRINITY_DN180456_c0_g1,TRINITY_DN2988_c0_g1,TRINITY_DN52961_c0_g2,TRINITY_DN56239_c0_g1,TRINITY_DN61865_c5_g1,TRINITY_DN7343_c0_g1,TRINITY_DN8731_c0_g1,TRINITY_DN88078_c0_g1
BP	GO:0061615	glycolytic process through fructose-6-phosphate	4	7	11	372	0.02469	TRINITY_DN24136_c0_g3,TRINITY_DN31142_c0_g1,TRINITY_DN429601_c0_g1,TRINITY_DN445471_c0_g1	TRINITY_DN125663_c0_g1,TRINITY_DN15048_c1_g1,TRINITY_DN180037_c0_g1,TRINITY_DN284471_c0_g1,TRINITY_DN478865_c0_g1,TRINITY_DN51264_c0_g2,TRINITY_DN55546_c0_g1
BP	GO:0070527	platelet aggregation	2	8	10	325	0.02473	TRINITY_DN14439_c1_g2,TRINITY_DN44299_c0_g1	TRINITY_DN1186_c0_g1,TRINITY_DN134345_c0_g1,TRINITY_DN2988_c0_g1,TRINITY_DN52961_c0_g2,TRINITY_DN56239_c0_g1,TRINITY_DN61865_c5_g1,TRINITY_DN8731_c0_g1,TRINITY_DN88078_c0_g1
CC	GO:0005859	muscle myosin complex	0	3	3	42	0.02479	-	TRINITY_DN32640_c1_g1,TRINITY_DN45736_c0_g1,TRINITY_DN49082_c0_g2
BP	GO:0008585	female gonad development	6	12	18	723	0.0248	TRINITY_DN122135_c0_g1,TRINITY_DN14439_c1_g2,TRINITY_DN15264_c0_g1,TRINITY_DN30432_c0_g2,TRINITY_DN7540_c0_g1,TRINITY_DN93283_c0_g1	TRINITY_DN158218_c2_g1,TRINITY_DN19018_c3_g1,TRINITY_DN21056_c0_g2,TRINITY_DN2575_c0_g2,TRINITY_DN2988_c0_g1,TRINITY_DN56239_c0_g1,TRINITY_DN61865_c5_g1,TRINITY_DN67626_c0_g1,TRINITY_DN7343_c0_g1,TRINITY_DN8731_c0_g1,TRINITY_DN88078_c0_g1,TRINITY_DN9169_c0_g1
CC	GO:0033176	proton-transporting V-type ATPase complex	3	6	9	278	0.025	TRINITY_DN20704_c0_g1,TRINITY_DN243995_c0_g1,TRINITY_DN61933_c0_g1	TRINITY_DN160077_c0_g1,TRINITY_DN20449_c1_g1,TRINITY_DN301330_c0_g2,TRINITY_DN40790_c2_g1,TRINITY_DN4122_c1_g1,TRINITY_DN9163_c4_g1
BP	GO:0002444	myeloid leukocyte mediated immunity	20	49	69	3651	0.02502	TRINITY_DN108017_c0_g2,TRINITY_DN10995_c0_g2,TRINITY_DN1200_c0_g3,TRINITY_DN122135_c0_g1,TRINITY_DN127477_c0_g1,TRINITY_DN134799_c0_g1,TRINITY_DN159724_c0_g1,TRINITY_DN205977_c0_g1,TRINITY_DN20639_c0_g1,TRINITY_DN25829_c0_g1,TRINITY_DN438728_c0_g1,TRINITY_DN44060_c0_g1,TRINITY_DN4633_c0_g1,TRINITY_DN4655_c0_g1,TRINITY_DN50802_c1_g1,TRINITY_DN67235_c0_g1,TRINITY_DN68868_c0_g1,TRINITY_DN9106_c0_g2,…	TRINITY_DN10426_c0_g1,TRINITY_DN10701_c0_g1,TRINITY_DN112027_c0_g2,TRINITY_DN113090_c0_g3,TRINITY_DN1186_c0_g1,TRINITY_DN127317_c0_g3,TRINITY_DN134345_c0_g1,TRINITY_DN137641_c0_g1,TRINITY_DN13849_c0_g1,TRINITY_DN1415_c0_g1,TRINITY_DN14167_c0_g1,TRINITY_DN14967_c0_g1,TRINITY_DN15961_c0_g2,TRINITY_DN160016_c0_g1,TRINITY_DN16022_c1_g3,TRINITY_DN167136_c0_g2,TRINITY_DN180937_c0_g1,TRINITY_DN19018_c3_…
BP	GO:0043648	dicarboxylic acid metabolic process	7	5	12	421	0.02507	TRINITY_DN104129_c0_g1,TRINITY_DN122135_c0_g1,TRINITY_DN129373_c0_g2,TRINITY_DN28647_c0_g1,TRINITY_DN429601_c0_g1,TRINITY_DN5294_c1_g1,TRINITY_DN94063_c0_g1	TRINITY_DN104919_c0_g3,TRINITY_DN19018_c3_g1,TRINITY_DN24326_c0_g3,TRINITY_DN6282_c0_g3,TRINITY_DN82609_c0_g2
BP	GO:0048265	response to pain	3	6	9	280	0.02525	TRINITY_DN14439_c1_g2,TRINITY_DN41536_c0_g1,TRINITY_DN4184_c1_g1	TRINITY_DN2988_c0_g1,TRINITY_DN56239_c0_g1,TRINITY_DN61865_c5_g1,TRINITY_DN78458_c0_g1,TRINITY_DN8731_c0_g1,TRINITY_DN88078_c0_g1
BP	GO:1901698	response to nitrogen compound	44	83	127	7228	0.0255	TRINITY_DN103231_c0_g1,TRINITY_DN1200_c0_g3,TRINITY_DN12905_c0_g2,TRINITY_DN130343_c1_g3,TRINITY_DN13310_c0_g2,TRINITY_DN134799_c0_g1,TRINITY_DN140859_c0_g1,TRINITY_DN14439_c1_g2,TRINITY_DN159180_c0_g1,TRINITY_DN179054_c0_g1,TRINITY_DN195115_c0_g1,TRINITY_DN204351_c0_g1,TRINITY_DN20704_c0_g1,TRINITY_DN207504_c0_g1,TRINITY_DN20775_c0_g2,TRINITY_DN216105_c0_g1,TRINITY_DN235429_c0_g1,TRINITY_DN2554_…	TRINITY_DN10458_c0_g1,TRINITY_DN105276_c0_g1,TRINITY_DN106990_c2_g2,TRINITY_DN10740_c0_g1,TRINITY_DN113090_c0_g3,TRINITY_DN114448_c0_g4,TRINITY_DN1186_c0_g1,TRINITY_DN12682_c2_g1,TRINITY_DN134345_c0_g1,TRINITY_DN13849_c0_g1,TRINITY_DN140050_c1_g1,TRINITY_DN1415_c0_g1,TRINITY_DN14772_c0_g1,TRINITY_DN14967_c0_g1,TRINITY_DN158218_c2_g1,TRINITY_DN160077_c0_g1,TRINITY_DN180037_c0_g1,TRINITY_DN180184_c…
BP	GO:0030032	lamellipodium assembly	9	5	14	521	0.0256	TRINITY_DN1200_c0_g3,TRINITY_DN25430_c0_g2,TRINITY_DN30432_c0_g2,TRINITY_DN364879_c0_g1,TRINITY_DN59944_c0_g1,TRINITY_DN65374_c0_g1,TRINITY_DN67235_c0_g1,TRINITY_DN9106_c0_g2,TRINITY_DN9265_c0_g2	TRINITY_DN1186_c0_g1,TRINITY_DN134345_c0_g1,TRINITY_DN13849_c0_g1,TRINITY_DN213050_c0_g1,TRINITY_DN276677_c0_g1
BP	GO:0070426	positive regulation of nucleotide-binding oligomerization domain containing signaling pathway	1	3	4	75	0.02568	TRINITY_DN108017_c0_g2	TRINITY_DN29182_c0_g2,TRINITY_DN5394_c0_g1,TRINITY_DN77004_c0_g2
BP	GO:0070434	positive regulation of nucleotide-binding oligomerization domain containing 2 signaling pathway	1	3	4	75	0.02568	TRINITY_DN108017_c0_g2	TRINITY_DN29182_c0_g2,TRINITY_DN5394_c0_g1,TRINITY_DN77004_c0_g2
CC	GO:0030120	vesicle coat	4	9	13	469	0.02568	TRINITY_DN199533_c0_g2,TRINITY_DN23468_c0_g3,TRINITY_DN31229_c0_g1,TRINITY_DN327210_c0_g1	TRINITY_DN12591_c0_g2,TRINITY_DN23468_c0_g1,TRINITY_DN25964_c0_g1,TRINITY_DN376809_c0_g1,TRINITY_DN49295_c0_g1,TRINITY_DN49373_c0_g1,TRINITY_DN49376_c1_g1,TRINITY_DN65913_c0_g1,TRINITY_DN9010_c1_g1
BP	GO:0006863	purine nucleobase transport	1	1	2	17	0.02588	TRINITY_DN19255_c0_g1	TRINITY_DN494892_c0_g1
BP	GO:0014045	establishment of endothelial blood-brain barrier	1	1	2	17	0.02588	TRINITY_DN207455_c0_g1	TRINITY_DN398762_c0_g1
BP	GO:0015851	nucleobase transport	1	1	2	17	0.02588	TRINITY_DN19255_c0_g1	TRINITY_DN494892_c0_g1
BP	GO:0016340	calcium-dependent cell-matrix adhesion	0	2	2	17	0.02588	-	TRINITY_DN134345_c0_g1,TRINITY_DN52961_c0_g2
BP	GO:0018335	protein succinylation	1	1	2	17	0.02588	TRINITY_DN129373_c0_g2	TRINITY_DN104919_c0_g3
BP	GO:0044752	response to human chorionic gonadotropin	0	2	2	17	0.02588	-	TRINITY_DN140050_c1_g1,TRINITY_DN82609_c0_g2
BP	GO:0097052	L-kynurenine metabolic process	2	0	2	17	0.02588	TRINITY_DN23321_c0_g1,TRINITY_DN4326_c0_g1	-
BP	GO:0106077	histone succinylation	1	1	2	17	0.02588	TRINITY_DN129373_c0_g2	TRINITY_DN104919_c0_g3
BP	GO:1900243	negative regulation of synaptic vesicle endocytosis	0	2	2	17	0.02588	-	TRINITY_DN109205_c0_g1,TRINITY_DN5470_c2_g1
BP	GO:1905162	regulation of phagosome maturation	0	2	2	17	0.02588	-	TRINITY_DN109205_c0_g1,TRINITY_DN5470_c2_g1
BP	GO:1905468	regulation of clathrin-coated pit assembly	0	2	2	17	0.02588	-	TRINITY_DN109205_c0_g1,TRINITY_DN5470_c2_g1
BP	GO:1905469	negative regulation of clathrin-coated pit assembly	0	2	2	17	0.02588	-	TRINITY_DN109205_c0_g1,TRINITY_DN5470_c2_g1
BP	GO:0007229	integrin-mediated signaling pathway	0	7	7	193	0.02605	-	TRINITY_DN1186_c0_g1,TRINITY_DN134345_c0_g1,TRINITY_DN162065_c4_g1,TRINITY_DN208673_c0_g2,TRINITY_DN27168_c0_g1,TRINITY_DN3663_c0_g1,TRINITY_DN52961_c0_g2
BP	GO:0032940	secretion by cell	59	105	164	9572	0.02609	TRINITY_DN10441_c1_g1,TRINITY_DN108017_c0_g2,TRINITY_DN10995_c0_g2,TRINITY_DN11168_c0_g1,TRINITY_DN11979_c1_g1,TRINITY_DN1200_c0_g3,TRINITY_DN122135_c0_g1,TRINITY_DN127477_c0_g1,TRINITY_DN1291_c0_g2,TRINITY_DN134799_c0_g1,TRINITY_DN13480_c2_g1,TRINITY_DN139630_c0_g1,TRINITY_DN14439_c1_g2,TRINITY_DN14604_c0_g1,TRINITY_DN159724_c0_g1,TRINITY_DN165320_c0_g2,TRINITY_DN185473_c1_g3,TRINITY_DN205977_c0…	TRINITY_DN100530_c1_g2,TRINITY_DN10426_c0_g1,TRINITY_DN10701_c0_g1,TRINITY_DN1083_c0_g2,TRINITY_DN109205_c0_g1,TRINITY_DN112027_c0_g2,TRINITY_DN113090_c0_g3,TRINITY_DN113314_c0_g1,TRINITY_DN114448_c0_g4,TRINITY_DN1186_c0_g1,TRINITY_DN119688_c0_g1,TRINITY_DN125799_c0_g1,TRINITY_DN127317_c0_g3,TRINITY_DN134345_c0_g1,TRINITY_DN136051_c0_g1,TRINITY_DN137641_c0_g1,TRINITY_DN13849_c0_g1,TRINITY_DN1385_…
MF	GO:0050661	NADP binding	2	5	7	189	0.02614	TRINITY_DN104129_c0_g1,TRINITY_DN122135_c0_g1	TRINITY_DN10427_c1_g1,TRINITY_DN127857_c0_g1,TRINITY_DN1346_c6_g2,TRINITY_DN19018_c3_g1,TRINITY_DN52968_c0_g1
BP	GO:0010286	heat acclimation	1	4	5	112	0.02622	TRINITY_DN108017_c0_g2	TRINITY_DN29182_c0_g2,TRINITY_DN36554_c1_g3,TRINITY_DN5394_c0_g1,TRINITY_DN77004_c0_g2
BP	GO:0006911	phagocytosis, engulfment	6	5	11	376	0.02641	TRINITY_DN11357_c0_g1,TRINITY_DN323250_c0_g1,TRINITY_DN65374_c0_g1,TRINITY_DN9106_c0_g2,TRINITY_DN9265_c0_g2,TRINITY_DN9798_c0_g1	TRINITY_DN114448_c0_g4,TRINITY_DN1186_c0_g1,TRINITY_DN134345_c0_g1,TRINITY_DN276677_c0_g1,TRINITY_DN45347_c1_g1
CC	GO:0097225	sperm midpiece	3	3	6	151	0.02645	TRINITY_DN355_c0_g2,TRINITY_DN397023_c0_g1,TRINITY_DN447677_c0_g1	TRINITY_DN24722_c0_g1,TRINITY_DN285882_c0_g3,TRINITY_DN388181_c0_g1
BP	GO:0008104	protein localization	108	153	261	15833	0.02654	TRINITY_DN103231_c0_g1,TRINITY_DN108017_c0_g2,TRINITY_DN10851_c1_g1,TRINITY_DN11168_c0_g1,TRINITY_DN118919_c0_g1,TRINITY_DN119185_c0_g1,TRINITY_DN1200_c0_g3,TRINITY_DN122135_c0_g1,TRINITY_DN126532_c0_g2,TRINITY_DN12905_c0_g2,TRINITY_DN1291_c0_g2,TRINITY_DN129686_c0_g5,TRINITY_DN13480_c2_g1,TRINITY_DN13485_c0_g1,TRINITY_DN139630_c0_g1,TRINITY_DN140859_c0_g1,TRINITY_DN14439_c1_g2,TRINITY_DN14604_c0…	TRINITY_DN104765_c0_g1,TRINITY_DN105276_c0_g1,TRINITY_DN1083_c0_g2,TRINITY_DN109205_c0_g1,TRINITY_DN113314_c0_g1,TRINITY_DN114448_c0_g4,TRINITY_DN117526_c0_g1,TRINITY_DN1186_c0_g1,TRINITY_DN119176_c1_g2,TRINITY_DN11935_c0_g1,TRINITY_DN119384_c0_g1,TRINITY_DN119688_c0_g1,TRINITY_DN125799_c0_g1,TRINITY_DN12591_c0_g2,TRINITY_DN127317_c0_g3,TRINITY_DN129006_c0_g1,TRINITY_DN129701_c1_g1,TRINITY_DN1311…
BP	GO:0016079	synaptic vesicle exocytosis	12	20	32	1493	0.02658	TRINITY_DN10441_c1_g1,TRINITY_DN14439_c1_g2,TRINITY_DN2956_c0_g2,TRINITY_DN314101_c0_g1,TRINITY_DN3195_c0_g1,TRINITY_DN34662_c0_g1,TRINITY_DN355734_c0_g1,TRINITY_DN3562_c0_g1,TRINITY_DN3935_c1_g1,TRINITY_DN42397_c0_g2,TRINITY_DN485086_c0_g1,TRINITY_DN82888_c1_g1	TRINITY_DN100530_c1_g2,TRINITY_DN109205_c0_g1,TRINITY_DN1385_c3_g1,TRINITY_DN16286_c0_g4,TRINITY_DN168255_c0_g1,TRINITY_DN184389_c0_g1,TRINITY_DN188987_c0_g1,TRINITY_DN19177_c0_g1,TRINITY_DN206505_c0_g1,TRINITY_DN212231_c3_g1,TRINITY_DN22835_c0_g1,TRINITY_DN23535_c0_g1,TRINITY_DN33301_c0_g1,TRINITY_DN3527_c0_g1,TRINITY_DN41525_c1_g1,TRINITY_DN446507_c0_g1,TRINITY_DN5470_c2_g1,TRINITY_DN5814_c0_g1…
BP	GO:0032516	positive regulation of phosphoprotein phosphatase activity	1	5	6	152	0.0266	TRINITY_DN67235_c0_g1	TRINITY_DN2767_c0_g1,TRINITY_DN29105_c1_g1,TRINITY_DN3719_c2_g1,TRINITY_DN39534_c0_g1,TRINITY_DN5014_c1_g1
BP	GO:0051709	regulation of killing of cells of other organism	2	4	6	152	0.0266	TRINITY_DN113912_c6_g1,TRINITY_DN445471_c0_g1	TRINITY_DN284471_c0_g1,TRINITY_DN478865_c0_g1,TRINITY_DN5470_c2_g1,TRINITY_DN77177_c0_g1
BP	GO:0051712	positive regulation of killing of cells of other organism	2	4	6	152	0.0266	TRINITY_DN113912_c6_g1,TRINITY_DN445471_c0_g1	TRINITY_DN284471_c0_g1,TRINITY_DN478865_c0_g1,TRINITY_DN5470_c2_g1,TRINITY_DN77177_c0_g1
BP	GO:0051187	cofactor catabolic process	1	6	7	194	0.02669	TRINITY_DN342_c0_g1	TRINITY_DN134365_c0_g1,TRINITY_DN180937_c0_g1,TRINITY_DN25581_c0_g1,TRINITY_DN479375_c0_g1,TRINITY_DN52968_c0_g1,TRINITY_DN87545_c0_g1
BP	GO:0046916	cellular transition metal ion homeostasis	5	9	14	524	0.02669	TRINITY_DN165320_c0_g2,TRINITY_DN21792_c2_g1,TRINITY_DN24397_c0_g1,TRINITY_DN5026_c0_g1,TRINITY_DN61933_c0_g1	TRINITY_DN16789_c0_g1,TRINITY_DN17097_c0_g2,TRINITY_DN18950_c1_g1,TRINITY_DN2024_c0_g1,TRINITY_DN2388_c0_g1,TRINITY_DN301330_c0_g2,TRINITY_DN5406_c0_g1,TRINITY_DN56249_c0_g1,TRINITY_DN58319_c0_g1
BP	GO:0034105	positive regulation of tissue remodeling	1	8	9	283	0.02679	TRINITY_DN14439_c1_g2	TRINITY_DN1186_c0_g1,TRINITY_DN134345_c0_g1,TRINITY_DN2988_c0_g1,TRINITY_DN52961_c0_g2,TRINITY_DN56239_c0_g1,TRINITY_DN61865_c5_g1,TRINITY_DN8731_c0_g1,TRINITY_DN88078_c0_g1
BP	GO:0006924	activation-induced cell death of T cells	4	0	4	76	0.0268	TRINITY_DN281406_c0_g1,TRINITY_DN4494_c0_g1,TRINITY_DN56159_c0_g2,TRINITY_DN81481_c0_g1	-
BP	GO:0010742	macrophage derived foam cell differentiation	1	3	4	76	0.0268	TRINITY_DN4633_c0_g1	TRINITY_DN1186_c0_g1,TRINITY_DN134345_c0_g1,TRINITY_DN52961_c0_g2
BP	GO:0048060	negative gravitaxis	3	1	4	76	0.0268	TRINITY_DN230714_c0_g1,TRINITY_DN41536_c0_g1,TRINITY_DN4184_c1_g1	TRINITY_DN78458_c0_g1
CC	GO:0031256	leading edge membrane	7	12	19	778	0.0268	TRINITY_DN1200_c0_g3,TRINITY_DN13310_c0_g2,TRINITY_DN281406_c0_g1,TRINITY_DN4655_c0_g1,TRINITY_DN67235_c0_g1,TRINITY_DN9106_c0_g2,TRINITY_DN9265_c0_g2	TRINITY_DN1186_c0_g1,TRINITY_DN12682_c2_g1,TRINITY_DN134345_c0_g1,TRINITY_DN13849_c0_g1,TRINITY_DN208673_c0_g2,TRINITY_DN240934_c0_g1,TRINITY_DN25288_c1_g3,TRINITY_DN285428_c0_g2,TRINITY_DN34343_c0_g1,TRINITY_DN493932_c0_g1,TRINITY_DN52961_c0_g2,TRINITY_DN73843_c0_g2
BP	GO:0045453	bone resorption	3	8	11	377	0.02686	TRINITY_DN14439_c1_g2,TRINITY_DN9106_c0_g2,TRINITY_DN9265_c0_g2	TRINITY_DN1186_c0_g1,TRINITY_DN134345_c0_g1,TRINITY_DN2988_c0_g1,TRINITY_DN52961_c0_g2,TRINITY_DN56239_c0_g1,TRINITY_DN61865_c5_g1,TRINITY_DN8731_c0_g1,TRINITY_DN88078_c0_g1
MF	GO:0022853	active ion transmembrane transporter activity	15	28	43	2079	0.02694	TRINITY_DN11979_c1_g1,TRINITY_DN13310_c0_g2,TRINITY_DN165320_c0_g2,TRINITY_DN19255_c0_g1,TRINITY_DN20704_c0_g1,TRINITY_DN207455_c0_g1,TRINITY_DN21792_c2_g1,TRINITY_DN243995_c0_g1,TRINITY_DN27110_c1_g1,TRINITY_DN3219_c1_g1,TRINITY_DN37030_c0_g1,TRINITY_DN396194_c0_g1,TRINITY_DN61933_c0_g1,TRINITY_DN66_c2_g1,TRINITY_DN92697_c1_g1	TRINITY_DN10458_c0_g1,TRINITY_DN106990_c2_g2,TRINITY_DN12682_c2_g1,TRINITY_DN12682_c2_g4,TRINITY_DN13729_c0_g1,TRINITY_DN160077_c0_g1,TRINITY_DN20449_c1_g1,TRINITY_DN209718_c0_g1,TRINITY_DN22343_c0_g1,TRINITY_DN2388_c0_g1,TRINITY_DN285428_c0_g2,TRINITY_DN301330_c0_g2,TRINITY_DN326429_c0_g1,TRINITY_DN340988_c0_g1,TRINITY_DN35571_c0_g1,TRINITY_DN398762_c0_g1,TRINITY_DN40790_c2_g1,TRINITY_DN4122_c1_…
MF	GO:0005520	insulin-like growth factor binding	0	2	2	17	0.02696	-	TRINITY_DN85056_c0_g1,TRINITY_DN94483_c0_g2
MF	GO:0016212	kynurenine-oxoglutarate transaminase activity	2	0	2	17	0.02696	TRINITY_DN23321_c0_g1,TRINITY_DN4326_c0_g1	-
MF	GO:0022883	zinc efflux transmembrane transporter activity	1	1	2	17	0.02696	TRINITY_DN165320_c0_g2	TRINITY_DN17097_c0_g2
MF	GO:0036137	kynurenine aminotransferase activity	2	0	2	17	0.02696	TRINITY_DN23321_c0_g1,TRINITY_DN4326_c0_g1	-
MF	GO:0046583	cation efflux transmembrane transporter activity	1	1	2	17	0.02696	TRINITY_DN165320_c0_g2	TRINITY_DN17097_c0_g2
MF	GO:0047804	cysteine-S-conjugate beta-lyase activity	2	0	2	17	0.02696	TRINITY_DN23321_c0_g1,TRINITY_DN4326_c0_g1	-
BP	GO:0006458	'de novo' protein folding	1	13	14	525	0.02707	TRINITY_DN21374_c0_g1	TRINITY_DN14500_c0_g1,TRINITY_DN18068_c0_g2,TRINITY_DN186730_c1_g1,TRINITY_DN215974_c0_g1,TRINITY_DN232348_c0_g1,TRINITY_DN253203_c0_g1,TRINITY_DN34720_c0_g1,TRINITY_DN352549_c0_g2,TRINITY_DN417060_c0_g1,TRINITY_DN429917_c0_g1,TRINITY_DN496583_c0_g1,TRINITY_DN5394_c0_g1,TRINITY_DN77004_c0_g2
BP	GO:0010968	regulation of microtubule nucleation	1	4	5	113	0.02711	TRINITY_DN108017_c0_g2	TRINITY_DN18068_c0_g2,TRINITY_DN29182_c0_g2,TRINITY_DN5394_c0_g1,TRINITY_DN77004_c0_g2
BP	GO:0070423	nucleotide-binding oligomerization domain containing signaling pathway	6	6	12	426	0.02712	TRINITY_DN108017_c0_g2,TRINITY_DN15264_c0_g1,TRINITY_DN24935_c2_g1,TRINITY_DN301129_c0_g1,TRINITY_DN36675_c0_g1,TRINITY_DN89944_c0_g1	TRINITY_DN2575_c0_g2,TRINITY_DN29182_c0_g2,TRINITY_DN5394_c0_g1,TRINITY_DN62356_c0_g1,TRINITY_DN77004_c0_g2,TRINITY_DN80899_c0_g1
MF	GO:0031072	heat shock protein binding	9	24	33	1519	0.02715	TRINITY_DN108017_c0_g2,TRINITY_DN21374_c0_g1,TRINITY_DN32193_c0_g1,TRINITY_DN37913_c0_g1,TRINITY_DN447677_c0_g1,TRINITY_DN4633_c0_g1,TRINITY_DN485086_c0_g1,TRINITY_DN67235_c0_g1,TRINITY_DN8645_c1_g1	TRINITY_DN104919_c0_g3,TRINITY_DN114448_c0_g4,TRINITY_DN1186_c0_g1,TRINITY_DN119384_c0_g1,TRINITY_DN134345_c0_g1,TRINITY_DN14500_c0_g1,TRINITY_DN1498_c0_g1,TRINITY_DN18068_c0_g2,TRINITY_DN206505_c0_g1,TRINITY_DN212231_c3_g1,TRINITY_DN253203_c0_g1,TRINITY_DN2767_c0_g1,TRINITY_DN29182_c0_g2,TRINITY_DN30748_c0_g1,TRINITY_DN33168_c0_g1,TRINITY_DN34720_c0_g1,TRINITY_DN3719_c2_g1,TRINITY_DN42072_c0_g3,…
BP	GO:0002763	positive regulation of myeloid leukocyte differentiation	1	8	9	284	0.02732	TRINITY_DN14439_c1_g2	TRINITY_DN1186_c0_g1,TRINITY_DN134345_c0_g1,TRINITY_DN2988_c0_g1,TRINITY_DN52961_c0_g2,TRINITY_DN56239_c0_g1,TRINITY_DN61865_c5_g1,TRINITY_DN8731_c0_g1,TRINITY_DN88078_c0_g1
BP	GO:0009631	cold acclimation	2	4	6	153	0.02735	TRINITY_DN1200_c0_g3,TRINITY_DN67235_c0_g1	TRINITY_DN13849_c0_g1,TRINITY_DN2767_c0_g1,TRINITY_DN3719_c2_g1,TRINITY_DN3737_c0_g2
BP	GO:0050708	regulation of protein secretion	15	29	44	2185	0.02742	TRINITY_DN1291_c0_g2,TRINITY_DN13480_c2_g1,TRINITY_DN14439_c1_g2,TRINITY_DN165320_c0_g2,TRINITY_DN21792_c2_g1,TRINITY_DN24397_c0_g1,TRINITY_DN30432_c0_g2,TRINITY_DN38968_c0_g1,TRINITY_DN3935_c1_g1,TRINITY_DN412_c18_g1,TRINITY_DN445471_c0_g1,TRINITY_DN5186_c0_g2,TRINITY_DN5294_c1_g1,TRINITY_DN7540_c0_g1,TRINITY_DN91200_c0_g2	TRINITY_DN109205_c0_g1,TRINITY_DN113314_c0_g1,TRINITY_DN114448_c0_g4,TRINITY_DN119688_c0_g1,TRINITY_DN125799_c0_g1,TRINITY_DN1415_c0_g1,TRINITY_DN158218_c2_g1,TRINITY_DN160016_c0_g1,TRINITY_DN180037_c0_g1,TRINITY_DN23535_c0_g1,TRINITY_DN2388_c0_g1,TRINITY_DN24326_c0_g3,TRINITY_DN284471_c0_g1,TRINITY_DN29592_c0_g1,TRINITY_DN2988_c0_g1,TRINITY_DN41525_c1_g1,TRINITY_DN429917_c0_g1,TRINITY_DN478865_c…
BP	GO:0007035	vacuolar acidification	2	6	8	239	0.02747	TRINITY_DN20704_c0_g1,TRINITY_DN243995_c0_g1	TRINITY_DN160077_c0_g1,TRINITY_DN20449_c1_g1,TRINITY_DN301330_c0_g2,TRINITY_DN40790_c2_g1,TRINITY_DN4122_c1_g1,TRINITY_DN9163_c4_g1
MF	GO:0008061	chitin binding	3	5	8	234	0.02754	TRINITY_DN1291_c0_g2,TRINITY_DN31838_c0_g1,TRINITY_DN358013_c0_g1	TRINITY_DN10193_c0_g1,TRINITY_DN145610_c0_g2,TRINITY_DN57653_c0_g1,TRINITY_DN71262_c0_g1,TRINITY_DN73341_c0_g1
BP	GO:0035872	nucleotide-binding domain, leucine rich repeat containing receptor signaling pathway	6	6	12	427	0.02754	TRINITY_DN108017_c0_g2,TRINITY_DN15264_c0_g1,TRINITY_DN24935_c2_g1,TRINITY_DN301129_c0_g1,TRINITY_DN36675_c0_g1,TRINITY_DN89944_c0_g1	TRINITY_DN2575_c0_g2,TRINITY_DN29182_c0_g2,TRINITY_DN5394_c0_g1,TRINITY_DN62356_c0_g1,TRINITY_DN77004_c0_g2,TRINITY_DN80899_c0_g1
BP	GO:0046545	development of primary female sexual characteristics	6	12	18	732	0.02754	TRINITY_DN122135_c0_g1,TRINITY_DN14439_c1_g2,TRINITY_DN15264_c0_g1,TRINITY_DN30432_c0_g2,TRINITY_DN7540_c0_g1,TRINITY_DN93283_c0_g1	TRINITY_DN158218_c2_g1,TRINITY_DN19018_c3_g1,TRINITY_DN21056_c0_g2,TRINITY_DN2575_c0_g2,TRINITY_DN2988_c0_g1,TRINITY_DN56239_c0_g1,TRINITY_DN61865_c5_g1,TRINITY_DN67626_c0_g1,TRINITY_DN7343_c0_g1,TRINITY_DN8731_c0_g1,TRINITY_DN88078_c0_g1,TRINITY_DN9169_c0_g1
BP	GO:0015868	purine ribonucleotide transport	0	3	3	44	0.0276	-	TRINITY_DN10553_c0_g1,TRINITY_DN127478_c1_g1,TRINITY_DN494892_c0_g1
MF	GO:0002020	protease binding	5	15	20	820	0.02762	TRINITY_DN108017_c0_g2,TRINITY_DN128214_c0_g2,TRINITY_DN301129_c0_g1,TRINITY_DN323250_c0_g1,TRINITY_DN485086_c0_g1	TRINITY_DN114448_c0_g4,TRINITY_DN1186_c0_g1,TRINITY_DN134345_c0_g1,TRINITY_DN1415_c0_g1,TRINITY_DN180937_c0_g1,TRINITY_DN206505_c0_g1,TRINITY_DN208673_c0_g2,TRINITY_DN212231_c3_g1,TRINITY_DN25581_c0_g1,TRINITY_DN2575_c0_g2,TRINITY_DN29182_c0_g2,TRINITY_DN429917_c0_g1,TRINITY_DN52961_c0_g2,TRINITY_DN5394_c0_g1,TRINITY_DN77004_c0_g2
BP	GO:0071356	cellular response to tumor necrosis factor	11	8	19	785	0.02766	TRINITY_DN103711_c0_g1,TRINITY_DN108017_c0_g2,TRINITY_DN207455_c0_g1,TRINITY_DN216105_c0_g1,TRINITY_DN281406_c0_g1,TRINITY_DN301129_c0_g1,TRINITY_DN4633_c0_g1,TRINITY_DN5194_c0_g1,TRINITY_DN5294_c1_g1,TRINITY_DN66_c2_g1,TRINITY_DN7540_c0_g1	TRINITY_DN106990_c2_g2,TRINITY_DN114448_c0_g4,TRINITY_DN13301_c1_g1,TRINITY_DN29182_c0_g2,TRINITY_DN398762_c0_g1,TRINITY_DN5394_c0_g1,TRINITY_DN77004_c0_g2,TRINITY_DN89525_c1_g1
BP	GO:0070370	cellular heat acclimation	1	3	4	77	0.02794	TRINITY_DN108017_c0_g2	TRINITY_DN29182_c0_g2,TRINITY_DN5394_c0_g1,TRINITY_DN77004_c0_g2
BP	GO:0070432	regulation of nucleotide-binding oligomerization domain containing 2 signaling pathway	1	3	4	77	0.02794	TRINITY_DN108017_c0_g2	TRINITY_DN29182_c0_g2,TRINITY_DN5394_c0_g1,TRINITY_DN77004_c0_g2
BP	GO:0016072	rRNA metabolic process	19	11	30	1387	0.02797	TRINITY_DN119185_c0_g1,TRINITY_DN13480_c2_g1,TRINITY_DN180746_c0_g1,TRINITY_DN211091_c0_g1,TRINITY_DN22184_c0_g1,TRINITY_DN23820_c0_g1,TRINITY_DN2445_c0_g1,TRINITY_DN252423_c0_g1,TRINITY_DN3078_c0_g4,TRINITY_DN332298_c0_g1,TRINITY_DN38968_c0_g1,TRINITY_DN429632_c0_g1,TRINITY_DN433613_c0_g1,TRINITY_DN4494_c0_g1,TRINITY_DN490668_c0_g1,TRINITY_DN56159_c0_g2,TRINITY_DN6853_c0_g1,TRINITY_DN6938_c0_g1,…	TRINITY_DN131117_c0_g1,TRINITY_DN141469_c0_g1,TRINITY_DN15004_c0_g3,TRINITY_DN210556_c0_g1,TRINITY_DN38311_c0_g2,TRINITY_DN448671_c0_g1,TRINITY_DN45748_c0_g1,TRINITY_DN463352_c0_g1,TRINITY_DN485501_c0_g1,TRINITY_DN70093_c0_g1,TRINITY_DN72388_c3_g1
BP	GO:0008345	larval locomotory behavior	3	4	7	196	0.02801	TRINITY_DN3195_c0_g1,TRINITY_DN41536_c0_g1,TRINITY_DN4184_c1_g1	TRINITY_DN114448_c0_g4,TRINITY_DN184389_c0_g1,TRINITY_DN22835_c0_g1,TRINITY_DN78458_c0_g1
BP	GO:0050830	defense response to Gram-positive bacterium	3	7	10	332	0.02806	TRINITY_DN200_c0_g1,TRINITY_DN35655_c0_g1,TRINITY_DN418_c0_g1	TRINITY_DN1671_c0_g1,TRINITY_DN1671_c0_g2,TRINITY_DN17057_c0_g1,TRINITY_DN3058_c0_g1,TRINITY_DN410_c0_g1,TRINITY_DN62688_c0_g1,TRINITY_DN76262_c0_g1
BP	GO:0110110	positive regulation of animal organ morphogenesis	2	11	13	478	0.02824	TRINITY_DN14439_c1_g2,TRINITY_DN31334_c0_g1	TRINITY_DN10740_c0_g1,TRINITY_DN180456_c0_g1,TRINITY_DN252706_c0_g1,TRINITY_DN2988_c0_g1,TRINITY_DN56239_c0_g1,TRINITY_DN61865_c5_g1,TRINITY_DN62449_c0_g1,TRINITY_DN7343_c0_g1,TRINITY_DN78003_c0_g1,TRINITY_DN8731_c0_g1,TRINITY_DN88078_c0_g1
BP	GO:0090287	regulation of cellular response to growth factor stimulus	14	27	41	2018	0.02873	TRINITY_DN108017_c0_g2,TRINITY_DN14439_c1_g2,TRINITY_DN15264_c0_g1,TRINITY_DN16024_c0_g1,TRINITY_DN195115_c0_g1,TRINITY_DN20775_c0_g2,TRINITY_DN216105_c0_g1,TRINITY_DN31229_c0_g1,TRINITY_DN31334_c0_g1,TRINITY_DN67235_c0_g1,TRINITY_DN7540_c0_g1,TRINITY_DN8376_c0_g1,TRINITY_DN8435_c0_g1,TRINITY_DN88765_c0_g1	TRINITY_DN1186_c0_g1,TRINITY_DN134345_c0_g1,TRINITY_DN180456_c0_g1,TRINITY_DN18068_c0_g2,TRINITY_DN185636_c0_g2,TRINITY_DN253203_c0_g1,TRINITY_DN2575_c0_g2,TRINITY_DN2767_c0_g1,TRINITY_DN28747_c0_g1,TRINITY_DN29182_c0_g2,TRINITY_DN2988_c0_g1,TRINITY_DN3719_c2_g1,TRINITY_DN40277_c0_g3,TRINITY_DN42022_c0_g1,TRINITY_DN493932_c0_g1,TRINITY_DN52961_c0_g2,TRINITY_DN5394_c0_g1,TRINITY_DN56239_c0_g1,TRIN…
BP	GO:0032375	negative regulation of cholesterol transport	2	0	2	18	0.02884	TRINITY_DN4633_c0_g1,TRINITY_DN5186_c0_g2	-
BP	GO:0060696	regulation of phospholipid catabolic process	1	1	2	18	0.02884	TRINITY_DN122135_c0_g1	TRINITY_DN19018_c3_g1
BP	GO:0097368	establishment of Sertoli cell barrier	0	2	2	18	0.02884	-	TRINITY_DN1186_c0_g1,TRINITY_DN134345_c0_g1
MF	GO:0003676	nucleic acid binding	63	90	153	8718	0.02885	TRINITY_DN10181_c0_g2,TRINITY_DN1200_c0_g3,TRINITY_DN121139_c0_g1,TRINITY_DN12416_c0_g1,TRINITY_DN127147_c0_g1,TRINITY_DN12905_c0_g2,TRINITY_DN13480_c2_g1,TRINITY_DN13485_c0_g1,TRINITY_DN14713_c0_g1,TRINITY_DN15835_c0_g1,TRINITY_DN15835_c0_g2,TRINITY_DN15835_c0_g3,TRINITY_DN158949_c0_g1,TRINITY_DN159180_c0_g1,TRINITY_DN1693_c0_g2,TRINITY_DN181281_c0_g1,TRINITY_DN1827_c1_g1,TRINITY_DN22123_c0_g1,T…	TRINITY_DN104765_c0_g1,TRINITY_DN113090_c0_g3,TRINITY_DN114448_c0_g4,TRINITY_DN114863_c0_g1,TRINITY_DN129006_c0_g1,TRINITY_DN129701_c1_g1,TRINITY_DN131117_c0_g1,TRINITY_DN131363_c0_g2,TRINITY_DN134365_c0_g1,TRINITY_DN13480_c0_g1,TRINITY_DN13849_c0_g1,TRINITY_DN140050_c1_g1,TRINITY_DN141033_c0_g1,TRINITY_DN141469_c0_g1,TRINITY_DN14967_c0_g1,TRINITY_DN15004_c0_g3,TRINITY_DN155116_c0_g1,TRINITY_DN15…
BP	GO:0043281	regulation of cysteine-type endopeptidase activity involved in apoptotic process	10	20	30	1391	0.0289	TRINITY_DN108017_c0_g2,TRINITY_DN195115_c0_g1,TRINITY_DN20775_c0_g2,TRINITY_DN216105_c0_g1,TRINITY_DN281406_c0_g1,TRINITY_DN301129_c0_g1,TRINITY_DN31229_c0_g1,TRINITY_DN342_c0_g1,TRINITY_DN7540_c0_g1,TRINITY_DN9798_c0_g1	TRINITY_DN131941_c3_g2,TRINITY_DN134365_c0_g1,TRINITY_DN162065_c4_g1,TRINITY_DN167136_c0_g2,TRINITY_DN180937_c0_g1,TRINITY_DN208673_c0_g2,TRINITY_DN240934_c0_g1,TRINITY_DN25581_c0_g1,TRINITY_DN28747_c0_g1,TRINITY_DN29182_c0_g2,TRINITY_DN389715_c0_g2,TRINITY_DN39534_c0_g1,TRINITY_DN423640_c0_g1,TRINITY_DN429917_c0_g1,TRINITY_DN479006_c0_g1,TRINITY_DN479375_c0_g1,TRINITY_DN5394_c0_g1,TRINITY_DN6383…
BP	GO:0072525	pyridine-containing compound biosynthetic process	7	9	16	632	0.02892	TRINITY_DN104129_c0_g1,TRINITY_DN24136_c0_g3,TRINITY_DN31142_c0_g1,TRINITY_DN429601_c0_g1,TRINITY_DN445471_c0_g1,TRINITY_DN5391_c0_g3,TRINITY_DN9381_c0_g1	TRINITY_DN125663_c0_g1,TRINITY_DN15048_c1_g1,TRINITY_DN180037_c0_g1,TRINITY_DN284471_c0_g1,TRINITY_DN3495_c0_g1,TRINITY_DN372611_c0_g1,TRINITY_DN478865_c0_g1,TRINITY_DN51264_c0_g2,TRINITY_DN55546_c0_g1
BP	GO:0097529	myeloid leukocyte migration	5	11	16	632	0.02892	TRINITY_DN14439_c1_g2,TRINITY_DN235429_c0_g1,TRINITY_DN9106_c0_g2,TRINITY_DN9265_c0_g2,TRINITY_DN99484_c0_g1	TRINITY_DN1186_c0_g1,TRINITY_DN134345_c0_g1,TRINITY_DN1415_c0_g1,TRINITY_DN160016_c0_g1,TRINITY_DN2107_c1_g1,TRINITY_DN2988_c0_g1,TRINITY_DN439323_c0_g1,TRINITY_DN56239_c0_g1,TRINITY_DN61865_c5_g1,TRINITY_DN8731_c0_g1,TRINITY_DN88078_c0_g1
BP	GO:0048489	synaptic vesicle transport	13	25	38	1846	0.02895	TRINITY_DN10441_c1_g1,TRINITY_DN14439_c1_g2,TRINITY_DN24397_c0_g1,TRINITY_DN2956_c0_g2,TRINITY_DN314101_c0_g1,TRINITY_DN3195_c0_g1,TRINITY_DN34662_c0_g1,TRINITY_DN355734_c0_g1,TRINITY_DN3562_c0_g1,TRINITY_DN3935_c1_g1,TRINITY_DN42397_c0_g2,TRINITY_DN485086_c0_g1,TRINITY_DN82888_c1_g1	TRINITY_DN100530_c1_g2,TRINITY_DN109205_c0_g1,TRINITY_DN114448_c0_g4,TRINITY_DN1385_c3_g1,TRINITY_DN16286_c0_g4,TRINITY_DN168255_c0_g1,TRINITY_DN184389_c0_g1,TRINITY_DN188987_c0_g1,TRINITY_DN19177_c0_g1,TRINITY_DN206505_c0_g1,TRINITY_DN212231_c3_g1,TRINITY_DN22835_c0_g1,TRINITY_DN23535_c0_g1,TRINITY_DN33301_c0_g1,TRINITY_DN3527_c0_g1,TRINITY_DN41230_c0_g1,TRINITY_DN41525_c1_g1,TRINITY_DN446507_c0…
MF	GO:0005161	platelet-derived growth factor receptor binding	0	3	3	44	0.02918	-	TRINITY_DN1186_c0_g1,TRINITY_DN134345_c0_g1,TRINITY_DN52961_c0_g2
MF	GO:0005346	purine ribonucleotide transmembrane transporter activity	0	3	3	44	0.02918	-	TRINITY_DN10553_c0_g1,TRINITY_DN127478_c1_g1,TRINITY_DN494892_c0_g1
BP	GO:0097278	complement-dependent cytotoxicity	1	2	3	45	0.02925	TRINITY_DN67235_c0_g1	TRINITY_DN2767_c0_g1,TRINITY_DN3719_c2_g1
BP	GO:1901389	negative regulation of transforming growth factor beta activation	1	2	3	45	0.02925	TRINITY_DN67235_c0_g1	TRINITY_DN2767_c0_g1,TRINITY_DN3719_c2_g1
BP	GO:0033762	response to glucagon	5	3	8	242	0.02927	TRINITY_DN130343_c1_g3,TRINITY_DN30029_c4_g1,TRINITY_DN5186_c0_g2,TRINITY_DN5294_c1_g1,TRINITY_DN66_c2_g1	TRINITY_DN106990_c2_g2,TRINITY_DN237909_c0_g1,TRINITY_DN6486_c1_g2
BP	GO:0001408	guanine nucleotide transport	0	1	1	2	0.0295	-	TRINITY_DN494892_c0_g1
BP	GO:0001519	peptide amidation	1	0	1	2	0.0295	TRINITY_DN200_c0_g1	-
BP	GO:0019452	L-cysteine catabolic process to taurine	1	0	1	2	0.0295	TRINITY_DN214253_c0_g1	-
BP	GO:0031179	peptide modification	1	0	1	2	0.0295	TRINITY_DN200_c0_g1	-
BP	GO:0033215	reductive iron assimilation	1	0	1	2	0.0295	TRINITY_DN5026_c0_g1	-
BP	GO:0042412	taurine biosynthetic process	1	0	1	2	0.0295	TRINITY_DN214253_c0_g1	-
BP	GO:0046305	alkanesulfonate biosynthetic process	1	0	1	2	0.0295	TRINITY_DN214253_c0_g1	-
[truncated: 361 more rows]
