# Supplementary material for: T7-Synthesized Double-Stranded RNA Mimicking miR-71 Induces Termite RNAi and Increases Fungal Efficacy
Source: Biomolecules. 2025 Oct 27;15(11):1517. doi: 10.3390/biom15111517 (PMC12650454; doi:10.3390/biom15111517)
Supplement: Supplementary file 1 [file biomolecules-15-01517-s001.zip › Table S4.xlsx]

## Sheet: Sheet1
PathwayID	Pathway	Level1	Level2	Up_number	Down_number	DEG_number	total_number	Pvalue	Up_list	Down_list	URL
ko05322	Systemic lupus erythematosus	Human Diseases	Immune diseases	14	3	17	213	6.84943e-08	TRINITY_DN36664_c0_g1,TRINITY_DN111052_c0_g2,TRINITY_DN32438_c0_g1,TRINITY_DN234558_c0_g1,TRINITY_DN14713_c0_g1,TRINITY_DN15835_c0_g2,TRINITY_DN49790_c0_g2,TRINITY_DN89972_c0_g1,TRINITY_DN15835_c0_g1,TRINITY_DN22123_c0_g1,TRINITY_DN158949_c0_g1,TRINITY_DN4218_c0_g1,TRINITY_DN24410_c0_g1,TRINITY_DN15835_c0_g3	TRINITY_DN493565_c0_g1,TRINITY_DN104765_c0_g1,TRINITY_DN178739_c0_g1	http://www.kegg.jp/kegg-bin/show_pathway?map05322/K11253%09%23FFFFFF,red/K11090%09%23FFFFFF,green/K11251%09%23FFFFFF,red/K11252%09%23FFFFFF,purple/K11254%09%23FFFFFF,purple/
ko03010	Ribosome	Genetic Information Processing	Translation	34	25	59	1832	3.22451e-07	TRINITY_DN2445_c0_g1,TRINITY_DN3861_c0_g1,TRINITY_DN24218_c0_g1,TRINITY_DN6946_c0_g1,TRINITY_DN417042_c0_g1,TRINITY_DN433613_c0_g1,TRINITY_DN12905_c0_g2,TRINITY_DN12416_c0_g1,TRINITY_DN252423_c0_g1,TRINITY_DN119185_c0_g1,TRINITY_DN81481_c0_g1,TRINITY_DN23656_c0_g1,TRINITY_DN6853_c0_g1,TRINITY_DN205056_c0_g1,TRINITY_DN414783_c0_g1,TRINITY_DN6938_c0_g1,TRINITY_DN429632_c0_g1,TRINITY_DN56159_c0_g2,T…	TRINITY_DN18501_c0_g1,TRINITY_DN15398_c0_g1,TRINITY_DN42729_c0_g1,TRINITY_DN263228_c0_g1,TRINITY_DN448671_c0_g1,TRINITY_DN463352_c0_g1,TRINITY_DN76262_c0_g1,TRINITY_DN210556_c0_g1,TRINITY_DN1671_c0_g2,TRINITY_DN3032_c0_g2,TRINITY_DN80899_c0_g1,TRINITY_DN425143_c0_g1,TRINITY_DN1671_c0_g1,TRINITY_DN129701_c1_g1,TRINITY_DN70093_c0_g1,TRINITY_DN141033_c0_g1,TRINITY_DN450747_c0_g1,TRINITY_DN439323_c0_…	http://www.kegg.jp/kegg-bin/show_pathway?map03010/K02981%09%23FFFFFF,purple/K02870%09%23FFFFFF,red/K02960%09%23FFFFFF,red/K02936%09%23FFFFFF,purple/K02918%09%23FFFFFF,red/K02998%09%23FFFFFF,purple/K02883%09%23FFFFFF,red/K02962%09%23FFFFFF,red/K02900%09%23FFFFFF,red/K02872%09%23FFFFFF,purple/K02987%09%23FFFFFF,green/K02873%09%23FFFFFF,red/K02941%09%23FFFFFF,red/K02977%09%23FFFFFF,green/K02983%09%2…
ko05134	Legionellosis	Human Diseases	Infectious diseases: Bacterial	12	17	29	662	1.25797e-06	TRINITY_DN108017_c0_g2,TRINITY_DN90495_c0_g1,TRINITY_DN10181_c0_g2,TRINITY_DN87463_c0_g1,TRINITY_DN6288_c0_g1,TRINITY_DN4655_c0_g1,TRINITY_DN10655_c0_g1,TRINITY_DN195115_c0_g1,TRINITY_DN24397_c0_g1,TRINITY_DN23468_c0_g3,TRINITY_DN2401_c0_g1,TRINITY_DN2401_c1_g1	TRINITY_DN113314_c0_g1,TRINITY_DN429917_c0_g1,TRINITY_DN25288_c1_g3,TRINITY_DN180937_c0_g1,TRINITY_DN77004_c0_g2,TRINITY_DN23468_c0_g1,TRINITY_DN18068_c0_g2,TRINITY_DN100105_c0_g1,TRINITY_DN252706_c0_g1,TRINITY_DN125799_c0_g1,TRINITY_DN253203_c0_g1,TRINITY_DN11017_c0_g3,TRINITY_DN6928_c0_g2,TRINITY_DN119688_c0_g1,TRINITY_DN5394_c0_g1,TRINITY_DN25581_c0_g1,TRINITY_DN34343_c0_g1	http://www.kegg.jp/kegg-bin/show_pathway?map05134/K03231%09%23FFFFFF,purple/K03283%09%23FFFFFF,purple/K07953%09%23FFFFFF,purple/K13525%09%23FFFFFF,purple/K04397%09%23FFFFFF,green/K07874%09%23FFFFFF,green/K03233%09%23FFFFFF,red/K07937%09%23FFFFFF,red/K04077%09%23FFFFFF,green/
ko00270	Cysteine and methionine metabolism	Metabolism	Amino acid metabolism	16	8	24	493	1.71729e-06	TRINITY_DN27695_c1_g1,TRINITY_DN4326_c0_g1,TRINITY_DN13073_c0_g1,TRINITY_DN6722_c1_g1,TRINITY_DN23321_c0_g1,TRINITY_DN33344_c0_g1,TRINITY_DN5391_c0_g3,TRINITY_DN2392_c2_g1,TRINITY_DN19672_c0_g2,TRINITY_DN221209_c0_g1,TRINITY_DN2392_c0_g1,TRINITY_DN81_c3_g1,TRINITY_DN4411_c0_g2,TRINITY_DN15170_c0_g2,TRINITY_DN4411_c0_g1,TRINITY_DN38218_c0_g2	TRINITY_DN163761_c0_g1,TRINITY_DN284957_c0_g1,TRINITY_DN58775_c0_g1,TRINITY_DN3252_c0_g1,TRINITY_DN18836_c0_g4,TRINITY_DN82609_c0_g2,TRINITY_DN375451_c0_g1,TRINITY_DN13411_c0_g3	http://www.kegg.jp/kegg-bin/show_pathway?map00270/K00826%09%23FFFFFF,purple/K00016%09%23FFFFFF,red/K00816%09%23FFFFFF,red/K00789%09%23FFFFFF,red/K00549%09%23FFFFFF,purple/K00772%09%23FFFFFF,green/K01738%09%23FFFFFF,red/K11204%09%23FFFFFF,green/K01758%09%23FFFFFF,red/
ko05034	Alcoholism	Human Diseases	Substance dependence	19	11	30	834	3.74293e-05	TRINITY_DN68868_c0_g1,TRINITY_DN32438_c0_g1,TRINITY_DN234558_c0_g1,TRINITY_DN36664_c0_g1,TRINITY_DN211754_c0_g2,TRINITY_DN111052_c0_g2,TRINITY_DN15835_c0_g2,TRINITY_DN49790_c0_g2,TRINITY_DN5444_c0_g1,TRINITY_DN14713_c0_g1,TRINITY_DN22123_c0_g1,TRINITY_DN89972_c0_g1,TRINITY_DN15835_c0_g1,TRINITY_DN15835_c0_g3,TRINITY_DN26024_c0_g1,TRINITY_DN4218_c0_g1,TRINITY_DN158949_c0_g1,TRINITY_DN131710_c0_g1,…	TRINITY_DN493565_c0_g1,TRINITY_DN154318_c0_g1,TRINITY_DN294720_c0_g1,TRINITY_DN35929_c1_g1,TRINITY_DN23102_c0_g1,TRINITY_DN125222_c0_g1,TRINITY_DN178739_c0_g1,TRINITY_DN7285_c0_g1,TRINITY_DN49739_c0_g2,TRINITY_DN21075_c0_g2,TRINITY_DN127478_c1_g1	http://www.kegg.jp/kegg-bin/show_pathway?map05034/K11252%09%23FFFFFF,purple/K02183%09%23FFFFFF,purple/K11254%09%23FFFFFF,purple/K11253%09%23FFFFFF,red/K11251%09%23FFFFFF,red/K04630%09%23FFFFFF,red/
ko04512	ECM-receptor interaction	Environmental Information Processing	Signaling molecules and interaction	1	5	6	42	5.08725e-05	TRINITY_DN1115_c0_g1	TRINITY_DN3215_c0_g2,TRINITY_DN1186_c0_g1,TRINITY_DN3663_c0_g1,TRINITY_DN27168_c0_g1,TRINITY_DN52961_c0_g2	http://www.kegg.jp/kegg-bin/show_pathway?map04512/K05719%09%23FFFFFF,green/K06238%09%23FFFFFF,red/K06525%09%23FFFFFF,green/K06493%09%23FFFFFF,green/K06237%09%23FFFFFF,green/
ko05110	Vibrio cholerae infection	Human Diseases	Infectious diseases: Bacterial	13	17	30	915	0.000190291	TRINITY_DN24397_c0_g1,TRINITY_DN49496_c2_g1,TRINITY_DN10655_c0_g1,TRINITY_DN6288_c0_g1,TRINITY_DN243995_c0_g1,TRINITY_DN90495_c0_g1,TRINITY_DN61933_c0_g1,TRINITY_DN387581_c1_g2,TRINITY_DN2401_c0_g1,TRINITY_DN2401_c1_g1,TRINITY_DN20704_c0_g1,TRINITY_DN130343_c1_g3,TRINITY_DN2799_c1_g1	TRINITY_DN9163_c4_g1,TRINITY_DN190938_c0_g1,TRINITY_DN40790_c2_g1,TRINITY_DN22835_c0_g1,TRINITY_DN7343_c0_g1,TRINITY_DN301330_c0_g2,TRINITY_DN2988_c0_g1,TRINITY_DN4122_c1_g1,TRINITY_DN61865_c5_g1,TRINITY_DN7217_c0_g2,TRINITY_DN160077_c0_g1,TRINITY_DN30436_c0_g1,TRINITY_DN8731_c0_g1,TRINITY_DN88078_c0_g1,TRINITY_DN20449_c1_g1,TRINITY_DN173741_c0_g1,TRINITY_DN180086_c0_g1	http://www.kegg.jp/kegg-bin/show_pathway?map05110/K08049%09%23FFFFFF,red/K10956%09%23FFFFFF,green/K07937%09%23FFFFFF,red/K02144%09%23FFFFFF,green/K05692%09%23FFFFFF,purple/K10951%09%23FFFFFF,red/K02145%09%23FFFFFF,purple/K02147%09%23FFFFFF,red/K03661%09%23FFFFFF,purple/K02677%09%23FFFFFF,green/
ko00450	Selenocompound metabolism	Metabolism	Metabolism of other amino acids	8	5	13	248	0.000193341	TRINITY_DN38218_c0_g2,TRINITY_DN81_c3_g1,TRINITY_DN4411_c0_g2,TRINITY_DN4411_c0_g1,TRINITY_DN221209_c0_g1,TRINITY_DN13073_c0_g1,TRINITY_DN4326_c0_g1,TRINITY_DN23321_c0_g1	TRINITY_DN18836_c0_g4,TRINITY_DN13411_c0_g3,TRINITY_DN58775_c0_g1,TRINITY_DN284957_c0_g1,TRINITY_DN163761_c0_g1	http://www.kegg.jp/kegg-bin/show_pathway?map00450/K00549%09%23FFFFFF,purple/K00816%09%23FFFFFF,red/K01758%09%23FFFFFF,red/
ko00640	Propanoate metabolism	Metabolism	Carbohydrate metabolism	7	0	7	75	0.000193706	TRINITY_DN269568_c0_g1,TRINITY_DN129373_c0_g2,TRINITY_DN429601_c0_g1,TRINITY_DN5391_c0_g3,TRINITY_DN207504_c0_g1,TRINITY_DN390863_c0_g2,TRINITY_DN204351_c0_g1	-	http://www.kegg.jp/kegg-bin/show_pathway?map00640/K09699%09%23FFFFFF,red/K18369%09%23FFFFFF,red/K00016%09%23FFFFFF,red/K00167%09%23FFFFFF,red/K00382%09%23FFFFFF,red/K01899%09%23FFFFFF,red/K00166%09%23FFFFFF,red/
ko00280	Valine, leucine and isoleucine degradation	Metabolism	Amino acid metabolism	7	2	9	135	0.000325737	TRINITY_DN6722_c1_g1,TRINITY_DN129373_c0_g2,TRINITY_DN207504_c0_g1,TRINITY_DN19672_c0_g2,TRINITY_DN15170_c0_g2,TRINITY_DN390863_c0_g2,TRINITY_DN204351_c0_g1	TRINITY_DN11418_c0_g4,TRINITY_DN3252_c0_g1	http://www.kegg.jp/kegg-bin/show_pathway?map00280/K00382%09%23FFFFFF,red/K00826%09%23FFFFFF,purple/K00166%09%23FFFFFF,red/K00149%09%23FFFFFF,green/K09699%09%23FFFFFF,red/K00167%09%23FFFFFF,red/
ko04915	Estrogen signaling pathway	Organismal Systems	Endocrine system	11	23	34	1142	0.000429222	TRINITY_DN1200_c0_g3,TRINITY_DN5444_c0_g1,TRINITY_DN130343_c1_g3,TRINITY_DN131710_c0_g1,TRINITY_DN68868_c0_g1,TRINITY_DN195115_c0_g1,TRINITY_DN67235_c0_g1,TRINITY_DN281406_c0_g1,TRINITY_DN211754_c0_g2,TRINITY_DN26024_c0_g1,TRINITY_DN108017_c0_g2	TRINITY_DN5014_c1_g1,TRINITY_DN35929_c1_g1,TRINITY_DN23102_c0_g1,TRINITY_DN125222_c0_g1,TRINITY_DN5394_c0_g1,TRINITY_DN7285_c0_g1,TRINITY_DN2767_c0_g1,TRINITY_DN91478_c0_g3,TRINITY_DN49739_c0_g2,TRINITY_DN253203_c0_g1,TRINITY_DN6928_c0_g2,TRINITY_DN11017_c0_g3,TRINITY_DN13849_c0_g1,TRINITY_DN154318_c0_g1,TRINITY_DN3737_c0_g2,TRINITY_DN294720_c0_g1,TRINITY_DN18068_c0_g2,TRINITY_DN77004_c0_g2,TRINI…	http://www.kegg.jp/kegg-bin/show_pathway?map04915/K02183%09%23FFFFFF,purple/K04630%09%23FFFFFF,red/K09571%09%23FFFFFF,green/K08049%09%23FFFFFF,red/K09487%09%23FFFFFF,green/K04079%09%23FFFFFF,purple/K04456%09%23FFFFFF,red/K03283%09%23FFFFFF,purple/
ko04970	Salivary secretion	Organismal Systems	Digestive system	9	26	35	1188	0.000429459	TRINITY_DN131710_c0_g1,TRINITY_DN396194_c0_g1,TRINITY_DN130343_c1_g3,TRINITY_DN271830_c1_g2,TRINITY_DN5444_c0_g1,TRINITY_DN2799_c1_g1,TRINITY_DN211754_c0_g2,TRINITY_DN13310_c0_g2,TRINITY_DN68868_c0_g1	TRINITY_DN61697_c0_g1,TRINITY_DN285428_c0_g2,TRINITY_DN180086_c0_g1,TRINITY_DN12682_c2_g1,TRINITY_DN2988_c0_g1,TRINITY_DN127478_c1_g1,TRINITY_DN21075_c0_g2,TRINITY_DN33620_c0_g1,TRINITY_DN61865_c5_g1,TRINITY_DN49739_c0_g2,TRINITY_DN22835_c0_g1,TRINITY_DN13729_c0_g1,TRINITY_DN12682_c2_g4,TRINITY_DN7285_c0_g1,TRINITY_DN7343_c0_g1,TRINITY_DN8731_c0_g1,TRINITY_DN73843_c0_g2,TRINITY_DN125222_c0_g1,TRI…	http://www.kegg.jp/kegg-bin/show_pathway?map04970/K19662%09%23FFFFFF,green/K02677%09%23FFFFFF,green/K10951%09%23FFFFFF,red/K05850%09%23FFFFFF,purple/K08049%09%23FFFFFF,red/K13915%09%23FFFFFF,green/K02183%09%23FFFFFF,purple/
ko04721	Synaptic vesicle cycle	Organismal Systems	Nervous system	7	19	26	788	0.00045173	TRINITY_DN243995_c0_g1,TRINITY_DN61933_c0_g1,TRINITY_DN485086_c0_g1,TRINITY_DN82888_c1_g1,TRINITY_DN3195_c0_g1,TRINITY_DN20704_c0_g1,TRINITY_DN3195_c0_g2	TRINITY_DN188987_c0_g1,TRINITY_DN20449_c1_g1,TRINITY_DN56239_c0_g1,TRINITY_DN301330_c0_g2,TRINITY_DN212231_c3_g1,TRINITY_DN649_c0_g1,TRINITY_DN4122_c1_g1,TRINITY_DN206505_c0_g1,TRINITY_DN9010_c1_g1,TRINITY_DN5545_c0_g2,TRINITY_DN49373_c0_g1,TRINITY_DN12591_c0_g2,TRINITY_DN160077_c0_g1,TRINITY_DN49376_c1_g1,TRINITY_DN168255_c0_g1,TRINITY_DN41230_c0_g1,TRINITY_DN41525_c1_g1,TRINITY_DN9163_c4_g1,TRI…	http://www.kegg.jp/kegg-bin/show_pathway?map04721/K11824%09%23FFFFFF,green/K11827%09%23FFFFFF,green/K11826%09%23FFFFFF,green/K15293%09%23FFFFFF,green/K01528%09%23FFFFFF,green/K15296%09%23FFFFFF,purple/K04646%09%23FFFFFF,purple/K03661%09%23FFFFFF,purple/K15290%09%23FFFFFF,red/K02145%09%23FFFFFF,purple/K02144%09%23FFFFFF,green/K02147%09%23FFFFFF,red/
ko05200	Pathways in cancer	Human Diseases	Cancers: Overview	18	31	49	1888	0.000628027	TRINITY_DN323250_c0_g1,TRINITY_DN9265_c0_g2,TRINITY_DN9265_c0_g1,TRINITY_DN65374_c0_g1,TRINITY_DN1200_c0_g3,TRINITY_DN5444_c0_g1,TRINITY_DN130343_c1_g3,TRINITY_DN412_c18_g1,TRINITY_DN131710_c0_g1,TRINITY_DN68868_c0_g1,TRINITY_DN3618_c2_g1,TRINITY_DN211754_c0_g2,TRINITY_DN67235_c0_g1,TRINITY_DN281406_c0_g1,TRINITY_DN9106_c0_g2,TRINITY_DN2658_c0_g1,TRINITY_DN301129_c0_g1,TRINITY_DN26024_c0_g1	TRINITY_DN3215_c0_g2,TRINITY_DN5014_c1_g1,TRINITY_DN1186_c0_g1,TRINITY_DN35929_c1_g1,TRINITY_DN23102_c0_g1,TRINITY_DN125222_c0_g1,TRINITY_DN88078_c0_g1,TRINITY_DN8731_c0_g1,TRINITY_DN58319_c0_g1,TRINITY_DN7285_c0_g1,TRINITY_DN2767_c0_g1,TRINITY_DN157175_c0_g1,TRINITY_DN49739_c0_g2,TRINITY_DN33620_c0_g1,TRINITY_DN423640_c0_g1,TRINITY_DN252706_c0_g1,TRINITY_DN180086_c0_g1,TRINITY_DN13849_c0_g1,TRIN…	http://www.kegg.jp/kegg-bin/show_pathway?map05200/K03868%09%23FFFFFF,green/K19662%09%23FFFFFF,green/K06237%09%23FFFFFF,green/K03094%09%23FFFFFF,green/K02183%09%23FFFFFF,purple/K04079%09%23FFFFFF,purple/K09487%09%23FFFFFF,green/K05719%09%23FFFFFF,green/K02677%09%23FFFFFF,green/K04402%09%23FFFFFF,red/K03083%09%23FFFFFF,red/K16859%09%23FFFFFF,red/K08731%09%23FFFFFF,red/K04397%09%23FFFFFF,green/K0463…
ko04151	PI3K-Akt signaling pathway	Environmental Information Processing	Signal transduction	19	25	44	1648	0.000668813	TRINITY_DN181281_c0_g1,TRINITY_DN81481_c0_g1,TRINITY_DN15504_c0_g1,TRINITY_DN281406_c0_g1,TRINITY_DN67235_c0_g1,TRINITY_DN3618_c2_g1,TRINITY_DN127147_c0_g1,TRINITY_DN5294_c1_g1,TRINITY_DN9106_c0_g2,TRINITY_DN179054_c0_g1,TRINITY_DN4494_c0_g1,TRINITY_DN39147_c0_g1,TRINITY_DN9265_c0_g2,TRINITY_DN56159_c0_g2,TRINITY_DN323250_c0_g1,TRINITY_DN65374_c0_g1,TRINITY_DN9265_c0_g1,TRINITY_DN1200_c0_g3,TRINI…	TRINITY_DN7343_c0_g1,TRINITY_DN3719_c2_g1,TRINITY_DN22835_c0_g1,TRINITY_DN2024_c0_g1,TRINITY_DN2988_c0_g1,TRINITY_DN61865_c5_g1,TRINITY_DN67707_c0_g1,TRINITY_DN3737_c0_g2,TRINITY_DN2794_c0_g3,TRINITY_DN52961_c0_g2,TRINITY_DN94650_c0_g2,TRINITY_DN27168_c0_g1,TRINITY_DN42022_c0_g1,TRINITY_DN3663_c0_g1,TRINITY_DN157175_c0_g1,TRINITY_DN2767_c0_g1,TRINITY_DN13849_c0_g1,TRINITY_DN180086_c0_g1,TRINITY_D…	http://www.kegg.jp/kegg-bin/show_pathway?map04151/K06493%09%23FFFFFF,green/K09420%09%23FFFFFF,red/K03083%09%23FFFFFF,red/K02677%09%23FFFFFF,green/K06525%09%23FFFFFF,green/K09487%09%23FFFFFF,green/K02991%09%23FFFFFF,red/K05719%09%23FFFFFF,green/K06276%09%23FFFFFF,green/K04382%09%23FFFFFF,green/K04456%09%23FFFFFF,red/K03259%09%23FFFFFF,green/K16859%09%23FFFFFF,red/K06237%09%23FFFFFF,green/K04354%09…
ko05418	Fluid shear stress and atherosclerosis	Human Diseases	Cardiovascular diseases	15	23	38	1361	0.000682397	TRINITY_DN131710_c0_g1,TRINITY_DN355_c0_g2,TRINITY_DN9265_c0_g2,TRINITY_DN9265_c0_g1,TRINITY_DN65374_c0_g1,TRINITY_DN1200_c0_g3,TRINITY_DN5444_c0_g1,TRINITY_DN387581_c1_g2,TRINITY_DN68868_c0_g1,TRINITY_DN49496_c2_g1,TRINITY_DN67235_c0_g1,TRINITY_DN281406_c0_g1,TRINITY_DN211754_c0_g2,TRINITY_DN9106_c0_g2,TRINITY_DN275576_c0_g1	TRINITY_DN173741_c0_g1,TRINITY_DN7285_c0_g1,TRINITY_DN157175_c0_g1,TRINITY_DN2767_c0_g1,TRINITY_DN49739_c0_g2,TRINITY_DN13849_c0_g1,TRINITY_DN5014_c1_g1,TRINITY_DN30436_c0_g1,TRINITY_DN35929_c1_g1,TRINITY_DN23102_c0_g1,TRINITY_DN125222_c0_g1,TRINITY_DN3719_c2_g1,TRINITY_DN48660_c0_g1,TRINITY_DN7217_c0_g2,TRINITY_DN21075_c0_g2,TRINITY_DN2024_c0_g1,TRINITY_DN127478_c1_g1,TRINITY_DN3737_c0_g2,TRINIT…	http://www.kegg.jp/kegg-bin/show_pathway?map05418/K05692%09%23FFFFFF,purple/K04456%09%23FFFFFF,red/K06493%09%23FFFFFF,green/K04392%09%23FFFFFF,purple/K00799%09%23FFFFFF,green/K03671%09%23FFFFFF,green/K09487%09%23FFFFFF,green/K02183%09%23FFFFFF,purple/K14381%09%23FFFFFF,red/K04427%09%23FFFFFF,red/K04079%09%23FFFFFF,purple/
ko00290	Valine, leucine and isoleucine biosynthesis	Metabolism	Amino acid metabolism	4	1	5	46	0.000799706	TRINITY_DN19672_c0_g2,TRINITY_DN7282_c0_g1,TRINITY_DN6722_c1_g1,TRINITY_DN15170_c0_g2	TRINITY_DN3252_c0_g1	http://www.kegg.jp/kegg-bin/show_pathway?map00290/K00826%09%23FFFFFF,purple/K01754%09%23FFFFFF,red/
ko00260	Glycine, serine and threonine metabolism	Metabolism	Amino acid metabolism	7	5	12	255	0.000873293	TRINITY_DN7282_c0_g1,TRINITY_DN221209_c0_g1,TRINITY_DN1688_c2_g1,TRINITY_DN129373_c0_g2,TRINITY_DN4411_c0_g1,TRINITY_DN4411_c0_g2,TRINITY_DN81_c3_g1	TRINITY_DN248186_c0_g2,TRINITY_DN12736_c0_g1,TRINITY_DN56653_c0_g1,TRINITY_DN493949_c0_g1,TRINITY_DN11855_c0_g1	http://www.kegg.jp/kegg-bin/show_pathway?map00260/K15633%09%23FFFFFF,green/K01834%09%23FFFFFF,green/K01758%09%23FFFFFF,red/K00058%09%23FFFFFF,red/K01754%09%23FFFFFF,red/K00382%09%23FFFFFF,red/K00108%09%23FFFFFF,green/
ko00190	Oxidative phosphorylation	Metabolism	Energy metabolism	4	12	16	422	0.0013574	TRINITY_DN243995_c0_g1,TRINITY_DN61933_c0_g1,TRINITY_DN147319_c0_g2,TRINITY_DN20704_c0_g1	TRINITY_DN301330_c0_g2,TRINITY_DN4122_c1_g1,TRINITY_DN9163_c4_g1,TRINITY_DN40790_c2_g1,TRINITY_DN20449_c1_g1,TRINITY_DN340988_c0_g1,TRINITY_DN388334_c0_g1,TRINITY_DN144177_c0_g1,TRINITY_DN6699_c1_g1,TRINITY_DN160077_c0_g1,TRINITY_DN6486_c1_g2,TRINITY_DN193749_c0_g1	http://www.kegg.jp/kegg-bin/show_pathway?map00190/K02144%09%23FFFFFF,green/K02145%09%23FFFFFF,purple/K03934%09%23FFFFFF,green/K03661%09%23FFFFFF,purple/K02147%09%23FFFFFF,red/K02126%09%23FFFFFF,green/K02262%09%23FFFFFF,green/K02261%09%23FFFFFF,green/K00412%09%23FFFFFF,green/K03878%09%23FFFFFF,red/K02256%09%23FFFFFF,green/
ko04015	Rap1 signaling pathway	Environmental Information Processing	Signal transduction	14	24	38	1438	0.00180983	TRINITY_DN131710_c0_g1,TRINITY_DN387581_c1_g2,TRINITY_DN26024_c0_g1,TRINITY_DN9265_c0_g1,TRINITY_DN65374_c0_g1,TRINITY_DN3618_c2_g1,TRINITY_DN49496_c2_g1,TRINITY_DN281406_c0_g1,TRINITY_DN211754_c0_g2,TRINITY_DN68868_c0_g1,TRINITY_DN9265_c0_g2,TRINITY_DN5444_c0_g1,TRINITY_DN130343_c1_g3,TRINITY_DN9106_c0_g2	TRINITY_DN157175_c0_g1,TRINITY_DN22835_c0_g1,TRINITY_DN173741_c0_g1,TRINITY_DN7285_c0_g1,TRINITY_DN7343_c0_g1,TRINITY_DN180086_c0_g1,TRINITY_DN21075_c0_g2,TRINITY_DN7217_c0_g2,TRINITY_DN33620_c0_g1,TRINITY_DN49739_c0_g2,TRINITY_DN61865_c5_g1,TRINITY_DN127478_c1_g1,TRINITY_DN2988_c0_g1,TRINITY_DN154318_c0_g1,TRINITY_DN294720_c0_g1,TRINITY_DN1186_c0_g1,TRINITY_DN30436_c0_g1,TRINITY_DN125222_c0_g1,T…	http://www.kegg.jp/kegg-bin/show_pathway?map04015/K16859%09%23FFFFFF,red/K05692%09%23FFFFFF,purple/K02677%09%23FFFFFF,green/K19662%09%23FFFFFF,green/K08049%09%23FFFFFF,red/K04456%09%23FFFFFF,red/K04630%09%23FFFFFF,red/K02183%09%23FFFFFF,purple/K06493%09%23FFFFFF,green/K04392%09%23FFFFFF,purple/K05719%09%23FFFFFF,green/
ko05133	Pertussis	Human Diseases	Infectious diseases: Bacterial	6	11	17	476	0.00184122	TRINITY_DN68868_c0_g1,TRINITY_DN211754_c0_g2,TRINITY_DN26024_c0_g1,TRINITY_DN30432_c0_g2,TRINITY_DN5444_c0_g1,TRINITY_DN131710_c0_g1	TRINITY_DN154318_c0_g1,TRINITY_DN294720_c0_g1,TRINITY_DN21075_c0_g2,TRINITY_DN127478_c1_g1,TRINITY_DN35929_c1_g1,TRINITY_DN23102_c0_g1,TRINITY_DN125222_c0_g1,TRINITY_DN1186_c0_g1,TRINITY_DN49739_c0_g2,TRINITY_DN252706_c0_g1,TRINITY_DN7285_c0_g1	http://www.kegg.jp/kegg-bin/show_pathway?map05133/K02183%09%23FFFFFF,purple/K05719%09%23FFFFFF,green/K05765%09%23FFFFFF,red/K04630%09%23FFFFFF,red/K04397%09%23FFFFFF,green/
ko04925	Aldosterone synthesis and secretion	Organismal Systems	Endocrine system	10	25	35	1312	0.0023122	TRINITY_DN140234_c0_g1,TRINITY_DN131710_c0_g1,TRINITY_DN396194_c0_g1,TRINITY_DN36920_c1_g1,TRINITY_DN211754_c0_g2,TRINITY_DN13310_c0_g2,TRINITY_DN68868_c0_g1,TRINITY_DN271830_c1_g2,TRINITY_DN130343_c1_g3,TRINITY_DN5444_c0_g1	TRINITY_DN22835_c0_g1,TRINITY_DN12682_c2_g4,TRINITY_DN13729_c0_g1,TRINITY_DN7343_c0_g1,TRINITY_DN7285_c0_g1,TRINITY_DN180086_c0_g1,TRINITY_DN285428_c0_g2,TRINITY_DN61697_c0_g1,TRINITY_DN12682_c2_g1,TRINITY_DN127478_c1_g1,TRINITY_DN2988_c0_g1,TRINITY_DN61865_c5_g1,TRINITY_DN49739_c0_g2,TRINITY_DN33620_c0_g1,TRINITY_DN21075_c0_g2,TRINITY_DN294720_c0_g1,TRINITY_DN326429_c0_g1,TRINITY_DN154318_c0_g1,…	http://www.kegg.jp/kegg-bin/show_pathway?map04925/K05850%09%23FFFFFF,purple/K08794%09%23FFFFFF,red/K19662%09%23FFFFFF,green/K08049%09%23FFFFFF,red/K02677%09%23FFFFFF,green/K12323%09%23FFFFFF,red/K02183%09%23FFFFFF,purple/
ko04745	Phototransduction - fly	Organismal Systems	Sensory system	7	19	26	894	0.00265402	TRINITY_DN68868_c0_g1,TRINITY_DN211754_c0_g2,TRINITY_DN49496_c2_g1,TRINITY_DN387581_c1_g2,TRINITY_DN5444_c0_g1,TRINITY_DN161284_c0_g1,TRINITY_DN131710_c0_g1	TRINITY_DN294720_c0_g1,TRINITY_DN154318_c0_g1,TRINITY_DN7343_c0_g1,TRINITY_DN22835_c0_g1,TRINITY_DN2988_c0_g1,TRINITY_DN127478_c1_g1,TRINITY_DN61865_c5_g1,TRINITY_DN7217_c0_g2,TRINITY_DN21075_c0_g2,TRINITY_DN30436_c0_g1,TRINITY_DN23102_c0_g1,TRINITY_DN35929_c1_g1,TRINITY_DN8731_c0_g1,TRINITY_DN88078_c0_g1,TRINITY_DN125222_c0_g1,TRINITY_DN7285_c0_g1,TRINITY_DN173741_c0_g1,TRINITY_DN49739_c0_g2,TRI…	http://www.kegg.jp/kegg-bin/show_pathway?map04745/K05692%09%23FFFFFF,purple/K07972%09%23FFFFFF,red/K02677%09%23FFFFFF,green/K02183%09%23FFFFFF,purple/
ko04971	Gastric acid secretion	Organismal Systems	Digestive system	6	17	23	765	0.00304406	TRINITY_DN131710_c0_g1,TRINITY_DN5444_c0_g1,TRINITY_DN130343_c1_g3,TRINITY_DN26024_c0_g1,TRINITY_DN68868_c0_g1,TRINITY_DN211754_c0_g2	TRINITY_DN33620_c0_g1,TRINITY_DN49739_c0_g2,TRINITY_DN180086_c0_g1,TRINITY_DN7285_c0_g1,TRINITY_DN35929_c1_g1,TRINITY_DN23102_c0_g1,TRINITY_DN88078_c0_g1,TRINITY_DN125222_c0_g1,TRINITY_DN8731_c0_g1,TRINITY_DN61865_c5_g1,TRINITY_DN21075_c0_g2,TRINITY_DN2988_c0_g1,TRINITY_DN127478_c1_g1,TRINITY_DN7343_c0_g1,TRINITY_DN22835_c0_g1,TRINITY_DN154318_c0_g1,TRINITY_DN294720_c0_g1	http://www.kegg.jp/kegg-bin/show_pathway?map04971/K02677%09%23FFFFFF,green/K04630%09%23FFFFFF,red/K08049%09%23FFFFFF,red/K19662%09%23FFFFFF,green/K02183%09%23FFFFFF,purple/
ko00430	Taurine and hypotaurine metabolism	Metabolism	Metabolism of other amino acids	2	0	2	6	0.00362499	TRINITY_DN214253_c0_g1,TRINITY_DN389162_c0_g2	-	http://www.kegg.jp/kegg-bin/show_pathway?map00430/K01580%09%23FFFFFF,red/K15371%09%23FFFFFF,red/
ko04916	Melanogenesis	Organismal Systems	Endocrine system	7	17	24	827	0.00389008	TRINITY_DN131710_c0_g1,TRINITY_DN323250_c0_g1,TRINITY_DN5444_c0_g1,TRINITY_DN130343_c1_g3,TRINITY_DN26024_c0_g1,TRINITY_DN68868_c0_g1,TRINITY_DN211754_c0_g2	TRINITY_DN7285_c0_g1,TRINITY_DN33620_c0_g1,TRINITY_DN49739_c0_g2,TRINITY_DN180086_c0_g1,TRINITY_DN35929_c1_g1,TRINITY_DN23102_c0_g1,TRINITY_DN125222_c0_g1,TRINITY_DN88078_c0_g1,TRINITY_DN8731_c0_g1,TRINITY_DN7343_c0_g1,TRINITY_DN22835_c0_g1,TRINITY_DN61865_c5_g1,TRINITY_DN21075_c0_g2,TRINITY_DN127478_c1_g1,TRINITY_DN2988_c0_g1,TRINITY_DN154318_c0_g1,TRINITY_DN294720_c0_g1	http://www.kegg.jp/kegg-bin/show_pathway?map04916/K03083%09%23FFFFFF,red/K02183%09%23FFFFFF,purple/K08049%09%23FFFFFF,red/K02677%09%23FFFFFF,green/K04630%09%23FFFFFF,red/K19662%09%23FFFFFF,green/
ko00910	Nitrogen metabolism	Metabolism	Energy metabolism	3	3	6	96	0.00437022	TRINITY_DN94063_c0_g1,TRINITY_DN3364_c0_g1,TRINITY_DN389162_c0_g2	TRINITY_DN6333_c1_g1,TRINITY_DN431055_c0_g1,TRINITY_DN6282_c0_g3	http://www.kegg.jp/kegg-bin/show_pathway?map00910/K01915%09%23FFFFFF,green/K00262%09%23FFFFFF,red/K00261%09%23FFFFFF,red/K01672%09%23FFFFFF,green/K15371%09%23FFFFFF,red/
ko05010	Alzheimer disease	Human Diseases	Neurodegenerative diseases	6	19	25	882	0.00438249	TRINITY_DN445471_c0_g1,TRINITY_DN68868_c0_g1,TRINITY_DN211754_c0_g2,TRINITY_DN131710_c0_g1,TRINITY_DN5444_c0_g1,TRINITY_DN323250_c0_g1	TRINITY_DN127478_c1_g1,TRINITY_DN21075_c0_g2,TRINITY_DN478865_c0_g1,TRINITY_DN294720_c0_g1,TRINITY_DN154318_c0_g1,TRINITY_DN252706_c0_g1,TRINITY_DN388334_c0_g1,TRINITY_DN49739_c0_g2,TRINITY_DN340988_c0_g1,TRINITY_DN7285_c0_g1,TRINITY_DN193749_c0_g1,TRINITY_DN23102_c0_g1,TRINITY_DN35929_c1_g1,TRINITY_DN6486_c1_g2,TRINITY_DN105276_c0_g1,TRINITY_DN125222_c0_g1,TRINITY_DN6699_c1_g1,TRINITY_DN144177_c…	http://www.kegg.jp/kegg-bin/show_pathway?map05010/K00412%09%23FFFFFF,green/K03934%09%23FFFFFF,green/K02261%09%23FFFFFF,green/K02262%09%23FFFFFF,green/K04397%09%23FFFFFF,green/K01408%09%23FFFFFF,green/K02183%09%23FFFFFF,purple/K02256%09%23FFFFFF,green/K02126%09%23FFFFFF,green/K00134%09%23FFFFFF,purple/K03083%09%23FFFFFF,red/
ko04020	Calcium signaling pathway	Environmental Information Processing	Signal transduction	11	26	37	1481	0.00510486	TRINITY_DN3241_c0_g2,TRINITY_DN68868_c0_g1,TRINITY_DN36920_c1_g1,TRINITY_DN211754_c0_g2,TRINITY_DN13310_c0_g2,TRINITY_DN271830_c1_g2,TRINITY_DN130343_c1_g3,TRINITY_DN5444_c0_g1,TRINITY_DN396194_c0_g1,TRINITY_DN19337_c0_g2,TRINITY_DN131710_c0_g1	TRINITY_DN4984_c0_g1,TRINITY_DN294720_c0_g1,TRINITY_DN326429_c0_g1,TRINITY_DN154318_c0_g1,TRINITY_DN95008_c0_g2,TRINITY_DN23102_c0_g1,TRINITY_DN35929_c1_g1,TRINITY_DN73843_c0_g2,TRINITY_DN8731_c0_g1,TRINITY_DN88078_c0_g1,TRINITY_DN125222_c0_g1,TRINITY_DN7285_c0_g1,TRINITY_DN7343_c0_g1,TRINITY_DN22835_c0_g1,TRINITY_DN13729_c0_g1,TRINITY_DN12682_c2_g4,TRINITY_DN2988_c0_g1,TRINITY_DN127478_c1_g1,TRI…	http://www.kegg.jp/kegg-bin/show_pathway?map04020/K08794%09%23FFFFFF,red/K08049%09%23FFFFFF,red/K19662%09%23FFFFFF,green/K05850%09%23FFFFFF,purple/K02183%09%23FFFFFF,purple/K04169%09%23FFFFFF,purple/K02677%09%23FFFFFF,green/
ko04261	Adrenergic signaling in cardiomyocytes	Organismal Systems	Circulatory system	11	26	37	1488	0.00549137	TRINITY_DN13310_c0_g2,TRINITY_DN5444_c0_g1,TRINITY_DN271830_c1_g2,TRINITY_DN130343_c1_g3,TRINITY_DN179054_c0_g1,TRINITY_DN396194_c0_g1,TRINITY_DN131710_c0_g1,TRINITY_DN68868_c0_g1,TRINITY_DN211754_c0_g2,TRINITY_DN281406_c0_g1,TRINITY_DN26024_c0_g1	TRINITY_DN39534_c0_g1,TRINITY_DN326429_c0_g1,TRINITY_DN35929_c1_g1,TRINITY_DN23102_c0_g1,TRINITY_DN88078_c0_g1,TRINITY_DN125222_c0_g1,TRINITY_DN8731_c0_g1,TRINITY_DN7285_c0_g1,TRINITY_DN49739_c0_g2,TRINITY_DN180086_c0_g1,TRINITY_DN61697_c0_g1,TRINITY_DN154318_c0_g1,TRINITY_DN95008_c0_g2,TRINITY_DN294720_c0_g1,TRINITY_DN73843_c0_g2,TRINITY_DN7343_c0_g1,TRINITY_DN12682_c2_g4,TRINITY_DN13729_c0_g1,T…	http://www.kegg.jp/kegg-bin/show_pathway?map04261/K08049%09%23FFFFFF,red/K02677%09%23FFFFFF,green/K04630%09%23FFFFFF,red/K03456%09%23FFFFFF,green/K04382%09%23FFFFFF,green/K02183%09%23FFFFFF,purple/K04354%09%23FFFFFF,red/K04456%09%23FFFFFF,red/K05850%09%23FFFFFF,purple/
ko04612	Antigen processing and presentation	Organismal Systems	Immune system	9	18	27	1006	0.00639702	TRINITY_DN67235_c0_g1,TRINITY_DN195115_c0_g1,TRINITY_DN60447_c0_g2,TRINITY_DN108017_c0_g2,TRINITY_DN134799_c0_g1,TRINITY_DN50170_c0_g2,TRINITY_DN1200_c0_g3,TRINITY_DN8744_c0_g1,TRINITY_DN5107_c0_g2	TRINITY_DN77004_c0_g2,TRINITY_DN18068_c0_g2,TRINITY_DN3737_c0_g2,TRINITY_DN43904_c0_g3,TRINITY_DN3719_c2_g1,TRINITY_DN5394_c0_g1,TRINITY_DN42613_c1_g2,TRINITY_DN105421_c0_g4,TRINITY_DN25928_c0_g1,TRINITY_DN15306_c0_g1,TRINITY_DN5014_c1_g1,TRINITY_DN13849_c0_g1,TRINITY_DN11017_c0_g3,TRINITY_DN41715_c0_g2,TRINITY_DN6928_c0_g2,TRINITY_DN62347_c0_g3,TRINITY_DN253203_c0_g1,TRINITY_DN2767_c0_g1	http://www.kegg.jp/kegg-bin/show_pathway?map04612/K09489%09%23FFFFFF,purple/K04079%09%23FFFFFF,purple/K01363%09%23FFFFFF,purple/K08054%09%23FFFFFF,green/K03283%09%23FFFFFF,purple/
ko04713	Circadian entrainment	Organismal Systems	Environmental adaptation	6	17	23	822	0.00708066	TRINITY_DN131710_c0_g1,TRINITY_DN130343_c1_g3,TRINITY_DN5444_c0_g1,TRINITY_DN26024_c0_g1,TRINITY_DN211754_c0_g2,TRINITY_DN68868_c0_g1	TRINITY_DN7285_c0_g1,TRINITY_DN180086_c0_g1,TRINITY_DN33620_c0_g1,TRINITY_DN49739_c0_g2,TRINITY_DN8731_c0_g1,TRINITY_DN125222_c0_g1,TRINITY_DN88078_c0_g1,TRINITY_DN23102_c0_g1,TRINITY_DN35929_c1_g1,TRINITY_DN22835_c0_g1,TRINITY_DN7343_c0_g1,TRINITY_DN127478_c1_g1,TRINITY_DN2988_c0_g1,TRINITY_DN61865_c5_g1,TRINITY_DN21075_c0_g2,TRINITY_DN294720_c0_g1,TRINITY_DN154318_c0_g1	http://www.kegg.jp/kegg-bin/show_pathway?map04713/K02677%09%23FFFFFF,green/K08049%09%23FFFFFF,red/K02183%09%23FFFFFF,purple/K04630%09%23FFFFFF,red/K19662%09%23FFFFFF,green/
ko00020	Citrate cycle (TCA cycle)	Metabolism	Carbohydrate metabolism	5	3	8	175	0.00718289	TRINITY_DN5294_c1_g1,TRINITY_DN15504_c0_g1,TRINITY_DN129373_c0_g2,TRINITY_DN122135_c0_g1,TRINITY_DN429601_c0_g1	TRINITY_DN104919_c0_g3,TRINITY_DN19018_c3_g1,TRINITY_DN24326_c0_g3	http://www.kegg.jp/kegg-bin/show_pathway?map00020/K01596%09%23FFFFFF,purple/K01899%09%23FFFFFF,red/K00382%09%23FFFFFF,red/K00164%09%23FFFFFF,green/K00031%09%23FFFFFF,purple/
ko04727	GABAergic synapse	Organismal Systems	Nervous system	5	10	15	459	0.00735121	TRINITY_DN130343_c1_g3,TRINITY_DN6194_c0_g2,TRINITY_DN214253_c0_g1,TRINITY_DN26024_c0_g1,TRINITY_DN6194_c0_g4	TRINITY_DN8731_c0_g1,TRINITY_DN88078_c0_g1,TRINITY_DN7343_c0_g1,TRINITY_DN6282_c0_g3,TRINITY_DN22835_c0_g1,TRINITY_DN2988_c0_g1,TRINITY_DN33620_c0_g1,TRINITY_DN61865_c5_g1,TRINITY_DN180086_c0_g1,TRINITY_DN6333_c1_g1	http://www.kegg.jp/kegg-bin/show_pathway?map04727/K08049%09%23FFFFFF,red/K02677%09%23FFFFFF,green/K01580%09%23FFFFFF,red/K04630%09%23FFFFFF,red/K01915%09%23FFFFFF,green/K08341%09%23FFFFFF,red/K19662%09%23FFFFFF,green/
ko00480	Glutathione metabolism	Metabolism	Metabolism of other amino acids	2	4	6	108	0.00769845	TRINITY_DN148015_c1_g1,TRINITY_DN122135_c0_g1	TRINITY_DN19018_c3_g1,TRINITY_DN48660_c0_g1,TRINITY_DN82609_c0_g2,TRINITY_DN63834_c0_g2	http://www.kegg.jp/kegg-bin/show_pathway?map00480/K10807%09%23FFFFFF,green/K00031%09%23FFFFFF,purple/K00799%09%23FFFFFF,green/K00383%09%23FFFFFF,red/K11204%09%23FFFFFF,green/
ko00620	Pyruvate metabolism	Metabolism	Carbohydrate metabolism	6	4	10	256	0.00833249	TRINITY_DN15504_c0_g1,TRINITY_DN5294_c1_g1,TRINITY_DN5391_c0_g3,TRINITY_DN129373_c0_g2,TRINITY_DN9381_c0_g1,TRINITY_DN104129_c0_g1	TRINITY_DN11418_c0_g4,TRINITY_DN8554_c0_g3,TRINITY_DN20337_c0_g1,TRINITY_DN24326_c0_g3	http://www.kegg.jp/kegg-bin/show_pathway?map00620/K00149%09%23FFFFFF,green/K01596%09%23FFFFFF,purple/K03778%09%23FFFFFF,green/K00016%09%23FFFFFF,red/K00382%09%23FFFFFF,red/K00029%09%23FFFFFF,red/K00873%09%23FFFFFF,red/
ko04146	Peroxisome	Cellular Processes	Transport and catabolism	5	15	20	700	0.00931041	TRINITY_DN122135_c0_g1,TRINITY_DN8102_c3_g1,TRINITY_DN39315_c3_g1,TRINITY_DN216105_c0_g1,TRINITY_DN469567_c0_g1	TRINITY_DN19018_c3_g1,TRINITY_DN55795_c0_g2,TRINITY_DN77809_c3_g1,TRINITY_DN18136_c0_g2,TRINITY_DN34692_c0_g2,TRINITY_DN14772_c0_g1,TRINITY_DN49387_c0_g3,TRINITY_DN52968_c0_g1,TRINITY_DN134365_c0_g1,TRINITY_DN87545_c0_g1,TRINITY_DN111010_c0_g1,TRINITY_DN113488_c0_g1,TRINITY_DN4383_c2_g1,TRINITY_DN35048_c1_g1,TRINITY_DN17712_c0_g1	http://www.kegg.jp/kegg-bin/show_pathway?map04146/K00031%09%23FFFFFF,purple/K04564%09%23FFFFFF,red/K12261%09%23FFFFFF,green/K13356%09%23FFFFFF,green/K01897%09%23FFFFFF,purple/K00106%09%23FFFFFF,red/K03781%09%23FFFFFF,green/K11187%09%23FFFFFF,green/
ko04744	Phototransduction	Organismal Systems	Sensory system	4	9	13	388	0.00994793	TRINITY_DN211754_c0_g2,TRINITY_DN68868_c0_g1,TRINITY_DN131710_c0_g1,TRINITY_DN5444_c0_g1	TRINITY_DN127478_c1_g1,TRINITY_DN21075_c0_g2,TRINITY_DN294720_c0_g1,TRINITY_DN154318_c0_g1,TRINITY_DN49739_c0_g2,TRINITY_DN7285_c0_g1,TRINITY_DN125222_c0_g1,TRINITY_DN23102_c0_g1,TRINITY_DN35929_c1_g1	http://www.kegg.jp/kegg-bin/show_pathway?map04744/K02183%09%23FFFFFF,purple/
ko00380	Tryptophan metabolism	Metabolism	Amino acid metabolism	2	3	5	82	0.00999173	TRINITY_DN4326_c0_g1,TRINITY_DN23321_c0_g1	TRINITY_DN104919_c0_g3,TRINITY_DN11418_c0_g4,TRINITY_DN52968_c0_g1	http://www.kegg.jp/kegg-bin/show_pathway?map00380/K00816%09%23FFFFFF,red/K00164%09%23FFFFFF,green/K00149%09%23FFFFFF,green/K03781%09%23FFFFFF,green/
ko04961	Endocrine and other factor-regulated calcium reabsorption	Organismal Systems	Excretory system	2	16	18	630	0.0131498	TRINITY_DN485086_c0_g1,TRINITY_DN130343_c1_g3	TRINITY_DN9010_c1_g1,TRINITY_DN49373_c0_g1,TRINITY_DN12591_c0_g2,TRINITY_DN49376_c1_g1,TRINITY_DN41230_c0_g1,TRINITY_DN188987_c0_g1,TRINITY_DN22835_c0_g1,TRINITY_DN7343_c0_g1,TRINITY_DN61865_c5_g1,TRINITY_DN2988_c0_g1,TRINITY_DN206505_c0_g1,TRINITY_DN88078_c0_g1,TRINITY_DN8731_c0_g1,TRINITY_DN212231_c3_g1,TRINITY_DN180086_c0_g1,TRINITY_DN33620_c0_g1	http://www.kegg.jp/kegg-bin/show_pathway?map04961/K11827%09%23FFFFFF,green/K11826%09%23FFFFFF,green/K19662%09%23FFFFFF,green/K04646%09%23FFFFFF,purple/K02677%09%23FFFFFF,green/K11824%09%23FFFFFF,green/K08049%09%23FFFFFF,red/K01528%09%23FFFFFF,green/
ko04912	GnRH signaling pathway	Organismal Systems	Endocrine system	5	18	23	887	0.0162076	TRINITY_DN68868_c0_g1,TRINITY_DN211754_c0_g2,TRINITY_DN130343_c1_g3,TRINITY_DN5444_c0_g1,TRINITY_DN131710_c0_g1	TRINITY_DN294720_c0_g1,TRINITY_DN154318_c0_g1,TRINITY_DN7343_c0_g1,TRINITY_DN22835_c0_g1,TRINITY_DN127478_c1_g1,TRINITY_DN2988_c0_g1,TRINITY_DN61865_c5_g1,TRINITY_DN21075_c0_g2,TRINITY_DN446507_c0_g1,TRINITY_DN23102_c0_g1,TRINITY_DN35929_c1_g1,TRINITY_DN8731_c0_g1,TRINITY_DN88078_c0_g1,TRINITY_DN125222_c0_g1,TRINITY_DN7285_c0_g1,TRINITY_DN33620_c0_g1,TRINITY_DN49739_c0_g2,TRINITY_DN180086_c0_g1	http://www.kegg.jp/kegg-bin/show_pathway?map04912/K02183%09%23FFFFFF,purple/K19662%09%23FFFFFF,green/K08049%09%23FFFFFF,red/K02677%09%23FFFFFF,green/K16342%09%23FFFFFF,green/
ko04217	Necroptosis	Cellular Processes	Cell growth and death	12	11	23	889	0.016592	TRINITY_DN128214_c0_g2,TRINITY_DN94063_c0_g1,TRINITY_DN11168_c0_g1,TRINITY_DN67235_c0_g1,TRINITY_DN15835_c0_g1,TRINITY_DN158949_c0_g1,TRINITY_DN355_c0_g2,TRINITY_DN15835_c0_g2,TRINITY_DN49790_c0_g2,TRINITY_DN1200_c0_g3,TRINITY_DN119716_c0_g2,TRINITY_DN15835_c0_g3	TRINITY_DN56249_c0_g1,TRINITY_DN3737_c0_g2,TRINITY_DN3719_c2_g1,TRINITY_DN6333_c1_g1,TRINITY_DN446507_c0_g1,TRINITY_DN5014_c1_g1,TRINITY_DN87730_c0_g1,TRINITY_DN6282_c0_g3,TRINITY_DN2767_c0_g1,TRINITY_DN136051_c0_g1,TRINITY_DN13849_c0_g1	http://www.kegg.jp/kegg-bin/show_pathway?map04217/K14381%09%23FFFFFF,red/K11251%09%23FFFFFF,red/K00261%09%23FFFFFF,red/K12196%09%23FFFFFF,purple/K12193%09%23FFFFFF,red/K16342%09%23FFFFFF,green/K04079%09%23FFFFFF,purple/K00522%09%23FFFFFF,green/K01915%09%23FFFFFF,green/
ko05412	Arrhythmogenic right ventricular cardiomyopathy (ARVC)	Human Diseases	Cardiovascular diseases	2	7	9	244	0.0168058	TRINITY_DN49496_c2_g1,TRINITY_DN387581_c1_g2	TRINITY_DN1186_c0_g1,TRINITY_DN30436_c0_g1,TRINITY_DN27168_c0_g1,TRINITY_DN3663_c0_g1,TRINITY_DN173741_c0_g1,TRINITY_DN52961_c0_g2,TRINITY_DN7217_c0_g2	http://www.kegg.jp/kegg-bin/show_pathway?map05412/K06525%09%23FFFFFF,green/K05692%09%23FFFFFF,purple/K05719%09%23FFFFFF,green/K06493%09%23FFFFFF,green/
ko04740	Olfactory transduction	Organismal Systems	Sensory system	4	9	13	419	0.0177265	TRINITY_DN131710_c0_g1,TRINITY_DN5444_c0_g1,TRINITY_DN211754_c0_g2,TRINITY_DN68868_c0_g1	TRINITY_DN49739_c0_g2,TRINITY_DN21075_c0_g2,TRINITY_DN127478_c1_g1,TRINITY_DN7285_c0_g1,TRINITY_DN125222_c0_g1,TRINITY_DN35929_c1_g1,TRINITY_DN23102_c0_g1,TRINITY_DN154318_c0_g1,TRINITY_DN294720_c0_g1	http://www.kegg.jp/kegg-bin/show_pathway?map04740/K02183%09%23FFFFFF,purple/
ko04924	Renin secretion	Organismal Systems	Endocrine system	10	13	23	896	0.0179941	TRINITY_DN68868_c0_g1,TRINITY_DN211754_c0_g2,TRINITY_DN8744_c0_g1,TRINITY_DN5444_c0_g1,TRINITY_DN134799_c0_g1,TRINITY_DN50170_c0_g2,TRINITY_DN140234_c0_g1,TRINITY_DN26024_c0_g1,TRINITY_DN131710_c0_g1,TRINITY_DN5107_c0_g2	TRINITY_DN15306_c0_g1,TRINITY_DN294720_c0_g1,TRINITY_DN154318_c0_g1,TRINITY_DN23102_c0_g1,TRINITY_DN35929_c1_g1,TRINITY_DN105421_c0_g4,TRINITY_DN125222_c0_g1,TRINITY_DN7285_c0_g1,TRINITY_DN43904_c0_g3,TRINITY_DN127478_c1_g1,TRINITY_DN62347_c0_g3,TRINITY_DN21075_c0_g2,TRINITY_DN49739_c0_g2	http://www.kegg.jp/kegg-bin/show_pathway?map04924/K02183%09%23FFFFFF,purple/K12323%09%23FFFFFF,red/K04630%09%23FFFFFF,red/K01363%09%23FFFFFF,purple/
ko05214	Glioma	Human Diseases	Cancers: Specific types	7	17	24	949	0.0186501	TRINITY_DN281406_c0_g1,TRINITY_DN36920_c1_g1,TRINITY_DN211754_c0_g2,TRINITY_DN68868_c0_g1,TRINITY_DN2658_c0_g1,TRINITY_DN5444_c0_g1,TRINITY_DN131710_c0_g1	TRINITY_DN294720_c0_g1,TRINITY_DN154318_c0_g1,TRINITY_DN127478_c1_g1,TRINITY_DN2988_c0_g1,TRINITY_DN21075_c0_g2,TRINITY_DN61865_c5_g1,TRINITY_DN22835_c0_g1,TRINITY_DN7343_c0_g1,TRINITY_DN8731_c0_g1,TRINITY_DN125222_c0_g1,TRINITY_DN88078_c0_g1,TRINITY_DN23102_c0_g1,TRINITY_DN35929_c1_g1,TRINITY_DN180086_c0_g1,TRINITY_DN49739_c0_g2,TRINITY_DN33620_c0_g1,TRINITY_DN7285_c0_g1	http://www.kegg.jp/kegg-bin/show_pathway?map05214/K02183%09%23FFFFFF,purple/K02677%09%23FFFFFF,green/K04402%09%23FFFFFF,red/K19662%09%23FFFFFF,green/K04456%09%23FFFFFF,red/K08794%09%23FFFFFF,red/
ko05167	Kaposi sarcoma-associated herpesvirus infection	Human Diseases	Infectious diseases: Viral	14	12	26	1050	0.0187289	TRINITY_DN6194_c0_g4,TRINITY_DN131710_c0_g1,TRINITY_DN323250_c0_g1,TRINITY_DN9265_c0_g2,TRINITY_DN65374_c0_g1,TRINITY_DN9265_c0_g1,TRINITY_DN5444_c0_g1,TRINITY_DN46046_c1_g2,TRINITY_DN68868_c0_g1,TRINITY_DN281406_c0_g1,TRINITY_DN5752_c0_g1,TRINITY_DN211754_c0_g2,TRINITY_DN9106_c0_g2,TRINITY_DN6194_c0_g2	TRINITY_DN7285_c0_g1,TRINITY_DN157175_c0_g1,TRINITY_DN49739_c0_g2,TRINITY_DN35929_c1_g1,TRINITY_DN23102_c0_g1,TRINITY_DN125222_c0_g1,TRINITY_DN21075_c0_g2,TRINITY_DN127478_c1_g1,TRINITY_DN10147_c0_g1,TRINITY_DN154318_c0_g1,TRINITY_DN294720_c0_g1,TRINITY_DN2794_c0_g3	http://www.kegg.jp/kegg-bin/show_pathway?map05167/K02183%09%23FFFFFF,purple/K04456%09%23FFFFFF,red/K04551%09%23FFFFFF,green/K04392%09%23FFFFFF,purple/K08343%09%23FFFFFF,red/K03083%09%23FFFFFF,red/K08341%09%23FFFFFF,red/
ko05163	Human cytomegalovirus infection	Human Diseases	Infectious diseases: Viral	12	20	32	1366	0.0202042	TRINITY_DN26024_c0_g1,TRINITY_DN9106_c0_g2,TRINITY_DN68868_c0_g1,TRINITY_DN211754_c0_g2,TRINITY_DN281406_c0_g1,TRINITY_DN131710_c0_g1,TRINITY_DN5444_c0_g1,TRINITY_DN130343_c1_g3,TRINITY_DN323250_c0_g1,TRINITY_DN9265_c0_g2,TRINITY_DN9265_c0_g1,TRINITY_DN65374_c0_g1	TRINITY_DN61865_c5_g1,TRINITY_DN21075_c0_g2,TRINITY_DN2988_c0_g1,TRINITY_DN127478_c1_g1,TRINITY_DN7343_c0_g1,TRINITY_DN22835_c0_g1,TRINITY_DN2794_c0_g3,TRINITY_DN52961_c0_g2,TRINITY_DN154318_c0_g1,TRINITY_DN294720_c0_g1,TRINITY_DN33620_c0_g1,TRINITY_DN49739_c0_g2,TRINITY_DN180086_c0_g1,TRINITY_DN7285_c0_g1,TRINITY_DN157175_c0_g1,TRINITY_DN35929_c1_g1,TRINITY_DN23102_c0_g1,TRINITY_DN125222_c0_g1,T…	http://www.kegg.jp/kegg-bin/show_pathway?map05163/K04392%09%23FFFFFF,purple/K04456%09%23FFFFFF,red/K19662%09%23FFFFFF,green/K02677%09%23FFFFFF,green/K04630%09%23FFFFFF,red/K02183%09%23FFFFFF,purple/K03083%09%23FFFFFF,red/K06493%09%23FFFFFF,green/K08049%09%23FFFFFF,red/
ko05145	Toxoplasmosis	Human Diseases	Infectious diseases: Parasitic	5	8	13	427	0.0203303	TRINITY_DN26024_c0_g1,TRINITY_DN108017_c0_g2,TRINITY_DN281406_c0_g1,TRINITY_DN195115_c0_g1,TRINITY_DN275576_c0_g1	TRINITY_DN42022_c0_g1,TRINITY_DN253203_c0_g1,TRINITY_DN11017_c0_g3,TRINITY_DN6928_c0_g2,TRINITY_DN1186_c0_g1,TRINITY_DN5394_c0_g1,TRINITY_DN77004_c0_g2,TRINITY_DN18068_c0_g2	http://www.kegg.jp/kegg-bin/show_pathway?map05145/K03283%09%23FFFFFF,purple/K05719%09%23FFFFFF,green/K04630%09%23FFFFFF,red/K04427%09%23FFFFFF,red/K04456%09%23FFFFFF,red/K06276%09%23FFFFFF,green/
ko04371	Apelin signaling pathway	Environmental Information Processing	Signal transduction	12	9	21	809	0.0206931	TRINITY_DN81481_c0_g1,TRINITY_DN26024_c0_g1,TRINITY_DN6194_c0_g2,TRINITY_DN68868_c0_g1,TRINITY_DN281406_c0_g1,TRINITY_DN211754_c0_g2,TRINITY_DN131710_c0_g1,TRINITY_DN6194_c0_g4,TRINITY_DN4494_c0_g1,TRINITY_DN130343_c1_g3,TRINITY_DN5444_c0_g1,TRINITY_DN56159_c0_g2	TRINITY_DN127478_c1_g1,TRINITY_DN21075_c0_g2,TRINITY_DN294720_c0_g1,TRINITY_DN154318_c0_g1,TRINITY_DN49739_c0_g2,TRINITY_DN7285_c0_g1,TRINITY_DN23102_c0_g1,TRINITY_DN35929_c1_g1,TRINITY_DN125222_c0_g1	http://www.kegg.jp/kegg-bin/show_pathway?map04371/K08341%09%23FFFFFF,red/K04456%09%23FFFFFF,red/K02991%09%23FFFFFF,red/K02183%09%23FFFFFF,purple/K04630%09%23FFFFFF,red/K08049%09%23FFFFFF,red/
ko04066	HIF-1 signaling pathway	Environmental Information Processing	Signal transduction	6	14	20	762	0.0212486	TRINITY_DN412_c18_g1,TRINITY_DN445471_c0_g1,TRINITY_DN281406_c0_g1,TRINITY_DN56159_c0_g2,TRINITY_DN81481_c0_g1,TRINITY_DN4494_c0_g1	TRINITY_DN88078_c0_g1,TRINITY_DN94650_c0_g2,TRINITY_DN8731_c0_g1,TRINITY_DN478865_c0_g1,TRINITY_DN284471_c0_g1,TRINITY_DN227039_c0_g1,TRINITY_DN180086_c0_g1,TRINITY_DN33620_c0_g1,TRINITY_DN61865_c5_g1,TRINITY_DN423640_c0_g1,TRINITY_DN2988_c0_g1,TRINITY_DN180037_c0_g1,TRINITY_DN22835_c0_g1,TRINITY_DN7343_c0_g1	http://www.kegg.jp/kegg-bin/show_pathway?map04066/K00844%09%23FFFFFF,green/K04456%09%23FFFFFF,red/K02677%09%23FFFFFF,green/K19662%09%23FFFFFF,green/K07299%09%23FFFFFF,red/K03868%09%23FFFFFF,green/K03259%09%23FFFFFF,green/K00134%09%23FFFFFF,purple/K04372%09%23FFFFFF,green/K02991%09%23FFFFFF,red/
ko04972	Pancreatic secretion	Organismal Systems	Digestive system	10	18	28	1173	0.0230732	TRINITY_DN9106_c0_g2,TRINITY_DN65104_c2_g1,TRINITY_DN9265_c0_g2,TRINITY_DN9265_c0_g1,TRINITY_DN65374_c0_g1,TRINITY_DN13310_c0_g2,TRINITY_DN271830_c1_g2,TRINITY_DN130343_c1_g3,TRINITY_DN2799_c1_g1,TRINITY_DN396194_c0_g1	TRINITY_DN95008_c0_g2,TRINITY_DN2794_c0_g3,TRINITY_DN73843_c0_g2,TRINITY_DN7343_c0_g1,TRINITY_DN22835_c0_g1,TRINITY_DN13729_c0_g1,TRINITY_DN12682_c2_g4,TRINITY_DN2988_c0_g1,TRINITY_DN61865_c5_g1,TRINITY_DN285428_c0_g2,TRINITY_DN12682_c2_g1,TRINITY_DN326429_c0_g1,TRINITY_DN8731_c0_g1,TRINITY_DN88078_c0_g1,TRINITY_DN157175_c0_g1,TRINITY_DN33620_c0_g1,TRINITY_DN61697_c0_g1,TRINITY_DN180086_c0_g1	http://www.kegg.jp/kegg-bin/show_pathway?map04972/K08049%09%23FFFFFF,red/K10951%09%23FFFFFF,red/K04392%09%23FFFFFF,purple/K05850%09%23FFFFFF,purple/K01047%09%23FFFFFF,red/K19662%09%23FFFFFF,green/K02677%09%23FFFFFF,green/
ko04014	Ras signaling pathway	Environmental Information Processing	Signal transduction	15	24	39	1756	0.0238717	TRINITY_DN131710_c0_g1,TRINITY_DN47266_c0_g1,TRINITY_DN14439_c1_g2,TRINITY_DN65104_c2_g1,TRINITY_DN9106_c0_g2,TRINITY_DN42397_c0_g2,TRINITY_DN5444_c0_g1,TRINITY_DN187335_c0_g1,TRINITY_DN68868_c0_g1,TRINITY_DN9265_c0_g2,TRINITY_DN3618_c2_g1,TRINITY_DN65374_c0_g1,TRINITY_DN9265_c0_g1,TRINITY_DN211754_c0_g2,TRINITY_DN281406_c0_g1	TRINITY_DN33620_c0_g1,TRINITY_DN49739_c0_g2,TRINITY_DN61865_c5_g1,TRINITY_DN21075_c0_g2,TRINITY_DN127478_c1_g1,TRINITY_DN2988_c0_g1,TRINITY_DN180086_c0_g1,TRINITY_DN33301_c0_g1,TRINITY_DN7343_c0_g1,TRINITY_DN1385_c3_g1,TRINITY_DN7285_c0_g1,TRINITY_DN157175_c0_g1,TRINITY_DN22835_c0_g1,TRINITY_DN2794_c0_g3,TRINITY_DN35929_c1_g1,TRINITY_DN23102_c0_g1,TRINITY_DN125222_c0_g1,TRINITY_DN88078_c0_g1,TRIN…	http://www.kegg.jp/kegg-bin/show_pathway?map04014/K16342%09%23FFFFFF,green/K02183%09%23FFFFFF,purple/K17630%09%23FFFFFF,purple/K16859%09%23FFFFFF,red/K01047%09%23FFFFFF,red/K19662%09%23FFFFFF,green/K04456%09%23FFFFFF,red/K02677%09%23FFFFFF,green/K17632%09%23FFFFFF,purple/K04392%09%23FFFFFF,purple/
ko05414	Dilated cardiomyopathy (DCM)	Human Diseases	Cardiovascular diseases	3	7	10	304	0.024645	TRINITY_DN130343_c1_g3,TRINITY_DN49496_c2_g1,TRINITY_DN387581_c1_g2	TRINITY_DN30436_c0_g1,TRINITY_DN1186_c0_g1,TRINITY_DN27168_c0_g1,TRINITY_DN3663_c0_g1,TRINITY_DN173741_c0_g1,TRINITY_DN52961_c0_g2,TRINITY_DN7217_c0_g2	http://www.kegg.jp/kegg-bin/show_pathway?map05414/K05692%09%23FFFFFF,purple/K06493%09%23FFFFFF,green/K08049%09%23FFFFFF,red/K05719%09%23FFFFFF,green/K06525%09%23FFFFFF,green/
ko04728	Dopaminergic synapse	Organismal Systems	Nervous system	8	19	27	1134	0.0260201	TRINITY_DN5444_c0_g1,TRINITY_DN281406_c0_g1,TRINITY_DN211754_c0_g2,TRINITY_DN68868_c0_g1,TRINITY_DN323250_c0_g1,TRINITY_DN131710_c0_g1,TRINITY_DN26024_c0_g1,TRINITY_DN179054_c0_g1	TRINITY_DN88078_c0_g1,TRINITY_DN125222_c0_g1,TRINITY_DN8731_c0_g1,TRINITY_DN35929_c1_g1,TRINITY_DN23102_c0_g1,TRINITY_DN154318_c0_g1,TRINITY_DN294720_c0_g1,TRINITY_DN39534_c0_g1,TRINITY_DN67707_c0_g1,TRINITY_DN180086_c0_g1,TRINITY_DN21075_c0_g2,TRINITY_DN61865_c5_g1,TRINITY_DN49739_c0_g2,TRINITY_DN33620_c0_g1,TRINITY_DN127478_c1_g1,TRINITY_DN2988_c0_g1,TRINITY_DN22835_c0_g1,TRINITY_DN7285_c0_g1,T…	http://www.kegg.jp/kegg-bin/show_pathway?map04728/K04382%09%23FFFFFF,green/K03083%09%23FFFFFF,red/K19662%09%23FFFFFF,green/K04456%09%23FFFFFF,red/K02183%09%23FFFFFF,purple/K02677%09%23FFFFFF,green/K03456%09%23FFFFFF,green/K04354%09%23FFFFFF,red/K04630%09%23FFFFFF,red/
ko04270	Vascular smooth muscle contraction	Organismal Systems	Circulatory system	7	18	25	1035	0.0270226	TRINITY_DN131710_c0_g1,TRINITY_DN140234_c0_g1,TRINITY_DN65104_c2_g1,TRINITY_DN5444_c0_g1,TRINITY_DN130343_c1_g3,TRINITY_DN211754_c0_g2,TRINITY_DN68868_c0_g1	TRINITY_DN180086_c0_g1,TRINITY_DN61865_c5_g1,TRINITY_DN49739_c0_g2,TRINITY_DN33620_c0_g1,TRINITY_DN21075_c0_g2,TRINITY_DN2988_c0_g1,TRINITY_DN127478_c1_g1,TRINITY_DN22835_c0_g1,TRINITY_DN7343_c0_g1,TRINITY_DN7285_c0_g1,TRINITY_DN125222_c0_g1,TRINITY_DN88078_c0_g1,TRINITY_DN8731_c0_g1,TRINITY_DN35929_c1_g1,TRINITY_DN23102_c0_g1,TRINITY_DN154318_c0_g1,TRINITY_DN294720_c0_g1,TRINITY_DN446507_c0_g1	http://www.kegg.jp/kegg-bin/show_pathway?map04270/K19662%09%23FFFFFF,green/K02677%09%23FFFFFF,green/K02183%09%23FFFFFF,purple/K12323%09%23FFFFFF,red/K16342%09%23FFFFFF,green/K08049%09%23FFFFFF,red/K01047%09%23FFFFFF,red/
ko04940	Type I diabetes mellitus	Human Diseases	Endocrine and metabolic diseases	1	3	4	72	0.0278302	TRINITY_DN214253_c0_g1	TRINITY_DN100105_c0_g1,TRINITY_DN429917_c0_g1,TRINITY_DN77177_c0_g1	http://www.kegg.jp/kegg-bin/show_pathway?map04940/K04077%09%23FFFFFF,green/K01580%09%23FFFFFF,red/K07818%09%23FFFFFF,green/
ko04657	IL-17 signaling pathway	Organismal Systems	Immune system	4	7	11	357	0.0288989	TRINITY_DN323250_c0_g1,TRINITY_DN67235_c0_g1,TRINITY_DN275576_c0_g1,TRINITY_DN1200_c0_g3	TRINITY_DN3719_c2_g1,TRINITY_DN2767_c0_g1,TRINITY_DN2024_c0_g1,TRINITY_DN495894_c0_g1,TRINITY_DN13849_c0_g1,TRINITY_DN5014_c1_g1,TRINITY_DN3737_c0_g2	http://www.kegg.jp/kegg-bin/show_pathway?map04657/K09487%09%23FFFFFF,green/K03083%09%23FFFFFF,red/K12890%09%23FFFFFF,green/K04427%09%23FFFFFF,red/K04079%09%23FFFFFF,purple/
ko00010	Glycolysis / Gluconeogenesis	Metabolism	Carbohydrate metabolism	9	10	19	756	0.0353488	TRINITY_DN15504_c0_g1,TRINITY_DN5294_c1_g1,TRINITY_DN445471_c0_g1,TRINITY_DN9381_c0_g1,TRINITY_DN24136_c0_g3,TRINITY_DN5391_c0_g3,TRINITY_DN11418_c0_g1,TRINITY_DN129373_c0_g2,TRINITY_DN31142_c0_g1	TRINITY_DN56653_c0_g1,TRINITY_DN284471_c0_g1,TRINITY_DN478865_c0_g1,TRINITY_DN24326_c0_g3,TRINITY_DN11855_c0_g1,TRINITY_DN493949_c0_g1,TRINITY_DN2723_c1_g1,TRINITY_DN11418_c0_g4,TRINITY_DN125663_c0_g1,TRINITY_DN180037_c0_g1	http://www.kegg.jp/kegg-bin/show_pathway?map00010/K00844%09%23FFFFFF,green/K00129%09%23FFFFFF,red/K00873%09%23FFFFFF,red/K01834%09%23FFFFFF,green/K00016%09%23FFFFFF,red/K00149%09%23FFFFFF,green/K00382%09%23FFFFFF,red/K01803%09%23FFFFFF,red/K00134%09%23FFFFFF,purple/K00927%09%23FFFFFF,purple/K00002%09%23FFFFFF,green/K01596%09%23FFFFFF,purple/K15633%09%23FFFFFF,green/
ko04750	Inflammatory mediator regulation of TRP channels	Organismal Systems	Sensory system	5	18	23	966	0.0376623	TRINITY_DN211754_c0_g2,TRINITY_DN68868_c0_g1,TRINITY_DN5444_c0_g1,TRINITY_DN130343_c1_g3,TRINITY_DN131710_c0_g1	TRINITY_DN154318_c0_g1,TRINITY_DN294720_c0_g1,TRINITY_DN446507_c0_g1,TRINITY_DN125222_c0_g1,TRINITY_DN88078_c0_g1,TRINITY_DN8731_c0_g1,TRINITY_DN35929_c1_g1,TRINITY_DN23102_c0_g1,TRINITY_DN22835_c0_g1,TRINITY_DN7343_c0_g1,TRINITY_DN7285_c0_g1,TRINITY_DN180086_c0_g1,TRINITY_DN33620_c0_g1,TRINITY_DN49739_c0_g2,TRINITY_DN61865_c5_g1,TRINITY_DN21075_c0_g2,TRINITY_DN127478_c1_g1,TRINITY_DN2988_c0_g1	http://www.kegg.jp/kegg-bin/show_pathway?map04750/K19662%09%23FFFFFF,green/K08049%09%23FFFFFF,red/K16342%09%23FFFFFF,green/K02677%09%23FFFFFF,green/K02183%09%23FFFFFF,purple/
ko05152	Tuberculosis	Human Diseases	Infectious diseases: Bacterial	6	15	21	865	0.038339	TRINITY_DN243995_c0_g1,TRINITY_DN68868_c0_g1,TRINITY_DN281406_c0_g1,TRINITY_DN211754_c0_g2,TRINITY_DN131710_c0_g1,TRINITY_DN5444_c0_g1	TRINITY_DN127478_c1_g1,TRINITY_DN21075_c0_g2,TRINITY_DN429917_c0_g1,TRINITY_DN9163_c4_g1,TRINITY_DN294720_c0_g1,TRINITY_DN154318_c0_g1,TRINITY_DN100105_c0_g1,TRINITY_DN49739_c0_g2,TRINITY_DN8703_c0_g1,TRINITY_DN7285_c0_g1,TRINITY_DN20449_c1_g1,TRINITY_DN23102_c0_g1,TRINITY_DN35929_c1_g1,TRINITY_DN125222_c0_g1,TRINITY_DN160077_c0_g1	http://www.kegg.jp/kegg-bin/show_pathway?map05152/K04077%09%23FFFFFF,green/K04456%09%23FFFFFF,red/K03661%09%23FFFFFF,purple/K02183%09%23FFFFFF,purple/K02144%09%23FFFFFF,green/K07897%09%23FFFFFF,green/
ko04910	Insulin signaling pathway	Organismal Systems	Endocrine system	13	15	28	1231	0.0388818	TRINITY_DN131710_c0_g1,TRINITY_DN81481_c0_g1,TRINITY_DN4494_c0_g1,TRINITY_DN30029_c4_g1,TRINITY_DN5444_c0_g1,TRINITY_DN5294_c1_g1,TRINITY_DN211754_c0_g2,TRINITY_DN281406_c0_g1,TRINITY_DN323250_c0_g1,TRINITY_DN68868_c0_g1,TRINITY_DN5186_c0_g2,TRINITY_DN15504_c0_g1,TRINITY_DN56159_c0_g2	TRINITY_DN227039_c0_g1,TRINITY_DN49739_c0_g2,TRINITY_DN21075_c0_g2,TRINITY_DN127478_c1_g1,TRINITY_DN180037_c0_g1,TRINITY_DN42022_c0_g1,TRINITY_DN7285_c0_g1,TRINITY_DN125222_c0_g1,TRINITY_DN94650_c0_g2,TRINITY_DN35929_c1_g1,TRINITY_DN24326_c0_g3,TRINITY_DN23102_c0_g1,TRINITY_DN154318_c0_g1,TRINITY_DN294720_c0_g1,TRINITY_DN237909_c0_g1	http://www.kegg.jp/kegg-bin/show_pathway?map04910/K02183%09%23FFFFFF,purple/K04739%09%23FFFFFF,purple/K01596%09%23FFFFFF,purple/K07197%09%23FFFFFF,red/K03083%09%23FFFFFF,red/K03259%09%23FFFFFF,green/K06276%09%23FFFFFF,green/K00844%09%23FFFFFF,green/K02991%09%23FFFFFF,red/K04456%09%23FFFFFF,red/K04372%09%23FFFFFF,green/
ko04621	NOD-like receptor signaling pathway	Organismal Systems	Immune system	9	11	20	817	0.0395573	TRINITY_DN1200_c0_g3,TRINITY_DN8744_c0_g1,TRINITY_DN6194_c0_g4,TRINITY_DN5107_c0_g2,TRINITY_DN275576_c0_g1,TRINITY_DN6194_c0_g2,TRINITY_DN67235_c0_g1,TRINITY_DN134799_c0_g1,TRINITY_DN50170_c0_g2	TRINITY_DN105421_c0_g4,TRINITY_DN15306_c0_g1,TRINITY_DN293946_c0_g1,TRINITY_DN5014_c1_g1,TRINITY_DN62347_c0_g3,TRINITY_DN13849_c0_g1,TRINITY_DN2767_c0_g1,TRINITY_DN35880_c0_g1,TRINITY_DN3737_c0_g2,TRINITY_DN3719_c2_g1,TRINITY_DN43904_c0_g3	http://www.kegg.jp/kegg-bin/show_pathway?map04621/K08341%09%23FFFFFF,red/K01363%09%23FFFFFF,purple/K04427%09%23FFFFFF,red/K03671%09%23FFFFFF,green/K04079%09%23FFFFFF,purple/K12795%09%23FFFFFF,green/
ko03320	PPAR signaling pathway	Organismal Systems	Endocrine system	9	16	25	1078	0.0405692	TRINITY_DN1452_c0_g2,TRINITY_DN2921_c0_g1,TRINITY_DN39315_c3_g1,TRINITY_DN88762_c0_g2,TRINITY_DN15264_c0_g1,TRINITY_DN5294_c1_g1,TRINITY_DN8102_c3_g1,TRINITY_DN15504_c0_g1,TRINITY_DN93283_c0_g1	TRINITY_DN42022_c0_g1,TRINITY_DN111010_c0_g1,TRINITY_DN24326_c0_g3,TRINITY_DN97036_c0_g1,TRINITY_DN35048_c1_g1,TRINITY_DN113488_c0_g1,TRINITY_DN17712_c0_g1,TRINITY_DN9169_c0_g1,TRINITY_DN293234_c0_g1,TRINITY_DN55795_c0_g2,TRINITY_DN110876_c0_g3,TRINITY_DN18136_c0_g2,TRINITY_DN14772_c0_g1,TRINITY_DN34692_c0_g2,TRINITY_DN49387_c0_g3,TRINITY_DN2575_c0_g2	http://www.kegg.jp/kegg-bin/show_pathway?map03320/K01596%09%23FFFFFF,purple/K08770%09%23FFFFFF,purple/K17284%09%23FFFFFF,red/K01897%09%23FFFFFF,purple/K08762%09%23FFFFFF,green/K06276%09%23FFFFFF,green/
ko04070	Phosphatidylinositol signaling system	Environmental Information Processing	Signal transduction	5	17	22	930	0.0438124	TRINITY_DN131710_c0_g1,TRINITY_DN5444_c0_g1,TRINITY_DN107345_c0_g1,TRINITY_DN211754_c0_g2,TRINITY_DN68868_c0_g1	TRINITY_DN180086_c0_g1,TRINITY_DN49739_c0_g2,TRINITY_DN33620_c0_g1,TRINITY_DN7285_c0_g1,TRINITY_DN88078_c0_g1,TRINITY_DN125222_c0_g1,TRINITY_DN8731_c0_g1,TRINITY_DN35929_c1_g1,TRINITY_DN23102_c0_g1,TRINITY_DN61865_c5_g1,TRINITY_DN21075_c0_g2,TRINITY_DN127478_c1_g1,TRINITY_DN2988_c0_g1,TRINITY_DN22835_c0_g1,TRINITY_DN7343_c0_g1,TRINITY_DN154318_c0_g1,TRINITY_DN294720_c0_g1	http://www.kegg.jp/kegg-bin/show_pathway?map04070/K19662%09%23FFFFFF,green/K18086%09%23FFFFFF,red/K02677%09%23FFFFFF,green/K02183%09%23FFFFFF,purple/
ko04670	Leukocyte transendothelial migration	Organismal Systems	Immune system	7	14	21	883	0.0458711	TRINITY_DN65374_c0_g1,TRINITY_DN9265_c0_g1,TRINITY_DN9265_c0_g2,TRINITY_DN387581_c1_g2,TRINITY_DN26024_c0_g1,TRINITY_DN49496_c2_g1,TRINITY_DN9106_c0_g2	TRINITY_DN157175_c0_g1,TRINITY_DN173741_c0_g1,TRINITY_DN180086_c0_g1,TRINITY_DN33620_c0_g1,TRINITY_DN1186_c0_g1,TRINITY_DN30436_c0_g1,TRINITY_DN8731_c0_g1,TRINITY_DN88078_c0_g1,TRINITY_DN22835_c0_g1,TRINITY_DN7343_c0_g1,TRINITY_DN2988_c0_g1,TRINITY_DN7217_c0_g2,TRINITY_DN61865_c5_g1,TRINITY_DN2794_c0_g3	http://www.kegg.jp/kegg-bin/show_pathway?map04670/K05719%09%23FFFFFF,green/K02677%09%23FFFFFF,green/K19662%09%23FFFFFF,green/K04630%09%23FFFFFF,red/K05692%09%23FFFFFF,purple/K04392%09%23FFFFFF,purple/
ko04145	Phagosome	Cellular Processes	Transport and catabolism	11	17	28	1257	0.0481571	TRINITY_DN355517_c0_g1,TRINITY_DN65374_c0_g1,TRINITY_DN9265_c0_g1,TRINITY_DN9265_c0_g2,TRINITY_DN20704_c0_g1,TRINITY_DN243995_c0_g1,TRINITY_DN61933_c0_g1,TRINITY_DN4821_c0_g1,TRINITY_DN387581_c1_g2,TRINITY_DN49496_c2_g1,TRINITY_DN9106_c0_g2	TRINITY_DN157175_c0_g1,TRINITY_DN20449_c1_g1,TRINITY_DN173741_c0_g1,TRINITY_DN8703_c0_g1,TRINITY_DN25928_c0_g1,TRINITY_DN1186_c0_g1,TRINITY_DN30436_c0_g1,TRINITY_DN160077_c0_g1,TRINITY_DN42613_c1_g2,TRINITY_DN301330_c0_g2,TRINITY_DN7217_c0_g2,TRINITY_DN4122_c1_g1,TRINITY_DN190938_c0_g1,TRINITY_DN52961_c0_g2,TRINITY_DN9163_c4_g1,TRINITY_DN2794_c0_g3,TRINITY_DN40790_c2_g1	http://www.kegg.jp/kegg-bin/show_pathway?map04145/K02147%09%23FFFFFF,red/K05692%09%23FFFFFF,purple/K07374%09%23FFFFFF,red/K06493%09%23FFFFFF,green/K02145%09%23FFFFFF,purple/K04392%09%23FFFFFF,purple/K08054%09%23FFFFFF,green/K03661%09%23FFFFFF,purple/K07375%09%23FFFFFF,red/K02144%09%23FFFFFF,green/K05719%09%23FFFFFF,green/K10956%09%23FFFFFF,green/K07897%09%23FFFFFF,green/
ko05204	Chemical carcinogenesis	Human Diseases	Cancers: Overview	3	2	5	125	0.0497483	TRINITY_DN4326_c0_g1,TRINITY_DN11418_c0_g1,TRINITY_DN23321_c0_g1	TRINITY_DN308997_c0_g2,TRINITY_DN48660_c0_g1	http://www.kegg.jp/kegg-bin/show_pathway?map05204/K00799%09%23FFFFFF,green/K00816%09%23FFFFFF,red/K00699%09%23FFFFFF,green/K00129%09%23FFFFFF,red/
