# Supplementary material for: T7-Synthesized Double-Stranded RNA Mimicking miR-71 Induces Termite RNAi and Increases Fungal Efficacy
Source: Biomolecules. 2025 Oct 27;15(11):1517. doi: 10.3390/biom15111517 (PMC12650454; doi:10.3390/biom15111517)
Supplement: Supplementary file 1 [file biomolecules-15-01517-s001.zip › Table S5.xlsx]

## Sheet: B_vs_A显著性差异分析
Accession	Description	Coverage	Unique Peptides	Peptides	PSMs	AAs	MW [kDa]	calc. pI	miR1	miR2	miR3	average B	CK1	CK6	CK3	average A	B/A	t test p value
TRINITY_DN6784_c1_g1.p1	GENE.TRINITY_DN6784_c1_g1~~TRINITY_DN6784_c1_g1.p1 ORF type:complete len:338 (-),score=67.53 TRINITY_DN6784_c1_g1:1737-2750(-)	22	6	6	8	337	39.1	6.32	1.16325	1.18791	1.42097	1.25738	0.64353	0.871434	0.72657	0.747178	1.68284	0.00848466
TRINITY_DN8807_c1_g1.p1	GENE.TRINITY_DN8807_c1_g1~~TRINITY_DN8807_c1_g1.p1 ORF type:3prime_partial len:105 (-),score=20.16 TRINITY_DN8807_c1_g1:1-312(-)	19	2	2	2	104	11.7	6.54	1.09517	1.11464	1.33841	1.18274	0.778999	0.824742	0.861457	0.821733	1.43932	0.0114747
TRINITY_DN43_c0_g1.p1	GENE.TRINITY_DN43_c0_g1~~TRINITY_DN43_c0_g1.p1 ORF type:complete len:128 (-),score=28.72 TRINITY_DN43_c0_g1:496-879(-)	20	2	2	2	127	13.4	4.41	1.21825	1.11925	1.16735	1.16828	0.827431	0.843965	0.839172	0.836856	1.39604	0.000334522
TRINITY_DN1888_c0_g2.p1	GENE.TRINITY_DN1888_c0_g2~~TRINITY_DN1888_c0_g2.p1 ORF type:5prime_partial len:179 (-),score=38.93 TRINITY_DN1888_c0_g2:906-1442(-)	12	1	1	1	178	19.1	7.27	1.16032	1.12181	1.18331	1.15515	1.0147	0.697552	0.841039	0.851096	1.35724	0.0312468
TRINITY_DN6397_c0_g1.p1	GENE.TRINITY_DN6397_c0_g1~~TRINITY_DN6397_c0_g1.p1 ORF type:5prime_partial len:148 (-),score=37.58 TRINITY_DN6397_c0_g1:373-816(-)	28	2	4	31	147	16	6.54	1.0817	1.09165	1.24097	1.1381	0.901319	0.767366	0.931536	0.86674	1.31308	0.0197108
TRINITY_DN624_c9_g1.p1	GENE.TRINITY_DN624_c9_g1~~TRINITY_DN624_c9_g1.p1 ORF type:complete len:460 (+),score=74.92 TRINITY_DN624_c9_g1:93-1472(+)	2	1	1	1	459	51.9	5.88	1.14248	1.04749	1.20872	1.13289	0.911601	0.811895	0.893167	0.872221	1.29886	0.00958033
TRINITY_DN18248_c0_g1.p1	GENE.TRINITY_DN18248_c0_g1~~TRINITY_DN18248_c0_g1.p1 ORF type:complete len:306 (-),score=31.38 TRINITY_DN18248_c0_g1:184-1101(-)	3	1	1	1	305	35.4	8.5	1.04554	1.16712	1.16846	1.12704	0.777321	0.939546	0.910812	0.875893	1.28673	0.0176243
TRINITY_DN297_c1_g1.p1	GENE.TRINITY_DN297_c1_g1~~TRINITY_DN297_c1_g1.p1 ORF type:complete len:260 (-),score=38.27 TRINITY_DN297_c1_g1:698-1477(-)	7	2	2	2	259	27.4	7.31	1.16911	1.24084	0.96915	1.12637	0.85377	0.879759	0.899439	0.877656	1.28338	0.0391696
TRINITY_DN25864_c0_g1.p2	GENE.TRINITY_DN25864_c0_g1~~TRINITY_DN25864_c0_g1.p2 ORF type:5prime_partial len:214 (+),score=61.28 TRINITY_DN25864_c0_g1:2-643(+)	4	1	1	1	213	23.2	4.51	1.05454	1.12673	1.17619	1.11915	0.811008	0.909801	0.931669	0.884159	1.26578	0.0101329
TRINITY_DN5845_c0_g1.p1	GENE.TRINITY_DN5845_c0_g1~~TRINITY_DN5845_c0_g1.p1 ORF type:3prime_partial len:445 (-),score=82.20 TRINITY_DN5845_c0_g1:2-1333(-)	4	1	2	2	444	45.7	8.9	1.04491	1.10363	1.19222	1.11359	0.891842	0.848136	0.931087	0.890355	1.25072	0.0104189
TRINITY_DN7556_c0_g1.p1	GENE.TRINITY_DN7556_c0_g1~~TRINITY_DN7556_c0_g1.p1 ORF type:complete len:274 (-),score=43.55 TRINITY_DN7556_c0_g1:366-1187(-)	3	1	1	1	273	30.1	5.81	1.18284	1.03116	1.11415	1.10939	0.960955	0.785943	0.941414	0.896104	1.23801	0.0391736
TRINITY_DN5902_c0_g1.p1	GENE.TRINITY_DN5902_c0_g1~~TRINITY_DN5902_c0_g1.p1 ORF type:complete len:182 (+),score=37.71 TRINITY_DN5902_c0_g1:173-718(+)	25	4	4	7	181	20.3	4.65	1.09322	1.14039	1.09214	1.10858	0.93985	0.850795	0.89642	0.895688	1.23769	0.00214392
TRINITY_DN383278_c0_g2.p1	GENE.TRINITY_DN383278_c0_g2~~TRINITY_DN383278_c0_g2.p1 ORF type:internal len:111 (+),score=8.22 TRINITY_DN383278_c0_g2:1-330(+)	9	1	1	1	110	12	8.07	1.00051	1.16195	1.15337	1.10527	0.879996	0.920142	0.893216	0.897784	1.23111	0.0181497
TRINITY_DN1742_c0_g1.p1	GENE.TRINITY_DN1742_c0_g1~~TRINITY_DN1742_c0_g1.p1 ORF type:complete len:263 (-),score=69.88 TRINITY_DN1742_c0_g1:225-1013(-)	26	4	4	8	262	28	5.36	1.11421	1.20627	0.989278	1.10325	0.904822	0.89613	0.900568	0.900506	1.22515	0.0322261
TRINITY_DN165107_c0_g2.p1	GENE.TRINITY_DN165107_c0_g2~~TRINITY_DN165107_c0_g2.p1 ORF type:3prime_partial len:115 (-),score=15.00 TRINITY_DN165107_c0_g2:3-317(-)	19	1	3	3	105	12.1	8.48	1.0525	1.1323	1.12276	1.10252	0.978215	0.814485	0.912814	0.901838	1.22252	0.020325
TRINITY_DN2486_c0_g1.p1	GENE.TRINITY_DN2486_c0_g1~~TRINITY_DN2486_c0_g1.p1 ORF type:internal len:306 (+),score=95.25 TRINITY_DN2486_c0_g1:1-915(+)	11	3	3	3	305	33	6.04	1.02059	1.08998	1.18432	1.0983	0.928366	0.924845	0.862502	0.905238	1.21327	0.0206638
TRINITY_DN7857_c1_g1.p1	GENE.TRINITY_DN7857_c1_g1~~TRINITY_DN7857_c1_g1.p1 ORF type:5prime_partial len:197 (-),score=33.97 TRINITY_DN7857_c1_g1:103-693(-)	12	2	2	3	196	21.4	8.38	1.10416	1.00864	1.18163	1.09814	0.93504	0.820291	0.964419	0.906583	1.2113	0.0451941
TRINITY_DN20105_c1_g2.p1	GENE.TRINITY_DN20105_c1_g2~~TRINITY_DN20105_c1_g2.p1 ORF type:complete len:281 (+),score=24.64 TRINITY_DN20105_c1_g2:3-845(+)	6	2	2	3	280	30.3	7.55	1.08796	1.11563	1.08716	1.09692	0.947302	0.862561	0.911918	0.90726	1.20904	0.00195921
TRINITY_DN23876_c0_g1.p1	GENE.TRINITY_DN23876_c0_g1~~TRINITY_DN23876_c0_g1.p1 ORF type:5prime_partial len:348 (+),score=47.43 TRINITY_DN23876_c0_g1:1-1044(+)	12	4	4	5	347	38.3	5.53	1.01293	1.17288	1.09412	1.09331	0.863932	0.940063	0.924472	0.909489	1.20211	0.0236613
TRINITY_DN6423_c0_g1.p1	GENE.TRINITY_DN6423_c0_g1~~TRINITY_DN6423_c0_g1.p1 ORF type:3prime_partial len:358 (-),score=78.73 TRINITY_DN6423_c0_g1:1-930(-)	3	1	1	1	310	34.8	5.91	1.09107	1.00656	1.17048	1.08937	0.877262	0.945639	0.92018	0.91436	1.1914	0.0270872
TRINITY_DN54751_c2_g3.p1	GENE.TRINITY_DN54751_c2_g3~~TRINITY_DN54751_c2_g3.p1 ORF type:3prime_partial len:223 (+),score=46.59 TRINITY_DN54751_c2_g3:17-682(+)	8	1	1	3	222	25	8.28	1.09096	1.06164	1.10519	1.08593	0.870996	0.899237	0.983065	0.917766	1.18323	0.00951986
TRINITY_DN355_c0_g2.p1	GENE.TRINITY_DN355_c0_g2~~TRINITY_DN355_c0_g2.p1 ORF type:complete len:461 (-),score=103.54 TRINITY_DN355_c0_g2:2885-4267(-)	12	6	6	12	460	50.8	6.35	1.073	1.10317	1.06932	1.08183	0.876826	0.99673	0.890054	0.921203	1.17437	0.015191
TRINITY_DN8797_c0_g1.p2	GENE.TRINITY_DN8797_c0_g1~~TRINITY_DN8797_c0_g1.p2 ORF type:complete len:236 (-),score=36.65 TRINITY_DN8797_c0_g1:2724-3431(-)	30	4	4	17	235	25.1	6.79	1.06856	1.09319	1.08323	1.08166	0.863397	0.928586	0.972832	0.921605	1.17367	0.00797005
TRINITY_DN183128_c0_g1.p1	GENE.TRINITY_DN183128_c0_g1~~TRINITY_DN183128_c0_g1.p1 ORF type:5prime_partial len:146 (-),score=47.47 TRINITY_DN183128_c0_g1:267-704(-)	6	1	1	1	145	16.5	8.87	1.05528	1.1016	1.08272	1.07987	0.895162	0.918313	0.956973	0.923483	1.16934	0.00224821
TRINITY_DN18113_c0_g1.p1	GENE.TRINITY_DN18113_c0_g1~~TRINITY_DN18113_c0_g1.p1 ORF type:5prime_partial len:353 (-),score=38.41 TRINITY_DN18113_c0_g1:7869-8927(-)	3	1	1	1	352	38.2	5.03	1.01988	1.09289	1.12556	1.07944	0.990553	0.837372	0.945769	0.924565	1.16751	0.0484479
TRINITY_DN7278_c1_g2.p1	GENE.TRINITY_DN7278_c1_g2~~TRINITY_DN7278_c1_g2.p1 ORF type:internal len:310 (-),score=26.59 TRINITY_DN7278_c1_g2:3-929(-)	3	1	1	2	309	35.7	7.23	1.01217	1.08517	1.13276	1.0767	0.992813	0.853161	0.935625	0.927199	1.16124	0.049347
TRINITY_DN67_c0_g2.p1	GENE.TRINITY_DN67_c0_g2~~TRINITY_DN67_c0_g2.p1 ORF type:3prime_partial len:333 (+),score=29.58 TRINITY_DN67_c0_g2:419-1414(+)	22	5	5	8	332	36.9	5.52	1.08157	1.08716	1.05999	1.07624	0.934792	0.906818	0.940914	0.927508	1.16036	0.000371553
TRINITY_DN18245_c0_g1.p1	GENE.TRINITY_DN18245_c0_g1~~TRINITY_DN18245_c0_g1.p1 ORF type:complete len:723 (-),score=164.12 TRINITY_DN18245_c0_g1:1984-4152(-)	8	5	5	6	722	78.9	9.17	1.07101	1.04115	1.1171	1.07642	0.9844	0.864872	0.934262	0.927844	1.16013	0.022451
TRINITY_DN1460_c1_g1.p1	GENE.TRINITY_DN1460_c1_g1~~TRINITY_DN1460_c1_g1.p1 ORF type:complete len:358 (-),score=42.35 TRINITY_DN1460_c1_g1:9-1082(-)	2	1	1	1	357	37.5	4.89	1.10268	1.05192	1.07282	1.07581	0.951564	0.881976	0.951517	0.928352	1.15884	0.00581572
TRINITY_DN2873_c0_g1.p1	GENE.TRINITY_DN2873_c0_g1~~TRINITY_DN2873_c0_g1.p1 ORF type:complete len:395 (-),score=52.90 TRINITY_DN2873_c0_g1:97-1281(-)	15	2	6	9	394	44.4	7.91	0.987003	1.12602	1.10915	1.07406	0.887196	0.938155	0.96061	0.928654	1.15658	0.0409735
TRINITY_DN48274_c0_g3.p1	GENE.TRINITY_DN48274_c0_g3~~TRINITY_DN48274_c0_g3.p1 ORF type:internal len:392 (+),score=53.83 TRINITY_DN48274_c0_g3:1-1173(+)	6	1	2	2	391	42.2	7.91	1.02478	1.06648	1.13109	1.07411	0.885053	0.930103	0.971879	0.929012	1.15619	0.0218723
TRINITY_DN24896_c1_g2.p1	GENE.TRINITY_DN24896_c1_g2~~TRINITY_DN24896_c1_g2.p1 ORF type:5prime_partial len:127 (+),score=17.25 TRINITY_DN24896_c1_g2:2-382(+)	6	1	1	1	126	14.2	8.41	1.04618	1.04763	1.12896	1.07426	0.96042	0.844814	0.984138	0.929791	1.15538	0.0472001
TRINITY_DN1590_c0_g1.p1	GENE.TRINITY_DN1590_c0_g1~~TRINITY_DN1590_c0_g1.p1 ORF type:5prime_partial len:317 (+),score=55.09 TRINITY_DN1590_c0_g1:1-951(+)	4	2	2	2	316	33.8	4.75	1.05044	1.07062	1.09963	1.07356	0.873919	0.997119	0.916976	0.929338	1.15519	0.0205563
TRINITY_DN8079_c0_g1.p1	GENE.TRINITY_DN8079_c0_g1~~TRINITY_DN8079_c0_g1.p1 ORF type:complete len:151 (-),score=29.89 TRINITY_DN8079_c0_g1:138-590(-)	35	2	4	5	150	16.4	5.99	1.09116	1.01035	1.11295	1.07149	0.932429	0.913278	0.95166	0.932455	1.1491	0.0137184
TRINITY_DN4373_c0_g2.p1	GENE.TRINITY_DN4373_c0_g2~~TRINITY_DN4373_c0_g2.p1 ORF type:complete len:266 (-),score=30.58 TRINITY_DN4373_c0_g2:1012-1809(-)	31	7	7	12	265	29.9	6.06	1.0549	1.10159	1.05558	1.07069	0.926121	0.942036	0.929683	0.932613	1.14805	0.00103619
TRINITY_DN321699_c0_g1.p1	GENE.TRINITY_DN321699_c0_g1~~TRINITY_DN321699_c0_g1.p1 ORF type:internal len:212 (-),score=41.25 TRINITY_DN321699_c0_g1:2-634(-)	7	1	1	1	211	23.5	5.15	1.05711	1.0919	1.06141	1.07014	0.98562	0.914954	0.900272	0.933615	1.14623	0.00874222
TRINITY_DN1083_c0_g3.p1	GENE.TRINITY_DN1083_c0_g3~~TRINITY_DN1083_c0_g3.p1 ORF type:complete len:498 (-),score=81.18 TRINITY_DN1083_c0_g3:85-1578(-)	7	2	4	5	497	53.3	7.34	1.0126	1.11421	1.08079	1.0692	0.873282	1.00474	0.921814	0.933277	1.14564	0.0491162
TRINITY_DN238040_c0_g2.p1	GENE.TRINITY_DN238040_c0_g2~~TRINITY_DN238040_c0_g2.p1 ORF type:5prime_partial len:207 (+),score=45.45 TRINITY_DN238040_c0_g2:2-622(+)	5	1	1	1	206	20.1	6.52	1.08464	1.09887	1.02613	1.06988	0.959898	0.900369	0.941545	0.933938	1.14556	0.00870749
TRINITY_DN159_c0_g1.p1	GENE.TRINITY_DN159_c0_g1~~TRINITY_DN159_c0_g1.p1 ORF type:5prime_partial len:691 (+),score=101.12 TRINITY_DN159_c0_g1:3-2075(+)	10	7	7	12	690	76.4	5.47	1.09029	1.0592	1.05679	1.06876	0.95212	0.921642	0.931431	0.935064	1.14298	0.000678811
TRINITY_DN15313_c1_g1.p1	GENE.TRINITY_DN15313_c1_g1~~TRINITY_DN15313_c1_g1.p1 ORF type:5prime_partial len:186 (+),score=36.15 TRINITY_DN15313_c1_g1:2-559(+)	5	1	1	1	185	19.7	4.97	1.05845	1.07737	1.0674	1.06774	0.914904	0.911277	0.980923	0.935701	1.14111	0.00477116
TRINITY_DN982_c0_g1.p1	GENE.TRINITY_DN982_c0_g1~~TRINITY_DN982_c0_g1.p1 ORF type:5prime_partial len:362 (-),score=54.27 TRINITY_DN982_c0_g1:211-1296(-)	14	5	5	7	361	41	5.33	1.01549	1.09035	1.0952	1.06701	0.890526	0.957014	0.959929	0.935823	1.14019	0.0187737
TRINITY_DN64619_c0_g1.p1	GENE.TRINITY_DN64619_c0_g1~~TRINITY_DN64619_c0_g1.p1 ORF type:complete len:232 (-),score=26.63 TRINITY_DN64619_c0_g1:451-1146(-)	11	2	2	2	231	25.7	6.02	1.07087	1.06666	1.0636	1.06704	0.941252	0.912583	0.956016	0.936617	1.13925	0.00054235
TRINITY_DN232342_c1_g1.p2	GENE.TRINITY_DN232342_c1_g1~~TRINITY_DN232342_c1_g1.p2 ORF type:internal len:102 (-),score=20.18 TRINITY_DN232342_c1_g1:3-305(-)	25	3	3	3	101	11	8.37	1.01414	1.0829	1.1016	1.06621	0.883098	1.00217	0.923929	0.936399	1.13863	0.0416867
TRINITY_DN83937_c0_g1.p1	GENE.TRINITY_DN83937_c0_g1~~TRINITY_DN83937_c0_g1.p1 ORF type:internal len:206 (-),score=13.58 TRINITY_DN83937_c0_g1:1-615(-)	8	2	2	3	205	22.6	6.24	1.00031	1.09777	1.09986	1.06598	0.904369	0.943326	0.9629	0.936865	1.13782	0.0252861
TRINITY_DN9336_c0_g1.p1	GENE.TRINITY_DN9336_c0_g1~~TRINITY_DN9336_c0_g1.p1 ORF type:complete len:224 (-),score=43.88 TRINITY_DN9336_c0_g1:1685-2356(-)	8	2	2	2	223	25.5	8.54	1.05157	1.10685	1.03761	1.06534	0.945215	0.967894	0.900444	0.937851	1.13594	0.0116929
TRINITY_DN95808_c0_g1.p1	GENE.TRINITY_DN95808_c0_g1~~TRINITY_DN95808_c0_g1.p1 ORF type:5prime_partial len:192 (+),score=36.39 TRINITY_DN95808_c0_g1:3-578(+)	39	4	4	7	191	20.8	7.87	1.08361	1.03495	1.07758	1.06538	0.990313	0.869401	0.956878	0.938864	1.13475	0.03197
TRINITY_DN3583_c0_g1.p1	GENE.TRINITY_DN3583_c0_g1~~TRINITY_DN3583_c0_g1.p1 ORF type:5prime_partial len:136 (+),score=21.75 TRINITY_DN3583_c0_g1:3-410(+)	9	1	1	5	135	14.1	4.94	1.0403	1.03827	1.11446	1.06434	0.937362	0.879407	1.00122	0.939329	1.13309	0.0443721
TRINITY_DN1388_c1_g1.p1	GENE.TRINITY_DN1388_c1_g1~~TRINITY_DN1388_c1_g1.p1 ORF type:complete len:221 (+),score=35.45 TRINITY_DN1388_c1_g1:2-664(+)	9	1	1	2	220	23.2	5.5	1.081	1.03287	1.07886	1.06424	0.898811	0.914123	1.00504	0.939324	1.13299	0.0271401
TRINITY_DN6614_c0_g1.p2	GENE.TRINITY_DN6614_c0_g1~~TRINITY_DN6614_c0_g1.p2 ORF type:internal len:166 (-),score=50.46 TRINITY_DN6614_c0_g1:1-495(-)	5	1	1	1	165	18.6	6.02	1.04565	1.07071	1.07498	1.06378	0.933702	0.965701	0.918872	0.939425	1.13237	0.00168764
TRINITY_DN6460_c0_g4.p1	GENE.TRINITY_DN6460_c0_g4~~TRINITY_DN6460_c0_g4.p1 ORF type:complete len:297 (-),score=58.86 TRINITY_DN6460_c0_g4:811-1701(-)	11	3	3	4	296	33.5	5.91	1.01614	1.10633	1.06883	1.06377	0.95317	0.9134	0.951907	0.939492	1.13228	0.013147
TRINITY_DN67863_c0_g1.p1	GENE.TRINITY_DN67863_c0_g1~~TRINITY_DN67863_c0_g1.p1 ORF type:5prime_partial len:229 (+),score=15.41 TRINITY_DN67863_c0_g1:3-689(+)	4	1	1	1	228	25.4	9	1.06245	1.06538	1.06393	1.06392	0.932881	0.872761	1.01374	0.939795	1.13207	0.0384692
TRINITY_DN89737_c0_g1.p1	GENE.TRINITY_DN89737_c0_g1~~TRINITY_DN89737_c0_g1.p1 ORF type:internal len:712 (-),score=162.54 TRINITY_DN89737_c0_g1:2-2134(-)	2	1	1	1	711	78.3	7.68	1.0444	1.09784	1.04619	1.06281	0.928928	0.945508	0.946648	0.940361	1.13021	0.00266639
TRINITY_DN434_c0_g1.p1	GENE.TRINITY_DN434_c0_g1~~TRINITY_DN434_c0_g1.p1 ORF type:5prime_partial len:124 (-),score=9.99 TRINITY_DN434_c0_g1:98-469(-)	7	1	1	1	123	13.6	7.49	0.997846	1.0826	1.10757	1.06267	0.92996	0.904403	0.987044	0.940469	1.12994	0.0413704
TRINITY_DN413_c5_g1.p1	GENE.TRINITY_DN413_c5_g1~~TRINITY_DN413_c5_g1.p1 ORF type:complete len:306 (-),score=67.72 TRINITY_DN413_c5_g1:1485-2402(-)	13	3	3	4	305	33.5	7.39	1.04888	1.02994	1.10418	1.061	0.931828	0.932652	0.962873	0.942451	1.12579	0.00840938
TRINITY_DN6769_c0_g1.p1	GENE.TRINITY_DN6769_c0_g1~~TRINITY_DN6769_c0_g1.p1 ORF type:internal len:144 (-),score=32.35 TRINITY_DN6769_c0_g1:1-429(-)	38	1	6	7	143	17	5.4	1.04296	1.07252	1.06653	1.06067	0.91415	0.926798	0.98671	0.942553	1.12532	0.00807201
TRINITY_DN2484_c3_g1.p1	GENE.TRINITY_DN2484_c3_g1~~TRINITY_DN2484_c3_g1.p1 ORF type:complete len:252 (+),score=44.57 TRINITY_DN2484_c3_g1:353-1108(+)	17	4	4	7	251	27.1	5.81	1.05484	1.0326	1.09504	1.06083	1.00375	0.875117	0.950892	0.943254	1.12465	0.0473987
TRINITY_DN637_c0_g1.p1	GENE.TRINITY_DN637_c0_g1~~TRINITY_DN637_c0_g1.p1 ORF type:complete len:146 (-),score=22.25 TRINITY_DN637_c0_g1:892-1329(-)	23	3	3	5	145	15.8	7.91	1.06731	1.03918	1.07541	1.06063	0.991449	0.88045	0.958333	0.943411	1.12425	0.0277886
TRINITY_DN79957_c0_g1.p1	GENE.TRINITY_DN79957_c0_g1~~TRINITY_DN79957_c0_g1.p1 ORF type:internal len:147 (-),score=37.73 TRINITY_DN79957_c0_g1:1-438(-)	5	1	1	1	146	16.2	4.92	1.05642	1.04454	1.07309	1.05802	0.887286	0.99255	0.954912	0.944916	1.11969	0.0238698
TRINITY_DN118_c7_g1.p1	GENE.TRINITY_DN118_c7_g1~~TRINITY_DN118_c7_g1.p1 ORF type:complete len:458 (+),score=36.96 TRINITY_DN118_c7_g1:421-1794(+)	6	3	3	4	457	50.1	7.44	1.06596	1.02689	1.08246	1.05843	0.96136	0.90961	0.965047	0.945339	1.11963	0.00966774
TRINITY_DN40873_c0_g1.p1	GENE.TRINITY_DN40873_c0_g1~~TRINITY_DN40873_c0_g1.p1 ORF type:internal len:364 (+),score=66.93 TRINITY_DN40873_c0_g1:1-1089(+)	13	5	5	8	363	39.7	7.15	1.02074	1.06068	1.09198	1.0578	0.92684	0.937885	0.971241	0.945322	1.11898	0.0101861
TRINITY_DN3820_c0_g1.p1	GENE.TRINITY_DN3820_c0_g1~~TRINITY_DN3820_c0_g1.p1 ORF type:internal len:365 (-),score=58.48 TRINITY_DN3820_c0_g1:3-1094(-)	16	1	4	6	364	38.1	7.17	1.05355	1.03523	1.08344	1.05741	0.927235	0.924023	0.986831	0.94603	1.11773	0.01088
TRINITY_DN65109_c0_g1.p1	GENE.TRINITY_DN65109_c0_g1~~TRINITY_DN65109_c0_g1.p1 ORF type:5prime_partial len:235 (+),score=28.05 TRINITY_DN65109_c0_g1:2-706(+)	41	7	7	65	234	24.8	5.17	1.1181	0.993558	1.06079	1.05748	0.933337	0.943451	0.962352	0.94638	1.1174	0.039775
TRINITY_DN7705_c1_g1.p1	GENE.TRINITY_DN7705_c1_g1~~TRINITY_DN7705_c1_g1.p1 ORF type:complete len:194 (-),score=12.90 TRINITY_DN7705_c1_g1:2782-3363(-)	10	2	2	2	193	23.3	9.57	1.05309	1.05193	1.06568	1.0569	0.9532	0.906099	0.980753	0.946684	1.11642	0.00772452
TRINITY_DN18916_c0_g1.p1	GENE.TRINITY_DN18916_c0_g1~~TRINITY_DN18916_c0_g1.p1 ORF type:complete len:280 (+),score=51.31 TRINITY_DN18916_c0_g1:87-842(+)	8	2	2	2	251	28.2	5.87	1.06296	1.07141	1.03475	1.05638	1.00066	0.947159	0.893958	0.947258	1.11519	0.0290147
TRINITY_DN3683_c0_g1.p1	GENE.TRINITY_DN3683_c0_g1~~TRINITY_DN3683_c0_g1.p1 ORF type:5prime_partial len:241 (-),score=32.49 TRINITY_DN3683_c0_g1:482-1204(-)	4	1	1	1	240	26.1	8.85	1.01742	1.03926	1.11222	1.0563	0.968822	0.904024	0.968764	0.947203	1.11518	0.0383845
TRINITY_DN1055_c1_g1.p1	GENE.TRINITY_DN1055_c1_g1~~TRINITY_DN1055_c1_g1.p1 ORF type:complete len:295 (-),score=45.07 TRINITY_DN1055_c1_g1:308-1192(-)	12	3	3	4	294	33.4	5.54	1.08788	1.02548	1.05404	1.0558	0.898437	1.01166	0.931849	0.947316	1.11451	0.046604
TRINITY_DN233742_c0_g1.p1	GENE.TRINITY_DN233742_c0_g1~~TRINITY_DN233742_c0_g1.p1 ORF type:complete len:568 (-),score=82.36 TRINITY_DN233742_c0_g1:1610-3313(-)	1	1	1	1	567	63.1	5.66	1.02227	1.04438	1.10104	1.0559	0.971164	0.903107	0.968627	0.947633	1.11425	0.0286528
TRINITY_DN78492_c0_g2.p1	GENE.TRINITY_DN78492_c0_g2~~TRINITY_DN78492_c0_g2.p1 ORF type:5prime_partial len:117 (-),score=11.98 TRINITY_DN78492_c0_g2:730-1080(-)	19	2	2	5	116	13.6	9.72	1.03497	1.07751	1.05183	1.05477	0.981491	0.910691	0.954029	0.948737	1.11176	0.0115871
TRINITY_DN22419_c0_g2.p1	GENE.TRINITY_DN22419_c0_g2~~TRINITY_DN22419_c0_g2.p1 ORF type:internal len:646 (-),score=81.32 TRINITY_DN22419_c0_g2:2-1936(-)	3	2	2	2	645	72.3	6.58	1.02528	1.02207	1.11627	1.05454	0.915578	0.941137	0.98912	0.948612	1.11167	0.0481725
TRINITY_DN1236_c0_g1.p1	GENE.TRINITY_DN1236_c0_g1~~TRINITY_DN1236_c0_g1.p1 ORF type:complete len:501 (+),score=46.13 TRINITY_DN1236_c0_g1:494-1996(+)	6	3	3	3	500	56	8.25	1.01533	1.06011	1.08834	1.05459	0.970004	0.922437	0.9538	0.948747	1.11156	0.0141205
TRINITY_DN24404_c0_g4.p1	GENE.TRINITY_DN24404_c0_g4~~TRINITY_DN24404_c0_g4.p1 ORF type:5prime_partial len:120 (+),score=7.49 TRINITY_DN24404_c0_g4:1-360(+)	8	1	1	1	119	13.1	6.52	1.01226	1.03858	1.11005	1.05363	0.917002	0.945299	0.985847	0.949383	1.10981	0.0421665
TRINITY_DN9907_c0_g1.p1	GENE.TRINITY_DN9907_c0_g1~~TRINITY_DN9907_c0_g1.p1 ORF type:complete len:165 (-),score=29.62 TRINITY_DN9907_c0_g1:3445-3939(-)	20	3	3	6	164	18.6	8.84	1.03247	1.06473	1.06354	1.05358	0.933975	0.963154	0.951291	0.949473	1.10965	0.00153885
TRINITY_DN49637_c0_g1.p2	GENE.TRINITY_DN49637_c0_g1~~TRINITY_DN49637_c0_g1.p2 ORF type:internal len:170 (-),score=45.32 TRINITY_DN49637_c0_g1:1-507(-)	21	1	4	14	169	19.8	4.88	1.04716	1.039	1.07285	1.053	0.902818	0.950941	0.99654	0.9501	1.10831	0.0236166
TRINITY_DN419119_c0_g1.p1	GENE.TRINITY_DN419119_c0_g1~~TRINITY_DN419119_c0_g1.p1 ORF type:internal len:128 (-),score=6.18 TRINITY_DN419119_c0_g1:1-381(-)	6	1	1	1	127	14.5	8.87	1.00451	1.05972	1.09264	1.05229	0.938058	0.927552	0.986736	0.950782	1.10677	0.0322614
TRINITY_DN7501_c0_g1.p1	GENE.TRINITY_DN7501_c0_g1~~TRINITY_DN7501_c0_g1.p1 ORF type:internal len:219 (+),score=19.30 TRINITY_DN7501_c0_g1:3-656(+)	16	1	3	4	218	24.9	10.49	1.0782	1.04392	1.03458	1.05223	0.975533	0.923616	0.955344	0.951498	1.10587	0.00743139
TRINITY_DN65420_c2_g1.p1	GENE.TRINITY_DN65420_c2_g1~~TRINITY_DN65420_c2_g1.p1 ORF type:5prime_partial len:170 (-),score=36.61 TRINITY_DN65420_c2_g1:187-696(-)	15	1	3	3	169	19.2	4.58	1.05133	1.03696	1.06708	1.05179	0.937479	0.90794	1.00964	0.951686	1.10519	0.0333811
TRINITY_DN132099_c0_g1.p1	GENE.TRINITY_DN132099_c0_g1~~TRINITY_DN132099_c0_g1.p1 ORF type:5prime_partial len:119 (+),score=6.63 TRINITY_DN132099_c0_g1:3-359(+)	7	1	1	1	118	14	5.94	1.01929	1.04587	1.0889	1.05136	0.903888	0.955228	0.995504	0.95154	1.1049	0.040325
TRINITY_DN22926_c0_g2.p1	GENE.TRINITY_DN22926_c0_g2~~TRINITY_DN22926_c0_g2.p1 ORF type:5prime_partial len:1113 (+),score=116.99 TRINITY_DN22926_c0_g2:1-3339(+)	1	1	1	1	1112	123.8	7.71	1.04591	1.02287	1.08511	1.05129	0.969409	0.914324	0.973236	0.952323	1.10393	0.0197498
TRINITY_DN28010_c0_g1.p1	GENE.TRINITY_DN28010_c0_g1~~TRINITY_DN28010_c0_g1.p1 ORF type:5prime_partial len:288 (+),score=33.46 TRINITY_DN28010_c0_g1:1-864(+)	11	4	4	5	287	31.4	4.67	1.05872	1.04807	1.04304	1.04995	0.913137	0.990545	0.955438	0.95304	1.10168	0.0132543
TRINITY_DN683_c4_g1.p1	GENE.TRINITY_DN683_c4_g1~~TRINITY_DN683_c4_g1.p1 ORF type:complete len:537 (-),score=129.46 TRINITY_DN683_c4_g1:964-2574(-)	2	1	1	1	536	61.1	5.11	1.04534	1.0323	1.07259	1.05008	0.966385	0.919968	0.974007	0.953453	1.10134	0.00943849
TRINITY_DN24648_c0_g1.p1	GENE.TRINITY_DN24648_c0_g1~~TRINITY_DN24648_c0_g1.p1 ORF type:complete len:160 (-),score=26.50 TRINITY_DN24648_c0_g1:225-704(-)	9	1	1	1	159	18	4.96	1.06248	1.05205	1.03589	1.05014	0.963101	0.895295	1.00216	0.95352	1.10133	0.0397886
TRINITY_DN11386_c0_g1.p1	GENE.TRINITY_DN11386_c0_g1~~TRINITY_DN11386_c0_g1.p1 ORF type:5prime_partial len:196 (-),score=32.11 TRINITY_DN11386_c0_g1:180-767(-)	5	1	1	1	195	21.9	4.56	0.970669	0.976843	0.97842	0.975311	1.04387	0.995215	1.0426	1.02723	0.949458	0.0326548
TRINITY_DN412_c0_g2.p1	GENE.TRINITY_DN412_c0_g2~~TRINITY_DN412_c0_g2.p1 ORF type:complete len:1120 (-),score=231.18 TRINITY_DN412_c0_g2:4323-7682(-)	1	1	1	1	1119	122.1	5.78	1.00032	0.966646	0.958638	0.975201	1.03703	1.02081	1.02432	1.02739	0.949205	0.018897
TRINITY_DN1370_c0_g1.p1	GENE.TRINITY_DN1370_c0_g1~~TRINITY_DN1370_c0_g1.p1 ORF type:complete len:1004 (-),score=207.01 TRINITY_DN1370_c0_g1:743-3754(-)	2	2	2	2	1003	107.9	4.96	0.95893	0.988454	0.976635	0.974673	1.02928	1.04165	1.01152	1.02749	0.948601	0.0125306
TRINITY_DN458_c2_g1.p1	GENE.TRINITY_DN458_c2_g1~~TRINITY_DN458_c2_g1.p1 ORF type:complete len:2130 (+),score=446.71 TRINITY_DN458_c2_g1:624-7013(+)	0	1	1	1	2129	227.7	7.69	0.977093	0.960181	0.986534	0.974603	1.01876	1.0336	1.0308	1.02772	0.948313	0.0040435
TRINITY_DN1091_c0_g1.p2	GENE.TRINITY_DN1091_c0_g1~~TRINITY_DN1091_c0_g1.p2 ORF type:complete len:114 (+),score=25.51 TRINITY_DN1091_c0_g1:32-343(+)	29	2	3	8	103	10.9	6.52	0.957473	0.98647	0.978637	0.974193	1.02358	1.04429	1.01589	1.02792	0.947734	0.0114002
TRINITY_DN12522_c0_g1.p2	GENE.TRINITY_DN12522_c0_g1~~TRINITY_DN12522_c0_g1.p2 ORF type:5prime_partial len:155 (+),score=15.40 TRINITY_DN12522_c0_g1:1-465(+)	13	1	2	2	154	17.9	7.28	0.981253	0.987692	0.953427	0.974124	1.00713	1.0473	1.02963	1.02802	0.947574	0.0263329
TRINITY_DN9137_c0_g1.p1	GENE.TRINITY_DN9137_c0_g1~~TRINITY_DN9137_c0_g1.p1 ORF type:5prime_partial len:170 (+),score=36.12 TRINITY_DN9137_c0_g1:3-512(+)	43	1	5	9	169	17.3	5.38	0.957428	0.988447	0.975193	0.973689	1.0149	1.0609	1.00908	1.02829	0.946897	0.0431784
TRINITY_DN3787_c0_g2.p1	GENE.TRINITY_DN3787_c0_g2~~TRINITY_DN3787_c0_g2.p1 ORF type:5prime_partial len:481 (-),score=55.32 TRINITY_DN3787_c0_g2:78-1520(-)	25	10	10	17	480	53.4	6.3	0.958685	0.995932	0.965461	0.973359	1.01619	1.04488	1.02497	1.02868	0.946221	0.0178385
TRINITY_DN28380_c0_g1.p1	GENE.TRINITY_DN28380_c0_g1~~TRINITY_DN28380_c0_g1.p1 ORF type:3prime_partial len:280 (-),score=45.72 TRINITY_DN28380_c0_g1:3-734(-)	10	1	3	8	244	26.6	8.68	0.978033	0.9944	0.947694	0.973376	1.02728	1.04162	1.01764	1.02885	0.946085	0.0224971
TRINITY_DN151_c2_g1.p1	GENE.TRINITY_DN151_c2_g1~~TRINITY_DN151_c2_g1.p1 ORF type:complete len:1166 (+),score=153.71 TRINITY_DN151_c2_g1:2324-5821(+)	10	10	10	12	1165	134.6	6.89	0.986551	0.969689	0.963348	0.973196	1.01015	1.05453	1.02233	1.029	0.945765	0.0201985
TRINITY_DN33953_c0_g3.p1	GENE.TRINITY_DN33953_c0_g3~~TRINITY_DN33953_c0_g3.p1 ORF type:internal len:303 (+),score=67.76 TRINITY_DN33953_c0_g3:3-908(+)	3	1	1	1	302	33.8	6.35	0.985873	0.972569	0.961261	0.973234	1.02567	1.02379	1.03803	1.02916	0.945655	0.0026422
TRINITY_DN7095_c0_g1.p1	GENE.TRINITY_DN7095_c0_g1~~TRINITY_DN7095_c0_g1.p1 ORF type:internal len:221 (-),score=21.55 TRINITY_DN7095_c0_g1:3-662(-)	17	1	4	4	220	24.2	9.01	0.961707	1.00139	0.956063	0.973054	1.03535	1.04727	1.00459	1.02907	0.945567	0.0427414
TRINITY_DN37612_c0_g4.p1	GENE.TRINITY_DN37612_c0_g4~~TRINITY_DN37612_c0_g4.p1 ORF type:internal len:144 (-),score=29.14 TRINITY_DN37612_c0_g4:3-431(-)	45	2	7	42	143	15.9	5.3	0.990399	0.939874	0.989646	0.973306	1.04489	1.01244	1.03076	1.02936	0.945542	0.0431064
TRINITY_DN136256_c0_g1.p1	GENE.TRINITY_DN136256_c0_g1~~TRINITY_DN136256_c0_g1.p1 ORF type:internal len:216 (+),score=35.98 TRINITY_DN136256_c0_g1:2-646(+)	10	1	2	2	215	23.9	10.08	0.996019	0.952338	0.970629	0.972995	1.02687	1.02971	1.03192	1.0295	0.945115	0.0114037
TRINITY_DN12481_c0_g1.p1	GENE.TRINITY_DN12481_c0_g1~~TRINITY_DN12481_c0_g1.p1 ORF type:5prime_partial len:140 (-),score=33.06 TRINITY_DN12481_c0_g1:926-1345(-)	12	2	2	2	139	16.1	6.02	0.974638	1.00255	0.94117	0.972787	1.01322	1.0305	1.04437	1.02936	0.945038	0.0467268
TRINITY_DN10039_c0_g1.p2	GENE.TRINITY_DN10039_c0_g1~~TRINITY_DN10039_c0_g1.p2 ORF type:5prime_partial len:280 (-),score=36.61 TRINITY_DN10039_c0_g1:37-876(-)	3	1	1	1	279	31.5	8.09	0.966019	0.989341	0.961929	0.97243	1.0316	1.0273	1.03055	1.02981	0.944276	0.00266193
TRINITY_DN125803_c0_g2.p1	GENE.TRINITY_DN125803_c0_g2~~TRINITY_DN125803_c0_g2.p1 ORF type:3prime_partial len:280 (-),score=52.52 TRINITY_DN125803_c0_g2:3-839(-)	7	1	2	2	279	29.1	5.73	0.951841	1.00199	0.962857	0.972229	1.04104	1.04601	1.00254	1.02986	0.944038	0.0482446
TRINITY_DN1651_c0_g1.p1	GENE.TRINITY_DN1651_c0_g1~~TRINITY_DN1651_c0_g1.p1 ORF type:complete len:451 (+),score=70.81 TRINITY_DN1651_c0_g1:715-2067(+)	8	4	4	8	450	51.8	8.43	0.986032	0.959123	0.971403	0.972186	1.03492	1.03323	1.0226	1.03025	0.943643	0.00259962
TRINITY_DN223002_c0_g2.p1	GENE.TRINITY_DN223002_c0_g2~~TRINITY_DN223002_c0_g2.p1 ORF type:internal len:159 (+),score=12.50 TRINITY_DN223002_c0_g2:1-474(+)	27	4	5	6	158	18.1	6.27	0.95573	0.972543	0.987764	0.972012	1.04168	1.05201	0.996804	1.03017	0.94355	0.0394676
TRINITY_DN37229_c0_g1.p1	GENE.TRINITY_DN37229_c0_g1~~TRINITY_DN37229_c0_g1.p1 ORF type:5prime_partial len:333 (-),score=102.21 TRINITY_DN37229_c0_g1:117-1115(-)	2	1	1	1	332	35.7	7.15	0.95629	0.963746	0.995604	0.97188	1.01893	1.0583	1.01332	1.03018	0.943404	0.0349787
TRINITY_DN1918_c0_g1.p1	GENE.TRINITY_DN1918_c0_g1~~TRINITY_DN1918_c0_g1.p1 ORF type:3prime_partial len:152 (+),score=29.01 TRINITY_DN1918_c0_g1:21-473(+)	44	1	6	14	151	16.5	5.14	0.989349	0.976614	0.949352	0.971772	1.02632	1.05886	1.00623	1.03047	0.943038	0.0386308
TRINITY_DN148556_c0_g1.p1	GENE.TRINITY_DN148556_c0_g1~~TRINITY_DN148556_c0_g1.p1 ORF type:internal len:175 (-),score=20.50 TRINITY_DN148556_c0_g1:3-524(-)	5	1	1	1	174	19.6	5.16	0.97897	0.982161	0.953976	0.971702	1.06119	1.026	1.00516	1.03078	0.942685	0.0337619
TRINITY_DN39889_c0_g1.p1	GENE.TRINITY_DN39889_c0_g1~~TRINITY_DN39889_c0_g1.p1 ORF type:internal len:160 (+),score=26.10 TRINITY_DN39889_c0_g1:2-478(+)	5	1	1	1	159	17.7	7.85	0.95791	0.987251	0.968532	0.971231	1.00386	1.05835	1.02986	1.03069	0.942313	0.0294402
TRINITY_DN429600_c0_g1.p1	GENE.TRINITY_DN429600_c0_g1~~TRINITY_DN429600_c0_g1.p1 ORF type:5prime_partial len:429 (+),score=56.99 TRINITY_DN429600_c0_g1:1-1287(+)	2	1	1	1	428	46.4	5.35	1.00521	0.966284	0.942958	0.971485	1.0492	1.0239	1.02031	1.03114	0.942148	0.0424935
TRINITY_DN78376_c1_g1.p2	GENE.TRINITY_DN78376_c1_g1~~TRINITY_DN78376_c1_g1.p2 ORF type:internal len:114 (-),score=37.88 TRINITY_DN78376_c1_g1:3-341(-)	7	1	1	1	113	11.5	5.03	0.978491	0.985886	0.948925	0.971101	0.996763	1.0548	1.04119	1.03091	0.94198	0.045492
TRINITY_DN1631_c0_g2.p1	GENE.TRINITY_DN1631_c0_g2~~TRINITY_DN1631_c0_g2.p1 ORF type:5prime_partial len:469 (-),score=78.98 TRINITY_DN1631_c0_g2:9198-10604(-)	23	9	9	10	468	51.5	8.63	0.989632	0.970946	0.953251	0.971276	1.04085	1.01973	1.03308	1.03122	0.941871	0.00792237
TRINITY_DN19153_c0_g1.p1	GENE.TRINITY_DN19153_c0_g1~~TRINITY_DN19153_c0_g1.p1 ORF type:complete len:231 (+),score=40.78 TRINITY_DN19153_c0_g1:214-906(+)	9	2	2	2	230	24.1	4.93	0.961647	0.984212	0.966689	0.970849	1.0265	1.03586	1.03156	1.03131	0.941378	0.00119308
TRINITY_DN407627_c0_g1.p2	GENE.TRINITY_DN407627_c0_g1~~TRINITY_DN407627_c0_g1.p2 ORF type:internal len:214 (-),score=30.89 TRINITY_DN407627_c0_g1:3-641(-)	4	1	1	2	213	23.2	4.84	0.984038	0.974504	0.953429	0.970657	1.03788	1.03069	1.02663	1.03173	0.940806	0.00315693
TRINITY_DN18811_c0_g3.p1	GENE.TRINITY_DN18811_c0_g3~~TRINITY_DN18811_c0_g3.p1 ORF type:complete len:360 (+),score=53.91 TRINITY_DN18811_c0_g3:229-1308(+)	12	4	4	6	359	38.9	6.58	0.974837	0.973475	0.963119	0.970477	1.01834	1.06127	1.01528	1.03163	0.940723	0.0161764
TRINITY_DN421573_c0_g1.p2	GENE.TRINITY_DN421573_c0_g1~~TRINITY_DN421573_c0_g1.p2 ORF type:5prime_partial len:152 (-),score=9.73 TRINITY_DN421573_c0_g1:8-463(-)	12	2	2	4	151	16.8	10.18	0.982812	0.969839	0.959066	0.970572	1.0588	1.01942	1.0177	1.03197	0.940501	0.0151866
TRINITY_DN462654_c0_g1.p1	GENE.TRINITY_DN462654_c0_g1~~TRINITY_DN462654_c0_g1.p1 ORF type:internal len:195 (+),score=42.32 TRINITY_DN462654_c0_g1:2-583(+)	5	1	1	1	194	21.3	5.36	0.962947	0.946021	1.00169	0.970218	1.05976	1.02718	1.00984	1.03226	0.939899	0.0480414
TRINITY_DN41553_c0_g2.p1	GENE.TRINITY_DN41553_c0_g2~~TRINITY_DN41553_c0_g2.p1 ORF type:5prime_partial len:577 (+),score=92.94 TRINITY_DN41553_c0_g2:1-1731(+)	6	1	3	4	576	63.8	6.34	0.979541	0.942719	0.987817	0.970026	1.023	1.0379	1.03607	1.03232	0.939657	0.0130848
TRINITY_DN1091_c0_g2.p1	GENE.TRINITY_DN1091_c0_g2~~TRINITY_DN1091_c0_g2.p1 ORF type:complete len:104 (+),score=19.75 TRINITY_DN1091_c0_g2:22-333(+)	29	1	3	5	103	10.8	7.4	0.977297	0.96242	0.969684	0.9698	1.01342	1.06771	1.01575	1.03229	0.939462	0.0266076
TRINITY_DN6998_c0_g1.p1	GENE.TRINITY_DN6998_c0_g1~~TRINITY_DN6998_c0_g1.p1 ORF type:complete len:229 (+),score=30.30 TRINITY_DN6998_c0_g1:497-1183(+)	4	1	1	2	228	25.9	8.44	0.970531	0.977087	0.961601	0.96974	0.995544	1.04653	1.05475	1.03227	0.939421	0.0304413
TRINITY_DN449_c1_g1.p1	GENE.TRINITY_DN449_c1_g1~~TRINITY_DN449_c1_g1.p1 ORF type:5prime_partial len:133 (-),score=25.52 TRINITY_DN449_c1_g1:173-571(-)	6	1	1	2	132	14.8	8.27	0.954695	0.979499	0.975377	0.969857	1.06177	1.00419	1.03177	1.03258	0.939258	0.0266493
TRINITY_DN41090_c0_g1.p1	GENE.TRINITY_DN41090_c0_g1~~TRINITY_DN41090_c0_g1.p1 ORF type:internal len:206 (-),score=30.41 TRINITY_DN41090_c0_g1:1-615(-)	10	2	2	3	205	23	6.55	0.982516	0.947524	0.97911	0.969716	1.01055	1.06017	1.02669	1.03247	0.939222	0.0269016
TRINITY_DN5856_c0_g1.p1	GENE.TRINITY_DN5856_c0_g1~~TRINITY_DN5856_c0_g1.p1 ORF type:complete len:465 (-),score=44.97 TRINITY_DN5856_c0_g1:2591-3985(-)	4	2	2	2	464	53.9	6.86	0.99866	0.948429	0.962412	0.969833	1.03743	1.00589	1.0551	1.03281	0.939026	0.0386791
TRINITY_DN33883_c0_g1.p1	GENE.TRINITY_DN33883_c0_g1~~TRINITY_DN33883_c0_g1.p1 ORF type:5prime_partial len:127 (-),score=20.23 TRINITY_DN33883_c0_g1:89-469(-)	40	1	4	11	126	13.6	6.07	0.933432	0.998781	0.976078	0.96943	1.02701	1.05023	1.02011	1.03245	0.938961	0.0411023
TRINITY_DN62338_c3_g1.p1	GENE.TRINITY_DN62338_c3_g1~~TRINITY_DN62338_c3_g1.p1 ORF type:3prime_partial len:513 (+),score=56.12 TRINITY_DN62338_c3_g1:26-1561(+)	2	1	1	1	512	57.7	4.97	0.980822	0.978283	0.94914	0.969415	1.05777	1.03661	1.00463	1.033	0.938444	0.0263184
TRINITY_DN19124_c0_g1.p1	GENE.TRINITY_DN19124_c0_g1~~TRINITY_DN19124_c0_g1.p1 ORF type:complete len:501 (-),score=76.78 TRINITY_DN19124_c0_g1:77-1579(-)	3	2	2	3	500	54.1	6.58	0.93942	0.994755	0.97278	0.968985	1.04422	1.02928	1.02584	1.03311	0.937927	0.0197428
TRINITY_DN227920_c1_g1.p2	GENE.TRINITY_DN227920_c1_g1~~TRINITY_DN227920_c1_g1.p2 ORF type:internal len:284 (+),score=74.52 TRINITY_DN227920_c1_g1:3-851(+)	10	2	2	2	283	29.7	4.58	0.991687	0.962987	0.95225	0.968975	1.05646	1.03038	1.01385	1.03356	0.937508	0.0194815
TRINITY_DN244167_c1_g1.p2	GENE.TRINITY_DN244167_c1_g1~~TRINITY_DN244167_c1_g1.p2 ORF type:5prime_partial len:258 (+),score=62.54 TRINITY_DN244167_c1_g1:3-776(+)	4	1	1	1	257	28.8	4.7	0.995811	0.963368	0.947725	0.968968	1.06847	1.02505	1.00751	1.03368	0.9374	0.0481329
TRINITY_DN137165_c0_g1.p1	GENE.TRINITY_DN137165_c0_g1~~TRINITY_DN137165_c0_g1.p1 ORF type:complete len:351 (-),score=54.89 TRINITY_DN137165_c0_g1:2479-3531(-)	11	4	4	6	350	40	7.06	0.979413	0.985886	0.940081	0.96846	1.01692	1.06665	1.01717	1.03358	0.936995	0.0408292
TRINITY_DN34242_c1_g1.p1	GENE.TRINITY_DN34242_c1_g1~~TRINITY_DN34242_c1_g1.p1 ORF type:internal len:694 (+),score=114.69 TRINITY_DN34242_c1_g1:1-2079(+)	1	1	2	3	693	76.2	4.92	0.966973	0.959843	0.978628	0.968481	1.05666	1.02265	1.02256	1.03396	0.936672	0.0065358
TRINITY_DN303765_c0_g1.p1	GENE.TRINITY_DN303765_c0_g1~~TRINITY_DN303765_c0_g1.p1 ORF type:complete len:155 (-),score=14.73 TRINITY_DN303765_c0_g1:27-491(-)	6	1	1	1	154	17.3	9.55	0.955111	0.996972	0.951865	0.967983	1.0139	1.06987	1.0178	1.03386	0.936283	0.0466776
TRINITY_DN12500_c0_g1.p1	GENE.TRINITY_DN12500_c0_g1~~TRINITY_DN12500_c0_g1.p1 ORF type:5prime_partial len:1570 (+),score=310.28 TRINITY_DN12500_c0_g1:3-4712(+)	1	1	1	1	1569	156.7	5.31	1.01448	0.947276	0.942967	0.968242	1.02688	1.03269	1.04334	1.0343	0.936129	0.0491485
TRINITY_DN1042_c0_g1.p1	GENE.TRINITY_DN1042_c0_g1~~TRINITY_DN1042_c0_g1.p1 ORF type:5prime_partial len:1275 (-),score=275.62 TRINITY_DN1042_c0_g1:59-3883(-)	8	7	10	16	1274	138.4	5.31	0.953451	0.991541	0.959116	0.968036	1.05798	1.02389	1.02083	1.03423	0.935995	0.0169883
TRINITY_DN76836_c0_g1.p1	GENE.TRINITY_DN76836_c0_g1~~TRINITY_DN76836_c0_g1.p1 ORF type:internal len:129 (-),score=25.52 TRINITY_DN76836_c0_g1:2-385(-)	16	1	2	7	128	14.5	6.58	0.972092	0.982111	0.949135	0.967779	1.00115	1.05035	1.05115	1.03422	0.93576	0.0258101
TRINITY_DN5333_c1_g2.p1	GENE.TRINITY_DN5333_c1_g2~~TRINITY_DN5333_c1_g2.p1 ORF type:complete len:2723 (-),score=593.79 TRINITY_DN5333_c1_g2:1800-9968(-)	1	2	2	2	2722	297.4	5.36	0.976396	0.970479	0.956229	0.967701	1.03306	1.05941	1.01095	1.03447	0.935453	0.0118421
TRINITY_DN246537_c0_g1.p2	GENE.TRINITY_DN246537_c0_g1~~TRINITY_DN246537_c0_g1.p2 ORF type:5prime_partial len:101 (+),score=13.81 TRINITY_DN246537_c0_g1:1-303(+)	12	1	1	2	100	11.2	5.48	0.985659	0.969061	0.948688	0.967803	1.04397	1.02139	1.03858	1.03465	0.935392	0.00619575
TRINITY_DN6842_c0_g1.p1	GENE.TRINITY_DN6842_c0_g1~~TRINITY_DN6842_c0_g1.p1 ORF type:internal len:351 (-),score=65.15 TRINITY_DN6842_c0_g1:2-1051(-)	3	1	1	1	350	38.6	8.43	0.984401	0.95544	0.962765	0.967535	1.0396	1.06403	1.00059	1.03474	0.935051	0.030173
TRINITY_DN4710_c1_g1.p1	GENE.TRINITY_DN4710_c1_g1~~TRINITY_DN4710_c1_g1.p1 ORF type:complete len:294 (+),score=64.08 TRINITY_DN4710_c1_g1:3194-4075(+)	15	5	5	5	293	33.2	5.16	0.990506	0.962176	0.949818	0.9675	1.04855	1.04736	1.0088	1.03491	0.934868	0.0191873
TRINITY_DN10058_c0_g2.p1	GENE.TRINITY_DN10058_c0_g2~~TRINITY_DN10058_c0_g2.p1 ORF type:complete len:321 (+),score=52.50 TRINITY_DN10058_c0_g2:36-998(+)	3	1	1	1	320	35.4	6.18	0.957135	1.00068	0.943297	0.967039	1.02112	1.0454	1.03827	1.03493	0.934398	0.0222681
TRINITY_DN35853_c1_g1.p1	GENE.TRINITY_DN35853_c1_g1~~TRINITY_DN35853_c1_g1.p1 ORF type:3prime_partial len:135 (+),score=22.75 TRINITY_DN35853_c1_g1:51-452(+)	13	2	2	2	134	15.2	5.33	0.941956	0.992884	0.965875	0.966905	1.00378	1.04622	1.05474	1.03491	0.934285	0.0343587
TRINITY_DN29369_c0_g2.p1	GENE.TRINITY_DN29369_c0_g2~~TRINITY_DN29369_c0_g2.p1 ORF type:complete len:266 (-),score=52.88 TRINITY_DN29369_c0_g2:608-1405(-)	5	1	1	1	265	29.4	9.03	0.97424	0.970796	0.955705	0.966914	1.02923	1.05729	1.01917	1.03523	0.934008	0.0058488
TRINITY_DN137_c0_g2.p1	GENE.TRINITY_DN137_c0_g2~~TRINITY_DN137_c0_g2.p1 ORF type:complete len:660 (-),score=104.69 TRINITY_DN137_c0_g2:5960-7939(-)	3	2	2	2	659	74.9	8.31	0.969969	0.956243	0.974518	0.96691	1.02481	1.03354	1.04765	1.03534	0.93391	0.00136795
TRINITY_DN55831_c0_g1.p1	GENE.TRINITY_DN55831_c0_g1~~TRINITY_DN55831_c0_g1.p1 ORF type:internal len:489 (+),score=108.94 TRINITY_DN55831_c0_g1:1-1464(+)	8	4	4	5	488	54.7	8.92	0.974914	0.96136	0.964226	0.966833	1.03022	1.03132	1.04484	1.03546	0.933724	0.000391569
TRINITY_DN14333_c1_g1.p1	GENE.TRINITY_DN14333_c1_g1~~TRINITY_DN14333_c1_g1.p1 ORF type:internal len:251 (-),score=43.83 TRINITY_DN14333_c1_g1:1-750(-)	27	2	6	25	250	27.9	7.62	0.995705	0.94334	0.961002	0.966682	1.01573	1.06609	1.02485	1.03555	0.933492	0.034351
TRINITY_DN1909_c2_g1.p1	GENE.TRINITY_DN1909_c2_g1~~TRINITY_DN1909_c2_g1.p1 ORF type:complete len:240 (+),score=36.13 TRINITY_DN1909_c2_g1:122-841(+)	40	4	6	27	239	26.4	4.96	0.999379	0.966238	0.934447	0.966688	1.02684	1.04246	1.03768	1.03566	0.933404	0.0233275
TRINITY_DN26529_c0_g1.p1	GENE.TRINITY_DN26529_c0_g1~~TRINITY_DN26529_c0_g1.p1 ORF type:internal len:314 (+),score=66.92 TRINITY_DN26529_c0_g1:2-940(+)	11	1	3	5	313	34.4	5.27	0.988795	0.950757	0.960123	0.966558	1.02335	1.05654	1.0272	1.0357	0.933244	0.0111981
TRINITY_DN567_c0_g1.p1	GENE.TRINITY_DN567_c0_g1~~TRINITY_DN567_c0_g1.p1 ORF type:internal len:355 (+),score=76.90 TRINITY_DN567_c0_g1:1-1062(+)	27	7	10	18	354	39.4	5.26	0.978472	0.960347	0.960557	0.966458	1.01443	1.06631	1.02613	1.03562	0.933215	0.0147089
TRINITY_DN4164_c0_g1.p1	GENE.TRINITY_DN4164_c0_g1~~TRINITY_DN4164_c0_g1.p1 ORF type:complete len:243 (-),score=27.54 TRINITY_DN4164_c0_g1:161-889(-)	5	1	1	1	242	28.1	5.3	0.938526	1.00041	0.959071	0.966003	1.02376	1.0632	1.02042	1.03579	0.932622	0.0376208
TRINITY_DN35483_c0_g1.p1	GENE.TRINITY_DN35483_c0_g1~~TRINITY_DN35483_c0_g1.p1 ORF type:5prime_partial len:365 (+),score=80.16 TRINITY_DN35483_c0_g1:1-1095(+)	4	1	2	2	364	39.1	9	0.982899	0.963766	0.95212	0.966261	1.05992	1.01675	1.03216	1.03627	0.932438	0.0106667
TRINITY_DN51157_c0_g2.p1	GENE.TRINITY_DN51157_c0_g2~~TRINITY_DN51157_c0_g2.p1 ORF type:internal len:115 (-),score=25.49 TRINITY_DN51157_c0_g2:2-343(-)	50	2	4	7	114	11.4	4.98	0.991228	0.946228	0.959948	0.965801	1.04944	1.01433	1.04659	1.03679	0.931534	0.0152133
TRINITY_DN4499_c2_g1.p1	GENE.TRINITY_DN4499_c2_g1~~TRINITY_DN4499_c2_g1.p1 ORF type:complete len:152 (+),score=20.09 TRINITY_DN4499_c2_g1:108-563(+)	28	6	6	16	151	17.1	9.64	0.992393	0.965757	0.938438	0.965529	1.02322	1.07399	1.01262	1.03661	0.931427	0.0441711
TRINITY_DN16612_c0_g1.p1	GENE.TRINITY_DN16612_c0_g1~~TRINITY_DN16612_c0_g1.p1 ORF type:5prime_partial len:195 (+),score=50.63 TRINITY_DN16612_c0_g1:3-587(+)	4	1	1	1	194	21.3	8.16	0.992033	0.927657	0.977414	0.965701	1.04406	1.01737	1.04929	1.03691	0.931331	0.0311093
TRINITY_DN98_c1_g1.p1	GENE.TRINITY_DN98_c1_g1~~TRINITY_DN98_c1_g1.p1 ORF type:5prime_partial len:466 (+),score=35.14 TRINITY_DN98_c1_g1:2-1399(+)	2	1	1	1	465	53.9	8.6	0.96625	0.950656	0.977754	0.964887	1.00836	1.05845	1.04462	1.03714	0.930332	0.0128296
TRINITY_DN8805_c0_g1.p1	GENE.TRINITY_DN8805_c0_g1~~TRINITY_DN8805_c0_g1.p1 ORF type:complete len:403 (-),score=45.75 TRINITY_DN8805_c0_g1:2562-3770(-)	22	8	8	9	402	44	7.56	0.960025	0.964504	0.969928	0.964819	1.04602	0.991883	1.07493	1.03761	0.929847	0.0411331
TRINITY_DN18875_c0_g1.p1	GENE.TRINITY_DN18875_c0_g1~~TRINITY_DN18875_c0_g1.p1 ORF type:complete len:772 (-),score=117.56 TRINITY_DN18875_c0_g1:1968-4283(-)	5	4	4	4	771	89.5	8.56	0.986915	0.972994	0.933179	0.964363	1.01855	1.07307	1.02147	1.0377	0.929331	0.0375078
TRINITY_DN177_c5_g1.p1	GENE.TRINITY_DN177_c5_g1~~TRINITY_DN177_c5_g1.p1 ORF type:complete len:535 (+),score=104.14 TRINITY_DN177_c5_g1:89-1693(+)	27	12	12	36	534	58	8.21	0.968992	0.982982	0.940498	0.964157	1.04086	1.07049	1.00232	1.03789	0.928957	0.0342954
TRINITY_DN79508_c0_g3.p1	GENE.TRINITY_DN79508_c0_g3~~TRINITY_DN79508_c0_g3.p1 ORF type:5prime_partial len:479 (-),score=115.28 TRINITY_DN79508_c0_g3:13-1449(-)	9	5	5	5	478	53.3	5.77	0.974182	0.979434	0.93844	0.964018	1.03312	1.0797	1.00115	1.03799	0.928735	0.0476177
TRINITY_DN1532_c6_g1.p1	GENE.TRINITY_DN1532_c6_g1~~TRINITY_DN1532_c6_g1.p1 ORF type:5prime_partial len:221 (+),score=47.45 TRINITY_DN1532_c6_g1:2-664(+)	43	5	8	16	220	24	5.74	0.969635	0.944928	0.976475	0.963679	1.07123	1.02096	1.02436	1.03885	0.92764	0.0162572
TRINITY_DN5480_c0_g3.p1	GENE.TRINITY_DN5480_c0_g3~~TRINITY_DN5480_c0_g3.p1 ORF type:internal len:174 (-),score=20.05 TRINITY_DN5480_c0_g3:1-519(-)	23	2	4	10	173	20.2	7.53	0.947374	0.976805	0.965488	0.963222	1.05184	1.03784	1.02706	1.03891	0.927144	0.00248074
TRINITY_DN5653_c0_g1.p1	GENE.TRINITY_DN5653_c0_g1~~TRINITY_DN5653_c0_g1.p1 ORF type:3prime_partial len:185 (+),score=32.30 TRINITY_DN5653_c0_g1:17-568(+)	11	1	2	2	184	20.9	10.77	0.956855	0.973336	0.959229	0.96314	1.02589	1.0553	1.03536	1.03885	0.92712	0.0016812
TRINITY_DN727_c0_g1.p1	GENE.TRINITY_DN727_c0_g1~~TRINITY_DN727_c0_g1.p1 ORF type:5prime_partial len:276 (+),score=35.02 TRINITY_DN727_c0_g1:3-830(+)	13	4	4	6	275	30.2	5.17	0.954416	0.975545	0.959897	0.963286	1.09209	1.01183	1.0137	1.03921	0.926944	0.0492176
TRINITY_DN2809_c0_g1.p1	GENE.TRINITY_DN2809_c0_g1~~TRINITY_DN2809_c0_g1.p1 ORF type:complete len:355 (-),score=45.80 TRINITY_DN2809_c0_g1:110-1174(-)	57	5	20	73	354	38.7	8.06	0.954457	0.982031	0.952463	0.962984	1.04056	1.06041	1.01608	1.03902	0.926821	0.00891714
TRINITY_DN439_c1_g1.p1	GENE.TRINITY_DN439_c1_g1~~TRINITY_DN439_c1_g1.p1 ORF type:5prime_partial len:838 (+),score=198.55 TRINITY_DN439_c1_g1:2-2515(+)	3	3	3	4	837	92.7	5.41	0.985648	0.95842	0.943151	0.962406	1.02089	1.08216	1.01586	1.03964	0.925711	0.0351683
TRINITY_DN1985_c0_g1.p1	GENE.TRINITY_DN1985_c0_g1~~TRINITY_DN1985_c0_g1.p1 ORF type:3prime_partial len:447 (-),score=64.79 TRINITY_DN1985_c0_g1:2-1339(-)	10	2	4	6	446	49.5	7.17	0.946497	0.990888	0.949652	0.962346	1.05026	1.04021	1.02868	1.03971	0.925586	0.00770891
TRINITY_DN7600_c0_g1.p1	GENE.TRINITY_DN7600_c0_g1~~TRINITY_DN7600_c0_g1.p1 ORF type:complete len:522 (-),score=65.69 TRINITY_DN7600_c0_g1:4373-5938(-)	3	2	2	3	521	57	6.65	0.950141	0.992862	0.943972	0.962325	1.06545	1.05335	1.0005	1.03977	0.925519	0.0370882
TRINITY_DN21284_c0_g1.p1	GENE.TRINITY_DN21284_c0_g1~~TRINITY_DN21284_c0_g1.p1 ORF type:internal len:209 (-),score=20.19 TRINITY_DN21284_c0_g1:1-624(-)	35	1	7	10	208	23.5	10.1	0.960866	0.983434	0.942247	0.962183	1.02277	1.08347	1.01272	1.03965	0.925485	0.036721
TRINITY_DN2506_c0_g2.p1	GENE.TRINITY_DN2506_c0_g2~~TRINITY_DN2506_c0_g2.p1 ORF type:complete len:360 (-),score=54.37 TRINITY_DN2506_c0_g2:2073-3152(-)	14	4	4	6	359	38.2	8.59	0.960316	0.980948	0.945129	0.962131	1.02696	1.08828	1.00389	1.03971	0.925385	0.0464713
TRINITY_DN79358_c1_g1.p2	GENE.TRINITY_DN79358_c1_g1~~TRINITY_DN79358_c1_g1.p2 ORF type:internal len:202 (-),score=51.81 TRINITY_DN79358_c1_g1:2-604(-)	4	1	1	1	201	22.5	5.12	0.990754	0.952045	0.944387	0.962395	1.06897	1.00836	1.04344	1.04026	0.925151	0.0264789
TRINITY_DN482270_c0_g1.p1	GENE.TRINITY_DN482270_c0_g1~~TRINITY_DN482270_c0_g1.p1 ORF type:5prime_partial len:182 (-),score=24.44 TRINITY_DN482270_c0_g1:53-598(-)	19	3	3	5	181	20.6	9.2	0.986821	0.965238	0.934613	0.962224	1.06957	1.02796	1.02333	1.04028	0.924962	0.0208762
TRINITY_DN1542_c0_g1.p1	GENE.TRINITY_DN1542_c0_g1~~TRINITY_DN1542_c0_g1.p1 ORF type:5prime_partial len:505 (+),score=94.29 TRINITY_DN1542_c0_g1:3-1517(+)	15	3	8	13	504	57.5	6.37	0.947515	0.974933	0.962163	0.961537	1.00997	1.06859	1.04217	1.04024	0.924338	0.0136241
TRINITY_DN31172_c0_g1.p1	GENE.TRINITY_DN31172_c0_g1~~TRINITY_DN31172_c0_g1.p1 ORF type:3prime_partial len:627 (+),score=136.68 TRINITY_DN31172_c0_g1:61-1878(+)	3	1	2	2	606	67.2	5.92	0.944696	0.970736	0.968509	0.961314	1.04908	1.08262	0.990088	1.0406	0.92381	0.0487399
TRINITY_DN750_c6_g1.p1	GENE.TRINITY_DN750_c6_g1~~TRINITY_DN750_c6_g1.p1 ORF type:complete len:253 (+),score=60.56 TRINITY_DN750_c6_g1:226-984(+)	3	1	1	1	252	26.6	6.42	0.982165	0.941948	0.959473	0.961196	1.07422	1.01701	1.03302	1.04142	0.922969	0.0177305
TRINITY_DN22708_c0_g1.p1	GENE.TRINITY_DN22708_c0_g1~~TRINITY_DN22708_c0_g1.p1 ORF type:complete len:626 (-),score=48.09 TRINITY_DN22708_c0_g1:476-2353(-)	2	1	1	1	625	69.7	8.12	0.96681	0.949638	0.966354	0.960934	1.04305	1.05684	1.02383	1.04124	0.922874	0.00194577
TRINITY_DN111_c2_g1.p1	GENE.TRINITY_DN111_c2_g1~~TRINITY_DN111_c2_g1.p1 ORF type:complete len:779 (+),score=152.97 TRINITY_DN111_c2_g1:162-2498(+)	2	2	2	2	778	86.6	5.92	0.94157	0.996123	0.943627	0.96044	1.05837	1.03129	1.03525	1.04164	0.92205	0.0147144
TRINITY_DN1757_c0_g1.p1	GENE.TRINITY_DN1757_c0_g1~~TRINITY_DN1757_c0_g1.p1 ORF type:complete len:247 (-),score=30.89 TRINITY_DN1757_c0_g1:196-936(-)	47	9	9	62	246	27.6	5.72	0.956527	0.984432	0.940065	0.960342	1.07125	1.00443	1.05041	1.04203	0.921605	0.0258092
TRINITY_DN2415_c0_g1.p1	GENE.TRINITY_DN2415_c0_g1~~TRINITY_DN2415_c0_g1.p1 ORF type:complete len:330 (-),score=61.11 TRINITY_DN2415_c0_g1:110-1003(-)	24	2	6	11	297	32	6.23	0.945528	0.98192	0.95337	0.960273	1.07172	1.00281	1.05164	1.04206	0.921517	0.0245311
TRINITY_DN2696_c0_g1.p1	GENE.TRINITY_DN2696_c0_g1~~TRINITY_DN2696_c0_g1.p1 ORF type:5prime_partial len:259 (+),score=24.89 TRINITY_DN2696_c0_g1:3-779(+)	3	1	1	1	258	29.2	9.54	0.975309	0.957688	0.947122	0.96004	1.06511	1.04841	1.01336	1.04229	0.921084	0.00898685
TRINITY_DN10488_c0_g1.p1	GENE.TRINITY_DN10488_c0_g1~~TRINITY_DN10488_c0_g1.p1 ORF type:5prime_partial len:102 (-),score=4.70 TRINITY_DN10488_c0_g1:77-382(-)	12	1	1	1	101	11.5	8.51	0.951279	0.986171	0.941341	0.959597	1.00951	1.0888	1.02787	1.04206	0.920866	0.040219
TRINITY_DN2075_c0_g1.p1	GENE.TRINITY_DN2075_c0_g1~~TRINITY_DN2075_c0_g1.p1 ORF type:internal len:148 (-),score=10.90 TRINITY_DN2075_c0_g1:1-441(-)	21	3	4	5	147	17.2	10.89	0.927931	0.989031	0.960571	0.959177	1.04126	1.05491	1.03176	1.04264	0.919948	0.0115188
TRINITY_DN57878_c0_g1.p1	GENE.TRINITY_DN57878_c0_g1~~TRINITY_DN57878_c0_g1.p1 ORF type:3prime_partial len:432 (-),score=66.09 TRINITY_DN57878_c0_g1:2-1294(-)	2	1	1	1	431	48.5	7.28	0.94724	0.980789	0.948401	0.95881	1.08523	1.0096	1.03583	1.04355	0.918794	0.0266677
TRINITY_DN64885_c3_g1.p1	GENE.TRINITY_DN64885_c3_g1~~TRINITY_DN64885_c3_g1.p1 ORF type:internal len:137 (-),score=39.51 TRINITY_DN64885_c3_g1:2-409(-)	6	1	1	1	136	15	4.64	0.972261	0.945436	0.958668	0.958788	1.07332	1.02867	1.02905	1.04368	0.918663	0.00709707
TRINITY_DN2556_c0_g2.p1	GENE.TRINITY_DN2556_c0_g2~~TRINITY_DN2556_c0_g2.p1 ORF type:3prime_partial len:130 (-),score=10.75 TRINITY_DN2556_c0_g2:1-387(-)	14	1	2	2	129	14.5	7.46	0.922604	1.00248	0.949617	0.958233	1.07605	1.01645	1.03904	1.04385	0.917981	0.0426849
TRINITY_DN24501_c0_g1.p1	GENE.TRINITY_DN24501_c0_g1~~TRINITY_DN24501_c0_g1.p1 ORF type:internal len:240 (+),score=48.77 TRINITY_DN24501_c0_g1:3-719(+)	9	2	2	2	239	25.6	5.85	0.94115	0.948439	0.981852	0.957147	1.09865	1.00514	1.03225	1.04535	0.915624	0.0443554
TRINITY_DN50312_c0_g1.p1	GENE.TRINITY_DN50312_c0_g1~~TRINITY_DN50312_c0_g1.p1 ORF type:internal len:344 (-),score=90.07 TRINITY_DN50312_c0_g1:3-1031(-)	14	1	4	8	343	33.8	4.83	0.974984	0.969778	0.926149	0.95697	1.0637	1.07082	1.00105	1.04519	0.915597	0.0310037
TRINITY_DN3219_c0_g1.p1	GENE.TRINITY_DN3219_c0_g1~~TRINITY_DN3219_c0_g1.p1 ORF type:5prime_partial len:1501 (+),score=172.21 TRINITY_DN3219_c0_g1:2-4504(+)	3	5	5	10	1500	166.7	8.68	0.924147	1.0051	0.938274	0.955839	1.02757	1.05695	1.05288	1.0458	0.913981	0.027744
TRINITY_DN1635_c0_g1.p1	GENE.TRINITY_DN1635_c0_g1~~TRINITY_DN1635_c0_g1.p1 ORF type:complete len:726 (+),score=99.30 TRINITY_DN1635_c0_g1:2-2179(+)	24	4	14	33	725	77.3	7.17	0.984024	0.938224	0.944107	0.955452	1.01589	1.08908	1.03458	1.04652	0.912984	0.0255977
TRINITY_DN37624_c0_g1.p1	GENE.TRINITY_DN37624_c0_g1~~TRINITY_DN37624_c0_g1.p1 ORF type:complete len:200 (-),score=35.34 TRINITY_DN37624_c0_g1:1629-2228(-)	45	8	8	18	199	23	8.5	0.973634	0.989852	0.90188	0.955122	1.067	1.04164	1.03263	1.04709	0.912168	0.0335387
TRINITY_DN11490_c0_g1.p1	GENE.TRINITY_DN11490_c0_g1~~TRINITY_DN11490_c0_g1.p1 ORF type:complete len:1168 (+),score=183.26 TRINITY_DN11490_c0_g1:288-3791(+)	1	2	2	2	1167	134	7.65	0.994263	0.934858	0.935957	0.955026	1.0578	1.06421	1.01996	1.04732	0.911875	0.018346
TRINITY_DN78562_c0_g2.p1	GENE.TRINITY_DN78562_c0_g2~~TRINITY_DN78562_c0_g2.p1 ORF type:3prime_partial len:178 (-),score=41.39 TRINITY_DN78562_c0_g2:1-531(-)	4	1	1	1	177	19.6	6.46	0.928452	0.989274	0.946129	0.954618	1.01538	1.07997	1.0454	1.04692	0.911838	0.0237168
TRINITY_DN88856_c2_g1.p1	GENE.TRINITY_DN88856_c2_g1~~TRINITY_DN88856_c2_g1.p1 ORF type:complete len:598 (+),score=50.59 TRINITY_DN88856_c2_g1:66-1859(+)	1	1	1	1	597	66.6	9.44	0.965025	0.954785	0.944961	0.954924	1.0398	1.02873	1.07326	1.04726	0.911827	0.00318436
TRINITY_DN9696_c0_g3.p1	GENE.TRINITY_DN9696_c0_g3~~TRINITY_DN9696_c0_g3.p1 ORF type:complete len:494 (+),score=70.30 TRINITY_DN9696_c0_g3:55-1482(+)	9	3	3	3	475	53.8	5.71	0.94533	0.959322	0.958585	0.954412	1.05503	1.04918	1.03869	1.04764	0.911016	0.00014563
TRINITY_DN8502_c1_g1.p1	GENE.TRINITY_DN8502_c1_g1~~TRINITY_DN8502_c1_g1.p1 ORF type:internal len:363 (+),score=109.03 TRINITY_DN8502_c1_g1:1-1086(+)	2	1	1	1	362	39.6	5.11	0.937059	1.00169	0.923755	0.954169	1.05136	1.08499	1.00624	1.04753	0.910875	0.04806
TRINITY_DN8623_c0_g1.p1	GENE.TRINITY_DN8623_c0_g1~~TRINITY_DN8623_c0_g1.p1 ORF type:complete len:401 (+),score=60.72 TRINITY_DN8623_c0_g1:55-1203(+)	11	4	4	4	382	42.8	6.87	0.969037	0.947022	0.947105	0.954388	1.05598	1.05494	1.0325	1.04781	0.910843	0.000914473
TRINITY_DN5935_c0_g1.p1	GENE.TRINITY_DN5935_c0_g1~~TRINITY_DN5935_c0_g1.p1 ORF type:3prime_partial len:359 (-),score=49.69 TRINITY_DN5935_c0_g1:3-1076(-)	13	2	5	7	358	39.6	5.96	0.933323	0.984826	0.944011	0.954053	1.03003	1.09244	1.02013	1.04754	0.91076	0.0274279
TRINITY_DN244343_c0_g1.p1	GENE.TRINITY_DN244343_c0_g1~~TRINITY_DN244343_c0_g1.p1 ORF type:internal len:101 (-),score=9.96 TRINITY_DN244343_c0_g1:1-300(-)	8	1	1	1	100	11.5	5.06	0.949911	0.975061	0.937711	0.954227	1.05052	1.05607	1.03664	1.04774	0.910745	0.0016671
TRINITY_DN3737_c0_g2.p2	GENE.TRINITY_DN3737_c0_g2~~TRINITY_DN3737_c0_g2.p2 ORF type:3prime_partial len:569 (+),score=162.70 TRINITY_DN3737_c0_g2:45-1748(+)	2	1	1	1	568	65.7	5.19	0.949784	0.949226	0.962246	0.953752	1.06191	1.06572	1.01729	1.04831	0.909803	0.00421697
TRINITY_DN4109_c0_g1.p1	GENE.TRINITY_DN4109_c0_g1~~TRINITY_DN4109_c0_g1.p1 ORF type:complete len:607 (-),score=104.63 TRINITY_DN4109_c0_g1:2146-3966(-)	2	1	1	1	606	66.1	8.25	0.943172	0.955593	0.962446	0.953737	1.09837	1.00309	1.0447	1.04872	0.90943	0.0279388
TRINITY_DN158949_c0_g1.p1	GENE.TRINITY_DN158949_c0_g1~~TRINITY_DN158949_c0_g1.p1 ORF type:5prime_partial len:109 (+),score=13.89 TRINITY_DN158949_c0_g1:1-327(+)	7	1	1	2	108	11.9	9.52	0.960188	0.938619	0.959207	0.952671	1.0349	1.09098	1.02178	1.04922	0.90798	0.0124613
TRINITY_DN67045_c0_g1.p1	GENE.TRINITY_DN67045_c0_g1~~TRINITY_DN67045_c0_g1.p1 ORF type:internal len:165 (+),score=34.80 TRINITY_DN67045_c0_g1:1-492(+)	23	2	4	15	164	19	5.68	0.996874	0.907668	0.953978	0.95284	1.06081	1.02621	1.06226	1.04976	0.907675	0.0267374
TRINITY_DN114655_c0_g2.p2	GENE.TRINITY_DN114655_c0_g2~~TRINITY_DN114655_c0_g2.p2 ORF type:internal len:127 (-),score=36.75 TRINITY_DN114655_c0_g2:1-378(-)	6	1	1	4	126	14.3	4.51	0.930906	0.993198	0.931381	0.951828	1.03001	1.08913	1.03	1.04971	0.906752	0.0266366
TRINITY_DN1820_c3_g2.p1	GENE.TRINITY_DN1820_c3_g2~~TRINITY_DN1820_c3_g2.p1 ORF type:complete len:415 (+),score=45.84 TRINITY_DN1820_c3_g2:26-1270(+)	2	1	1	1	414	47.7	5.66	0.955498	0.969057	0.930419	0.951658	1.02871	1.09489	1.02657	1.05006	0.906292	0.0172889
TRINITY_DN3381_c0_g1.p1	GENE.TRINITY_DN3381_c0_g1~~TRINITY_DN3381_c0_g1.p1 ORF type:complete len:422 (-),score=46.08 TRINITY_DN3381_c0_g1:59-1324(-)	2	1	1	1	421	47.5	5.44	0.959919	0.94875	0.945537	0.951402	1.06433	1.07159	1.01611	1.05068	0.905515	0.00521695
TRINITY_DN99833_c0_g1.p1	GENE.TRINITY_DN99833_c0_g1~~TRINITY_DN99833_c0_g1.p1 ORF type:internal len:1133 (-),score=150.39 TRINITY_DN99833_c0_g1:3-3398(-)	1	1	1	1	1132	121	4.91	0.911613	1.00924	0.932463	0.951106	1.07534	1.03919	1.03762	1.05071	0.905199	0.036245
TRINITY_DN13388_c2_g1.p2	GENE.TRINITY_DN13388_c2_g1~~TRINITY_DN13388_c2_g1.p2 ORF type:5prime_partial len:130 (+),score=20.29 TRINITY_DN13388_c2_g1:2-391(+)	27	2	3	8	129	14.1	7.8	0.939708	0.971898	0.940648	0.950751	1.06808	1.07058	1.01482	1.05116	0.904478	0.00881992
TRINITY_DN1808_c0_g1.p1	GENE.TRINITY_DN1808_c0_g1~~TRINITY_DN1808_c0_g1.p1 ORF type:3prime_partial len:356 (+),score=60.53 TRINITY_DN1808_c0_g1:32-1096(+)	3	1	1	1	355	33.8	8.57	1.0103	0.889765	0.951878	0.950649	1.04751	1.03781	1.0705	1.05194	0.903711	0.0486243
TRINITY_DN10134_c0_g2.p1	GENE.TRINITY_DN10134_c0_g2~~TRINITY_DN10134_c0_g2.p1 ORF type:complete len:289 (+),score=55.32 TRINITY_DN10134_c0_g2:253-1119(+)	5	1	1	1	288	32.5	9.28	0.997722	0.899414	0.950078	0.949071	1.0346	1.07983	1.04504	1.05315	0.901171	0.0298331
TRINITY_DN12719_c0_g1.p1	GENE.TRINITY_DN12719_c0_g1~~TRINITY_DN12719_c0_g1.p1 ORF type:complete len:128 (+),score=18.80 TRINITY_DN12719_c0_g1:3-386(+)	9	1	1	1	127	14.7	10.58	0.974242	0.937176	0.935561	0.948993	1.05522	1.05763	1.04671	1.05319	0.901068	0.00133755
TRINITY_DN878_c0_g1.p1	GENE.TRINITY_DN878_c0_g1~~TRINITY_DN878_c0_g1.p1 ORF type:complete len:805 (+),score=170.89 TRINITY_DN878_c0_g1:240-2417(+)	10	3	6	9	725	79	5.3	0.936174	0.974717	0.934158	0.94835	1.04272	1.07783	1.0395	1.05335	0.900318	0.00432386
TRINITY_DN72987_c0_g2.p1	GENE.TRINITY_DN72987_c0_g2~~TRINITY_DN72987_c0_g2.p1 ORF type:internal len:132 (+),score=19.82 TRINITY_DN72987_c0_g2:2-394(+)	6	1	1	3	131	14.2	7.18	0.929975	0.990411	0.924147	0.948177	1.02568	1.06956	1.06493	1.05339	0.900121	0.0142507
TRINITY_DN333_c0_g1.p1	GENE.TRINITY_DN333_c0_g1~~TRINITY_DN333_c0_g1.p1 ORF type:complete len:633 (-),score=125.54 TRINITY_DN333_c0_g1:4716-6614(-)	28	15	15	37	632	68.5	7.05	0.917878	0.982265	0.944185	0.948109	1.06521	1.02541	1.07079	1.0538	0.899702	0.0108838
TRINITY_DN61734_c1_g3.p1	GENE.TRINITY_DN61734_c1_g3~~TRINITY_DN61734_c1_g3.p1 ORF type:internal len:213 (-),score=28.61 TRINITY_DN61734_c1_g3:3-638(-)	4	1	1	1	212	23.3	10.18	1.00726	0.923982	0.91014	0.947126	1.05827	1.0825	1.02472	1.05516	0.897611	0.0355938
TRINITY_DN13459_c0_g1.p1	GENE.TRINITY_DN13459_c0_g1~~TRINITY_DN13459_c0_g1.p1 ORF type:5prime_partial len:803 (+),score=134.38 TRINITY_DN13459_c0_g1:3-2411(+)	2	1	1	1	802	84.8	9.26	0.909653	0.965215	0.96533	0.946733	1.0647	1.0764	1.02374	1.05495	0.897421	0.0114839
TRINITY_DN18836_c0_g1.p1	GENE.TRINITY_DN18836_c0_g1~~TRINITY_DN18836_c0_g1.p1 ORF type:3prime_partial len:208 (-),score=28.19 TRINITY_DN18836_c0_g1:3-623(-)	8	1	2	2	207	23.4	8.22	0.913594	0.998725	0.927229	0.946516	1.01214	1.10043	1.05158	1.05472	0.897414	0.0421437
TRINITY_DN1041_c1_g1.p1	GENE.TRINITY_DN1041_c1_g1~~TRINITY_DN1041_c1_g1.p1 ORF type:complete len:625 (+),score=149.00 TRINITY_DN1041_c1_g1:123-1997(+)	2	1	1	1	624	69.9	9.39	0.939377	0.934442	0.961817	0.945212	1.00716	1.12863	1.03279	1.05619	0.894923	0.0429377
TRINITY_DN32179_c1_g1.p1	GENE.TRINITY_DN32179_c1_g1~~TRINITY_DN32179_c1_g1.p1 ORF type:complete len:563 (+),score=67.62 TRINITY_DN32179_c1_g1:1424-3112(+)	2	1	1	1	562	62.5	6.6	0.894717	0.979525	0.959923	0.944722	1.08326	1.07331	1.01419	1.05692	0.893846	0.0285744
TRINITY_DN6346_c0_g1.p1	GENE.TRINITY_DN6346_c0_g1~~TRINITY_DN6346_c0_g1.p1 ORF type:5prime_partial len:200 (-),score=42.24 TRINITY_DN6346_c0_g1:2745-3344(-)	7	1	1	1	199	22.7	4.94	1.00406	0.904197	0.925732	0.944664	1.03874	1.03023	1.10434	1.05777	0.893072	0.0419239
TRINITY_DN466007_c0_g1.p1	GENE.TRINITY_DN466007_c0_g1~~TRINITY_DN466007_c0_g1.p1 ORF type:complete len:143 (-),score=19.18 TRINITY_DN466007_c0_g1:83-490(-)	22	3	3	3	135	14.9	8.27	0.947432	0.973345	0.902799	0.941192	1.11623	1.06935	0.997122	1.0609	0.887162	0.0411406
TRINITY_DN3344_c0_g1.p1	GENE.TRINITY_DN3344_c0_g1~~TRINITY_DN3344_c0_g1.p1 ORF type:5prime_partial len:164 (-),score=25.69 TRINITY_DN3344_c0_g1:40-531(-)	23	1	3	5	163	17.6	9.16	0.941365	0.952514	0.928217	0.940699	1.10438	1.01572	1.06468	1.06159	0.886121	0.0104367
TRINITY_DN1469_c0_g2.p1	GENE.TRINITY_DN1469_c0_g2~~TRINITY_DN1469_c0_g2.p1 ORF type:internal len:423 (-),score=74.07 TRINITY_DN1469_c0_g2:1-1266(-)	12	1	4	4	422	45.1	8.72	0.935546	0.930332	0.955218	0.940365	1.0754	1.08866	1.02042	1.0615	0.885888	0.00550371
TRINITY_DN1963_c3_g1.p1	GENE.TRINITY_DN1963_c3_g1~~TRINITY_DN1963_c3_g1.p1 ORF type:complete len:358 (+),score=50.56 TRINITY_DN1963_c3_g1:337-1410(+)	7	3	3	5	357	41.3	8.76	0.957662	0.904164	0.959057	0.940294	1.01805	1.09618	1.07011	1.06145	0.885862	0.0143085
TRINITY_DN299782_c0_g2.p1	GENE.TRINITY_DN299782_c0_g2~~TRINITY_DN299782_c0_g2.p1 ORF type:internal len:107 (-),score=9.38 TRINITY_DN299782_c0_g2:2-319(-)	8	1	1	1	106	11.4	5.63	0.945033	0.96339	0.911663	0.940029	1.08021	1.10108	1.00395	1.06175	0.885357	0.0214105
TRINITY_DN803_c0_g1.p1	GENE.TRINITY_DN803_c0_g1~~TRINITY_DN803_c0_g1.p1 ORF type:internal len:121 (+),score=18.04 TRINITY_DN803_c0_g1:1-360(+)	13	2	2	5	120	13.8	10.9	0.935481	0.961365	0.921863	0.93957	1.06086	1.09772	1.02764	1.06208	0.884654	0.00628314
TRINITY_DN41554_c0_g1.p1	GENE.TRINITY_DN41554_c0_g1~~TRINITY_DN41554_c0_g1.p1 ORF type:5prime_partial len:586 (+),score=72.90 TRINITY_DN41554_c0_g1:2-1759(+)	3	1	2	2	585	63.5	7.68	0.948881	0.96383	0.904447	0.939053	1.14028	1.04449	1.00507	1.06328	0.883165	0.0474501
TRINITY_DN78592_c0_g1.p1	GENE.TRINITY_DN78592_c0_g1~~TRINITY_DN78592_c0_g1.p1 ORF type:internal len:229 (-),score=43.84 TRINITY_DN78592_c0_g1:3-686(-)	4	1	1	1	228	25.9	7.25	0.97069	0.917537	0.927894	0.938707	1.06649	1.01806	1.10634	1.06363	0.882551	0.0145252
TRINITY_DN368408_c0_g1.p1	GENE.TRINITY_DN368408_c0_g1~~TRINITY_DN368408_c0_g1.p1 ORF type:internal len:494 (-),score=124.28 TRINITY_DN368408_c0_g1:1-1479(-)	2	1	1	1	493	53.5	4.56	0.966276	0.960464	0.88883	0.938523	1.08896	1.07312	1.02851	1.06353	0.88246	0.0153405
TRINITY_DN1906_c1_g1.p1	GENE.TRINITY_DN1906_c1_g1~~TRINITY_DN1906_c1_g1.p1 ORF type:internal len:128 (-),score=24.72 TRINITY_DN1906_c1_g1:1-381(-)	34	1	4	17	127	13.9	4.88	0.901531	0.919577	0.98765	0.936253	1.07021	1.04837	1.07809	1.06556	0.878652	0.00951824
TRINITY_DN810_c0_g1.p1	GENE.TRINITY_DN810_c0_g1~~TRINITY_DN810_c0_g1.p1 ORF type:5prime_partial len:158 (+),score=21.90 TRINITY_DN810_c0_g1:1-474(+)	27	4	4	4	157	17.1	7.47	0.951725	0.895873	0.958561	0.935387	1.09007	0.999976	1.11117	1.06707	0.876593	0.0289023
TRINITY_DN16287_c0_g2.p1	GENE.TRINITY_DN16287_c0_g2~~TRINITY_DN16287_c0_g2.p1 ORF type:complete len:148 (-),score=13.55 TRINITY_DN16287_c0_g2:128-535(-)	39	4	4	6	135	15.3	8.72	0.97874	0.903264	0.921614	0.93454	1.06567	1.02692	1.1108	1.0678	0.875205	0.0159859
TRINITY_DN37_c1_g2.p1	GENE.TRINITY_DN37_c1_g2~~TRINITY_DN37_c1_g2.p1 ORF type:5prime_partial len:167 (-),score=35.74 TRINITY_DN37_c1_g2:89-589(-)	45	2	5	7	166	17.3	5.07	0.921108	0.958597	0.912045	0.930583	1.11248	1.01391	1.08816	1.07152	0.868474	0.0128027
TRINITY_DN4594_c1_g1.p1	GENE.TRINITY_DN4594_c1_g1~~TRINITY_DN4594_c1_g1.p1 ORF type:complete len:699 (+),score=173.30 TRINITY_DN4594_c1_g1:146-2242(+)	1	1	1	1	698	80.3	5.27	0.91099	0.956453	0.917915	0.928453	1.06444	1.08874	1.06584	1.07301	0.86528	0.000869711
TRINITY_DN1636_c2_g1.p1	GENE.TRINITY_DN1636_c2_g1~~TRINITY_DN1636_c2_g1.p1 ORF type:internal len:103 (-),score=15.21 TRINITY_DN1636_c2_g1:2-307(-)	14	1	1	1	102	11.3	6.37	0.901723	0.961683	0.918978	0.927461	1.0137	1.14326	1.06333	1.07343	0.864015	0.024955
TRINITY_DN14257_c0_g1.p2	GENE.TRINITY_DN14257_c0_g1~~TRINITY_DN14257_c0_g1.p2 ORF type:5prime_partial len:224 (+),score=37.37 TRINITY_DN14257_c0_g1:2-673(+)	5	1	1	1	223	24.7	8.63	0.960543	0.92714	0.894133	0.927272	1.11207	1.12585	0.985925	1.07462	0.862886	0.0384186
TRINITY_DN9271_c0_g2.p1	GENE.TRINITY_DN9271_c0_g2~~TRINITY_DN9271_c0_g2.p1 ORF type:complete len:336 (+),score=65.44 TRINITY_DN9271_c0_g2:308-1315(+)	10	1	3	5	335	35.3	7.62	0.950438	0.938765	0.891361	0.926855	1.08565	1.09933	1.03978	1.07492	0.862254	0.00438065
TRINITY_DN38949_c0_g1.p1	GENE.TRINITY_DN38949_c0_g1~~TRINITY_DN38949_c0_g1.p1 ORF type:complete len:353 (-),score=47.97 TRINITY_DN38949_c0_g1:455-1513(-)	3	1	1	2	352	38.7	6.98	0.897103	0.994753	0.88748	0.926445	1.0673	1.12932	1.0273	1.07464	0.862098	0.0308151
TRINITY_DN268080_c0_g2.p1	GENE.TRINITY_DN268080_c0_g2~~TRINITY_DN268080_c0_g2.p1 ORF type:complete len:171 (+),score=7.14 TRINITY_DN268080_c0_g2:210-722(+)	6	1	1	1	170	18.8	7.47	0.891825	0.996758	0.880198	0.922927	1.06385	1.13394	1.03635	1.07805	0.856109	0.0301111
TRINITY_DN82203_c0_g1.p1	GENE.TRINITY_DN82203_c0_g1~~TRINITY_DN82203_c0_g1.p1 ORF type:internal len:164 (+),score=28.28 TRINITY_DN82203_c0_g1:3-491(+)	6	1	1	1	163	17.9	5.97	0.916006	0.95204	0.901357	0.923134	1.09593	1.05513	1.08478	1.07861	0.855853	0.00130615
TRINITY_DN12669_c3_g1.p1	GENE.TRINITY_DN12669_c3_g1~~TRINITY_DN12669_c3_g1.p1 ORF type:5prime_partial len:219 (+),score=70.48 TRINITY_DN12669_c3_g1:2-658(+)	17	2	2	2	218	24.7	5.24	0.933939	0.908093	0.923758	0.92193	1.04704	1.1608	1.03016	1.07933	0.854165	0.0195347
TRINITY_DN4182_c0_g1.p1	GENE.TRINITY_DN4182_c0_g1~~TRINITY_DN4182_c0_g1.p1 ORF type:complete len:391 (-),score=58.08 TRINITY_DN4182_c0_g1:96-1268(-)	4	1	2	2	390	44.3	7.06	0.876666	0.989031	0.893907	0.919868	1.08463	1.05802	1.10169	1.08145	0.85059	0.0121927
TRINITY_DN7962_c0_g1.p1	GENE.TRINITY_DN7962_c0_g1~~TRINITY_DN7962_c0_g1.p1 ORF type:complete len:161 (+),score=34.15 TRINITY_DN7962_c0_g1:394-876(+)	8	1	1	1	160	18.5	7.87	0.959567	0.917905	0.875271	0.917581	1.08736	1.17077	0.993591	1.08391	0.84655	0.0425953
TRINITY_DN456333_c0_g1.p1	GENE.TRINITY_DN456333_c0_g1~~TRINITY_DN456333_c0_g1.p1 ORF type:internal len:155 (+),score=25.63 TRINITY_DN456333_c0_g1:1-462(+)	5	1	1	1	154	16.7	9.01	0.95512	0.889186	0.906706	0.917004	1.10133	1.13074	1.02229	1.08478	0.845334	0.0114617
TRINITY_DN402_c0_g1.p1	GENE.TRINITY_DN402_c0_g1~~TRINITY_DN402_c0_g1.p1 ORF type:complete len:1121 (+),score=193.38 TRINITY_DN402_c0_g1:174-3536(+)	7	7	7	8	1120	125.3	6.71	0.896056	0.934981	0.916342	0.915793	1.06812	1.08807	1.10041	1.08553	0.843633	0.000317722
TRINITY_DN212914_c0_g1.p1	GENE.TRINITY_DN212914_c0_g1~~TRINITY_DN212914_c0_g1.p1 ORF type:complete len:299 (-),score=62.63 TRINITY_DN212914_c0_g1:204-1100(-)	7	1	2	2	298	32.7	9.76	0.977642	0.871252	0.891265	0.913387	1.13823	1.02252	1.10683	1.08919	0.83859	0.0208535
TRINITY_DN29841_c0_g1.p1	GENE.TRINITY_DN29841_c0_g1~~TRINITY_DN29841_c0_g1.p1 ORF type:5prime_partial len:733 (-),score=145.22 TRINITY_DN29841_c0_g1:5-2203(-)	3	1	2	3	732	82.2	4.87	0.94431	0.885148	0.904892	0.91145	1.16148	1.08695	1.02373	1.09072	0.835641	0.0145332
TRINITY_DN129_c3_g1.p1	GENE.TRINITY_DN129_c3_g1~~TRINITY_DN129_c3_g1.p1 ORF type:3prime_partial len:156 (+),score=40.77 TRINITY_DN129_c3_g1:40-504(+)	5	1	1	1	155	15.5	10.59	0.909606	0.92154	0.901333	0.910826	1.14732	1.07308	1.05267	1.09102	0.834836	0.00356881
TRINITY_DN88148_c0_g1.p1	GENE.TRINITY_DN88148_c0_g1~~TRINITY_DN88148_c0_g1.p1 ORF type:internal len:422 (-),score=74.88 TRINITY_DN88148_c0_g1:1-1263(-)	9	1	4	6	421	46.3	5.64	0.857016	0.989676	0.875154	0.907282	1.07504	1.17011	1.03461	1.09325	0.829893	0.0323065
TRINITY_DN6405_c0_g1.p1	GENE.TRINITY_DN6405_c0_g1~~TRINITY_DN6405_c0_g1.p1 ORF type:5prime_partial len:175 (-),score=19.88 TRINITY_DN6405_c0_g1:2339-2863(-)	40	6	6	65	174	20.9	7.11	0.82003	0.969228	0.911442	0.900233	1.11731	1.09926	1.08523	1.1006	0.817947	0.0107291
TRINITY_DN9910_c0_g1.p1	GENE.TRINITY_DN9910_c0_g1~~TRINITY_DN9910_c0_g1.p1 ORF type:5prime_partial len:224 (-),score=43.63 TRINITY_DN9910_c0_g1:81-752(-)	4	1	1	2	223	23.3	9.66	0.909836	0.916813	0.854765	0.893805	1.15277	1.10759	1.06291	1.10776	0.806861	0.00276527
TRINITY_DN258_c0_g1.p1	GENE.TRINITY_DN258_c0_g1~~TRINITY_DN258_c0_g1.p1 ORF type:5prime_partial len:430 (+),score=98.84 TRINITY_DN258_c0_g1:2-1291(+)	16	4	5	5	429	45	5.3	0.856653	0.95997	0.861564	0.892729	1.24052	1.00382	1.08351	1.10928	0.804779	0.048646
TRINITY_DN3713_c0_g1.p1	GENE.TRINITY_DN3713_c0_g1~~TRINITY_DN3713_c0_g1.p1 ORF type:5prime_partial len:333 (-),score=36.48 TRINITY_DN3713_c0_g1:1527-2525(-)	14	4	4	6	332	37.8	7.49	0.905683	0.952565	0.811857	0.890035	1.12823	1.17051	1.03413	1.11096	0.801143	0.018695
TRINITY_DN16867_c1_g1.p1	GENE.TRINITY_DN16867_c1_g1~~TRINITY_DN16867_c1_g1.p1 ORF type:3prime_partial len:929 (+),score=151.22 TRINITY_DN16867_c1_g1:130-2784(+)	1	1	1	1	885	96.7	5.55	0.966836	0.831547	0.791155	0.863179	1.10292	1.2193	1.09144	1.13789	0.758581	0.0148569
TRINITY_DN47953_c0_g1.p1	GENE.TRINITY_DN47953_c0_g1~~TRINITY_DN47953_c0_g1.p1 ORF type:internal len:246 (-),score=34.07 TRINITY_DN47953_c0_g1:3-737(-)	3	1	1	1	245	26.7	5.01	0.956532	0.685304	0.844006	0.828614	1.28393	1.01945	1.21932	1.17423	0.705663	0.0366445
