# Supplementary material for: T7-Synthesized Double-Stranded RNA Mimicking miR-71 Induces Termite RNAi and Increases Fungal Efficacy
Source: Biomolecules. 2025 Oct 27;15(11):1517. doi: 10.3390/biom15111517 (PMC12650454; doi:10.3390/biom15111517)
Supplement: Supplementary file 1 [file biomolecules-15-01517-s001.zip › Table S6.xlsx]

## Sheet: GO Enrichment
GO_ID	Term	CCategory	Test	TestSeqs	P value	richFactor
GO:0044451	nucleoplasm part	CC	3	TRINITY_DN750_c6_g1.p1,TRINITY_DN683_c4_g1.p1,TRINITY_DN6423_c0_g1.p1	0.00294284	0.375
GO:1990234	transferase complex	CC	4	TRINITY_DN18875_c0_g1.p1,TRINITY_DN6423_c0_g1.p1,TRINITY_DN750_c6_g1.p1,TRINITY_DN683_c4_g1.p1	0.00376612	0.235294
GO:0016570	histone modification	BP	2	TRINITY_DN6423_c0_g1.p1,TRINITY_DN683_c4_g1.p1	0.00884714	0.5
GO:0016569	covalent chromatin modification	BP	2	TRINITY_DN683_c4_g1.p1,TRINITY_DN6423_c0_g1.p1	0.00884714	0.5
GO:0005654	nucleoplasm	CC	3	TRINITY_DN750_c6_g1.p1,TRINITY_DN683_c4_g1.p1,TRINITY_DN6423_c0_g1.p1	0.0129806	0.230769
GO:0055029	nuclear DNA-directed RNA polymerase complex	CC	2	TRINITY_DN750_c6_g1.p1,TRINITY_DN683_c4_g1.p1	0.0143624	0.4
GO:0030880	RNA polymerase complex	CC	2	TRINITY_DN750_c6_g1.p1,TRINITY_DN683_c4_g1.p1	0.0143624	0.4
GO:0000428	DNA-directed RNA polymerase complex	CC	2	TRINITY_DN750_c6_g1.p1,TRINITY_DN683_c4_g1.p1	0.0143624	0.4
GO:0016591	RNA polymerase II, holoenzyme	CC	2	TRINITY_DN750_c6_g1.p1,TRINITY_DN683_c4_g1.p1	0.0143624	0.4
GO:0061695	transferase complex, transferring phosphorus-containing groups	CC	2	TRINITY_DN750_c6_g1.p1,TRINITY_DN683_c4_g1.p1	0.0209862	0.333333
GO:0005811	lipid droplet	CC	2	TRINITY_DN4499_c2_g1.p1,TRINITY_DN6423_c0_g1.p1	0.037183	0.25
GO:0090575	RNA polymerase II transcription factor complex	CC	1	TRINITY_DN750_c6_g1.p1	0.0395054	1
GO:0004767	sphingomyelin phosphodiesterase activity	MF	1	TRINITY_DN624_c9_g1.p1	0.0395054	1
GO:0046835	carbohydrate phosphorylation	BP	1	TRINITY_DN15313_c1_g1.p1	0.0395054	1
GO:0071203	WASH complex	CC	1	TRINITY_DN11490_c0_g1.p1	0.0395054	1
GO:0043486	histone exchange	BP	1	TRINITY_DN6423_c0_g1.p1	0.0395054	1
GO:0044798	nuclear transcription factor complex	CC	1	TRINITY_DN750_c6_g1.p1	0.0395054	1
GO:0000275	mitochondrial proton-transporting ATP synthase complex, catalytic core F(1)	CC	1	TRINITY_DN78492_c0_g2.p1	0.0395054	1
GO:0016717	oxidoreductase activity, acting on paired donors, with oxidation of a pair of donors resulting in the reduction of molecular oxygen to two molecules of water	MF	1	TRINITY_DN1963_c3_g1.p1	0.0395054	1
GO:0006473	protein acetylation	BP	1	TRINITY_DN6423_c0_g1.p1	0.0395054	1
GO:0000184	nuclear-transcribed mRNA catabolic process, nonsense-mediated decay	BP	1	TRINITY_DN402_c0_g1.p1	0.0395054	1
GO:0018394	peptidyl-lysine acetylation	BP	1	TRINITY_DN6423_c0_g1.p1	0.0395054	1
GO:0018478	malonate-semialdehyde dehydrogenase (acetylating) activity	MF	1	TRINITY_DN177_c5_g1.p1	0.0395054	1
GO:0005669	transcription factor TFIID complex	CC	1	TRINITY_DN750_c6_g1.p1	0.0395054	1
GO:0019859	thymine metabolic process	BP	1	TRINITY_DN177_c5_g1.p1	0.0395054	1
GO:0006684	sphingomyelin metabolic process	BP	1	TRINITY_DN624_c9_g1.p1	0.0395054	1
GO:0009395	phospholipid catabolic process	BP	1	TRINITY_DN624_c9_g1.p1	0.0395054	1
GO:0004335	galactokinase activity	MF	1	TRINITY_DN15313_c1_g1.p1	0.0395054	1
GO:0046466	membrane lipid catabolic process	BP	1	TRINITY_DN624_c9_g1.p1	0.0395054	1
GO:0005667	transcription factor complex	CC	1	TRINITY_DN750_c6_g1.p1	0.0395054	1
GO:0018393	internal peptidyl-lysine acetylation	BP	1	TRINITY_DN6423_c0_g1.p1	0.0395054	1
GO:0004491	methylmalonate-semialdehyde dehydrogenase (acylating) activity	MF	1	TRINITY_DN177_c5_g1.p1	0.0395054	1
GO:0016573	histone acetylation	BP	1	TRINITY_DN6423_c0_g1.p1	0.0395054	1
GO:0046523	S-methyl-5-thioribose-1-phosphate isomerase activity	MF	1	TRINITY_DN18811_c0_g3.p1	0.0395054	1
GO:0003796	lysozyme activity	MF	1	TRINITY_DN95808_c0_g1.p1	0.0395054	1
GO:0006475	internal protein amino acid acetylation	BP	1	TRINITY_DN6423_c0_g1.p1	0.0395054	1
GO:0006685	sphingomyelin catabolic process	BP	1	TRINITY_DN624_c9_g1.p1	0.0395054	1
GO:0030149	sphingolipid catabolic process	BP	1	TRINITY_DN624_c9_g1.p1	0.0395054	1
GO:0046982	protein heterodimerization activity	BP	2	TRINITY_DN6346_c0_g1.p1,TRINITY_DN750_c6_g1.p1	0.046582	0.222222
