# Supplementary material for: T7-Synthesized Double-Stranded RNA Mimicking miR-71 Induces Termite RNAi and Increases Fungal Efficacy
Source: Biomolecules. 2025 Oct 27;15(11):1517. doi: 10.3390/biom15111517 (PMC12650454; doi:10.3390/biom15111517)
Supplement: Supplementary file 1 [file biomolecules-15-01517-s001.zip › Table S7.xlsx]

## Sheet: query2map
Protein_ID	KEGG_id/KO	Name	Definition	Map_ID	Map_Name	URL
TRINITY_DN10039_c0_g1.p2
TRINITY_DN10058_c0_g2.p1
TRINITY_DN10134_c0_g2.p1	K03652	MPG	DNA-3-methyladenine glycosylase [EC:3.2.2.21]	ko03410	Base excision repair	http://www.kegg.jp/kegg-bin/show_pathway?ko03410+K03652
TRINITY_DN1041_c1_g1.p1	K13179
TRINITY_DN1042_c0_g1.p1
TRINITY_DN10488_c0_g1.p1	K10419	DYNLRB	dynein light chain roadblock-type
TRINITY_DN1055_c1_g1.p1
TRINITY_DN1083_c0_g3.p1	K13887
TRINITY_DN1091_c0_g1.p2
TRINITY_DN1091_c0_g2.p1
TRINITY_DN111_c2_g1.p1
TRINITY_DN11386_c0_g1.p1
TRINITY_DN114655_c0_g2.p2
TRINITY_DN11490_c0_g1.p1	K18464	RTSC	WASH complex subunit strumpellin	ko04144	Endocytosis	http://www.kegg.jp/kegg-bin/show_pathway?ko04144+K18464
TRINITY_DN118_c7_g1.p1
TRINITY_DN1236_c0_g1.p1	K15001
TRINITY_DN12481_c0_g1.p1
TRINITY_DN12500_c0_g1.p1	K19721	COL5AS	collagen type V/XI/XXIV/XXVII, alpha
TRINITY_DN12522_c0_g1.p2
TRINITY_DN125803_c0_g2.p1
TRINITY_DN12669_c3_g1.p1
TRINITY_DN12719_c0_g1.p1	K02918	RP-L35e	large subunit ribosomal protein L35e
TRINITY_DN12719_c0_g1.p1	K02918	RP-L35e	large subunit ribosomal protein L35e	ko03010	Ribosome	http://www.kegg.jp/kegg-bin/show_pathway?ko03010+K02918
TRINITY_DN129_c3_g1.p1
TRINITY_DN132099_c0_g1.p1
TRINITY_DN13388_c2_g1.p2
TRINITY_DN13459_c0_g1.p1
TRINITY_DN136256_c0_g1.p1	K02865	RP-L10Ae	large subunit ribosomal protein L10Ae
TRINITY_DN136256_c0_g1.p1	K02865	RP-L10Ae	large subunit ribosomal protein L10Ae	ko03010	Ribosome	http://www.kegg.jp/kegg-bin/show_pathway?ko03010+K02865
TRINITY_DN1370_c0_g1.p1	K06095	MPDZ	multiple PDZ domain protein	ko04391	Hippo signaling pathway - fly	http://www.kegg.jp/kegg-bin/show_pathway?ko04391+K06095
TRINITY_DN1370_c0_g1.p1	K06095	MPDZ	multiple PDZ domain protein	ko04530	Tight junction	http://www.kegg.jp/kegg-bin/show_pathway?ko04530+K06095
TRINITY_DN137165_c0_g1.p1
TRINITY_DN137_c0_g2.p1	K01876	DARS2	aspartyl-tRNA synthetase [EC:6.1.1.12]	ko00970	Aminoacyl-tRNA biosynthesis	http://www.kegg.jp/kegg-bin/show_pathway?ko00970+K01876
TRINITY_DN1388_c1_g1.p1
TRINITY_DN14257_c0_g1.p2
TRINITY_DN14333_c1_g1.p1
TRINITY_DN1460_c1_g1.p1
TRINITY_DN1469_c0_g2.p1
TRINITY_DN148556_c0_g1.p1
TRINITY_DN151_c2_g1.p1	K13411	DUOX	dual oxidase [EC:1.6.3.1 1.11.1.-]	ko04013	MAPK signaling pathway - fly	http://www.kegg.jp/kegg-bin/show_pathway?ko04013+K13411
TRINITY_DN151_c2_g1.p1	K13411	DUOX	dual oxidase [EC:1.6.3.1 1.11.1.-]
TRINITY_DN151_c2_g1.p1	K13411	DUOX	dual oxidase [EC:1.6.3.1 1.11.1.-]
TRINITY_DN15313_c1_g1.p1
TRINITY_DN1532_c6_g1.p1
TRINITY_DN1542_c0_g1.p1
TRINITY_DN158949_c0_g1.p1	K11251	H2A	histone H2A	ko04217	Necroptosis	http://www.kegg.jp/kegg-bin/show_pathway?ko04217+K11251
TRINITY_DN158949_c0_g1.p1	K11251	H2A	histone H2A
TRINITY_DN158949_c0_g1.p1	K11251	H2A	histone H2A
TRINITY_DN158949_c0_g1.p1	K11251	H2A	histone H2A
TRINITY_DN1590_c0_g1.p1
TRINITY_DN159_c0_g1.p1
TRINITY_DN16287_c0_g2.p1
TRINITY_DN1631_c0_g2.p1	K00639	kbl	glycine C-acetyltransferase [EC:2.3.1.29]	ko00260	Glycine, serine and threonine metabolism	http://www.kegg.jp/kegg-bin/show_pathway?ko00260+K00639
TRINITY_DN1635_c0_g1.p1
TRINITY_DN1636_c2_g1.p1
TRINITY_DN165107_c0_g2.p1
TRINITY_DN1651_c0_g1.p1
TRINITY_DN16612_c0_g1.p1
TRINITY_DN16867_c1_g1.p1
TRINITY_DN1742_c0_g1.p1
TRINITY_DN1757_c0_g1.p1
TRINITY_DN177_c5_g1.p1	K00140	mmsA	malonate-semialdehyde dehydrogenase (acetylating) / methylmalonate-semialdehyde dehydrogenase [EC:1.2.1.18 1.2.1.27]	ko00562	Inositol phosphate metabolism	http://www.kegg.jp/kegg-bin/show_pathway?ko00562+K00140
TRINITY_DN177_c5_g1.p1	K00140	mmsA	malonate-semialdehyde dehydrogenase (acetylating) / methylmalonate-semialdehyde dehydrogenase [EC:1.2.1.18 1.2.1.27]	ko00280	Valine, leucine and isoleucine degradation	http://www.kegg.jp/kegg-bin/show_pathway?ko00280+K00140
TRINITY_DN177_c5_g1.p1	K00140	mmsA	malonate-semialdehyde dehydrogenase (acetylating) / methylmalonate-semialdehyde dehydrogenase [EC:1.2.1.18 1.2.1.27]	ko00410	beta-Alanine metabolism	http://www.kegg.jp/kegg-bin/show_pathway?ko00410+K00140
TRINITY_DN177_c5_g1.p1	K00140	mmsA	malonate-semialdehyde dehydrogenase (acetylating) / methylmalonate-semialdehyde dehydrogenase [EC:1.2.1.18 1.2.1.27]	ko00640	Propanoate metabolism	http://www.kegg.jp/kegg-bin/show_pathway?ko00640+K00140
TRINITY_DN1808_c0_g1.p1
TRINITY_DN18113_c0_g1.p1
TRINITY_DN1820_c3_g2.p1
TRINITY_DN18245_c0_g1.p1	K04380	MAPT	microtubule-associated protein tau	ko04010	MAPK signaling pathway	http://www.kegg.jp/kegg-bin/show_pathway?ko04010+K04380
TRINITY_DN18245_c0_g1.p1	K04380	MAPT	microtubule-associated protein tau
TRINITY_DN18245_c0_g1.p1	K04380	MAPT	microtubule-associated protein tau
TRINITY_DN18245_c0_g1.p1	K04380	MAPT	microtubule-associated protein tau
TRINITY_DN18248_c0_g1.p1
TRINITY_DN183128_c0_g1.p1
TRINITY_DN18811_c0_g3.p1	K08963	mtnA	methylthioribose-1-phosphate isomerase [EC:5.3.1.23]	ko00270	Cysteine and methionine metabolism	http://www.kegg.jp/kegg-bin/show_pathway?ko00270+K08963
TRINITY_DN18836_c0_g1.p1
TRINITY_DN18875_c0_g1.p1	K03869	CUL3	cullin 3	ko04341	Hedgehog signaling pathway - fly	http://www.kegg.jp/kegg-bin/show_pathway?ko04341+K03869
TRINITY_DN18875_c0_g1.p1	K03869	CUL3	cullin 3	ko04120	Ubiquitin mediated proteolysis	http://www.kegg.jp/kegg-bin/show_pathway?ko04120+K03869
TRINITY_DN18875_c0_g1.p1	K03869	CUL3	cullin 3	ko04340	Hedgehog signaling pathway	http://www.kegg.jp/kegg-bin/show_pathway?ko04340+K03869
TRINITY_DN1888_c0_g2.p1
TRINITY_DN18916_c0_g1.p1
TRINITY_DN1906_c1_g1.p1
TRINITY_DN1909_c2_g1.p1	K07375	TUBB	tubulin beta
TRINITY_DN1909_c2_g1.p1	K07375	TUBB	tubulin beta
TRINITY_DN1909_c2_g1.p1	K07375	TUBB	tubulin beta
TRINITY_DN1909_c2_g1.p1	K07375	TUBB	tubulin beta	ko04145	Phagosome	http://www.kegg.jp/kegg-bin/show_pathway?ko04145+K07375
TRINITY_DN1909_c2_g1.p1	K07375	TUBB	tubulin beta
TRINITY_DN1909_c2_g1.p1	K07375	TUBB	tubulin beta
TRINITY_DN1909_c2_g1.p1	K07375	TUBB	tubulin beta
TRINITY_DN1909_c2_g1.p1	K07375	TUBB	tubulin beta
TRINITY_DN1909_c2_g1.p1	K07375	TUBB	tubulin beta	ko04540	Gap junction	http://www.kegg.jp/kegg-bin/show_pathway?ko04540+K07375
TRINITY_DN1909_c2_g1.p1	K07375	TUBB	tubulin beta
TRINITY_DN19124_c0_g1.p1
TRINITY_DN19153_c0_g1.p1
TRINITY_DN1918_c0_g1.p1
TRINITY_DN1963_c3_g1.p1	K00507	SCD	stearoyl-CoA desaturase (Delta-9 desaturase) [EC:1.14.19.1]
TRINITY_DN1963_c3_g1.p1	K00507	SCD	stearoyl-CoA desaturase (Delta-9 desaturase) [EC:1.14.19.1]	ko04152	AMPK signaling pathway	http://www.kegg.jp/kegg-bin/show_pathway?ko04152+K00507
TRINITY_DN1963_c3_g1.p1	K00507	SCD	stearoyl-CoA desaturase (Delta-9 desaturase) [EC:1.14.19.1]	ko04936	Alcoholic liver disease	http://www.kegg.jp/kegg-bin/show_pathway?ko04936+K00507
TRINITY_DN1963_c3_g1.p1	K00507	SCD	stearoyl-CoA desaturase (Delta-9 desaturase) [EC:1.14.19.1]
TRINITY_DN1963_c3_g1.p1	K00507	SCD	stearoyl-CoA desaturase (Delta-9 desaturase) [EC:1.14.19.1]	ko01040	Biosynthesis of unsaturated fatty acids	http://www.kegg.jp/kegg-bin/show_pathway?ko01040+K00507
TRINITY_DN1985_c0_g1.p1
TRINITY_DN20105_c1_g2.p1
TRINITY_DN2075_c0_g1.p1	K02889	RP-L21e	large subunit ribosomal protein L21e
TRINITY_DN2075_c0_g1.p1	K02889	RP-L21e	large subunit ribosomal protein L21e	ko03010	Ribosome	http://www.kegg.jp/kegg-bin/show_pathway?ko03010+K02889
TRINITY_DN21284_c0_g1.p1	K02985	RP-S3e	small subunit ribosomal protein S3e	ko03010	Ribosome	http://www.kegg.jp/kegg-bin/show_pathway?ko03010+K02985
TRINITY_DN21284_c0_g1.p1	K02985	RP-S3e	small subunit ribosomal protein S3e
TRINITY_DN21284_c0_g1.p1	K02985	RP-S3e	small subunit ribosomal protein S3e
TRINITY_DN21284_c0_g1.p1	K02985	RP-S3e	small subunit ribosomal protein S3e
TRINITY_DN212914_c0_g1.p1	K05863	SLC25A4S	solute carrier family 25 (mitochondrial adenine nucleotide translocator), member 4/5/6/31	ko04022	cGMP-PKG signaling pathway	http://www.kegg.jp/kegg-bin/show_pathway?ko04022+K05863
TRINITY_DN212914_c0_g1.p1	K05863	SLC25A4S	solute carrier family 25 (mitochondrial adenine nucleotide translocator), member 4/5/6/31
TRINITY_DN212914_c0_g1.p1	K05863	SLC25A4S	solute carrier family 25 (mitochondrial adenine nucleotide translocator), member 4/5/6/31
TRINITY_DN212914_c0_g1.p1	K05863	SLC25A4S	solute carrier family 25 (mitochondrial adenine nucleotide translocator), member 4/5/6/31
TRINITY_DN212914_c0_g1.p1	K05863	SLC25A4S	solute carrier family 25 (mitochondrial adenine nucleotide translocator), member 4/5/6/31
TRINITY_DN212914_c0_g1.p1	K05863	SLC25A4S	solute carrier family 25 (mitochondrial adenine nucleotide translocator), member 4/5/6/31
TRINITY_DN212914_c0_g1.p1	K05863	SLC25A4S	solute carrier family 25 (mitochondrial adenine nucleotide translocator), member 4/5/6/31	ko04218	Cellular senescence	http://www.kegg.jp/kegg-bin/show_pathway?ko04218+K05863
TRINITY_DN212914_c0_g1.p1	K05863	SLC25A4S	solute carrier family 25 (mitochondrial adenine nucleotide translocator), member 4/5/6/31
TRINITY_DN212914_c0_g1.p1	K05863	SLC25A4S	solute carrier family 25 (mitochondrial adenine nucleotide translocator), member 4/5/6/31
TRINITY_DN212914_c0_g1.p1	K05863	SLC25A4S	solute carrier family 25 (mitochondrial adenine nucleotide translocator), member 4/5/6/31	ko04020	Calcium signaling pathway	http://www.kegg.jp/kegg-bin/show_pathway?ko04020+K05863
TRINITY_DN212914_c0_g1.p1	K05863	SLC25A4S	solute carrier family 25 (mitochondrial adenine nucleotide translocator), member 4/5/6/31
TRINITY_DN212914_c0_g1.p1	K05863	SLC25A4S	solute carrier family 25 (mitochondrial adenine nucleotide translocator), member 4/5/6/31
TRINITY_DN212914_c0_g1.p1	K05863	SLC25A4S	solute carrier family 25 (mitochondrial adenine nucleotide translocator), member 4/5/6/31
TRINITY_DN212914_c0_g1.p1	K05863	SLC25A4S	solute carrier family 25 (mitochondrial adenine nucleotide translocator), member 4/5/6/31	ko04217	Necroptosis	http://www.kegg.jp/kegg-bin/show_pathway?ko04217+K05863
TRINITY_DN212914_c0_g1.p1	K05863	SLC25A4S	solute carrier family 25 (mitochondrial adenine nucleotide translocator), member 4/5/6/31
TRINITY_DN223002_c0_g2.p1	K00011	AKR1B	aldehyde reductase [EC:1.1.1.21]	ko00040	Pentose and glucuronate interconversions	http://www.kegg.jp/kegg-bin/show_pathway?ko00040+K00011
TRINITY_DN223002_c0_g2.p1	K00011	AKR1B	aldehyde reductase [EC:1.1.1.21]	ko00052	Galactose metabolism	http://www.kegg.jp/kegg-bin/show_pathway?ko00052+K00011
TRINITY_DN223002_c0_g2.p1	K00011	AKR1B	aldehyde reductase [EC:1.1.1.21]	ko00051	Fructose and mannose metabolism	http://www.kegg.jp/kegg-bin/show_pathway?ko00051+K00011
TRINITY_DN223002_c0_g2.p1	K00011	AKR1B	aldehyde reductase [EC:1.1.1.21]	ko00561	Glycerolipid metabolism	http://www.kegg.jp/kegg-bin/show_pathway?ko00561+K00011
TRINITY_DN223002_c0_g2.p1	K00011	AKR1B	aldehyde reductase [EC:1.1.1.21]	ko00790	Folate biosynthesis	http://www.kegg.jp/kegg-bin/show_pathway?ko00790+K00011
TRINITY_DN22419_c0_g2.p1	K00688	PYG	glycogen phosphorylase [EC:2.4.1.1]
TRINITY_DN22419_c0_g2.p1	K00688	PYG	glycogen phosphorylase [EC:2.4.1.1]	ko02026	Biofilm formation - Escherichia coli	http://www.kegg.jp/kegg-bin/show_pathway?ko02026+K00688
TRINITY_DN22419_c0_g2.p1	K00688	PYG	glycogen phosphorylase [EC:2.4.1.1]	ko00500	Starch and sucrose metabolism	http://www.kegg.jp/kegg-bin/show_pathway?ko00500+K00688
TRINITY_DN22419_c0_g2.p1	K00688	PYG	glycogen phosphorylase [EC:2.4.1.1]
TRINITY_DN22419_c0_g2.p1	K00688	PYG	glycogen phosphorylase [EC:2.4.1.1]
TRINITY_DN22419_c0_g2.p1	K00688	PYG	glycogen phosphorylase [EC:2.4.1.1]	ko04217	Necroptosis	http://www.kegg.jp/kegg-bin/show_pathway?ko04217+K00688
TRINITY_DN22708_c0_g1.p1	K00108	betA	choline dehydrogenase [EC:1.1.99.1]	ko00260	Glycine, serine and threonine metabolism	http://www.kegg.jp/kegg-bin/show_pathway?ko00260+K00108
TRINITY_DN227920_c1_g1.p2
TRINITY_DN22926_c0_g2.p1	K12322	GUCY2F	guanylate cyclase 2F [EC:4.6.1.2]	ko00230	Purine metabolism	http://www.kegg.jp/kegg-bin/show_pathway?ko00230+K12322
TRINITY_DN22926_c0_g2.p1	K12322	GUCY2F	guanylate cyclase 2F [EC:4.6.1.2]
TRINITY_DN232342_c1_g1.p2
TRINITY_DN233742_c0_g1.p1
TRINITY_DN238040_c0_g2.p1
TRINITY_DN23876_c0_g1.p1
TRINITY_DN2415_c0_g1.p1
TRINITY_DN24404_c0_g4.p1	K07253	MIF	phenylpyruvate tautomerase [EC:5.3.2.1]	ko00350	Tyrosine metabolism	http://www.kegg.jp/kegg-bin/show_pathway?ko00350+K07253
TRINITY_DN24404_c0_g4.p1	K07253	MIF	phenylpyruvate tautomerase [EC:5.3.2.1]	ko00360	Phenylalanine metabolism	http://www.kegg.jp/kegg-bin/show_pathway?ko00360+K07253
TRINITY_DN244167_c1_g1.p2
TRINITY_DN244343_c0_g1.p1
TRINITY_DN24501_c0_g1.p1	K14454	GOT1	aspartate aminotransferase, cytoplasmic [EC:2.6.1.1]	ko00270	Cysteine and methionine metabolism	http://www.kegg.jp/kegg-bin/show_pathway?ko00270+K14454
TRINITY_DN24501_c0_g1.p1	K14454	GOT1	aspartate aminotransferase, cytoplasmic [EC:2.6.1.1]	ko00710	Carbon fixation in photosynthetic organisms	http://www.kegg.jp/kegg-bin/show_pathway?ko00710+K14454
TRINITY_DN24501_c0_g1.p1	K14454	GOT1	aspartate aminotransferase, cytoplasmic [EC:2.6.1.1]	ko00330	Arginine and proline metabolism	http://www.kegg.jp/kegg-bin/show_pathway?ko00330+K14454
TRINITY_DN24501_c0_g1.p1	K14454	GOT1	aspartate aminotransferase, cytoplasmic [EC:2.6.1.1]	ko00950	Isoquinoline alkaloid biosynthesis	http://www.kegg.jp/kegg-bin/show_pathway?ko00950+K14454
TRINITY_DN24501_c0_g1.p1	K14454	GOT1	aspartate aminotransferase, cytoplasmic [EC:2.6.1.1]	ko00250	Alanine, aspartate and glutamate metabolism	http://www.kegg.jp/kegg-bin/show_pathway?ko00250+K14454
TRINITY_DN24501_c0_g1.p1	K14454	GOT1	aspartate aminotransferase, cytoplasmic [EC:2.6.1.1]	ko00960	Tropane, piperidine and pyridine alkaloid biosynthesis	http://www.kegg.jp/kegg-bin/show_pathway?ko00960+K14454
TRINITY_DN24501_c0_g1.p1	K14454	GOT1	aspartate aminotransferase, cytoplasmic [EC:2.6.1.1]	ko00400	Phenylalanine, tyrosine and tryptophan biosynthesis	http://www.kegg.jp/kegg-bin/show_pathway?ko00400+K14454
TRINITY_DN24501_c0_g1.p1	K14454	GOT1	aspartate aminotransferase, cytoplasmic [EC:2.6.1.1]	ko00360	Phenylalanine metabolism	http://www.kegg.jp/kegg-bin/show_pathway?ko00360+K14454
TRINITY_DN24501_c0_g1.p1	K14454	GOT1	aspartate aminotransferase, cytoplasmic [EC:2.6.1.1]	ko00350	Tyrosine metabolism	http://www.kegg.jp/kegg-bin/show_pathway?ko00350+K14454
TRINITY_DN24501_c0_g1.p1	K14454	GOT1	aspartate aminotransferase, cytoplasmic [EC:2.6.1.1]	ko00220	Arginine biosynthesis	http://www.kegg.jp/kegg-bin/show_pathway?ko00220+K14454
TRINITY_DN24648_c0_g1.p1
TRINITY_DN246537_c0_g1.p2	K10419	DYNLRB	dynein light chain roadblock-type
TRINITY_DN2484_c3_g1.p1
TRINITY_DN2486_c0_g1.p1
TRINITY_DN24896_c1_g2.p1	K20185
TRINITY_DN2506_c0_g2.p1	K01974
TRINITY_DN2556_c0_g2.p1
TRINITY_DN25864_c0_g1.p2
TRINITY_DN258_c0_g1.p1
TRINITY_DN26529_c0_g1.p1
TRINITY_DN268080_c0_g2.p1
TRINITY_DN2696_c0_g1.p1
TRINITY_DN28010_c0_g1.p1
TRINITY_DN2809_c0_g1.p1	K00134	GAPDH	glyceraldehyde 3-phosphate dehydrogenase (phosphorylating) [EC:1.2.1.12]
TRINITY_DN2809_c0_g1.p1	K00134	GAPDH	glyceraldehyde 3-phosphate dehydrogenase (phosphorylating) [EC:1.2.1.12]	ko00710	Carbon fixation in photosynthetic organisms	http://www.kegg.jp/kegg-bin/show_pathway?ko00710+K00134
TRINITY_DN2809_c0_g1.p1	K00134	GAPDH	glyceraldehyde 3-phosphate dehydrogenase (phosphorylating) [EC:1.2.1.12]
TRINITY_DN2809_c0_g1.p1	K00134	GAPDH	glyceraldehyde 3-phosphate dehydrogenase (phosphorylating) [EC:1.2.1.12]
TRINITY_DN2809_c0_g1.p1	K00134	GAPDH	glyceraldehyde 3-phosphate dehydrogenase (phosphorylating) [EC:1.2.1.12]	ko04066	HIF-1 signaling pathway	http://www.kegg.jp/kegg-bin/show_pathway?ko04066+K00134
TRINITY_DN2809_c0_g1.p1	K00134	GAPDH	glyceraldehyde 3-phosphate dehydrogenase (phosphorylating) [EC:1.2.1.12]
TRINITY_DN2809_c0_g1.p1	K00134	GAPDH	glyceraldehyde 3-phosphate dehydrogenase (phosphorylating) [EC:1.2.1.12]	ko00010	Glycolysis / Gluconeogenesis	http://www.kegg.jp/kegg-bin/show_pathway?ko00010+K00134
TRINITY_DN28380_c0_g1.p1
TRINITY_DN2873_c0_g1.p1	K17260	ACTR2	actin-related protein 2	ko04144	Endocytosis	http://www.kegg.jp/kegg-bin/show_pathway?ko04144+K17260
TRINITY_DN2873_c0_g1.p1	K17260	ACTR2	actin-related protein 2
TRINITY_DN2873_c0_g1.p1	K17260	ACTR2	actin-related protein 2	ko04530	Tight junction	http://www.kegg.jp/kegg-bin/show_pathway?ko04530+K17260
TRINITY_DN2873_c0_g1.p1	K17260	ACTR2	actin-related protein 2
TRINITY_DN2873_c0_g1.p1	K17260	ACTR2	actin-related protein 2
TRINITY_DN2873_c0_g1.p1	K17260	ACTR2	actin-related protein 2	ko04810	Regulation of actin cytoskeleton	http://www.kegg.jp/kegg-bin/show_pathway?ko04810+K17260
TRINITY_DN2873_c0_g1.p1	K17260	ACTR2	actin-related protein 2	ko04138	Autophagy - yeast	http://www.kegg.jp/kegg-bin/show_pathway?ko04138+K17260
TRINITY_DN2873_c0_g1.p1	K17260	ACTR2	actin-related protein 2
TRINITY_DN2873_c0_g1.p1	K17260	ACTR2	actin-related protein 2
TRINITY_DN2873_c0_g1.p1	K17260	ACTR2	actin-related protein 2
TRINITY_DN29369_c0_g2.p1
TRINITY_DN297_c1_g1.p1
TRINITY_DN29841_c0_g1.p1
TRINITY_DN299782_c0_g2.p1
TRINITY_DN303765_c0_g1.p1
TRINITY_DN31172_c0_g1.p1	K03178	UBE1	ubiquitin-activating enzyme E1 [EC:6.2.1.45]	ko04120	Ubiquitin mediated proteolysis	http://www.kegg.jp/kegg-bin/show_pathway?ko04120+K03178
TRINITY_DN31172_c0_g1.p1	K03178	UBE1	ubiquitin-activating enzyme E1 [EC:6.2.1.45]
TRINITY_DN31172_c0_g1.p1	K03178	UBE1	ubiquitin-activating enzyme E1 [EC:6.2.1.45]
TRINITY_DN321699_c0_g1.p1
TRINITY_DN32179_c1_g1.p1
TRINITY_DN3219_c0_g1.p1	K05673	ABCC4	ATP-binding cassette, subfamily C (CFTR/MRP), member 4
TRINITY_DN3219_c0_g1.p1	K05673	ABCC4	ATP-binding cassette, subfamily C (CFTR/MRP), member 4	ko02010	ABC transporters	http://www.kegg.jp/kegg-bin/show_pathway?ko02010+K05673
TRINITY_DN3219_c0_g1.p1	K05673	ABCC4	ATP-binding cassette, subfamily C (CFTR/MRP), member 4	ko04024	cAMP signaling pathway	http://www.kegg.jp/kegg-bin/show_pathway?ko04024+K05673
TRINITY_DN3219_c0_g1.p1	K05673	ABCC4	ATP-binding cassette, subfamily C (CFTR/MRP), member 4
TRINITY_DN333_c0_g1.p1	K09479	ACADVL	very long chain acyl-CoA dehydrogenase [EC:1.3.8.9]	ko04936	Alcoholic liver disease	http://www.kegg.jp/kegg-bin/show_pathway?ko04936+K09479
TRINITY_DN333_c0_g1.p1	K09479	ACADVL	very long chain acyl-CoA dehydrogenase [EC:1.3.8.9]	ko00071	Fatty acid degradation	http://www.kegg.jp/kegg-bin/show_pathway?ko00071+K09479
TRINITY_DN3344_c0_g1.p1
TRINITY_DN3381_c0_g1.p1
TRINITY_DN33883_c0_g1.p1
TRINITY_DN33953_c0_g3.p1
TRINITY_DN34242_c1_g1.p1
TRINITY_DN35483_c0_g1.p1
TRINITY_DN355_c0_g2.p1	K14381	SQSTM1	sequestosome 1
TRINITY_DN355_c0_g2.p1	K14381	SQSTM1	sequestosome 1
TRINITY_DN355_c0_g2.p1	K14381	SQSTM1	sequestosome 1
TRINITY_DN355_c0_g2.p1	K14381	SQSTM1	sequestosome 1	ko04218	Cellular senescence	http://www.kegg.jp/kegg-bin/show_pathway?ko04218+K14381
TRINITY_DN355_c0_g2.p1	K14381	SQSTM1	sequestosome 1
TRINITY_DN355_c0_g2.p1	K14381	SQSTM1	sequestosome 1
TRINITY_DN355_c0_g2.p1	K14381	SQSTM1	sequestosome 1	ko04140	Autophagy - animal	http://www.kegg.jp/kegg-bin/show_pathway?ko04140+K14381
TRINITY_DN355_c0_g2.p1	K14381	SQSTM1	sequestosome 1	ko04137	Mitophagy - animal	http://www.kegg.jp/kegg-bin/show_pathway?ko04137+K14381
TRINITY_DN355_c0_g2.p1	K14381	SQSTM1	sequestosome 1	ko04217	Necroptosis	http://www.kegg.jp/kegg-bin/show_pathway?ko04217+K14381
TRINITY_DN3583_c0_g1.p1
TRINITY_DN35853_c1_g1.p1
TRINITY_DN3683_c0_g1.p1
TRINITY_DN368408_c0_g1.p1
TRINITY_DN3713_c0_g1.p1	K01672	CA	carbonic anhydrase [EC:4.2.1.1]	ko00910	Nitrogen metabolism	http://www.kegg.jp/kegg-bin/show_pathway?ko00910+K01672
TRINITY_DN37229_c0_g1.p1
TRINITY_DN3737_c0_g2.p2	K04079	HSP90A	molecular chaperone HtpG
TRINITY_DN3737_c0_g2.p2	K04079	HSP90A	molecular chaperone HtpG
TRINITY_DN3737_c0_g2.p2	K04079	HSP90A	molecular chaperone HtpG
TRINITY_DN3737_c0_g2.p2	K04079	HSP90A	molecular chaperone HtpG
TRINITY_DN3737_c0_g2.p2	K04079	HSP90A	molecular chaperone HtpG
TRINITY_DN3737_c0_g2.p2	K04079	HSP90A	molecular chaperone HtpG
TRINITY_DN3737_c0_g2.p2	K04079	HSP90A	molecular chaperone HtpG
TRINITY_DN3737_c0_g2.p2	K04079	HSP90A	molecular chaperone HtpG
TRINITY_DN3737_c0_g2.p2	K04079	HSP90A	molecular chaperone HtpG	ko04217	Necroptosis	http://www.kegg.jp/kegg-bin/show_pathway?ko04217+K04079
TRINITY_DN3737_c0_g2.p2	K04079	HSP90A	molecular chaperone HtpG
TRINITY_DN3737_c0_g2.p2	K04079	HSP90A	molecular chaperone HtpG	ko04141	Protein processing in endoplasmic reticulum	http://www.kegg.jp/kegg-bin/show_pathway?ko04141+K04079
TRINITY_DN3737_c0_g2.p2	K04079	HSP90A	molecular chaperone HtpG
TRINITY_DN3737_c0_g2.p2	K04079	HSP90A	molecular chaperone HtpG
TRINITY_DN3737_c0_g2.p2	K04079	HSP90A	molecular chaperone HtpG
TRINITY_DN3737_c0_g2.p2	K04079	HSP90A	molecular chaperone HtpG
TRINITY_DN3737_c0_g2.p2	K04079	HSP90A	molecular chaperone HtpG	ko04151	PI3K-Akt signaling pathway	http://www.kegg.jp/kegg-bin/show_pathway?ko04151+K04079
TRINITY_DN37612_c0_g4.p1
TRINITY_DN37624_c0_g1.p1	K07830	RRAS2	Ras-related protein R-Ras2	ko04371	Apelin signaling pathway	http://www.kegg.jp/kegg-bin/show_pathway?ko04371+K07830
TRINITY_DN37624_c0_g1.p1	K07830	RRAS2	Ras-related protein R-Ras2	ko04072	Phospholipase D signaling pathway	http://www.kegg.jp/kegg-bin/show_pathway?ko04072+K07830
TRINITY_DN37624_c0_g1.p1	K07830	RRAS2	Ras-related protein R-Ras2	ko04010	MAPK signaling pathway	http://www.kegg.jp/kegg-bin/show_pathway?ko04010+K07830
TRINITY_DN37624_c0_g1.p1	K07830	RRAS2	Ras-related protein R-Ras2	ko04014	Ras signaling pathway	http://www.kegg.jp/kegg-bin/show_pathway?ko04014+K07830
TRINITY_DN37624_c0_g1.p1	K07830	RRAS2	Ras-related protein R-Ras2
TRINITY_DN37624_c0_g1.p1	K07830	RRAS2	Ras-related protein R-Ras2	ko04218	Cellular senescence	http://www.kegg.jp/kegg-bin/show_pathway?ko04218+K07830
TRINITY_DN37624_c0_g1.p1	K07830	RRAS2	Ras-related protein R-Ras2	ko04140	Autophagy - animal	http://www.kegg.jp/kegg-bin/show_pathway?ko04140+K07830
TRINITY_DN37624_c0_g1.p1	K07830	RRAS2	Ras-related protein R-Ras2	ko04137	Mitophagy - animal	http://www.kegg.jp/kegg-bin/show_pathway?ko04137+K07830
TRINITY_DN37624_c0_g1.p1	K07830	RRAS2	Ras-related protein R-Ras2	ko04024	cAMP signaling pathway	http://www.kegg.jp/kegg-bin/show_pathway?ko04024+K07830
TRINITY_DN37624_c0_g1.p1	K07830	RRAS2	Ras-related protein R-Ras2
TRINITY_DN37624_c0_g1.p1	K07830	RRAS2	Ras-related protein R-Ras2	ko04810	Regulation of actin cytoskeleton	http://www.kegg.jp/kegg-bin/show_pathway?ko04810+K07830
TRINITY_DN3787_c0_g2.p1	K02147	ATPeV1B	V-type H+-transporting ATPase subunit B	ko00190	Oxidative phosphorylation	http://www.kegg.jp/kegg-bin/show_pathway?ko00190+K02147
TRINITY_DN3787_c0_g2.p1	K02147	ATPeV1B	V-type H+-transporting ATPase subunit B
TRINITY_DN3787_c0_g2.p1	K02147	ATPeV1B	V-type H+-transporting ATPase subunit B	ko04145	Phagosome	http://www.kegg.jp/kegg-bin/show_pathway?ko04145+K02147
TRINITY_DN3787_c0_g2.p1	K02147	ATPeV1B	V-type H+-transporting ATPase subunit B
TRINITY_DN3787_c0_g2.p1	K02147	ATPeV1B	V-type H+-transporting ATPase subunit B
TRINITY_DN3787_c0_g2.p1	K02147	ATPeV1B	V-type H+-transporting ATPase subunit B
TRINITY_DN3787_c0_g2.p1	K02147	ATPeV1B	V-type H+-transporting ATPase subunit B	ko04150	mTOR signaling pathway	http://www.kegg.jp/kegg-bin/show_pathway?ko04150+K02147
TRINITY_DN3787_c0_g2.p1	K02147	ATPeV1B	V-type H+-transporting ATPase subunit B
TRINITY_DN3787_c0_g2.p1	K02147	ATPeV1B	V-type H+-transporting ATPase subunit B
TRINITY_DN37_c1_g2.p1
TRINITY_DN3820_c0_g1.p1	K01697	CBS	cystathionine beta-synthase [EC:4.2.1.22]	ko00260	Glycine, serine and threonine metabolism	http://www.kegg.jp/kegg-bin/show_pathway?ko00260+K01697
TRINITY_DN3820_c0_g1.p1	K01697	CBS	cystathionine beta-synthase [EC:4.2.1.22]	ko00270	Cysteine and methionine metabolism	http://www.kegg.jp/kegg-bin/show_pathway?ko00270+K01697
TRINITY_DN383278_c0_g2.p1
TRINITY_DN38949_c0_g1.p1
TRINITY_DN39889_c0_g1.p1
TRINITY_DN402_c0_g1.p1	K14326	UPF1	regulator of nonsense transcripts 1 [EC:3.6.4.-]	ko03013	Nucleocytoplasmic transport	http://www.kegg.jp/kegg-bin/show_pathway?ko03013+K14326
TRINITY_DN402_c0_g1.p1	K14326	UPF1	regulator of nonsense transcripts 1 [EC:3.6.4.-]	ko03015	mRNA surveillance pathway	http://www.kegg.jp/kegg-bin/show_pathway?ko03015+K14326
TRINITY_DN407627_c0_g1.p2
TRINITY_DN40873_c0_g1.p1	K19367	SPG21	maspardin	ko04144	Endocytosis	http://www.kegg.jp/kegg-bin/show_pathway?ko04144+K19367
TRINITY_DN41090_c0_g1.p1
TRINITY_DN4109_c0_g1.p1
TRINITY_DN412_c0_g2.p1	K11841	USP10	ubiquitin carboxyl-terminal hydrolase 10 [EC:3.4.19.12]	ko04139	Mitophagy - yeast	http://www.kegg.jp/kegg-bin/show_pathway?ko04139+K11841
TRINITY_DN413_c5_g1.p1
TRINITY_DN41553_c0_g2.p1
TRINITY_DN41554_c0_g1.p1
TRINITY_DN4164_c0_g1.p1
TRINITY_DN4182_c0_g1.p1	K02148	ATPeV1C	V-type H+-transporting ATPase subunit C
TRINITY_DN4182_c0_g1.p1	K02148	ATPeV1C	V-type H+-transporting ATPase subunit C
TRINITY_DN4182_c0_g1.p1	K02148	ATPeV1C	V-type H+-transporting ATPase subunit C
TRINITY_DN4182_c0_g1.p1	K02148	ATPeV1C	V-type H+-transporting ATPase subunit C	ko04150	mTOR signaling pathway	http://www.kegg.jp/kegg-bin/show_pathway?ko04150+K02148
TRINITY_DN4182_c0_g1.p1	K02148	ATPeV1C	V-type H+-transporting ATPase subunit C
TRINITY_DN4182_c0_g1.p1	K02148	ATPeV1C	V-type H+-transporting ATPase subunit C	ko00190	Oxidative phosphorylation	http://www.kegg.jp/kegg-bin/show_pathway?ko00190+K02148
TRINITY_DN4182_c0_g1.p1	K02148	ATPeV1C	V-type H+-transporting ATPase subunit C	ko04145	Phagosome	http://www.kegg.jp/kegg-bin/show_pathway?ko04145+K02148
TRINITY_DN4182_c0_g1.p1	K02148	ATPeV1C	V-type H+-transporting ATPase subunit C
TRINITY_DN4182_c0_g1.p1	K02148	ATPeV1C	V-type H+-transporting ATPase subunit C
TRINITY_DN419119_c0_g1.p1	K00940	ndk	nucleoside-diphosphate kinase [EC:2.7.4.6]	ko00230	Purine metabolism	http://www.kegg.jp/kegg-bin/show_pathway?ko00230+K00940
TRINITY_DN419119_c0_g1.p1	K00940	ndk	nucleoside-diphosphate kinase [EC:2.7.4.6]	ko00240	Pyrimidine metabolism	http://www.kegg.jp/kegg-bin/show_pathway?ko00240+K00940
TRINITY_DN419119_c0_g1.p1	K00940	ndk	nucleoside-diphosphate kinase [EC:2.7.4.6]	ko01240	Biosynthesis of cofactors	http://www.kegg.jp/kegg-bin/show_pathway?ko01240+K00940
TRINITY_DN419119_c0_g1.p1	K00940	ndk	nucleoside-diphosphate kinase [EC:2.7.4.6]	ko00983	Drug metabolism - other enzymes	http://www.kegg.jp/kegg-bin/show_pathway?ko00983+K00940
TRINITY_DN419119_c0_g1.p1	K00940	ndk	nucleoside-diphosphate kinase [EC:2.7.4.6]	ko04016	MAPK signaling pathway - plant	http://www.kegg.jp/kegg-bin/show_pathway?ko04016+K00940
TRINITY_DN421573_c0_g1.p2	K02900	RP-L27Ae	large subunit ribosomal protein L27Ae
TRINITY_DN421573_c0_g1.p2	K02900	RP-L27Ae	large subunit ribosomal protein L27Ae	ko03010	Ribosome	http://www.kegg.jp/kegg-bin/show_pathway?ko03010+K02900
TRINITY_DN429600_c0_g1.p1
TRINITY_DN434_c0_g1.p1
TRINITY_DN4373_c0_g2.p1
TRINITY_DN439_c1_g1.p1	K12397	AP3B	AP-3 complex subunit beta	ko04142	Lysosome	http://www.kegg.jp/kegg-bin/show_pathway?ko04142+K12397
TRINITY_DN43_c0_g1.p1
TRINITY_DN4499_c2_g1.p1	K00799	GST	glutathione S-transferase [EC:2.5.1.18]	ko00980	Metabolism of xenobiotics by cytochrome P450	http://www.kegg.jp/kegg-bin/show_pathway?ko00980+K00799
TRINITY_DN4499_c2_g1.p1	K00799	GST	glutathione S-transferase [EC:2.5.1.18]
TRINITY_DN4499_c2_g1.p1	K00799	GST	glutathione S-transferase [EC:2.5.1.18]
TRINITY_DN4499_c2_g1.p1	K00799	GST	glutathione S-transferase [EC:2.5.1.18]
TRINITY_DN4499_c2_g1.p1	K00799	GST	glutathione S-transferase [EC:2.5.1.18]
TRINITY_DN4499_c2_g1.p1	K00799	GST	glutathione S-transferase [EC:2.5.1.18]
TRINITY_DN4499_c2_g1.p1	K00799	GST	glutathione S-transferase [EC:2.5.1.18]
TRINITY_DN4499_c2_g1.p1	K00799	GST	glutathione S-transferase [EC:2.5.1.18]	ko00982	Drug metabolism - cytochrome P450	http://www.kegg.jp/kegg-bin/show_pathway?ko00982+K00799
TRINITY_DN4499_c2_g1.p1	K00799	GST	glutathione S-transferase [EC:2.5.1.18]
TRINITY_DN4499_c2_g1.p1	K00799	GST	glutathione S-transferase [EC:2.5.1.18]	ko00480	Glutathione metabolism	http://www.kegg.jp/kegg-bin/show_pathway?ko00480+K00799
TRINITY_DN4499_c2_g1.p1	K00799	GST	glutathione S-transferase [EC:2.5.1.18]
TRINITY_DN4499_c2_g1.p1	K00799	GST	glutathione S-transferase [EC:2.5.1.18]	ko00983	Drug metabolism - other enzymes	http://www.kegg.jp/kegg-bin/show_pathway?ko00983+K00799
TRINITY_DN449_c1_g1.p1
TRINITY_DN456333_c0_g1.p1
TRINITY_DN458_c2_g1.p1	K11765	ARID2	AT-rich interactive domain-containing protein 2
TRINITY_DN4594_c1_g1.p1	K19946	OPTN	optineurin
TRINITY_DN4594_c1_g1.p1	K19946	OPTN	optineurin	ko04137	Mitophagy - animal	http://www.kegg.jp/kegg-bin/show_pathway?ko04137+K19946
TRINITY_DN4594_c1_g1.p1	K19946	OPTN	optineurin
TRINITY_DN462654_c0_g1.p1
TRINITY_DN466007_c0_g1.p1	K05765	CFL	cofilin
TRINITY_DN466007_c0_g1.p1	K05765	CFL	cofilin
TRINITY_DN466007_c0_g1.p1	K05765	CFL	cofilin
TRINITY_DN466007_c0_g1.p1	K05765	CFL	cofilin	ko04810	Regulation of actin cytoskeleton	http://www.kegg.jp/kegg-bin/show_pathway?ko04810+K05765
TRINITY_DN466007_c0_g1.p1	K05765	CFL	cofilin
TRINITY_DN4710_c1_g1.p1
TRINITY_DN47953_c0_g1.p1
TRINITY_DN482270_c0_g1.p1	K05755	ARPC4	actin related protein 2/3 complex, subunit 4
TRINITY_DN482270_c0_g1.p1	K05755	ARPC4	actin related protein 2/3 complex, subunit 4
TRINITY_DN482270_c0_g1.p1	K05755	ARPC4	actin related protein 2/3 complex, subunit 4
TRINITY_DN482270_c0_g1.p1	K05755	ARPC4	actin related protein 2/3 complex, subunit 4	ko04144	Endocytosis	http://www.kegg.jp/kegg-bin/show_pathway?ko04144+K05755
TRINITY_DN482270_c0_g1.p1	K05755	ARPC4	actin related protein 2/3 complex, subunit 4
TRINITY_DN482270_c0_g1.p1	K05755	ARPC4	actin related protein 2/3 complex, subunit 4	ko04138	Autophagy - yeast	http://www.kegg.jp/kegg-bin/show_pathway?ko04138+K05755
TRINITY_DN482270_c0_g1.p1	K05755	ARPC4	actin related protein 2/3 complex, subunit 4
TRINITY_DN482270_c0_g1.p1	K05755	ARPC4	actin related protein 2/3 complex, subunit 4	ko04810	Regulation of actin cytoskeleton	http://www.kegg.jp/kegg-bin/show_pathway?ko04810+K05755
TRINITY_DN482270_c0_g1.p1	K05755	ARPC4	actin related protein 2/3 complex, subunit 4	ko04530	Tight junction	http://www.kegg.jp/kegg-bin/show_pathway?ko04530+K05755
TRINITY_DN482270_c0_g1.p1	K05755	ARPC4	actin related protein 2/3 complex, subunit 4
TRINITY_DN48274_c0_g3.p1	K15290	SYT1	synaptotagmin-1
TRINITY_DN49637_c0_g1.p2
TRINITY_DN50312_c0_g1.p1
TRINITY_DN51157_c0_g2.p1
TRINITY_DN5333_c1_g2.p1	K12231
TRINITY_DN54751_c2_g3.p1
TRINITY_DN5480_c0_g3.p1
TRINITY_DN55831_c0_g1.p1
TRINITY_DN5653_c0_g1.p1	K02991	RP-S6e	small subunit ribosomal protein S6e	ko04371	Apelin signaling pathway	http://www.kegg.jp/kegg-bin/show_pathway?ko04371+K02991
TRINITY_DN5653_c0_g1.p1	K02991	RP-S6e	small subunit ribosomal protein S6e	ko03010	Ribosome	http://www.kegg.jp/kegg-bin/show_pathway?ko03010+K02991
TRINITY_DN5653_c0_g1.p1	K02991	RP-S6e	small subunit ribosomal protein S6e
TRINITY_DN5653_c0_g1.p1	K02991	RP-S6e	small subunit ribosomal protein S6e	ko04150	mTOR signaling pathway	http://www.kegg.jp/kegg-bin/show_pathway?ko04150+K02991
TRINITY_DN5653_c0_g1.p1	K02991	RP-S6e	small subunit ribosomal protein S6e
TRINITY_DN5653_c0_g1.p1	K02991	RP-S6e	small subunit ribosomal protein S6e
TRINITY_DN5653_c0_g1.p1	K02991	RP-S6e	small subunit ribosomal protein S6e
TRINITY_DN5653_c0_g1.p1	K02991	RP-S6e	small subunit ribosomal protein S6e	ko04066	HIF-1 signaling pathway	http://www.kegg.jp/kegg-bin/show_pathway?ko04066+K02991
TRINITY_DN5653_c0_g1.p1	K02991	RP-S6e	small subunit ribosomal protein S6e
TRINITY_DN5653_c0_g1.p1	K02991	RP-S6e	small subunit ribosomal protein S6e	ko04151	PI3K-Akt signaling pathway	http://www.kegg.jp/kegg-bin/show_pathway?ko04151+K02991
TRINITY_DN567_c0_g1.p1
TRINITY_DN57878_c0_g1.p1
TRINITY_DN5845_c0_g1.p1
TRINITY_DN5856_c0_g1.p1	K14999
TRINITY_DN5902_c0_g1.p1
TRINITY_DN5935_c0_g1.p1
TRINITY_DN61734_c1_g3.p1
TRINITY_DN62338_c3_g1.p1	K14358
TRINITY_DN624_c9_g1.p1	K12350	SMPD1	sphingomyelin phosphodiesterase [EC:3.1.4.12]	ko04217	Necroptosis	http://www.kegg.jp/kegg-bin/show_pathway?ko04217+K12350
TRINITY_DN624_c9_g1.p1	K12350	SMPD1	sphingomyelin phosphodiesterase [EC:3.1.4.12]	ko04071	Sphingolipid signaling pathway	http://www.kegg.jp/kegg-bin/show_pathway?ko04071+K12350
TRINITY_DN624_c9_g1.p1	K12350	SMPD1	sphingomyelin phosphodiesterase [EC:3.1.4.12]	ko04142	Lysosome	http://www.kegg.jp/kegg-bin/show_pathway?ko04142+K12350
TRINITY_DN624_c9_g1.p1	K12350	SMPD1	sphingomyelin phosphodiesterase [EC:3.1.4.12]	ko00600	Sphingolipid metabolism	http://www.kegg.jp/kegg-bin/show_pathway?ko00600+K12350
TRINITY_DN6346_c0_g1.p1
TRINITY_DN637_c0_g1.p1	K09250
TRINITY_DN6397_c0_g1.p1
TRINITY_DN6405_c0_g1.p1
TRINITY_DN6423_c0_g1.p1	K05692	ACTB_G1	actin beta/gamma 1
TRINITY_DN6423_c0_g1.p1	K05692	ACTB_G1	actin beta/gamma 1	ko04391	Hippo signaling pathway - fly	http://www.kegg.jp/kegg-bin/show_pathway?ko04391+K05692
TRINITY_DN6423_c0_g1.p1	K05692	ACTB_G1	actin beta/gamma 1
TRINITY_DN6423_c0_g1.p1	K05692	ACTB_G1	actin beta/gamma 1
TRINITY_DN6423_c0_g1.p1	K05692	ACTB_G1	actin beta/gamma 1
TRINITY_DN6423_c0_g1.p1	K05692	ACTB_G1	actin beta/gamma 1	ko04145	Phagosome	http://www.kegg.jp/kegg-bin/show_pathway?ko04145+K05692
TRINITY_DN6423_c0_g1.p1	K05692	ACTB_G1	actin beta/gamma 1
TRINITY_DN6423_c0_g1.p1	K05692	ACTB_G1	actin beta/gamma 1	ko04210	Apoptosis	http://www.kegg.jp/kegg-bin/show_pathway?ko04210+K05692
TRINITY_DN6423_c0_g1.p1	K05692	ACTB_G1	actin beta/gamma 1	ko04810	Regulation of actin cytoskeleton	http://www.kegg.jp/kegg-bin/show_pathway?ko04810+K05692
TRINITY_DN6423_c0_g1.p1	K05692	ACTB_G1	actin beta/gamma 1	ko04015	Rap1 signaling pathway	http://www.kegg.jp/kegg-bin/show_pathway?ko04015+K05692
TRINITY_DN6423_c0_g1.p1	K05692	ACTB_G1	actin beta/gamma 1
TRINITY_DN6423_c0_g1.p1	K05692	ACTB_G1	actin beta/gamma 1
TRINITY_DN6423_c0_g1.p1	K05692	ACTB_G1	actin beta/gamma 1
TRINITY_DN6423_c0_g1.p1	K05692	ACTB_G1	actin beta/gamma 1
TRINITY_DN6423_c0_g1.p1	K05692	ACTB_G1	actin beta/gamma 1
TRINITY_DN6423_c0_g1.p1	K05692	ACTB_G1	actin beta/gamma 1	ko04520	Adherens junction	http://www.kegg.jp/kegg-bin/show_pathway?ko04520+K05692
TRINITY_DN6423_c0_g1.p1	K05692	ACTB_G1	actin beta/gamma 1	ko04390	Hippo signaling pathway	http://www.kegg.jp/kegg-bin/show_pathway?ko04390+K05692
TRINITY_DN6423_c0_g1.p1	K05692	ACTB_G1	actin beta/gamma 1
TRINITY_DN6423_c0_g1.p1	K05692	ACTB_G1	actin beta/gamma 1
TRINITY_DN6423_c0_g1.p1	K05692	ACTB_G1	actin beta/gamma 1
TRINITY_DN6423_c0_g1.p1	K05692	ACTB_G1	actin beta/gamma 1
TRINITY_DN6423_c0_g1.p1	K05692	ACTB_G1	actin beta/gamma 1
TRINITY_DN6423_c0_g1.p1	K05692	ACTB_G1	actin beta/gamma 1
TRINITY_DN6423_c0_g1.p1	K05692	ACTB_G1	actin beta/gamma 1
TRINITY_DN6423_c0_g1.p1	K05692	ACTB_G1	actin beta/gamma 1
TRINITY_DN6423_c0_g1.p1	K05692	ACTB_G1	actin beta/gamma 1
TRINITY_DN6423_c0_g1.p1	K05692	ACTB_G1	actin beta/gamma 1	ko04530	Tight junction	http://www.kegg.jp/kegg-bin/show_pathway?ko04530+K05692
TRINITY_DN6423_c0_g1.p1	K05692	ACTB_G1	actin beta/gamma 1
TRINITY_DN6423_c0_g1.p1	K05692	ACTB_G1	actin beta/gamma 1	ko04510	Focal adhesion	http://www.kegg.jp/kegg-bin/show_pathway?ko04510+K05692
TRINITY_DN6423_c0_g1.p1	K05692	ACTB_G1	actin beta/gamma 1
TRINITY_DN6423_c0_g1.p1	K05692	ACTB_G1	actin beta/gamma 1
TRINITY_DN6423_c0_g1.p1	K05692	ACTB_G1	actin beta/gamma 1
TRINITY_DN6460_c0_g4.p1
TRINITY_DN64619_c0_g1.p1
TRINITY_DN64885_c3_g1.p1
TRINITY_DN65109_c0_g1.p1
TRINITY_DN65420_c2_g1.p1
TRINITY_DN6614_c0_g1.p2
TRINITY_DN67045_c0_g1.p1
TRINITY_DN6769_c0_g1.p1
TRINITY_DN6784_c1_g1.p1	K17496
TRINITY_DN67863_c0_g1.p1
TRINITY_DN67_c0_g2.p1
TRINITY_DN683_c4_g1.p1	K15174	PAF1	RNA polymerase II-associated factor 1	ko04011	MAPK signaling pathway - yeast	http://www.kegg.jp/kegg-bin/show_pathway?ko04011+K15174
TRINITY_DN6842_c0_g1.p1
TRINITY_DN6998_c0_g1.p1	K08497	SEC20	protein transport protein SEC20	ko04130	SNARE interactions in vesicular transport	http://www.kegg.jp/kegg-bin/show_pathway?ko04130+K08497
TRINITY_DN7095_c0_g1.p1
TRINITY_DN7278_c1_g2.p1
TRINITY_DN727_c0_g1.p1
TRINITY_DN72987_c0_g2.p1
TRINITY_DN7501_c0_g1.p1	K02925	RP-L3e	large subunit ribosomal protein L3e	ko03010	Ribosome	http://www.kegg.jp/kegg-bin/show_pathway?ko03010+K02925
TRINITY_DN7501_c0_g1.p1	K02925	RP-L3e	large subunit ribosomal protein L3e
TRINITY_DN750_c6_g1.p1	K03126	TAF12	transcription initiation factor TFIID subunit 12	ko03022	Basal transcription factors	http://www.kegg.jp/kegg-bin/show_pathway?ko03022+K03126
TRINITY_DN7556_c0_g1.p1
TRINITY_DN7600_c0_g1.p1
TRINITY_DN76836_c0_g1.p1
TRINITY_DN7705_c1_g1.p1
TRINITY_DN78376_c1_g1.p2
TRINITY_DN78492_c0_g2.p1	K02135	ATPeF1E	F-type H+-transporting ATPase subunit epsilon
TRINITY_DN78492_c0_g2.p1	K02135	ATPeF1E	F-type H+-transporting ATPase subunit epsilon
TRINITY_DN78492_c0_g2.p1	K02135	ATPeF1E	F-type H+-transporting ATPase subunit epsilon
TRINITY_DN78492_c0_g2.p1	K02135	ATPeF1E	F-type H+-transporting ATPase subunit epsilon
TRINITY_DN78492_c0_g2.p1	K02135	ATPeF1E	F-type H+-transporting ATPase subunit epsilon
TRINITY_DN78492_c0_g2.p1	K02135	ATPeF1E	F-type H+-transporting ATPase subunit epsilon
TRINITY_DN78492_c0_g2.p1	K02135	ATPeF1E	F-type H+-transporting ATPase subunit epsilon
TRINITY_DN78492_c0_g2.p1	K02135	ATPeF1E	F-type H+-transporting ATPase subunit epsilon	ko00190	Oxidative phosphorylation	http://www.kegg.jp/kegg-bin/show_pathway?ko00190+K02135
TRINITY_DN78492_c0_g2.p1	K02135	ATPeF1E	F-type H+-transporting ATPase subunit epsilon
TRINITY_DN78492_c0_g2.p1	K02135	ATPeF1E	F-type H+-transporting ATPase subunit epsilon
TRINITY_DN78562_c0_g2.p1	K02183	CALM	calmodulin
TRINITY_DN78562_c0_g2.p1	K02183	CALM	calmodulin
TRINITY_DN78562_c0_g2.p1	K02183	CALM	calmodulin
TRINITY_DN78562_c0_g2.p1	K02183	CALM	calmodulin	ko04016	MAPK signaling pathway - plant	http://www.kegg.jp/kegg-bin/show_pathway?ko04016+K02183
TRINITY_DN78562_c0_g2.p1	K02183	CALM	calmodulin
TRINITY_DN78562_c0_g2.p1	K02183	CALM	calmodulin
TRINITY_DN78562_c0_g2.p1	K02183	CALM	calmodulin
TRINITY_DN78562_c0_g2.p1	K02183	CALM	calmodulin
TRINITY_DN78562_c0_g2.p1	K02183	CALM	calmodulin
TRINITY_DN78562_c0_g2.p1	K02183	CALM	calmodulin
TRINITY_DN78562_c0_g2.p1	K02183	CALM	calmodulin
TRINITY_DN78562_c0_g2.p1	K02183	CALM	calmodulin
TRINITY_DN78562_c0_g2.p1	K02183	CALM	calmodulin
TRINITY_DN78562_c0_g2.p1	K02183	CALM	calmodulin
TRINITY_DN78562_c0_g2.p1	K02183	CALM	calmodulin	ko04015	Rap1 signaling pathway	http://www.kegg.jp/kegg-bin/show_pathway?ko04015+K02183
TRINITY_DN78562_c0_g2.p1	K02183	CALM	calmodulin
TRINITY_DN78562_c0_g2.p1	K02183	CALM	calmodulin
TRINITY_DN78562_c0_g2.p1	K02183	CALM	calmodulin
TRINITY_DN78562_c0_g2.p1	K02183	CALM	calmodulin	ko04022	cGMP-PKG signaling pathway	http://www.kegg.jp/kegg-bin/show_pathway?ko04022+K02183
TRINITY_DN78562_c0_g2.p1	K02183	CALM	calmodulin	ko04218	Cellular senescence	http://www.kegg.jp/kegg-bin/show_pathway?ko04218+K02183
TRINITY_DN78562_c0_g2.p1	K02183	CALM	calmodulin
TRINITY_DN78562_c0_g2.p1	K02183	CALM	calmodulin
TRINITY_DN78562_c0_g2.p1	K02183	CALM	calmodulin
TRINITY_DN78562_c0_g2.p1	K02183	CALM	calmodulin	ko04014	Ras signaling pathway	http://www.kegg.jp/kegg-bin/show_pathway?ko04014+K02183
TRINITY_DN78562_c0_g2.p1	K02183	CALM	calmodulin
TRINITY_DN78562_c0_g2.p1	K02183	CALM	calmodulin
TRINITY_DN78562_c0_g2.p1	K02183	CALM	calmodulin
TRINITY_DN78562_c0_g2.p1	K02183	CALM	calmodulin
TRINITY_DN78562_c0_g2.p1	K02183	CALM	calmodulin
TRINITY_DN78562_c0_g2.p1	K02183	CALM	calmodulin
TRINITY_DN78562_c0_g2.p1	K02183	CALM	calmodulin
TRINITY_DN78562_c0_g2.p1	K02183	CALM	calmodulin	ko04371	Apelin signaling pathway	http://www.kegg.jp/kegg-bin/show_pathway?ko04371+K02183
TRINITY_DN78562_c0_g2.p1	K02183	CALM	calmodulin	ko04114	Oocyte meiosis	http://www.kegg.jp/kegg-bin/show_pathway?ko04114+K02183
TRINITY_DN78562_c0_g2.p1	K02183	CALM	calmodulin	ko04024	cAMP signaling pathway	http://www.kegg.jp/kegg-bin/show_pathway?ko04024+K02183
TRINITY_DN78562_c0_g2.p1	K02183	CALM	calmodulin
TRINITY_DN78562_c0_g2.p1	K02183	CALM	calmodulin
TRINITY_DN78562_c0_g2.p1	K02183	CALM	calmodulin
TRINITY_DN78562_c0_g2.p1	K02183	CALM	calmodulin
TRINITY_DN78562_c0_g2.p1	K02183	CALM	calmodulin
TRINITY_DN78562_c0_g2.p1	K02183	CALM	calmodulin	ko04020	Calcium signaling pathway	http://www.kegg.jp/kegg-bin/show_pathway?ko04020+K02183
TRINITY_DN78562_c0_g2.p1	K02183	CALM	calmodulin
TRINITY_DN78562_c0_g2.p1	K02183	CALM	calmodulin
TRINITY_DN78562_c0_g2.p1	K02183	CALM	calmodulin
TRINITY_DN78562_c0_g2.p1	K02183	CALM	calmodulin
TRINITY_DN78562_c0_g2.p1	K02183	CALM	calmodulin	ko04070	Phosphatidylinositol signaling system	http://www.kegg.jp/kegg-bin/show_pathway?ko04070+K02183
TRINITY_DN78562_c0_g2.p1	K02183	CALM	calmodulin
TRINITY_DN7857_c1_g1.p1	K03768
TRINITY_DN78592_c0_g1.p1
TRINITY_DN79358_c1_g1.p2
TRINITY_DN79508_c0_g3.p1	K00963	UGP2	UTP--glucose-1-phosphate uridylyltransferase [EC:2.7.7.9]	ko01250	Biosynthesis of nucleotide sugars	http://www.kegg.jp/kegg-bin/show_pathway?ko01250+K00963
TRINITY_DN79508_c0_g3.p1	K00963	UGP2	UTP--glucose-1-phosphate uridylyltransferase [EC:2.7.7.9]	ko00520	Amino sugar and nucleotide sugar metabolism	http://www.kegg.jp/kegg-bin/show_pathway?ko00520+K00963
TRINITY_DN79508_c0_g3.p1	K00963	UGP2	UTP--glucose-1-phosphate uridylyltransferase [EC:2.7.7.9]	ko01240	Biosynthesis of cofactors	http://www.kegg.jp/kegg-bin/show_pathway?ko01240+K00963
TRINITY_DN79508_c0_g3.p1	K00963	UGP2	UTP--glucose-1-phosphate uridylyltransferase [EC:2.7.7.9]	ko00052	Galactose metabolism	http://www.kegg.jp/kegg-bin/show_pathway?ko00052+K00963
TRINITY_DN79508_c0_g3.p1	K00963	UGP2	UTP--glucose-1-phosphate uridylyltransferase [EC:2.7.7.9]	ko00541	O-Antigen nucleotide sugar biosynthesis	http://www.kegg.jp/kegg-bin/show_pathway?ko00541+K00963
TRINITY_DN79508_c0_g3.p1	K00963	UGP2	UTP--glucose-1-phosphate uridylyltransferase [EC:2.7.7.9]	ko00040	Pentose and glucuronate interconversions	http://www.kegg.jp/kegg-bin/show_pathway?ko00040+K00963
TRINITY_DN79508_c0_g3.p1	K00963	UGP2	UTP--glucose-1-phosphate uridylyltransferase [EC:2.7.7.9]	ko00500	Starch and sucrose metabolism	http://www.kegg.jp/kegg-bin/show_pathway?ko00500+K00963
TRINITY_DN7962_c0_g1.p1
TRINITY_DN79957_c0_g1.p1
TRINITY_DN803_c0_g1.p1	K02915	RP-L34e	large subunit ribosomal protein L34e
TRINITY_DN803_c0_g1.p1	K02915	RP-L34e	large subunit ribosomal protein L34e	ko03010	Ribosome	http://www.kegg.jp/kegg-bin/show_pathway?ko03010+K02915
TRINITY_DN8079_c0_g1.p1
TRINITY_DN810_c0_g1.p1
TRINITY_DN82203_c0_g1.p1
TRINITY_DN83937_c0_g1.p1
TRINITY_DN8502_c1_g1.p1
TRINITY_DN8623_c0_g1.p1	K01265
TRINITY_DN878_c0_g1.p1	K13525	VCP	transitional endoplasmic reticulum ATPase
TRINITY_DN878_c0_g1.p1	K13525	VCP	transitional endoplasmic reticulum ATPase
TRINITY_DN878_c0_g1.p1	K13525	VCP	transitional endoplasmic reticulum ATPase
TRINITY_DN878_c0_g1.p1	K13525	VCP	transitional endoplasmic reticulum ATPase	ko04141	Protein processing in endoplasmic reticulum	http://www.kegg.jp/kegg-bin/show_pathway?ko04141+K13525
TRINITY_DN8797_c0_g1.p2
TRINITY_DN8805_c0_g1.p1
TRINITY_DN8807_c1_g1.p1
TRINITY_DN88148_c0_g1.p1	K13525	VCP	transitional endoplasmic reticulum ATPase
TRINITY_DN88148_c0_g1.p1	K13525	VCP	transitional endoplasmic reticulum ATPase
TRINITY_DN88148_c0_g1.p1	K13525	VCP	transitional endoplasmic reticulum ATPase
TRINITY_DN88148_c0_g1.p1	K13525	VCP	transitional endoplasmic reticulum ATPase	ko04141	Protein processing in endoplasmic reticulum	http://www.kegg.jp/kegg-bin/show_pathway?ko04141+K13525
TRINITY_DN88856_c2_g1.p1
TRINITY_DN89737_c0_g1.p1
TRINITY_DN9137_c0_g1.p1
TRINITY_DN9271_c0_g2.p1	K12741	HNRNPA1_3	heterogeneous nuclear ribonucleoprotein A1/A3	ko03040	Spliceosome	http://www.kegg.jp/kegg-bin/show_pathway?ko03040+K12741
TRINITY_DN9271_c0_g2.p1	K12741	HNRNPA1_3	heterogeneous nuclear ribonucleoprotein A1/A3
TRINITY_DN9336_c0_g1.p1
TRINITY_DN95808_c0_g1.p1
TRINITY_DN9696_c0_g3.p1
TRINITY_DN982_c0_g1.p1
TRINITY_DN98_c1_g1.p1	K13516	MBOAT7	lysophospholipid acyltransferase 7 [EC:2.3.1.-]	ko00564	Glycerophospholipid metabolism	http://www.kegg.jp/kegg-bin/show_pathway?ko00564+K13516
TRINITY_DN9907_c0_g1.p1	K00413	CYC1	ubiquinol-cytochrome c reductase cytochrome c1 subunit
TRINITY_DN9907_c0_g1.p1	K00413	CYC1	ubiquinol-cytochrome c reductase cytochrome c1 subunit
TRINITY_DN9907_c0_g1.p1	K00413	CYC1	ubiquinol-cytochrome c reductase cytochrome c1 subunit
TRINITY_DN9907_c0_g1.p1	K00413	CYC1	ubiquinol-cytochrome c reductase cytochrome c1 subunit
TRINITY_DN9907_c0_g1.p1	K00413	CYC1	ubiquinol-cytochrome c reductase cytochrome c1 subunit
TRINITY_DN9907_c0_g1.p1	K00413	CYC1	ubiquinol-cytochrome c reductase cytochrome c1 subunit
TRINITY_DN9907_c0_g1.p1	K00413	CYC1	ubiquinol-cytochrome c reductase cytochrome c1 subunit
TRINITY_DN9907_c0_g1.p1	K00413	CYC1	ubiquinol-cytochrome c reductase cytochrome c1 subunit
TRINITY_DN9907_c0_g1.p1	K00413	CYC1	ubiquinol-cytochrome c reductase cytochrome c1 subunit
TRINITY_DN9907_c0_g1.p1	K00413	CYC1	ubiquinol-cytochrome c reductase cytochrome c1 subunit
TRINITY_DN9907_c0_g1.p1	K00413	CYC1	ubiquinol-cytochrome c reductase cytochrome c1 subunit	ko02020	Two-component system	http://www.kegg.jp/kegg-bin/show_pathway?ko02020+K00413
TRINITY_DN9907_c0_g1.p1	K00413	CYC1	ubiquinol-cytochrome c reductase cytochrome c1 subunit	ko00190	Oxidative phosphorylation	http://www.kegg.jp/kegg-bin/show_pathway?ko00190+K00413
TRINITY_DN9907_c0_g1.p1	K00413	CYC1	ubiquinol-cytochrome c reductase cytochrome c1 subunit
TRINITY_DN9910_c0_g1.p1
TRINITY_DN99833_c0_g1.p1

## Sheet: map2query
Level1	Level2	Map_ID	Map_Name	Seqs	Seqs_Num	URL
Genetic Information Processing	Translation	ko03010	Ribosome	TRINITY_DN12719_c0_g1.p1 TRINITY_DN136256_c0_g1.p1 TRINITY_DN2075_c0_g1.p1 TRINITY_DN21284_c0_g1.p1 TRINITY_DN421573_c0_g1.p2 TRINITY_DN5653_c0_g1.p1 TRINITY_DN7501_c0_g1.p1 TRINITY_DN803_c0_g1.p1	8	http://www.kegg.jp/kegg-bin/show_pathway?ko03010+K02918+K02865+K02889+K02985+K02900+K02991+K02925+K02915
Cellular Processes	Cell growth and death	ko04217	Necroptosis	TRINITY_DN158949_c0_g1.p1 TRINITY_DN212914_c0_g1.p1 TRINITY_DN22419_c0_g2.p1 TRINITY_DN355_c0_g2.p1 TRINITY_DN3737_c0_g2.p2 TRINITY_DN624_c9_g1.p1	6	http://www.kegg.jp/kegg-bin/show_pathway?ko04217+K11251+K05863+K00688+K14381+K04079+K12350
Cellular Processes	Cell motility	ko04810	Regulation of actin cytoskeleton	TRINITY_DN2873_c0_g1.p1 TRINITY_DN37624_c0_g1.p1 TRINITY_DN466007_c0_g1.p1 TRINITY_DN482270_c0_g1.p1 TRINITY_DN6423_c0_g1.p1	5	http://www.kegg.jp/kegg-bin/show_pathway?ko04810+K17260+K07830+K05765+K05755+K05692
Metabolism	Energy metabolism	ko00190	Oxidative phosphorylation	TRINITY_DN3787_c0_g2.p1 TRINITY_DN4182_c0_g1.p1 TRINITY_DN78492_c0_g2.p1 TRINITY_DN9907_c0_g1.p1	4	http://www.kegg.jp/kegg-bin/show_pathway?ko00190+K02147+K02148+K02135+K00413
Cellular Processes	Transport and catabolism	ko04144	Endocytosis	TRINITY_DN11490_c0_g1.p1 TRINITY_DN2873_c0_g1.p1 TRINITY_DN40873_c0_g1.p1 TRINITY_DN482270_c0_g1.p1	4	http://www.kegg.jp/kegg-bin/show_pathway?ko04144+K18464+K17260+K19367+K05755
Cellular Processes	Transport and catabolism	ko04145	Phagosome	TRINITY_DN1909_c2_g1.p1 TRINITY_DN3787_c0_g2.p1 TRINITY_DN4182_c0_g1.p1 TRINITY_DN6423_c0_g1.p1	4	http://www.kegg.jp/kegg-bin/show_pathway?ko04145+K07375+K02147+K02148+K05692
Cellular Processes	Cell growth and death	ko04218	Cellular senescence	TRINITY_DN212914_c0_g1.p1 TRINITY_DN355_c0_g2.p1 TRINITY_DN37624_c0_g1.p1 TRINITY_DN78562_c0_g2.p1	4	http://www.kegg.jp/kegg-bin/show_pathway?ko04218+K05863+K14381+K07830+K02183
Cellular Processes	Cellular community - eukaryotes	ko04530	Tight junction	TRINITY_DN1370_c0_g1.p1 TRINITY_DN2873_c0_g1.p1 TRINITY_DN482270_c0_g1.p1 TRINITY_DN6423_c0_g1.p1	4	http://www.kegg.jp/kegg-bin/show_pathway?ko04530+K06095+K17260+K05755+K05692
Metabolism	Amino acid metabolism	ko00260	Glycine, serine and threonine metabolism	TRINITY_DN1631_c0_g2.p1 TRINITY_DN22708_c0_g1.p1 TRINITY_DN3820_c0_g1.p1	3	http://www.kegg.jp/kegg-bin/show_pathway?ko00260+K00639+K00108+K01697
Metabolism	Amino acid metabolism	ko00270	Cysteine and methionine metabolism	TRINITY_DN18811_c0_g3.p1 TRINITY_DN24501_c0_g1.p1 TRINITY_DN3820_c0_g1.p1	3	http://www.kegg.jp/kegg-bin/show_pathway?ko00270+K08963+K14454+K01697
Environmental Information Processing	Signal transduction	ko04024	cAMP signaling pathway	TRINITY_DN3219_c0_g1.p1 TRINITY_DN37624_c0_g1.p1 TRINITY_DN78562_c0_g2.p1	3	http://www.kegg.jp/kegg-bin/show_pathway?ko04024+K05673+K07830+K02183
Cellular Processes	Transport and catabolism	ko04137	Mitophagy - animal	TRINITY_DN355_c0_g2.p1 TRINITY_DN37624_c0_g1.p1 TRINITY_DN4594_c1_g1.p1	3	http://www.kegg.jp/kegg-bin/show_pathway?ko04137+K14381+K07830+K19946
Genetic Information Processing	Folding, sorting and degradation	ko04141	Protein processing in endoplasmic reticulum	TRINITY_DN3737_c0_g2.p2 TRINITY_DN878_c0_g1.p1 TRINITY_DN88148_c0_g1.p1	3	http://www.kegg.jp/kegg-bin/show_pathway?ko04141+K04079+K13525+K13525
Environmental Information Processing	Signal transduction	ko04150	mTOR signaling pathway	TRINITY_DN3787_c0_g2.p1 TRINITY_DN4182_c0_g1.p1 TRINITY_DN5653_c0_g1.p1	3	http://www.kegg.jp/kegg-bin/show_pathway?ko04150+K02147+K02148+K02991
Environmental Information Processing	Signal transduction	ko04371	Apelin signaling pathway	TRINITY_DN37624_c0_g1.p1 TRINITY_DN5653_c0_g1.p1 TRINITY_DN78562_c0_g2.p1	3	http://www.kegg.jp/kegg-bin/show_pathway?ko04371+K07830+K02991+K02183
Metabolism	Carbohydrate metabolism	ko00040	Pentose and glucuronate interconversions	TRINITY_DN223002_c0_g2.p1 TRINITY_DN79508_c0_g3.p1	2	http://www.kegg.jp/kegg-bin/show_pathway?ko00040+K00011+K00963
Metabolism	Carbohydrate metabolism	ko00052	Galactose metabolism	TRINITY_DN223002_c0_g2.p1 TRINITY_DN79508_c0_g3.p1	2	http://www.kegg.jp/kegg-bin/show_pathway?ko00052+K00011+K00963
Metabolism	Nucleotide metabolism	ko00230	Purine metabolism	TRINITY_DN22926_c0_g2.p1 TRINITY_DN419119_c0_g1.p1	2	http://www.kegg.jp/kegg-bin/show_pathway?ko00230+K12322+K00940
Metabolism	Amino acid metabolism	ko00350	Tyrosine metabolism	TRINITY_DN24404_c0_g4.p1 TRINITY_DN24501_c0_g1.p1	2	http://www.kegg.jp/kegg-bin/show_pathway?ko00350+K07253+K14454
Metabolism	Amino acid metabolism	ko00360	Phenylalanine metabolism	TRINITY_DN24404_c0_g4.p1 TRINITY_DN24501_c0_g1.p1	2	http://www.kegg.jp/kegg-bin/show_pathway?ko00360+K07253+K14454
Metabolism	Carbohydrate metabolism	ko00500	Starch and sucrose metabolism	TRINITY_DN22419_c0_g2.p1 TRINITY_DN79508_c0_g3.p1	2	http://www.kegg.jp/kegg-bin/show_pathway?ko00500+K00688+K00963
Metabolism	Energy metabolism	ko00710	Carbon fixation in photosynthetic organisms	TRINITY_DN24501_c0_g1.p1 TRINITY_DN2809_c0_g1.p1	2	http://www.kegg.jp/kegg-bin/show_pathway?ko00710+K14454+K00134
Metabolism	Xenobiotics biodegradation and metabolism	ko00983	Drug metabolism - other enzymes	TRINITY_DN419119_c0_g1.p1 TRINITY_DN4499_c2_g1.p1	2	http://www.kegg.jp/kegg-bin/show_pathway?ko00983+K00940+K00799
Metabolism	Global and overview maps	ko01240	Biosynthesis of cofactors	TRINITY_DN419119_c0_g1.p1 TRINITY_DN79508_c0_g3.p1	2	http://www.kegg.jp/kegg-bin/show_pathway?ko01240+K00940+K00963
Environmental Information Processing	Signal transduction	ko04010	MAPK signaling pathway	TRINITY_DN18245_c0_g1.p1 TRINITY_DN37624_c0_g1.p1	2	http://www.kegg.jp/kegg-bin/show_pathway?ko04010+K04380+K07830
Environmental Information Processing	Signal transduction	ko04014	Ras signaling pathway	TRINITY_DN37624_c0_g1.p1 TRINITY_DN78562_c0_g2.p1	2	http://www.kegg.jp/kegg-bin/show_pathway?ko04014+K07830+K02183
Environmental Information Processing	Signal transduction	ko04015	Rap1 signaling pathway	TRINITY_DN6423_c0_g1.p1 TRINITY_DN78562_c0_g2.p1	2	http://www.kegg.jp/kegg-bin/show_pathway?ko04015+K05692+K02183
Environmental Information Processing	Signal transduction	ko04016	MAPK signaling pathway - plant	TRINITY_DN419119_c0_g1.p1 TRINITY_DN78562_c0_g2.p1	2	http://www.kegg.jp/kegg-bin/show_pathway?ko04016+K00940+K02183
Environmental Information Processing	Signal transduction	ko04020	Calcium signaling pathway	TRINITY_DN212914_c0_g1.p1 TRINITY_DN78562_c0_g2.p1	2	http://www.kegg.jp/kegg-bin/show_pathway?ko04020+K05863+K02183
Environmental Information Processing	Signal transduction	ko04022	cGMP-PKG signaling pathway	TRINITY_DN212914_c0_g1.p1 TRINITY_DN78562_c0_g2.p1	2	http://www.kegg.jp/kegg-bin/show_pathway?ko04022+K05863+K02183
Environmental Information Processing	Signal transduction	ko04066	HIF-1 signaling pathway	TRINITY_DN2809_c0_g1.p1 TRINITY_DN5653_c0_g1.p1	2	http://www.kegg.jp/kegg-bin/show_pathway?ko04066+K00134+K02991
Genetic Information Processing	Folding, sorting and degradation	ko04120	Ubiquitin mediated proteolysis	TRINITY_DN18875_c0_g1.p1 TRINITY_DN31172_c0_g1.p1	2	http://www.kegg.jp/kegg-bin/show_pathway?ko04120+K03869+K03178
Cellular Processes	Transport and catabolism	ko04138	Autophagy - yeast	TRINITY_DN2873_c0_g1.p1 TRINITY_DN482270_c0_g1.p1	2	http://www.kegg.jp/kegg-bin/show_pathway?ko04138+K17260+K05755
Cellular Processes	Transport and catabolism	ko04140	Autophagy - animal	TRINITY_DN355_c0_g2.p1 TRINITY_DN37624_c0_g1.p1	2	http://www.kegg.jp/kegg-bin/show_pathway?ko04140+K14381+K07830
Cellular Processes	Transport and catabolism	ko04142	Lysosome	TRINITY_DN439_c1_g1.p1 TRINITY_DN624_c9_g1.p1	2	http://www.kegg.jp/kegg-bin/show_pathway?ko04142+K12397+K12350
Environmental Information Processing	Signal transduction	ko04151	PI3K-Akt signaling pathway	TRINITY_DN3737_c0_g2.p2 TRINITY_DN5653_c0_g1.p1	2	http://www.kegg.jp/kegg-bin/show_pathway?ko04151+K04079+K02991
Environmental Information Processing	Signal transduction	ko04391	Hippo signaling pathway - fly	TRINITY_DN1370_c0_g1.p1 TRINITY_DN6423_c0_g1.p1	2	http://www.kegg.jp/kegg-bin/show_pathway?ko04391+K06095+K05692
		ko04936	Alcoholic liver disease	TRINITY_DN1963_c3_g1.p1 TRINITY_DN333_c0_g1.p1	2	http://www.kegg.jp/kegg-bin/show_pathway?ko04936+K00507+K09479
Metabolism	Carbohydrate metabolism	ko00010	Glycolysis / Gluconeogenesis	TRINITY_DN2809_c0_g1.p1	1	http://www.kegg.jp/kegg-bin/show_pathway?ko00010+K00134
Metabolism	Carbohydrate metabolism	ko00051	Fructose and mannose metabolism	TRINITY_DN223002_c0_g2.p1	1	http://www.kegg.jp/kegg-bin/show_pathway?ko00051+K00011
Metabolism	Lipid metabolism	ko00071	Fatty acid degradation	TRINITY_DN333_c0_g1.p1	1	http://www.kegg.jp/kegg-bin/show_pathway?ko00071+K09479
Metabolism	Amino acid metabolism	ko00220	Arginine biosynthesis	TRINITY_DN24501_c0_g1.p1	1	http://www.kegg.jp/kegg-bin/show_pathway?ko00220+K14454
Metabolism	Nucleotide metabolism	ko00240	Pyrimidine metabolism	TRINITY_DN419119_c0_g1.p1	1	http://www.kegg.jp/kegg-bin/show_pathway?ko00240+K00940
Metabolism	Amino acid metabolism	ko00250	Alanine, aspartate and glutamate metabolism	TRINITY_DN24501_c0_g1.p1	1	http://www.kegg.jp/kegg-bin/show_pathway?ko00250+K14454
Metabolism	Amino acid metabolism	ko00280	Valine, leucine and isoleucine degradation	TRINITY_DN177_c5_g1.p1	1	http://www.kegg.jp/kegg-bin/show_pathway?ko00280+K00140
Metabolism	Amino acid metabolism	ko00330	Arginine and proline metabolism	TRINITY_DN24501_c0_g1.p1	1	http://www.kegg.jp/kegg-bin/show_pathway?ko00330+K14454
Metabolism	Amino acid metabolism	ko00400	Phenylalanine, tyrosine and tryptophan biosynthesis	TRINITY_DN24501_c0_g1.p1	1	http://www.kegg.jp/kegg-bin/show_pathway?ko00400+K14454
Metabolism	Metabolism of other amino acids	ko00410	beta-Alanine metabolism	TRINITY_DN177_c5_g1.p1	1	http://www.kegg.jp/kegg-bin/show_pathway?ko00410+K00140
Metabolism	Metabolism of other amino acids	ko00480	Glutathione metabolism	TRINITY_DN4499_c2_g1.p1	1	http://www.kegg.jp/kegg-bin/show_pathway?ko00480+K00799
Metabolism	Carbohydrate metabolism	ko00520	Amino sugar and nucleotide sugar metabolism	TRINITY_DN79508_c0_g3.p1	1	http://www.kegg.jp/kegg-bin/show_pathway?ko00520+K00963
Metabolism	Glycan biosynthesis and metabolism	ko00541	O-Antigen nucleotide sugar biosynthesis	TRINITY_DN79508_c0_g3.p1	1	http://www.kegg.jp/kegg-bin/show_pathway?ko00541+K00963
Metabolism	Lipid metabolism	ko00561	Glycerolipid metabolism	TRINITY_DN223002_c0_g2.p1	1	http://www.kegg.jp/kegg-bin/show_pathway?ko00561+K00011
Metabolism	Carbohydrate metabolism	ko00562	Inositol phosphate metabolism	TRINITY_DN177_c5_g1.p1	1	http://www.kegg.jp/kegg-bin/show_pathway?ko00562+K00140
Metabolism	Lipid metabolism	ko00564	Glycerophospholipid metabolism	TRINITY_DN98_c1_g1.p1	1	http://www.kegg.jp/kegg-bin/show_pathway?ko00564+K13516
Metabolism	Lipid metabolism	ko00600	Sphingolipid metabolism	TRINITY_DN624_c9_g1.p1	1	http://www.kegg.jp/kegg-bin/show_pathway?ko00600+K12350
Metabolism	Carbohydrate metabolism	ko00640	Propanoate metabolism	TRINITY_DN177_c5_g1.p1	1	http://www.kegg.jp/kegg-bin/show_pathway?ko00640+K00140
Metabolism	Metabolism of cofactors and vitamins	ko00790	Folate biosynthesis	TRINITY_DN223002_c0_g2.p1	1	http://www.kegg.jp/kegg-bin/show_pathway?ko00790+K00011
Metabolism	Energy metabolism	ko00910	Nitrogen metabolism	TRINITY_DN3713_c0_g1.p1	1	http://www.kegg.jp/kegg-bin/show_pathway?ko00910+K01672
Metabolism	Biosynthesis of other secondary metabolites	ko00950	Isoquinoline alkaloid biosynthesis	TRINITY_DN24501_c0_g1.p1	1	http://www.kegg.jp/kegg-bin/show_pathway?ko00950+K14454
Metabolism	Biosynthesis of other secondary metabolites	ko00960	Tropane, piperidine and pyridine alkaloid biosynthesis	TRINITY_DN24501_c0_g1.p1	1	http://www.kegg.jp/kegg-bin/show_pathway?ko00960+K14454
Genetic Information Processing	Translation	ko00970	Aminoacyl-tRNA biosynthesis	TRINITY_DN137_c0_g2.p1	1	http://www.kegg.jp/kegg-bin/show_pathway?ko00970+K01876
Metabolism	Xenobiotics biodegradation and metabolism	ko00980	Metabolism of xenobiotics by cytochrome P450	TRINITY_DN4499_c2_g1.p1	1	http://www.kegg.jp/kegg-bin/show_pathway?ko00980+K00799
Metabolism	Xenobiotics biodegradation and metabolism	ko00982	Drug metabolism - cytochrome P450	TRINITY_DN4499_c2_g1.p1	1	http://www.kegg.jp/kegg-bin/show_pathway?ko00982+K00799
Metabolism	Lipid metabolism	ko01040	Biosynthesis of unsaturated fatty acids	TRINITY_DN1963_c3_g1.p1	1	http://www.kegg.jp/kegg-bin/show_pathway?ko01040+K00507
		ko01250	Biosynthesis of nucleotide sugars	TRINITY_DN79508_c0_g3.p1	1	http://www.kegg.jp/kegg-bin/show_pathway?ko01250+K00963
Environmental Information Processing	Membrane transport	ko02010	ABC transporters	TRINITY_DN3219_c0_g1.p1	1	http://www.kegg.jp/kegg-bin/show_pathway?ko02010+K05673
Environmental Information Processing	Signal transduction	ko02020	Two-component system	TRINITY_DN9907_c0_g1.p1	1	http://www.kegg.jp/kegg-bin/show_pathway?ko02020+K00413
Cellular Processes	Cellular community - prokaryotes	ko02026	Biofilm formation - Escherichia coli	TRINITY_DN22419_c0_g2.p1	1	http://www.kegg.jp/kegg-bin/show_pathway?ko02026+K00688
Genetic Information Processing	Translation	ko03013	Nucleocytoplasmic transport	TRINITY_DN402_c0_g1.p1	1	http://www.kegg.jp/kegg-bin/show_pathway?ko03013+K14326
Genetic Information Processing	Translation	ko03015	mRNA surveillance pathway	TRINITY_DN402_c0_g1.p1	1	http://www.kegg.jp/kegg-bin/show_pathway?ko03015+K14326
Genetic Information Processing	Transcription	ko03022	Basal transcription factors	TRINITY_DN750_c6_g1.p1	1	http://www.kegg.jp/kegg-bin/show_pathway?ko03022+K03126
Genetic Information Processing	Transcription	ko03040	Spliceosome	TRINITY_DN9271_c0_g2.p1	1	http://www.kegg.jp/kegg-bin/show_pathway?ko03040+K12741
Genetic Information Processing	Replication and repair	ko03410	Base excision repair	TRINITY_DN10134_c0_g2.p1	1	http://www.kegg.jp/kegg-bin/show_pathway?ko03410+K03652
Environmental Information Processing	Signal transduction	ko04011	MAPK signaling pathway - yeast	TRINITY_DN683_c4_g1.p1	1	http://www.kegg.jp/kegg-bin/show_pathway?ko04011+K15174
Environmental Information Processing	Signal transduction	ko04013	MAPK signaling pathway - fly	TRINITY_DN151_c2_g1.p1	1	http://www.kegg.jp/kegg-bin/show_pathway?ko04013+K13411
Environmental Information Processing	Signal transduction	ko04070	Phosphatidylinositol signaling system	TRINITY_DN78562_c0_g2.p1	1	http://www.kegg.jp/kegg-bin/show_pathway?ko04070+K02183
Environmental Information Processing	Signal transduction	ko04071	Sphingolipid signaling pathway	TRINITY_DN624_c9_g1.p1	1	http://www.kegg.jp/kegg-bin/show_pathway?ko04071+K12350
Environmental Information Processing	Signal transduction	ko04072	Phospholipase D signaling pathway	TRINITY_DN37624_c0_g1.p1	1	http://www.kegg.jp/kegg-bin/show_pathway?ko04072+K07830
Cellular Processes	Cell growth and death	ko04114	Oocyte meiosis	TRINITY_DN78562_c0_g2.p1	1	http://www.kegg.jp/kegg-bin/show_pathway?ko04114+K02183
Genetic Information Processing	Folding, sorting and degradation	ko04130	SNARE interactions in vesicular transport	TRINITY_DN6998_c0_g1.p1	1	http://www.kegg.jp/kegg-bin/show_pathway?ko04130+K08497
Cellular Processes	Transport and catabolism	ko04139	Mitophagy - yeast	TRINITY_DN412_c0_g2.p1	1	http://www.kegg.jp/kegg-bin/show_pathway?ko04139+K11841
Environmental Information Processing	Signal transduction	ko04152	AMPK signaling pathway	TRINITY_DN1963_c3_g1.p1	1	http://www.kegg.jp/kegg-bin/show_pathway?ko04152+K00507
Cellular Processes	Cell growth and death	ko04210	Apoptosis	TRINITY_DN6423_c0_g1.p1	1	http://www.kegg.jp/kegg-bin/show_pathway?ko04210+K05692
Environmental Information Processing	Signal transduction	ko04340	Hedgehog signaling pathway	TRINITY_DN18875_c0_g1.p1	1	http://www.kegg.jp/kegg-bin/show_pathway?ko04340+K03869
Environmental Information Processing	Signal transduction	ko04341	Hedgehog signaling pathway - fly	TRINITY_DN18875_c0_g1.p1	1	http://www.kegg.jp/kegg-bin/show_pathway?ko04341+K03869
Environmental Information Processing	Signal transduction	ko04390	Hippo signaling pathway	TRINITY_DN6423_c0_g1.p1	1	http://www.kegg.jp/kegg-bin/show_pathway?ko04390+K05692
Cellular Processes	Cellular community - eukaryotes	ko04510	Focal adhesion	TRINITY_DN6423_c0_g1.p1	1	http://www.kegg.jp/kegg-bin/show_pathway?ko04510+K05692
Cellular Processes	Cellular community - eukaryotes	ko04520	Adherens junction	TRINITY_DN6423_c0_g1.p1	1	http://www.kegg.jp/kegg-bin/show_pathway?ko04520+K05692
Cellular Processes	Cellular community - eukaryotes	ko04540	Gap junction	TRINITY_DN1909_c2_g1.p1	1	http://www.kegg.jp/kegg-bin/show_pathway?ko04540+K07375

## Sheet: Enrichment
Level1	Level2	Map_ID	Map_Name	Test	Test_Seq	P value	richFactor
Cellular Processes	Cell growth and death	ko04217	Necroptosis	6	TRINITY_DN158949_c0_g1.p1 TRINITY_DN212914_c0_g1.p1 TRINITY_DN22419_c0_g2.p1 TRINITY_DN355_c0_g2.p1 TRINITY_DN3737_c0_g2.p2 TRINITY_DN624_c9_g1.p1	0.00986867	0.12766
